# Supplementary material for: Prediction of bacterial type IV secreted effectors by C-terminal features
Source: BMC Genomics. 2014 Jan 21;15:50. doi: 10.1186/1471-2164-15-50 (PMC3915618; doi:10.1186/1471-2164-15-50)
Supplement: Additional file 2: Table S1 — Significantly biased sequential bi-Aac. [file 1471-2164-15-50-S2.xls]

## Sheet: Bi_Aac
Bi_Residue	Relative_enrichment_ratio	Log_ratio	P_value	Bonferroni_corrected_P_value
EE	1.72947	0.790329	0	0
KE	1.59524	0.673772	0	0
II	0.533784	-0.905673	6.51034e-15	2.60414e-12
SS	1.59641	0.674834	5.29576e-14	2.11831e-11
TS	1.64912	0.721699	1.977e-11	7.90799e-09
FF	1.79365	0.842899	3.812e-11	1.5248e-08
SP	1.67105	0.740757	1.61358e-10	6.45432e-08
ET	1.63871	0.71256	5.97184e-10	2.38874e-07
SE	1.49763	0.582682	1.15413e-09	4.61652e-07
TP	1.67164	0.741266	3.42876e-09	1.3715e-06
PT	1.73913	0.798366	4.33519e-09	1.73408e-06
EK	1.375	0.459432	1.1701e-08	4.6804e-06
VL	0.68323	-0.549557	1.75412e-08	7.01649e-06
EN	1.48454	0.570012	2.24772e-08	8.99088e-06
GI	0.652482	-0.615989	2.68951e-08	1.0758e-05
YL	0.632411	-0.661065	5.60862e-08	2.24345e-05
DE	1.46392	0.549834	7.73069e-08	3.09228e-05
GV	0.651341	-0.618515	1.39144e-07	5.56576e-05
IA	0.708464	-0.497234	2.58492e-07	0.000103397
PS	1.5	0.584963	2.70144e-07	0.000108058
PE	1.47429	0.560016	3.14315e-07	0.000125726
ES	1.41748	0.503324	3.62051e-07	0.00014482
GG	0.609524	-0.714246	3.76416e-07	0.000150566
FI	0.600985	-0.734599	3.78116e-07	0.000151247
VI	0.661479	-0.596234	4.2803e-07	0.000171212
IG	0.65272	-0.615465	8.36926e-07	0.00033477
FL	0.676806	-0.563186	9.12288e-07	0.000364915
LI	0.773537	-0.370458	1.07203e-06	0.000428813
LV	0.740061	-0.434284	2.56588e-06	0.00102635
DS	1.45912	0.545098	2.98262e-06	0.00119305
AG	0.677824	-0.561017	4.83667e-06	0.00193467
AF	0.615385	-0.70044	5.04216e-06	0.00201687
YA	0.553191	-0.854149	5.16016e-06	0.00206406
QP	1.63441	0.708769	5.25042e-06	0.00210017
EQ	1.39891	0.4843	6.59146e-06	0.00263659
SN	1.4152	0.501011	7.77385e-06	0.00310954
YW	0.25	-2	7.9719e-06	0.00318876
KD	1.3913	0.476438	8.77687e-06	0.00351075
ST	1.38298	0.467779	9.76139e-06	0.00390456
SR	1.43038	0.516398	1.11273e-05	0.00445091
NN	1.43791	0.523972	1.21326e-05	0.00485302
IY	0.597403	-0.743225	1.59381e-05	0.00637524
IL	0.780899	-0.356792	1.70942e-05	0.00683768
VW	0.26087	-1.9386	1.79488e-05	0.00717953
SK	1.33023	0.411678	2.24288e-05	0.00897152
QS	1.40244	0.487938	2.26609e-05	0.00906438
QE	1.40506	0.490635	3.11142e-05	0.0124457
LL	0.837838	-0.255257	4.62801e-05	0.018512
IW	0.339623	-1.558	5.02551e-05	0.020102
GY	0.628931	-0.669027	5.0947e-05	0.0203788
TK	1.3875	0.472488	5.41663e-05	0.0216665
RV	0.651163	-0.61891	6.46625e-05	0.025865
PN	1.52	0.604071	6.54781e-05	0.0261913
FV	0.646341	-0.629632	8.3404e-05	0.0333616

## Sheet: P1_P3_Bi_Aac
Bi_Residue	Relative_enrichment_ratio	Log_ratio	P_value	Bonferroni_corrected_P_value
KXE	1.81006	0.856034	0	0
EXS	1.68649	0.754021	8.40439e-14	3.36176e-11
EXE	1.63934	0.713119	4.13203e-12	1.65281e-09
GXI	0.568266	-0.815363	1.68642e-11	6.74569e-09
SXS	1.52995	0.613488	4.3624e-11	1.74496e-08
LXI	0.709497	-0.495131	1.3859e-08	5.54361e-06
SXP	1.57143	0.652077	2.49745e-08	9.98982e-06
VXI	0.600858	-0.734903	2.50066e-08	1.00027e-05
TXS	1.46269	0.548621	3.91451e-08	1.5658e-05
EXT	1.53459	0.617854	8.51233e-08	3.40493e-05
IXV	0.607143	-0.719892	9.41054e-08	3.76422e-05
GXV	0.636735	-0.651236	1.56246e-07	6.24984e-05
LXV	0.680556	-0.555215	2.04139e-07	8.16557e-05
EXK	1.38462	0.469485	2.24191e-07	8.96763e-05
IXI	0.644898	-0.632857	2.95488e-07	0.000118195
KXS	1.39367	0.478884	3.96915e-07	0.000158766
AXY	0.546584	-0.871485	5.42834e-07	0.000217134
LXA	0.768448	-0.379981	6.26821e-07	0.000250728
YXL	0.633929	-0.657608	6.74804e-07	0.000269922
IXL	0.742857	-0.428843	7.92856e-07	0.000317142
SXE	1.37557	0.460025	1.19467e-06	0.000477866
IXF	0.608247	-0.71727	1.29062e-06	0.000516249
KXQ	1.50685	0.591535	1.2911e-06	0.00051644
FXA	0.606383	-0.721699	1.85945e-06	0.000743781
SXR	1.47436	0.560088	1.99981e-06	0.000799923
VXF	0.56962	-0.811928	2.69805e-06	0.00107922
EXQ	1.48	0.565597	2.74507e-06	0.00109803
LXL	0.792176	-0.336107	2.79949e-06	0.0011198
AXG	0.666667	-0.584963	3.15885e-06	0.00126354
QXW	0.217391	-2.20163	4.21921e-06	0.00168768
FXV	0.590361	-0.76033	4.3038e-06	0.00172152
SXT	1.39267	0.477854	4.87154e-06	0.00194861
NXT	1.50794	0.592576	8.78556e-06	0.00351422
VXV	0.634921	-0.655352	9.27335e-06	0.00370934
WXG	0.301887	-1.72792	1.53785e-05	0.00615142
RXE	1.42857	0.514573	1.63441e-05	0.00653763
QXE	1.42484	0.510796	2.04593e-05	0.00818371
IXG	0.714286	-0.485427	2.47119e-05	0.00988477
LXG	0.781341	-0.355976	3.29996e-05	0.0131999
IXA	0.754209	-0.406964	3.76905e-05	0.0150762
IXC	0.441558	-1.17932	3.91891e-05	0.0156756
PXG	0.594203	-0.750972	4.54822e-05	0.0181929
LXM	0.578125	-0.790547	4.86892e-05	0.0194757
TXE	1.33679	0.41877	5.9993e-05	0.0239972
FXI	0.651163	-0.61891	6.46625e-05	0.025865
DXK	1.36047	0.4441	7.48518e-05	0.0299407
TXQ	1.44715	0.533219	8.65254e-05	0.0346101
EXN	1.375	0.459432	8.75201e-05	0.035008
RXN	1.46903	0.55486	9.47974e-05	0.037919
WXI	0.412698	-1.27684	9.60343e-05	0.0384137
GXL	0.776699	-0.364572	0.000103903	0.041561
FXY	0.54	-0.888969	0.000111365	0.0445461
YXI	0.630137	-0.666263	0.00012351	0.0494039

## Sheet: P1_P4_Bi_Aac
Bi_Residue	Relative_enrichment_ratio	Log_ratio	P_value	Bonferroni_corrected_P_value
EXXE	1.75962	0.81526	0	0
KXXE	1.62869	0.703714	0	0
SXXS	1.7235	0.785343	0	0
SXXK	1.49593	0.581047	8.22997e-12	3.29199e-09
GXXI	0.590747	-0.759387	5.92313e-11	2.36925e-08
EXXT	1.66038	0.731511	8.5981e-11	3.43924e-08
IXXI	0.677852	-0.560957	7.42295e-08	2.96918e-05
IXXG	0.646388	-0.629528	7.81264e-08	3.12506e-05
NXXT	1.60305	0.680823	1.20321e-07	4.81282e-05
SXXT	1.46316	0.549085	1.23021e-07	4.92084e-05
SXXP	1.50318	0.588022	4.87338e-07	0.000194935
EXXK	1.32601	0.407089	5.21788e-07	0.000208715
SXXN	1.47305	0.55881	7.41885e-07	0.000296754
DXXS	1.45455	0.540568	7.79966e-07	0.000311986
PXXE	1.54412	0.626783	7.81616e-07	0.000312647
HXXN	1.84848	0.886343	1.08286e-06	0.000433144
GXXF	0.628571	-0.669851	1.37175e-06	0.000548699
IXXF	0.616162	-0.698619	1.55175e-06	0.000620701
KXXN	1.42541	0.511381	2.13478e-06	0.000853913
VXXA	0.679842	-0.556729	2.25109e-06	0.000900437
VXXG	0.669492	-0.578862	3.34912e-06	0.00133965
LXXG	0.754386	-0.406625	3.7012e-06	0.00148048
GXXL	0.759644	-0.396605	7.6576e-06	0.00306304
FXXL	0.709434	-0.49526	8.7672e-06	0.00350688
QXXS	1.43396	0.520007	8.84514e-06	0.00353806
KXXQ	1.40113	0.486591	9.32213e-06	0.00372885
KXXK	1.31602	0.396178	1.81319e-05	0.00725278
NXXF	1.50847	0.59309	1.81566e-05	0.00726262
IXXV	0.697479	-0.519778	1.83226e-05	0.00732904
KXXS	1.30544	0.384535	2.03227e-05	0.00812907
LXXI	0.801047	-0.320041	2.74195e-05	0.0109678
TXXE	1.37209	0.456378	4.65413e-05	0.0186165
VXXY	0.612245	-0.707819	5.31767e-05	0.0212707
GXXV	0.721992	-0.469946	6.87589e-05	0.0275036
PXXT	1.44444	0.530515	7.55974e-05	0.030239
QXXN	1.45455	0.540568	7.97108e-05	0.0318843
EXXS	1.27347	0.348764	8.51806e-05	0.0340722
FXXV	0.658824	-0.602036	0.000104224	0.0416896
