# Supplementary material for: Prediction of bacterial type IV secreted effectors by C-terminal features
Source: BMC Genomics. 2014 Jan 21;15:50. doi: 10.1186/1471-2164-15-50 (PMC3915618; doi:10.1186/1471-2164-15-50)
Supplement: Additional file 3: Table S2 — Motifs in signal sequences of T4S effectors. [file 1471-2164-15-50-S3.xls]

## Sheet: KXXE
Protein	Start_Site	Motif	End_site	T4SS_Type
P4	C81	KLAE	C78	IVB
P10	C40	KDQE	C37	IVB
P11	C73	KVPE	C70	IVB
P30	C80	KDAE	C77	IVB
P37	C77	KRKE	C74	IVB
P38	C22	KREE	C19	IVB
P39	C23	KEDE	C20	IVB
P44	C48	KEKE	C45	IVB
P49	C19	KVPE	C16	IVB
P50	C22	KDEE	C19	IVB
P51	C68	KLAE	C65	IVB
P57	C59	KRKE	C56	IVB
P61	C90	KLNE	C87	IVB
P65	C76	KLKE	C73	IVB
P66	C94	KKNE	C91	IVB
P69	C21	KLQE	C18	IVB
P70	C14	KLDE	C11	IVB
P71	C9	KVQE	C6	IVB
P72	C73	KLDE	C70	IVB
P76	C72	KYPE	C69	IVB
P82	C11	KDEE	C8	IVB
P83	C66	KHKE	C63	IVB
P84	C94	KVAE	C91	IVB
P85	C13	KEEE	C10	IVB
P98	C27	KVPE	C24	IVB
P108	C18	KAPE	C15	IVB
P111	C77	KHEE	C74	IVB
P112	C75	KVKE	C72	IVB
P116	C84	KLDE	C81	IVB
P118	C96	KKAE	C93	IVB
P123	C76	KWNE	C73	IVB
P129	C37	KEEE	C34	IVB
P131	C58	KAKE	C55	IVB
P136	C16	KAQE	C13	IVB
P139	C51	KEAE	C48	IVB
P140	C74	KLKE	C71	IVB
P141	C56	KVDE	C53	IVB
P142	C78	KADE	C75	IVB
P148	C62	KEKE	C59	IVB
P151	C33	KLAE	C30	IVB
P155	C29	KNKE	C26	IVB
P157	C14	KHEE	C11	IVB
P163	C93	KANE	C90	IVB
P169	C73	KLDE	C70	IVB
P171	C26	KLQE	C23	IVB
P172	C28	KDKE	C25	IVB
P174	C16	KEQE	C13	IVB
P176	C38	KANE	C35	IVB
P178	C72	KLQE	C69	IVB
P181	C80	KVDE	C77	IVB
P182	C14	KMPE	C11	IVB
P185	C80	KAAE	C77	IVB
P186	C98	KLQE	C95	IVB
P188	C53	KVDE	C50	IVB
P190	C19	KEAE	C16	IVB
P191	C69	KRQE	C66	IVB
P193	C43	KVQE	C40	IVB
P195	C15	KDEE	C12	IVB
P197	C76	KRKE	C73	IVB
P199	C34	KWQE	C31	IVB
P206	C97	KLNE	C94	IVB
P210	C79	KLKE	C76	IVB
P214	C91	KLQE	C88	IVB
P218	C61	KVNE	C58	IVB
P220	C70	KLAE	C67	IVB
P225	C9	KLKE	C6	IVB
P226	C13	KDDE	C10	IVB
P227	C18	KKPE	C15	IVB
P228	C47	KLEE	C44	IVB
P229	C16	KHEE	C13	IVB
P231	C11	KEEE	C8	IVB
P234	C52	KWQE	C49	IVB
P241	C39	KYPE	C36	IVB
P244	C13	KENE	C10	IVB
P245	C15	KEAE	C12	IVB
P257	C99	KKKE	C96	IVB
P262	C54	KKNE	C51	IVB
P263	C34	KYDE	C31	IVB
P272	C54	KNKE	C51	IVB
P298	C60	KENE	C57	IVB
P305	C22	KRKE	C19	IVB
P306	C51	KRKE	C48	IVB
P311	C8	KLKE	C5	IVB
P318	C55	KKKE	C52	IVA
P328	C24	KAEE	C21	IVA
P330	C34	KAKE	C31	IVA
P332	C92	KLAE	C89	IVA
P333	C43	KLPE	C40	IVA
P335	C21	KRQE	C18	IVA
P341	C55	KAAE	C52	IVA
P345	C78	KNQE	C75	IVA
P347	C96	KNPE	C93	IVA

## Sheet: EXXE
Protein	Start_Site	Motif	End_site	T4SS_Type
P3	C18	EEEE	C15	IVB
P4	C11	EEEE	C8	IVB
P18	C12	EGQE	C9	IVB
P19	C24	EKNE	C21	IVB
P26	C15	EQDE	C12	IVB
P36	C76	ENQE	C73	IVB
P43	C20	ERKE	C17	IVB
P50	C63	ENPE	C60	IVB
P51	C38	EAKE	C35	IVB
P57	C22	EEDE	C19	IVB
P62	C53	ERQE	C50	IVB
P77	C38	ERPE	C35	IVB
P83	C57	EEPE	C54	IVB
P85	C10	ENEE	C7	IVB
P88	C37	EKDE	C34	IVB
P89	C17	EKEE	C14	IVB
P90	C34	EKDE	C31	IVB
P96	C57	EMDE	C54	IVB
P123	C97	EMKE	C94	IVB
P125	C64	EKDE	C61	IVB
P132	C74	ENEE	C71	IVB
P137	C24	EKQE	C21	IVB
P140	C21	EQEE	C18	IVB
P141	C72	ENKE	C69	IVB
P144	C23	EEKE	C20	IVB
P150	C61	ENQE	C58	IVB
P151	C30	EKKE	C27	IVB
P154	C51	EANE	C48	IVB
P159	C14	ENKE	C11	IVB
P168	C92	EMQE	C89	IVB
P176	C99	EGQE	C96	IVB
P177	C13	EKPE	C10	IVB
P178	C60	EQKE	C57	IVB
P179	C13	EQPE	C10	IVB
P180	C16	EEDE	C13	IVB
P182	C11	EREE	C8	IVB
P183	C68	EQKE	C65	IVB
P199	C21	EMQE	C18	IVB
P202	C11	EKQE	C8	IVB
P205	C12	EKEE	C9	IVB
P229	C14	EEEE	C11	IVB
P233	C61	EGDE	C58	IVB
P244	C12	ENEE	C9	IVB
P245	C14	EAEE	C11	IVB
P260	C12	EKKE	C9	IVB
P261	C51	ENQE	C48	IVB
P265	C14	EEDE	C11	IVB
P267	C36	EEEE	C33	IVB
P271	C81	EAKE	C78	IVB
P276	C26	EENE	C23	IVB
P278	C78	EEKE	C75	IVB
P283	C4	ENPE	C1	IVB
P285	C57	ENNE	C54	IVB
P294	C53	ENKE	C50	IVB
P301	C86	EENE	C83	IVB
P306	C48	EEKE	C45	IVB
P308	C14	EEKE	C11	IVB
P312	C88	EQDE	C85	IVA
P313	C51	EGKE	C48	IVA
P316	C71	EMEE	C68	IVA
P317	C36	EQPE	C33	IVA
P322	C15	ERDE	C12	IVA
P326	C91	EAPE	C88	IVA
P328	C30	EQPE	C27	IVA
P331	C41	ERQE	C38	IVA

## Sheet: SXXS
Protein	Start_Site	Motif	End_site	T4SS_Type
P7	C7	SGQS	C4	IVB
P12	C7	SSSS	C4	IVB
P13	C20	SKQS	C17	IVB
P21	C93	SIPS	C90	IVB
P24	C71	SQSS	C68	IVB
P26	C37	STQS	C34	IVB
P28	C98	STPS	C95	IVB
P33	C44	SLPS	C41	IVB
P34	C11	SSQS	C8	IVB
P44	C62	SSPS	C59	IVB
P52	C11	SQQS	C8	IVB
P62	C5	SIRS	C2	IVB
P66	C26	SIRS	C23	IVB
P69	C10	SSSS	C7	IVB
P70	C72	SGQS	C69	IVB
P90	C58	STQS	C55	IVB
P95	C8	STPS	C5	IVB
P101	C28	SMSS	C25	IVB
P109	C34	SSRS	C31	IVB
P120	C10	SLPS	C7	IVB
P128	C18	SSSS	C15	IVB
P130	C4	SGPS	C1	IVB
P138	C77	SSRS	C74	IVB
P140	C30	SSSS	C27	IVB
P146	C97	SGSS	C94	IVB
P155	C8	SISS	C5	IVB
P165	C84	SIQS	C81	IVB
P174	C28	SSPS	C25	IVB
P184	C60	SLSS	C57	IVB
P190	C26	STSS	C23	IVB
P201	C8	SQPS	C5	IVB
P202	C32	SRPS	C29	IVB
P207	C66	SMRS	C63	IVB
P208	C29	SIPS	C26	IVB
P216	C38	SNSS	C35	IVB
P231	C48	SRSS	C45	IVB
P249	C34	SNQS	C31	IVB
P263	C16	SGSS	C13	IVB
P267	C40	SSSS	C37	IVB
P269	C56	SKPS	C53	IVB
P277	C9	SSSS	C6	IVB
P280	C74	SSSS	C71	IVB
P290	C85	SKPS	C82	IVB
P292	C40	SNRS	C37	IVB
P293	C31	SNSS	C28	IVB
P304	C75	STPS	C72	IVB
P322	C64	SRPS	C61	IVA
P325	C34	SRSS	C31	IVA
P337	C38	STSS	C35	IVA
P340	C87	SRPS	C84	IVA
P342	C56	SRRS	C53	IVA
P345	C67	SGRS	C64	IVA
