# Supplementary material for: Prediction of bacterial type IV secreted effectors by C-terminal features
Source: BMC Genomics. 2014 Jan 21;15:50. doi: 10.1186/1471-2164-15-50 (PMC3915618; doi:10.1186/1471-2164-15-50)
Supplement: Additional file 5: Table S3 — Significantly biased position-specific Aac. [file 1471-2164-15-50-S5.xls]

## Sheet: Pos_Background
AA_Pos	Num	Freq	Cum_binom_P	Binom_P_value	Enriched	Bonferroni-corrected_P_Value
D1	6	0.0172911	0.00133245	0.00133245	Depleted	0.0266491
E1	3	0.00864553	2.22017e-05	2.22017e-05	Depleted	0.000444034
I1	37	0.106628	0.999994	6.408e-06	Enriched	0.00012816
K1	36	0.103746	0.999985	1.5224e-05	Enriched	0.00030448
L1	41	0.118156	1	1.53e-07	Enriched	3.06e-06
W1	2	0.00576369	3.4559e-06	3.4559e-06	Depleted	6.9118e-05
C2	5	0.0144092	0.000413402	0.000413402	Depleted	0.00826804
D2	5	0.0144092	0.000413402	0.000413402	Depleted	0.00826804
E2	2	0.00576369	3.4559e-06	3.4559e-06	Depleted	6.9118e-05
G2	40	0.115274	0.999999	1.045e-06	Enriched	2.09e-05
H2	5	0.0144092	0.000413402	0.000413402	Depleted	0.00826804
K2	34	0.0979827	0.999921	7.8837e-05	Enriched	0.00157674
L2	40	0.115274	0.999999	1.045e-06	Enriched	2.09e-05
M2	6	0.0172911	0.00133245	0.00133245	Depleted	0.0266491
R2	32	0.092219	0.999637	0.000362606	Enriched	0.00725212
S2	32	0.092219	0.999637	0.000362606	Enriched	0.00725212
W2	2	0.00576369	3.4559e-06	3.4559e-06	Depleted	6.9118e-05
Y2	6	0.0172911	0.00133245	0.00133245	Depleted	0.0266491
C3	4	0.0115274	2.22017e-05	2.22017e-05	Depleted	0.000444034
D3	4	0.0115274	2.22017e-05	2.22017e-05	Depleted	0.000444034
L3	50	0.144092	1	0	Enriched	0
Q3	7	0.0201729	0.00133245	0.00133245	Depleted	0.0266491
W3	0	0	1.86248e-08	1.86248e-08	Depleted	3.72496e-07
E4	7	0.0201729	0.00133245	0.00133245	Depleted	0.0266491
L4	34	0.0979827	0.999921	7.8837e-05	Enriched	0.00157674
M4	4	0.0115274	2.22017e-05	2.22017e-05	Depleted	0.000444034
S4	38	0.10951	0.999994	6.408e-06	Enriched	0.00012816
W4	2	0.00576369	3.4559e-06	3.4559e-06	Depleted	6.9118e-05
C5	5	0.0144092	0.000413402	0.000413402	Depleted	0.00826804
D5	3	0.00864553	2.22017e-05	2.22017e-05	Depleted	0.000444034
L5	32	0.092219	0.999637	0.000362606	Enriched	0.00725212
S5	51	0.146974	1	0	Enriched	0
W5	1	0.00288184	3.58772e-07	3.58772e-07	Depleted	7.17544e-06
Y5	6	0.0172911	0.00133245	0.00133245	Depleted	0.0266491
C6	6	0.0172911	0.00133245	0.00133245	Depleted	0.0266491
F6	5	0.0144092	0.000413402	0.000413402	Depleted	0.00826804
H6	6	0.0172911	0.00133245	0.00133245	Depleted	0.0266491
M6	2	0.00576369	3.4559e-06	3.4559e-06	Depleted	6.9118e-05
S6	49	0.14121	1	0	Enriched	0
T6	30	0.0864553	0.998526	0.001474	Enriched	0.02948
W6	1	0.00288184	3.58772e-07	3.58772e-07	Depleted	7.17544e-06
Y6	7	0.0201729	0.00133245	0.00133245	Depleted	0.0266491
C7	3	0.00864553	2.22017e-05	2.22017e-05	Depleted	0.000444034
F7	4	0.0115274	2.22017e-05	2.22017e-05	Depleted	0.000444034
S7	45	0.129683	1	2e-09	Enriched	4e-08
W7	2	0.00576369	3.4559e-06	3.4559e-06	Depleted	6.9118e-05
C8	7	0.0201729	0.00133245	0.00133245	Depleted	0.0266491
E8	31	0.0893372	0.999257	0.000742693	Enriched	0.0148539
F8	2	0.00576369	3.4559e-06	3.4559e-06	Depleted	6.9118e-05
H8	7	0.0201729	0.00133245	0.00133245	Depleted	0.0266491
M8	5	0.0144092	0.000413402	0.000413402	Depleted	0.00826804
S8	41	0.118156	1	1.53e-07	Enriched	3.06e-06
W8	2	0.00576369	3.4559e-06	3.4559e-06	Depleted	6.9118e-05
C9	0	0	1.86248e-08	1.86248e-08	Depleted	3.72496e-07
E9	45	0.129683	1	2e-09	Enriched	4e-08
M9	3	0.00864553	2.22017e-05	2.22017e-05	Depleted	0.000444034
S9	43	0.123919	1	2e-08	Enriched	4e-07
W9	2	0.00576369	3.4559e-06	3.4559e-06	Depleted	6.9118e-05
C10	2	0.00576369	3.4559e-06	3.4559e-06	Depleted	6.9118e-05
E10	54	0.15562	1	0	Enriched	0
F10	7	0.0201729	0.00133245	0.00133245	Depleted	0.0266491
S10	36	0.103746	0.999985	1.5224e-05	Enriched	0.00030448
W10	2	0.00576369	3.4559e-06	3.4559e-06	Depleted	6.9118e-05
C11	3	0.00864553	2.22017e-05	2.22017e-05	Depleted	0.000444034
E11	48	0.138329	1	0	Enriched	0
F11	3	0.00864553	2.22017e-05	2.22017e-05	Depleted	0.000444034
H11	5	0.0144092	0.000413402	0.000413402	Depleted	0.00826804
M11	4	0.0115274	2.22017e-05	2.22017e-05	Depleted	0.000444034
W11	4	0.0115274	2.22017e-05	2.22017e-05	Depleted	0.000444034
Y11	7	0.0201729	0.00133245	0.00133245	Depleted	0.0266491
C12	3	0.00864553	2.22017e-05	2.22017e-05	Depleted	0.000444034
E12	66	0.190202	1	0	Enriched	0
F12	6	0.0172911	0.00133245	0.00133245	Depleted	0.0266491
H12	4	0.0115274	2.22017e-05	2.22017e-05	Depleted	0.000444034
L12	36	0.103746	0.999985	1.5224e-05	Enriched	0.00030448
W12	3	0.00864553	2.22017e-05	2.22017e-05	Depleted	0.000444034
Y12	7	0.0201729	0.00133245	0.00133245	Depleted	0.0266491
C13	2	0.00576369	3.4559e-06	3.4559e-06	Depleted	6.9118e-05
E13	58	0.167147	1	0	Enriched	0
W13	2	0.00576369	3.4559e-06	3.4559e-06	Depleted	6.9118e-05
Y13	5	0.0144092	0.000413402	0.000413402	Depleted	0.00826804
C14	1	0.00288184	3.58772e-07	3.58772e-07	Depleted	7.17544e-06
D14	31	0.0893372	0.999257	0.000742693	Enriched	0.0148539
E14	57	0.164265	1	0	Enriched	0
H14	2	0.00576369	3.4559e-06	3.4559e-06	Depleted	6.9118e-05
K14	30	0.0864553	0.998526	0.001474	Enriched	0.02948
M14	2	0.00576369	3.4559e-06	3.4559e-06	Depleted	6.9118e-05
W14	2	0.00576369	3.4559e-06	3.4559e-06	Depleted	6.9118e-05
C15	1	0.00288184	3.58772e-07	3.58772e-07	Depleted	7.17544e-06
E15	48	0.138329	1	0	Enriched	0
L15	36	0.103746	0.999985	1.5224e-05	Enriched	0.00030448
M15	2	0.00576369	3.4559e-06	3.4559e-06	Depleted	6.9118e-05
W15	0	0	1.86248e-08	1.86248e-08	Depleted	3.72496e-07
Y15	5	0.0144092	0.000413402	0.000413402	Depleted	0.00826804
C16	3	0.00864553	2.22017e-05	2.22017e-05	Depleted	0.000444034
D16	31	0.0893372	0.999257	0.000742693	Enriched	0.0148539
E16	44	0.126801	1	2e-08	Enriched	4e-07
L16	31	0.0893372	0.999257	0.000742693	Enriched	0.0148539
M16	5	0.0144092	0.000413402	0.000413402	Depleted	0.00826804
W16	2	0.00576369	3.4559e-06	3.4559e-06	Depleted	6.9118e-05
C17	3	0.00864553	2.22017e-05	2.22017e-05	Depleted	0.000444034
E17	38	0.10951	0.999994	6.408e-06	Enriched	0.00012816
K17	32	0.092219	0.999637	0.000362606	Enriched	0.00725212
L17	34	0.0979827	0.999921	7.8837e-05	Enriched	0.00157674
M17	3	0.00864553	2.22017e-05	2.22017e-05	Depleted	0.000444034
S17	30	0.0864553	0.998526	0.001474	Enriched	0.02948
W17	0	0	1.86248e-08	1.86248e-08	Depleted	3.72496e-07
Y17	5	0.0144092	0.000413402	0.000413402	Depleted	0.00826804
C18	3	0.00864553	2.22017e-05	2.22017e-05	Depleted	0.000444034
E18	42	0.121037	1	1.53e-07	Enriched	3.06e-06
H18	7	0.0201729	0.00133245	0.00133245	Depleted	0.0266491
M18	4	0.0115274	2.22017e-05	2.22017e-05	Depleted	0.000444034
S18	30	0.0864553	0.998526	0.001474	Enriched	0.02948
W18	2	0.00576369	3.4559e-06	3.4559e-06	Depleted	6.9118e-05
Y18	4	0.0115274	2.22017e-05	2.22017e-05	Depleted	0.000444034
C19	1	0.00288184	3.58772e-07	3.58772e-07	Depleted	7.17544e-06
E19	41	0.118156	1	1.53e-07	Enriched	3.06e-06
K19	32	0.092219	0.999637	0.000362606	Enriched	0.00725212
M19	4	0.0115274	2.22017e-05	2.22017e-05	Depleted	0.000444034
S19	30	0.0864553	0.998526	0.001474	Enriched	0.02948
W19	1	0.00288184	3.58772e-07	3.58772e-07	Depleted	7.17544e-06
Y19	6	0.0172911	0.00133245	0.00133245	Depleted	0.0266491
C20	3	0.00864553	2.22017e-05	2.22017e-05	Depleted	0.000444034
W20	4	0.0115274	2.22017e-05	2.22017e-05	Depleted	0.000444034
Y20	6	0.0172911	0.00133245	0.00133245	Depleted	0.0266491
C21	3	0.00864553	2.22017e-05	2.22017e-05	Depleted	0.000444034
E21	37	0.106628	0.999994	6.408e-06	Enriched	0.00012816
H21	4	0.0115274	2.22017e-05	2.22017e-05	Depleted	0.000444034
K21	32	0.092219	0.999637	0.000362606	Enriched	0.00725212
M21	7	0.0201729	0.00133245	0.00133245	Depleted	0.0266491
S21	36	0.103746	0.999985	1.5224e-05	Enriched	0.00030448
W21	3	0.00864553	2.22017e-05	2.22017e-05	Depleted	0.000444034
C22	4	0.0115274	2.22017e-05	2.22017e-05	Depleted	0.000444034
H22	6	0.0172911	0.00133245	0.00133245	Depleted	0.0266491
K22	32	0.092219	0.999637	0.000362606	Enriched	0.00725212
L22	32	0.092219	0.999637	0.000362606	Enriched	0.00725212
M22	5	0.0144092	0.000413402	0.000413402	Depleted	0.00826804
W22	2	0.00576369	3.4559e-06	3.4559e-06	Depleted	6.9118e-05
C23	2	0.00576369	3.4559e-06	3.4559e-06	Depleted	6.9118e-05
K23	37	0.106628	0.999994	6.408e-06	Enriched	0.00012816
L23	31	0.0893372	0.999257	0.000742693	Enriched	0.0148539
M23	0	0	1.86248e-08	1.86248e-08	Depleted	3.72496e-07
S23	34	0.0979827	0.999921	7.8837e-05	Enriched	0.00157674
W23	4	0.0115274	2.22017e-05	2.22017e-05	Depleted	0.000444034
C24	0	0	1.86248e-08	1.86248e-08	Depleted	3.72496e-07
S24	34	0.0979827	0.999921	7.8837e-05	Enriched	0.00157674
W24	3	0.00864553	2.22017e-05	2.22017e-05	Depleted	0.000444034
Y24	7	0.0201729	0.00133245	0.00133245	Depleted	0.0266491
C25	5	0.0144092	0.000413402	0.000413402	Depleted	0.00826804
E25	30	0.0864553	0.998526	0.001474	Enriched	0.02948
L25	36	0.103746	0.999985	1.5224e-05	Enriched	0.00030448
M25	7	0.0201729	0.00133245	0.00133245	Depleted	0.0266491
W25	1	0.00288184	3.58772e-07	3.58772e-07	Depleted	7.17544e-06
Y25	5	0.0144092	0.000413402	0.000413402	Depleted	0.00826804
C26	3	0.00864553	2.22017e-05	2.22017e-05	Depleted	0.000444034
H26	5	0.0144092	0.000413402	0.000413402	Depleted	0.00826804
L26	36	0.103746	0.999985	1.5224e-05	Enriched	0.00030448
S26	35	0.100865	0.999921	7.8837e-05	Enriched	0.00157674
W26	1	0.00288184	3.58772e-07	3.58772e-07	Depleted	7.17544e-06
C27	3	0.00864553	2.22017e-05	2.22017e-05	Depleted	0.000444034
H27	7	0.0201729	0.00133245	0.00133245	Depleted	0.0266491
K27	36	0.103746	0.999985	1.5224e-05	Enriched	0.00030448
L27	37	0.106628	0.999994	6.408e-06	Enriched	0.00012816
S27	37	0.106628	0.999994	6.408e-06	Enriched	0.00012816
W27	4	0.0115274	2.22017e-05	2.22017e-05	Depleted	0.000444034
Y27	7	0.0201729	0.00133245	0.00133245	Depleted	0.0266491
C28	1	0.00288184	3.58772e-07	3.58772e-07	Depleted	7.17544e-06
E28	30	0.0864553	0.998526	0.001474	Enriched	0.02948
H28	3	0.00864553	2.22017e-05	2.22017e-05	Depleted	0.000444034
K28	34	0.0979827	0.999921	7.8837e-05	Enriched	0.00157674
L28	36	0.103746	0.999985	1.5224e-05	Enriched	0.00030448
M28	2	0.00576369	3.4559e-06	3.4559e-06	Depleted	6.9118e-05
W28	4	0.0115274	2.22017e-05	2.22017e-05	Depleted	0.000444034
C29	4	0.0115274	2.22017e-05	2.22017e-05	Depleted	0.000444034
H29	7	0.0201729	0.00133245	0.00133245	Depleted	0.0266491
L29	30	0.0864553	0.998526	0.001474	Enriched	0.02948
M29	6	0.0172911	0.00133245	0.00133245	Depleted	0.0266491
S29	35	0.100865	0.999921	7.8837e-05	Enriched	0.00157674
W29	3	0.00864553	2.22017e-05	2.22017e-05	Depleted	0.000444034
Y29	3	0.00864553	2.22017e-05	2.22017e-05	Depleted	0.000444034
C30	1	0.00288184	3.58772e-07	3.58772e-07	Depleted	7.17544e-06
K30	33	0.0951009	0.999637	0.000362606	Enriched	0.00725212
L30	46	0.132565	1	2e-09	Enriched	4e-08
W30	2	0.00576369	3.4559e-06	3.4559e-06	Depleted	6.9118e-05
C31	3	0.00864553	2.22017e-05	2.22017e-05	Depleted	0.000444034
H31	5	0.0144092	0.000413402	0.000413402	Depleted	0.00826804
L31	33	0.0951009	0.999637	0.000362606	Enriched	0.00725212
M31	4	0.0115274	2.22017e-05	2.22017e-05	Depleted	0.000444034
Q31	30	0.0864553	0.998526	0.001474	Enriched	0.02948
S31	33	0.0951009	0.999637	0.000362606	Enriched	0.00725212
W31	3	0.00864553	2.22017e-05	2.22017e-05	Depleted	0.000444034
Y31	7	0.0201729	0.00133245	0.00133245	Depleted	0.0266491
S32	35	0.100865	0.999921	7.8837e-05	Enriched	0.00157674
W32	1	0.00288184	3.58772e-07	3.58772e-07	Depleted	7.17544e-06
C33	4	0.0115274	2.22017e-05	2.22017e-05	Depleted	0.000444034
K33	32	0.092219	0.999637	0.000362606	Enriched	0.00725212
L33	37	0.106628	0.999994	6.408e-06	Enriched	0.00012816
M33	7	0.0201729	0.00133245	0.00133245	Depleted	0.0266491
S33	39	0.112392	0.999999	1.045e-06	Enriched	2.09e-05
W33	3	0.00864553	2.22017e-05	2.22017e-05	Depleted	0.000444034
C34	3	0.00864553	2.22017e-05	2.22017e-05	Depleted	0.000444034
L34	35	0.100865	0.999921	7.8837e-05	Enriched	0.00157674
S34	34	0.0979827	0.999921	7.8837e-05	Enriched	0.00157674
W34	2	0.00576369	3.4559e-06	3.4559e-06	Depleted	6.9118e-05
H35	6	0.0172911	0.00133245	0.00133245	Depleted	0.0266491
M35	3	0.00864553	2.22017e-05	2.22017e-05	Depleted	0.000444034
W35	1	0.00288184	3.58772e-07	3.58772e-07	Depleted	7.17544e-06
C36	2	0.00576369	3.4559e-06	3.4559e-06	Depleted	6.9118e-05
K36	33	0.0951009	0.999637	0.000362606	Enriched	0.00725212
S36	31	0.0893372	0.999257	0.000742693	Enriched	0.0148539
W36	3	0.00864553	2.22017e-05	2.22017e-05	Depleted	0.000444034
C37	5	0.0144092	0.000413402	0.000413402	Depleted	0.00826804
L37	37	0.106628	0.999994	6.408e-06	Enriched	0.00012816
M37	2	0.00576369	3.4559e-06	3.4559e-06	Depleted	6.9118e-05
S37	33	0.0951009	0.999637	0.000362606	Enriched	0.00725212
W37	2	0.00576369	3.4559e-06	3.4559e-06	Depleted	6.9118e-05
Y37	6	0.0172911	0.00133245	0.00133245	Depleted	0.0266491
C38	2	0.00576369	3.4559e-06	3.4559e-06	Depleted	6.9118e-05
H38	6	0.0172911	0.00133245	0.00133245	Depleted	0.0266491
L38	44	0.126801	1	2e-08	Enriched	4e-07
P38	7	0.0201729	0.00133245	0.00133245	Depleted	0.0266491
W38	1	0.00288184	3.58772e-07	3.58772e-07	Depleted	7.17544e-06
C39	4	0.0115274	2.22017e-05	2.22017e-05	Depleted	0.000444034
L39	31	0.0893372	0.999257	0.000742693	Enriched	0.0148539
M39	3	0.00864553	2.22017e-05	2.22017e-05	Depleted	0.000444034
W39	2	0.00576369	3.4559e-06	3.4559e-06	Depleted	6.9118e-05
C40	5	0.0144092	0.000413402	0.000413402	Depleted	0.00826804
K40	30	0.0864553	0.998526	0.001474	Enriched	0.02948
L40	30	0.0864553	0.998526	0.001474	Enriched	0.02948
M40	2	0.00576369	3.4559e-06	3.4559e-06	Depleted	6.9118e-05
S40	34	0.0979827	0.999921	7.8837e-05	Enriched	0.00157674
W40	3	0.00864553	2.22017e-05	2.22017e-05	Depleted	0.000444034
C41	6	0.0172911	0.00133245	0.00133245	Depleted	0.0266491
L41	36	0.103746	0.999985	1.5224e-05	Enriched	0.00030448
M41	5	0.0144092	0.000413402	0.000413402	Depleted	0.00826804
S41	32	0.092219	0.999637	0.000362606	Enriched	0.00725212
W41	1	0.00288184	3.58772e-07	3.58772e-07	Depleted	7.17544e-06
C42	1	0.00288184	3.58772e-07	3.58772e-07	Depleted	7.17544e-06
H42	6	0.0172911	0.00133245	0.00133245	Depleted	0.0266491
K42	34	0.0979827	0.999921	7.8837e-05	Enriched	0.00157674
L42	35	0.100865	0.999921	7.8837e-05	Enriched	0.00157674
W42	0	0	1.86248e-08	1.86248e-08	Depleted	3.72496e-07
A43	38	0.10951	0.999994	6.408e-06	Enriched	0.00012816
C43	3	0.00864553	2.22017e-05	2.22017e-05	Depleted	0.000444034
H43	5	0.0144092	0.000413402	0.000413402	Depleted	0.00826804
L43	37	0.106628	0.999994	6.408e-06	Enriched	0.00012816
M43	4	0.0115274	2.22017e-05	2.22017e-05	Depleted	0.000444034
W43	1	0.00288184	3.58772e-07	3.58772e-07	Depleted	7.17544e-06
C44	3	0.00864553	2.22017e-05	2.22017e-05	Depleted	0.000444034
E44	30	0.0864553	0.998526	0.001474	Enriched	0.02948
H44	4	0.0115274	2.22017e-05	2.22017e-05	Depleted	0.000444034
L44	34	0.0979827	0.999921	7.8837e-05	Enriched	0.00157674
S44	36	0.103746	0.999985	1.5224e-05	Enriched	0.00030448
W44	2	0.00576369	3.4559e-06	3.4559e-06	Depleted	6.9118e-05
C45	2	0.00576369	3.4559e-06	3.4559e-06	Depleted	6.9118e-05
E45	36	0.103746	0.999985	1.5224e-05	Enriched	0.00030448
L45	38	0.10951	0.999994	6.408e-06	Enriched	0.00012816
M45	4	0.0115274	2.22017e-05	2.22017e-05	Depleted	0.000444034
S45	36	0.103746	0.999985	1.5224e-05	Enriched	0.00030448
W45	3	0.00864553	2.22017e-05	2.22017e-05	Depleted	0.000444034
C46	2	0.00576369	3.4559e-06	3.4559e-06	Depleted	6.9118e-05
E46	31	0.0893372	0.999257	0.000742693	Enriched	0.0148539
H46	7	0.0201729	0.00133245	0.00133245	Depleted	0.0266491
L46	31	0.0893372	0.999257	0.000742693	Enriched	0.0148539
M46	2	0.00576369	3.4559e-06	3.4559e-06	Depleted	6.9118e-05
W46	3	0.00864553	2.22017e-05	2.22017e-05	Depleted	0.000444034
C47	1	0.00288184	3.58772e-07	3.58772e-07	Depleted	7.17544e-06
L47	42	0.121037	1	1.53e-07	Enriched	3.06e-06
M47	7	0.0201729	0.00133245	0.00133245	Depleted	0.0266491
P47	5	0.0144092	0.000413402	0.000413402	Depleted	0.00826804
W47	3	0.00864553	2.22017e-05	2.22017e-05	Depleted	0.000444034
C48	7	0.0201729	0.00133245	0.00133245	Depleted	0.0266491
E48	30	0.0864553	0.998526	0.001474	Enriched	0.02948
L48	31	0.0893372	0.999257	0.000742693	Enriched	0.0148539
S48	32	0.092219	0.999637	0.000362606	Enriched	0.00725212
W48	3	0.00864553	2.22017e-05	2.22017e-05	Depleted	0.000444034
C49	0	0	1.86248e-08	1.86248e-08	Depleted	3.72496e-07
L49	44	0.126801	1	2e-08	Enriched	4e-07
M49	3	0.00864553	2.22017e-05	2.22017e-05	Depleted	0.000444034
W49	0	0	1.86248e-08	1.86248e-08	Depleted	3.72496e-07
C50	3	0.00864553	2.22017e-05	2.22017e-05	Depleted	0.000444034
H50	6	0.0172911	0.00133245	0.00133245	Depleted	0.0266491
K50	32	0.092219	0.999637	0.000362606	Enriched	0.00725212
L50	38	0.10951	0.999994	6.408e-06	Enriched	0.00012816
M50	5	0.0144092	0.000413402	0.000413402	Depleted	0.00826804
S50	35	0.100865	0.999921	7.8837e-05	Enriched	0.00157674
W50	2	0.00576369	3.4559e-06	3.4559e-06	Depleted	6.9118e-05

## Sheet: Pos-Neg
AA_Pos	Pos_num	Neg_Freq	Cum_binom_P	Binom_P_value	Enriched	Bonferroni-corrected_P_Value
A1	14	0.0806916	0.00089472	0.00089472	Depleted	0.0178944
C1	8	0.00576369	0.999777	0.000222879	Enriched	0.00445758
D1	6	0.0619597	5.91258e-05	5.91e-05	Depleted	0.00118252
E1	3	0.0835735	4.06338e-10	4.06e-10	Depleted	8.12676e-09
M1	14	0.00432277	1	1e-09	Enriched	2e-08
P1	20	0.0216138	0.99997	2.98e-05	Enriched	0.00059574
D2	5	0.0533141	0.000168877	0.000168877	Depleted	0.00337754
E2	2	0.0706052	3.45258e-09	3.45e-09	Depleted	6.90516e-08
G2	40	0.0489914	0.999999	6.32e-07	Enriched	1.264e-05
P2	27	0.0345821	0.999962	3.82e-05	Enriched	0.0007649
R2	32	0.0489914	0.999746	0.000253641	Enriched	0.00507282
D3	4	0.0345821	0.00202597	0.00202597	Depleted	0.0405193
E3	8	0.073487	3.29943e-05	3.3e-05	Depleted	0.000659886
N3	29	0.0475504	0.998651	0.00134879	Enriched	0.0269759
P3	21	0.0302594	0.997627	0.0023732	Enriched	0.047464
T3	19	0.0244957	0.999558	0.000442254	Enriched	0.00884508
E4	7	0.0864553	4.79678e-08	4.8e-08	Depleted	9.59356e-07
P4	23	0.0317003	0.999156	0.000844004	Enriched	0.0168801
S5	51	0.0634006	1	2.4e-08	Enriched	4.8e-07
L6	24	0.119597	0.00137678	0.00137678	Depleted	0.0275356
P6	23	0.0302594	0.999547	0.000453421	Enriched	0.00906842
S6	49	0.0763689	0.999974	2.6e-05	Enriched	0.00051922
T6	30	0.0417867	0.999926	7.36e-05	Enriched	0.001472
A7	11	0.0691643	0.000794818	0.000794818	Depleted	0.0158964
F7	4	0.037464	0.000902407	0.000902407	Depleted	0.0180481
P7	28	0.0417867	0.999193	0.000806937	Enriched	0.0161387
S7	45	0.0634006	0.999998	2.16e-06	Enriched	4.314e-05
F8	2	0.0345821	0.000449435	0.000449435	Depleted	0.0089887
L8	26	0.121037	0.00198808	0.00198808	Depleted	0.0397616
S8	41	0.0590778	0.99999	1.01e-05	Enriched	0.00020276
C9	0	0.018732	0.00141355	0.00141355	Depleted	0.028271
E9	45	0.0662824	0.999993	6.83e-06	Enriched	0.00013662
S9	43	0.0677233	0.999947	5.25e-05	Enriched	0.00105096
V9	9	0.0619597	0.000601269	0.000601269	Depleted	0.0120254
E10	54	0.0677233	1	4e-09	Enriched	8e-08
F10	7	0.0518732	0.000834536	0.000834536	Depleted	0.0166907
L10	23	0.112392	0.00137339	0.00137339	Depleted	0.0274677
S10	36	0.0417867	1	2.56e-07	Enriched	5.12e-06
E11	48	0.0576369	1	9e-09	Enriched	1.8e-07
F11	3	0.0403458	0.000394814	0.000394814	Depleted	0.00789628
A12	9	0.0893372	4.23077e-07	4.23e-07	Depleted	8.46154e-06
E12	66	0.0576369	1	0	Enriched	0
I12	11	0.0806916	5.12834e-05	5.13e-05	Depleted	0.00102567
N12	29	0.0446686	0.999491	0.000508514	Enriched	0.0101703
P12	19	0.0244957	0.999558	0.000442254	Enriched	0.00884508
E13	58	0.0605187	1	0	Enriched	0
F13	9	0.0590778	0.0011906	0.0011906	Depleted	0.0238119
Q13	27	0.0331412	0.999982	1.82e-05	Enriched	0.0003643
D14	31	0.0389049	0.999992	7.73e-06	Enriched	0.0001547
E14	57	0.0619597	1	0	Enriched	0
G14	12	0.0821326	0.000270962	0.000270962	Depleted	0.00541924
H14	2	0.0302594	0.00164554	0.00164554	Depleted	0.0329108
L14	19	0.10951	0.000282277	0.000282277	Depleted	0.00564554
E15	48	0.0806916	0.999899	0.000100826	Enriched	0.00201652
I15	13	0.0835735	0.000482674	0.000482674	Depleted	0.00965348
D16	31	0.0518732	0.998658	0.00134197	Enriched	0.0268395
E16	44	0.073487	0.999682	0.00031755	Enriched	0.006351
D18	26	0.0360231	0.999575	0.000424808	Enriched	0.00849616
E18	42	0.0590778	0.99999	1.01e-05	Enriched	0.00020276
L18	25	0.136888	0.000107636	0.000107636	Depleted	0.00215272
Y18	4	0.0417867	0.000259553	0.000259553	Depleted	0.00519106
E19	41	0.073487	0.998911	0.00108887	Enriched	0.0217774
E21	37	0.0634006	0.999187	0.000813456	Enriched	0.0162691
I21	13	0.0864553	0.000256058	0.000256058	Depleted	0.00512116
L21	21	0.106628	0.00103087	0.00103087	Depleted	0.0206174
T21	28	0.0432277	0.99867	0.00132974	Enriched	0.0265947
N22	24	0.0288184	0.999966	3.38e-05	Enriched	0.0006763
M23	0	0.0230548	0.000305469	0.000305469	Depleted	0.00610938
S23	34	0.0576369	0.99895	0.00105019	Enriched	0.0210038
F24	29	0.0446686	0.999491	0.000508514	Enriched	0.0101703
G24	9	0.0590778	0.0011906	0.0011906	Depleted	0.0238119
E25	30	0.0504323	0.998318	0.00168169	Enriched	0.0336338
S26	35	0.0605187	0.997647	0.00235314	Enriched	0.0470627
I27	16	0.0850144	0.00179356	0.00179356	Depleted	0.0358712
S27	37	0.0576369	0.999868	0.000131549	Enriched	0.00263098
D28	9	0.0576369	0.00166339	0.00166339	Depleted	0.0332678
S29	35	0.0605187	0.997647	0.00235314	Enriched	0.0470627
Y29	3	0.0389049	0.000598158	0.000598158	Depleted	0.0119632
Q31	30	0.0489914	0.998926	0.00107394	Enriched	0.0214787
Y31	7	0.0504323	0.00119695	0.00119695	Depleted	0.023939
G32	10	0.0763689	0.000147725	0.000147725	Depleted	0.0029545
S33	39	0.0590778	0.999951	4.92e-05	Enriched	0.00098324
S34	34	0.0605187	0.997647	0.00235314	Enriched	0.0470627
T34	27	0.0432277	0.99867	0.00132974	Enriched	0.0265947
I36	16	0.0835735	0.00237475	0.00237475	Depleted	0.047495
K36	33	0.0446686	0.999954	4.64e-05	Enriched	0.00092816
S36	31	0.0533141	0.997944	0.00205582	Enriched	0.0411164
I37	16	0.0979827	0.000118413	0.000118413	Depleted	0.00236826
G38	28	0.0446686	0.997876	0.00212436	Enriched	0.0424873
P38	7	0.0590778	0.00012855	0.00012855	Depleted	0.002571
K39	28	0.0389049	0.999732	0.000268312	Enriched	0.00536624
T39	24	0.0331412	0.999711	0.000288929	Enriched	0.00577858
W42	0	0.0201729	0.0008489	0.0008489	Depleted	0.016978
D43	27	0.0302594	0.999996	3.51e-06	Enriched	7.012e-05
V44	13	0.0792507	0.00121021	0.00121021	Depleted	0.0242042
E45	36	0.054755	0.9999	9.97e-05	Enriched	0.00199312
S45	36	0.054755	0.9999	9.97e-05	Enriched	0.00199312
T47	27	0.0446686	0.997876	0.00212436	Enriched	0.0424873
S50	35	0.0461095	0.999984	1.56e-05	Enriched	0.00031154
