# Supplementary material for: Prediction of bacterial type IV secreted effectors by C-terminal features
Source: BMC Genomics. 2014 Jan 21;15:50. doi: 10.1186/1471-2164-15-50 (PMC3915618; doi:10.1186/1471-2164-15-50)
Supplement: Additional file 10: Text S1 — 6-fold negative dataset. [file 1471-2164-15-50-S10.txt]

>MLBr_00224
TGQHNWALLNALPELVATGVPILLGASRKRFLGRLLAGADGAVRPPDGRETATAVISALAALHGAWGVRVHDVRASVDALKVVGAWLHAGPQIEKVRCDG
>BSU39140
GSFIEDLSEYFEGHAYKVTKLAKREFHFQSILQEADRDIADFLFLLASINDDVFLITDPQPDKSYFSEGKLQCLTDSGERIIWFEYDAVDIYMIGGESYK
>btf_988
KLIEATAVQQIETFEAGMQFAQTEGFISAPETNHAIRATIDEALKCRETGEAKTILFCHSGHGHVDMASYDLYLRGKLSNYEYPAELVKEAQKGLPKVNV
>BVU_0736
VSPYGSNHTSTMYVGKDKDKAVVFAFDIHPRYAEKILPVRLQGLDADKMYRVKEINLMPGANSSLSGNGEVFSGEFLMNVGLNLFTTQQLNSRVIEVVAE
>GAU_3012
RPGLPGAQLTSFAGAQFTTIDDDFAQTIGLDAGVLVLRAPIGTPAADAGLRGGEIVRAVNGTPVRDAGALLRLLVNSGHEAKLLVQSRSSGERVVTLKLK
>PSMK_07800
YLLHRSLPNTATAGFRRVLVNHYMSATSLLPWTANLQEHDTFLDHNRTVAKADARDVVMIAGEDPYAWMGTRDVNRPHVRPSGEGGCAKEQKPGRAVGDG
>Sph21_1483
EDYLMVKQRTDFFKSGKFIAMGDPVKAAKAMVELASHPTPPIHLVLGSEAVGMLKIANETRQAEMEEWMEVSLSTDHDTSENFLDTPQGQWYTGNLQRKH
>MROS_2162
YAVNIASLADTKFSELGDQTILEAYSTILNNFGLEKVQSENRIQTSEMVLQQLNLQKSSYSGVSIDEEMTNVIKYQRSYEAAARLIRAADEMLETIIQMV
>Cpha266_1983
AMMIKKQLDPKAEKQVQRKKAIVEGKGERVFVSFAGSIATSFFFTALTAGTFLVAGGLVGPGFQLSIPVVILAGVFNIAAGLCASLLVGLIFLIARVGRK
>BVU_1458
MSLEKRGLILYEFCKQNYPEYQIQAAIAWIEAGMSLKKLPAEKVWTKRQIPPATWNIIYGEYKESLRLCFLPADEKGEHGYWFGFESEIQKASPVFKART
>BVU_0048
EEQSKFQYVKGDTEGFVNIPLSIKNIIFSVFLREDTEKNMIKVSLRSVGAFPCNKVAAEFFNGGGHLNASGGEFYGTMDEAIDLFKQALVKYEELLLAKK
>PSMK_27920
GFVFYSGQAMLHESTCHADAADLTKIDWALLNAADFRNDPEDPGKKGRYQAEALVHRHTPVEALLGVGCYSPKVAHEVDLLVQRSGRDLAVKPAPKLFFR
>CLDAP_27430
WILDTCRRPYDQDWLNYQEEIALRHHSTRKNQTDQVNAPPIVPLRYMIAFIYPITATIRSFLAKKGHSAEEVEKMHQAWFKSIVLQVVLWSRPYAKAGEF
>Emin_1428
RFGEMEVWAIEGYGATYTLQEFLTVKSDDFTGRTKMYESIVRGEAPQQPGVPESFKVLVKELQALGLSVELLKDNQGQAVEEMTVASIAKEIVSEETENL
>CCALI_02216
LEGTDPDQSLHEALERALLAWAAGMREALRGGRGIKTREEEEESERFRLIEEADSERAFLRDELKTGTIEAAVLERDVRRESRFRLLTEKEFEPLLREYR
>FP1101
GHKTASVVMSQAFGVPAFPVDTHIHRLMYRWNLTNGKNVAQTEKDAKRIFPKEIWNDLHLQIIWYGREYSPARGWDLNKDIITRTVGRQSVLKDYYKKRT
>TTHA1640
PYYLGVFLVGAYQDVLGSNHNLFGQVGEAHVRVEEEGFAIERFVGGETAERVIEKMGFTARELMLGVERLVRQSRLSPVEKGAFLERYARELQGYTYLED
>Kole_2141
SKNIALVNVRPLPPENVIQRITERLTSVNAIDEVHWVQRPITLIVTANPGIFGAENSRRWILEGRLQPEIAEKIEIKWIKSKNRRLATFQVVGFEETEVH
>BVU_0090
SEIELQRLNLLVSGFLDFAEFQALEMNPMTMKDWIEALDNQIIAHKRKVLIDKGRISHKQAIEKAEKEFAIYRKREMDLLESDFDKEIKRLKDKNDNNPN
>Sinac_0417
ELAAFRGHLERVAAALEGIARTALVDPADGESLPVLEISLDEAGLGRPALDVCRRLRHGSPPVYVGHGLLDKGKLVINPLHLNEARTATLIRRLGDELRP
>PSMK_15990
ENLLMAAVRAGGDRQALHEVIRVHSQAAALRVKSEAADNDLLERLRGEPAFAGLDLEAVLEPSAYVGRAPEQVDAFLAGVVEPIRSRYAGRLDAAAELRV
>BSU32370
AASEQMEQLRIKGLGFRGEVMGKMVYAGVEVETKRLDDGITHVTRITLNGEDIEKHKQYSVAVLDMFTLGKLFPLIRDAAEKEYFMPEFLRDLLAWKLAQ
>trd_0530
RRYLDDYGIPDHPNCKDNFLAALREYGIEEDDIPDPVNWFMNVGIVAKGRFEIREPLSERNDYVLLRALMDLVVAVSACPQDQNPCNAFNPTDILVRIYD
>gll1448
RGLITGVQSYGFFVAVEEPFVEGLVHVSGLKDDWYTFQAREPALIGRRSRRRFQIGDTVTVKVKGIDYYRQQVDLMVVRDESEPPTEEGTEAPLLAAPEA
>Sterm_0648
PGWILGTFLGVISGDILPLGIISTLSVALYAMFIAVIIPPARGNRILAGLITLSMISSLIFSKIRILSVISPGFKIIILTILIAGAATVIFPLKEEEYEG
>ANT_19740
QKFVERGAEIIAIGPDGPNAFRKYWQENKIPFPGCADLRSRVANRYDQEVSLLKFGRMPALFIVDKQGMIRYSHYGDSMADIPSNESILNLLAELTAEPS
>FP2305
IDNVPTTDFNVFVNSSDGTTVYYDDLMLRPVASSITGYVYNEWDELSYIVSNNGLATHFEYDAAGRLVKTSVEVLDDLPNLLTGGFKLKAENKQKYKNLP
>Kole_1504
TEVWLKIGASEIEILDEDYKVLVKHPRLYGHNLQSLNWYPYLETLSRRPRALKYTGFYRELSPIWQEYFESCDYQEKKNSLKLLVKMLRETDMVSTSIIK
>MROS_1380
ENGNVDIILRRDDNYFYVDVKDNGIGMPPEYIEKLFTPFSQANMSYSKPFEGTGLGLALVKNLLDINNAKIEVKSELGTGSIFTVIFEGNSYGRTRSKKT
>BSU02810
TEGFRSFKEQDELYKQGRTKKGNIVTYARGGESYHNYGLAIDFALQKKDGSIIWDMEYDGNQNGKSDWLEVVEIAKTLGFEWGGDWKRFKDYPHLEMIPN
>HydSN_0138
SLYGGGGPPLVAYLQLRRIEKRAFRATFQVIALLDNILRVFTYLSVGLLNLKLFEIGLSLIPFAGLGLFGGNKLHMKISNETFMRLTLLFLFLIGVKYLI
>CLDAP_38740
DSGLPLPQLYRQWVRFQVIGVSRAIDGTDVALFFGIPTSEEKTWTHWPNAENMESGLQGVIDGLNDADARPSAVTGVAIYPYWETDATEWATYESLWLGR
>Sinac_1289
VDWYFGGTLASASLFISGPTPEVLPEAEAGPAFRRSIFRLDTGDICMRWSGNPTAVTADLAVQALRLAGAWTGGPEAAPWFLDSTGLAPNHWFSTPVVSE
>glr0035
RVSDSCTPAGNYATDRCAVSCTGHGEDILDEALAARIAIRVDDGMSLQRAFERSFAEAESRGRDFAAIAVDSDGHTCWSVTMGILVAAYFDGKGEFRATF
>DvMF_0246
SNGVILDLYQITLYDFTSPTNLRREGGNLFSETRASGDALAGPANANGYGSVNSNSLEQSNVDLAREFVQMITTQRGFQSNSKVITTTDTMLETVVNMKR
>Sinac_5531
YYAPASMTDRGWYLYWIAVEKGRQVQGIGSALLARVEEDIRQQGGRLLLIETSSLPHYEPTRRFYLKHDYHQASVLADFYADGDDLIVYCKRIEPGRVEE
>GAU_0547
LRDQFVMLLFATTSGYSLIAVLTKWTFSVLRIALFARVISSWVGGSPYSKWWRWSYVLTEWFLAPLRNVIPTIGMIDISVLVAYFGLGILESVLIGAMLK
>ACP_3110
TLITGGLNPDEWRGFAFREGAGCIECGGTGYRGRTAIHELLDLTDPIREIILEKKPSSEVRRLAQQEGMQFLRESAIDRVRRGFTTLKEINKVTFIEAAR
>Sinac_7056
TGLLSVVAVRLLQLKGIARSEPERPAIEAAPPKYVAVLRAFRRTTEALPWGTYQFFRELAKLGGFLGRKGDGEPGWQTIWRGWMKLQAMVQGAELDLRLE
>Cpha266_0133
YEGLEMILIMAAYEQDLSVVFIGDGIYALKKNQDTHAIGIKGFSKTFMALDGYDVEKLYVDRVSLEERGLTEDDLVVPVEVLTSAEIGGLMREQDVIIHH
>Turpa_1630
DYSMHLAAFDALLKQLNSEAKGDHDLNELLGYYALDGREMRGTVKFFNRNSGKGQIDSRGPHEYIPFFIDARPEQALPRRGDQVVFTLTVTEHGIRARLV
>ACP_3165
QVLRYLRASVPTLVAISLSSAAHAQGTMDFSGADTLMQTFKTFAVYAGAIICFGGLIFAGIRMMTGRFQDAIPGLFGALFGAGVLGWGAGWIGSLTGQQM
>Selin_2000
PAEQEQHLCADCGYKGKQALSSILQRGYIPHVKQRKEEIEDKKRDPSKKARRWIVEASISWFNRFRKIHVRFEKLEVTHYGLTCLAAAIITYRKIGVIYG
>MLBr_00857
EGSAARVKPLLAQEKKRTARLVGDVPIYDIIVGNGDGEVALVKLERHLARLPANISVKQVDILESRLAALGSRAGASLIPKGPLPNAGKMRGVQRTVRRK
>gll2169
LVIRNRFWLLLVESKQTRFNFQAAVPQALAYMMGAPESQRAVYGLVTNGDGFRFLKLVRTPESQYNLSEDFSLFSYGRNELYDVLRILKRIGGLIGDDRV
>ANT_07600
PYNFQKTGKDAAWQRIQAVSYHRGGWGDAYGYLLVATGRAEVMLDPIMNEWDCAPFPPIFREAGGFFGDWQGNETIYGGEALATTQVLLPEVLECLHSSL
>Chy400_1382
LVKALCHITGGGIYDNLPRVLPAGLGAEIVRGSWPIPPICQLLVDIGGLDEREAFHALNMGLGMLVIVPADAAATALATIADACLVGRVTATPEVRLVDA
>Sinac_5618
TELNRLRSDWGFELMATVVDPRAEPFESVPRPERLALFMGSESEGLDPHWIHQCQRQVTIPMRQDAESLNVAVAAGIFLYHFSLTKGGVSLTGGTPKPQR
>Sterm_1781
HDLVRVENGSSDIILKNQMYLDDFTAAGNNIFLSFYLSTGNGGYIHSFILNIKTGSICEVAGSSQPHESIVYEDKYTAVENIYDDRKIFLRIYEYEMAEK
>DvMF_2298
ALRVKDAVLQERRAARQADIGAETVAVAGESRALTERAYREGLVDTRELLEAQIYESMVRAARLRALYEAQAAAAARNLVAGTEILEHLREVGYGARALP
>glr3794
AAGKIANFVTPDGTVIDLFFEPELGPPDPDPHKAFTRANHLAFDIAPEAFDEAVAVLLAHGVPIDHGPVSRPTGRGIYFFDPDGFMLEIRCNPPASGAEV
>CLDAP_26280
NDMVAVGVLMQCRELGVRVPQDLSVVGYDDVEIAAYVTPPLTTVHQPKLRLGELAMQMLLDLLDGRPVQDQVLPVELVVRESTAPPNATTNSDRSGSGFL
>Selin_1797
RTLSQEDISEEEWENAVGKAPSPEEAYLTREELEMVLQAIEELPPRGKQIFEMHRLQGLSYQEIALRTGISRNTVMVHITRALAHCKKRLNAYRSQREES
>GAU_3909
AVTKTLSVTDRGTPVAAINELEWVKGEIWANVWQVDSIARIDPNTGTVIGWIDLSNLLPKIDRTGNEDVLNGIAYDAAKDRIFVTGKLWPKLYEISIKPR
>CCALI_00124
QSLLAFLISQSKKAYRSFLQEIETITPQEALYHRHPHWPPQQWGIGQDGSIAGIVYHVAAWKQAALSLLRGEDALSPMEHPETLPPLPSLGPRSVIGIAR
>CLDAP_21510
NMVFEGYEDYRRGLEILGPYLGHVHVKNAAFERPPEGGVWRPRWAPLHDGVVDFRALFQGLRSVGYDGWIVVEDFSQHYDSYTALRENLKFLQTCNSSKK
>trd_1583
RLAAALRRFEGLPRRRPPGRRDAAAGRAASPTDRRPTSEADAAVEGELAACELLAGLDESTRCLAQLLAAGYGVGEVARALGIDARTVRRRLARLRRLVA
>btf_161
LTGLKISSLPRTNLFTLYQGWLDCIAWLEAAQITGNITSLNSGKRSKDLWNTLDEYTRLSRDITTLRAQAEKEKQLNRRVELNLKIKKLEAELADTRKTL
>ACP_0411
KGAPKFSISTQIAAKDVDDTYTLFQNDTPVDFVLNVNSGAAAQLQVTIPVAHFKTTKLGFDKDMVVWQLEADETTCYAQGGNPPITVQVINSVASYLTAA
>DICTH_0649
VPLYIIEEFNEIWQNKIDIWLKEGKKVGILVSKENEGLYPDIVKKYVVGSRNNLKEVALNLFFYLRKLEKEVDIIISESFPEEGIGLAIMDRLRRAAGEG
>CLDAP_24780
RGAYFINTARGPLVDYDSLYQALHSGHLAGAALDCFPEEPPPPDWPLLRLSNVTVTPHIAGASKDSAERGAEQVVRDVVNFFTGRPLEFCVNPAVLTTER
>Cpha266_2142
KSTRNFSSGCIRVQNPLELAELVLQDSVKWNSDAINAAIKTGKTSNVNLPKHIPVYLLYLTAFPQDDAIHFRGDVYNRDNDVLKALNKSLPEFKTESCGL
>Selin_1896
ARFYGFYLGYVHGMSVVQKIQPGLLHLCIDGLKNSHYILAGILFTLIMYQVFLHFAPFYMGIAIVFLICNLIFFHFMRVNVFIILISIFMFIIEFFRQSV
>FP1526
WILVFFDLPTETRKERKIASEFRKKLLDDGFSMFQFSIYIRFCASRENAEVHTKRIRNSLPEHGKIGVMQITDKQFGMMELFYGKKPVETDKPSQQLELF
>PSMK_07400
FPGVEREGESDPVEILEVFPAGVSKWTGIRMIADAHGIDDAEIAFVGDQINDLPALRAAGLSVAMGNAVPAAVAAADRQTARHTEHGVAEAIHRMLAGAW
>DICTH_1433
KADCILMEEIKKWEKYDEIWQSFAVLLPIKTVGVKGDFRSYEYVIALRVVKSEDGMTANFVEVPYEILGRIARRITNEVSGINRVVYDLTDKPPATIEWE
>CLC_1714
RSINALRDELIKLNLNPEGLIYFNNEVYPLLYTLTNLSTTSLNLSTSANFLSTAVYLKPKDSKIKDTLKLIYEMTEQCEDIYDSLKYKIDTLICISKKSK
>PSMK_26540
DGETRREAAFGDGPIEACYSAVQLITGVTASLDRYAHRAVTGGKDAQGEVRVELSTDDGRKARGRGLSTDTIEAAVKAYVAAMNRLATRAAEPASVPAQP
>Sterm_1054
TGISMGVDACYTNHMKADQNDIENLEMLLTLAGCNYFMGIPAGDDIMLNYQTTSFHDIATLRDLGKVRPIKEFERWLEKMNIMKNGKLTDIAGDASIFLK
>CLC_1180
GTFFVTSADSATFVLGMLSSNGDLNPKTSKKFIWGVLQASLTVVFLIAGGLDMIQTVSIIAAFPFAFIMIIAMISLRKSLKNESLEISSLSNNKKIEKVI
>TTHA1815
FQGHFPGHPVMPGVLILEAMAQAAVGALVRQPGFPQGGLAFLAGVEGARFRRPVYPGDTLILEGELLAFRRGVGKVAVRALVEGEERASATLTFVLQGAS
>FN0580
IEVSNYFFLNGVRENKNVKIAYPVQNLNIFVPKDFDGYKKVVMKLYNPNNEYVYWYLDEDYVGYSNEKEKFFELDIGKHKLTIVTENGAREEVKFNINKR
>TTHA0066
AKEFFAALFDLAFERFVTIQLTGLVYALALAVGGIYALFAVVGAFEASAGLGVLTLLVLAPLGFLLYAVAVRVGLEALVSLIRIAENTREIRDALRKEKA
>trd_1604
RRLEAQLLVADPRQLLMISGDGDVIEPDDGVAAIGTGGPYAAAAARALLRHTRMSAAEIARAAMEVAADLCVYTNHAVTILTAPPEHGENEHTHDDERPS
>GAU_1352
GASLGATPGEQARVVSAWLWHRNGERAVASAREYLNRFPDVMHGYTLLIDAYDAAGNHAEARKAIESAISHSNRVPWFDETQKARFQADMRKALAERIPR
>GAU_2677
RAYNIAVSYEKYGFSGQVSLNHVGDFIDELGEEEGDDLFANSRSQLDLSMSYFFTSSTQVYAEAINLTNAPYRTFQGAPDRMRQREFYRPSLQLGLRFRP
>ALPR1_15284
PKFLLVAPGARLSWQYHYRRSEIWKLIAGESAIVRSDSDEQGPEELMKIGETISLAKGERHRLVGTKNWGIVAEIWMHSDPENPSNEEDIVRVEDDYSRK
>Caka_0593
APLWWILLSLLPFAWVLAEYLRRHRKQLAQPRTPSPADPLAQLLMQLDDPEALQASARQILADGSFAGSNSLRQALERVAYGKDSDLAELSDSIRKEVQG
>Sph21_4611
QLMIGIILYTQSPIVKYFWRKTETSLQNLDITFYGIIHIFLMLTAIVLLTIGSALAKRQPTDKEKFKTMLVWFSIALIFIFIAVPWTFSPFSSRPNFRTF
>btf_496
DMSELFNKTGLNTYLETVVISQEVGVTKPNPLIFQAALRKSGLTAKEVLYIGDQYQVDYIGAMNVGLNPVLLDRRNCYLDLNDCRRISGLGELEYCIDNT
>PSMK_03030
ERAFYRPDGRGGIPLGVSMTLTAGLAAAGLGRTPLGRGRWALAAGAAPLALVTASILLFQTPWQGIPTGLTLGSLLASALAGPLPLLAWRRLRREPRTAG
>TOPB45_0880
QEAANKMVTGFGFFSAIVLAAGLGVGFAALGCGIGMGHGIRGACEGVARNPEVAGRITVTMILGLALIESLTIYALVIALILLYANPVIPKFLTTLGLGG
>CLDAP_32170
MNSFGQPIVDNFDAPALAPVREAFLDGAYFIYGHTAMERRLGMGYQSAWAANFLPTRAARNAFFTEVGKRTPPGEPGYRLLAEVKPEMNPAEVLQTLGRS
>GAU_0895
AVQAVVEAAGFGVVRELVGHGVGFSPHEELQIPNYGKPKRGKKLSVGLTIAIEPMVNVGTAKIRTLSDKWTVVTADGKRSAHFEHTVAITEDGPRIITLP
>Chy400_2745
TILAEYRARVARGLQASETLRRASEQARQLDLAGASANAETAAREFAALGDEVRRDNALALRRSLAAQQRTIAVALLFLGAAVLSIRLISRQLMTPSRPW
>Sterm_2443
KIQREWFGIGGKIHTGKSIVMQISYILKNIEENELNYSFNIKNNFLENKADVLEINIDKGDKNISSIAYGVYEFYENSDGTYYMNAKDVLLDGILTIKYE
>Turpa_3206
GVEKLKKFYEKKQPLEWVRIHNLPDHVRFPHAPHIKQLLKDGQPTKTACTPCHGDVANMKVVEQVQSLNMGFCVNCHKDYRNDAEYKNHGVNINCNTCHY
>Sph21_0724
CQRSGQHIESVKALCELVPTDDVARGVFREFGETLGVFIADYLLIKSPEGLVLGGNISKAHGLFLEHTHKLLSNRGFTFPIEIAALGEMAAIYGAADMLK
>MROS_1594
EKINELSINFLQNIGSWIFLPEKVEFYLSLDGKNFVKVYSAEYKLTEYDKFEGIKHFGTKLLNKEARYIKIIGKNIGVCPSWHPGAGGKAWIFVDEININ
>Emin_0181
DAVVEEGFSLHETVQSKEKEPLDFLLNLEDAEAVNKALNMLPLEQKEIIIMRQTMSFKEIAQLLSCPIGTVLARASRGYKKMQQQLTINNFESSEAVYAE
>CLDAP_18800
YVADLAFVGRSADSYVIFIGGASNGTRLNQPYKDLVKRDHLVEEVRPLLQLYRDRRLPGERFGDFCHRLGVETLQSMVAQLSEKETSDYVAIDAAVTLER
>DEFDS_1610
HRYFTEKKINNITVNSLHPGVLNTKLLVNNWGAIGSDPENGAKMIEFVMNQPIEISGKYFSDYKEEKPSQIAFDTKIQDELYEISINQLMKAGIQINKLQ
>Sph21_1795
DANPNANKAFQSLSVASKRRTVDVQANTAILTELVKNQELARMNLRNNKPLIQVLDRPILPLEKNKVGKLTGIVLGGFIAGFLCVIWLTFKRILKGILAA
>Sinac_0118
FIVHREGDLHPLADLRALVPTIRHLGERGIKITRFKGLGEMDADQLWETTMDPTRRTLLQVQLEDAVAANDLFTTLMGDDVEPRRQFIEKHALEVKNLDV
>CLC_2625
MKFADLAIPILVEKMEKLGARKNGLKAKICGGASMFNFSDKSMVMDIGNRNGKAVKEKLKELSIPLLAEDIGGNKGRTMIFDTSTGKVYIKTVGLGTKEI
>Sph21_1504
RVMAQGTSTSMFFADAGLKWSVLEDKGSIMLNVQNIFNKARFGGTRTTAQFYSEFQRNFMKGPRAMLTLSYRFGKRNPDQERKRRREENTEDFQSGGEMQ
>CLDAP_01060
FQQAVADALVEKTAEAALVTGARQVCICGGVSANRCLRATARARMAELNIPLYIPPLAYCTDNAAMIGAAAYFNWLVNPRPEDGLGIDVYASLPLPEIAD
>Turpa_1679
FTARLGVLASLHLGNSSLTNKANGTMLVTASAASGANEFKVNDTANIEVRNAANFRPVLISNQLSLGLGINLGGATLNLDLTQNLQVNATAIIVQFGCWL
>Turpa_1985
LQQIYQAMLGIAYNFERSGPLAPFVGFQPGFGFASVRNGIADGLYLYPVMSPLFGAHLFASEGWQVSGHVRYVFGEMNYAETGAVYLSEFRAGVSLGQTF
>DICTH_0994
KWPLLKEKIEVIKEERDRIFEEMKNIKDIVPYPSEANFILFRSRKREEILKSCEEEGVALRDFSKEPLLENCLRVSIGDIKENDVFIKILKEVCYEKGGD
>BSU25230
HKEAADLYIANHVKPGDIVVTQDIGLASLLLNRNVSVMSERGRLYKEDTIDFALEGRHFSGKQRRKGVYAKGPKKLNKEDRERFITLLQKILSNDEGILH
>Sinac_4404
AEFSTAKSGYVLSRCGWFSDRTACYLASGRPAIVQETGFQGEIPVGEGLFTFKTVDEAVEAVNAVRGDYPRHARAARHIAEEYLDSDKVLDRLLNLAFAT
>gll0908
TEITASVCTGALLLAEAGLLDGRRVTTHWSVTDWMRSRYTQVEVLENTRFVDEGKILTSAGISAGIDMSLYLVSRLHGPQVARWTARRMEYDHWPAQTAS
>PSMK_01170
TLQVRPDRLDDYKAAHADVWPEMLAALSRRGWRDYSLYLRGDGLLVGVVEADDLQASIDGMQDEPVNARWQAAMTPFFEPLPGAAADTSLVLLERVFHLA
>ALPR1_11260
SAMEDLPSRLKSEDPSIFWTGFGDSSINFTLNVWVKFSTDEINFIPARNEAILALKKAFDKEDITIPFPIRTLDFGIKGGVTMSEEMQGLTFGNGNKTAD
>TOPB45_1501
LGGGSVLHQEEMENLLENSLVVWLYSSPEVIIKRIKEDEKTSFQRPALKNLDLEKEIFEILKERMPLYEKFSHFRIDTDNLNIESAVKEILEKLSQKRKR
>Sinac_6859
PLDLESAALILVRLAESEVRGLLHVAGPERVSRYDLVRRQAMALGVDPALVLANRQADLTFAEPRPVDVSLDTSKLRSIFPDLQIPTIEEALATPRSSEV
>ALPR1_03435
VSKGVSSTALQLLIINYVTPLWFAYGRYFQQSEWQERCFDLLQEIPSEKNNIIRKFQNVHWQASNSFDTQGMIGLYKNYCQAKKCLQCKIAQSLIKSESE
>GAU_1667
ACIGCGACVAACPNASASLFTGAKISHLGLLPQGQPERDKRALAMVEQMDLEGFGHCTLTGECQEACPKEINIDVIKRMNRDYLMASARRQEPRAATGSG
>Sinac_2851
GGDDGSVVLWNLDSKRMIRRIEGPHDQVRCVSYLPDSRHALWGTKAGRLILGNVEDDREVDRFGATAGRLGVAVLPDGRHALTSDDDGFVRLWKLPPILE
>THEYE_A0416
IFDINNTRLILNLQDTYISANRQIIENIIFSLLENAIKYSNGKIHIRLSKNLLAIRNNIAQEQKGSGVGLKITEALAKKQGLKLKCRAKGDNFIAVVKFT
>DvMF_1092
RCQLCGGPMPPGRAHRRYCSRECVALAAAGQARPQPRDCAVCGCRFTPATLRDRFCGPGCEAAAHGLDHGLFEDPWASGDIPPDCYGRDLFRMPDMVLGF
>BVU_0596
DRVHYGLDYFDASINRIGAYVIGSRAAQKCMVRALLEPIAKLREYEANGQGFQRLALLEEEKALPWNAVWDMFCLKNNVPVGEEFIAEVEKYEAEVTSKR
>CSE_12330
FIPELQYFENLNKAISMFKENAFVLHFGSNLSLKDTVKIANLSKPITLFVGPEGGFSEKEIEIFNQNEIPSITLKSGVFRSQFAGAIAVLTLLELTYLLN
>MROS_2394
EDIQAPVYLTGAFNNWRVLPEYEMYDDNGLLYLTLELKRGIYDYQYVTAYDITQPDWYILEGNFWETVNEYHIFIYYKSPEYGSYHKIIGYNKIISVNYE
>ANT_31650
PDFRRMGIACRLLMEGLQEGYRRGARMAFLEVRRSNTAAQRLYESFGFRVEGVRPKYYQDNQEDALLMSLKPLDEEVLRRMADRAEPNPSGGERCNPIKS
>ANT_25650
SYFDVLVTGDQVTQGKPHPEIFLKAAERLSIHPSEGLVFEDSPLGLEAAHRAGMASIALSTTYPPEHLMTLPGVLAVVPDYDTLFLRDGHLGEFFHSFSG
>ANT_15100
LQSTLPVIVDFWAPWCGPCKMIAPVLEKIAKEYAGKVIVAKVNTDENPEWAMKYGIQGIPTLLFFSNGKIVHRQVGALPERALRDIVSQFLEVVNSANTH
>BSU04740
RQFTYCSVGNVRFILHSPSGESFYPLPISGYLSGKPQKYKTHTATYEKGSKFIIHTDGLNVPDIRSHLKKGQSVEEISNSLKMYTTSRKDDLTYILGQLS
>Kole_0996
ESFRAHPRIRVVRIADGFLGNASLFKYARDLGNPRGDMYEIAIWEETVTIFEDHIIYALNIPQEAVVIPETIDGIRAAMEMQTDRLEAVGLTNKYLKIGG
>Emin_0627
EELVGEIEDEYDYFPSYIRKFGSGIVASATSKMRDIYEELDLIASANMPYEITVEEWAKKKLGRPIFTNDRILADGMIMEPRKFRRHKMMEVMVTKDPEF
>HydSN_0027
QIQNRRKAMEMLKARLYQLELQKIEEKKKSLEGPKTDIGWGYKIRSYIFQPSQLVKDLRTGEESGNIEAVMDGEIDNFIEAYLRKKALNQLSFDNQEDDQ
>PSMK_14190
LAGLELKLPQSMQRLILQLRYELAIGQPAAALVNLRQRVALAELLPARACGEVHAMLAQAAEATGRSDQAAWLRARAELLGWDGGVAAAPDERAREQARA
>glr2118
DGCGGEPDELGSANDLQDGYWSIEGSDAAFGQSDTAAVSDWETAIVPWEHAEAEPLPSGFKGSDIENAEAAAFDSLPKGETSGRQAGFENDAIDSGSSTP
>TTHA1439
LEAALRLKEAGLRAEGVAALEELFPAGLPLLVLVGRDGVLAGLIPALEGLKARGVPLFVLSPEPEALALADLPLPLPVALAPELDPILLGLGFHARLAAR
>Sph21_0183
AYFIRDFGGKGNVLSLGYSLNFIGQFYLHWESQGDRNTKLELPQQLSHDFNMSYMMKNGRYNIAFEARNFTNEMLYDNYSLQKPGRSFALKLRCFLVKRH
>Caka_0613
YASGLRRPCSFSFYGDLCAVAELAGRVTLLDKDGKVLVHLGDNPKQEQRAKFKVPLDQIPANIFSAPHGLSFDLDGNLIVQDWNETGRLTMLTRVEENAE
>DICTH_1308
NTTLIEDILKSLKDEVYITLDFDVFNPAEMPAVGTPEPGGLSWYQVLSLLREVFKNKKVIGIDLVEFSPIPGLIYPDYMAARLIYKIIGYYKKYSLEKRL
>CLDAP_15300
VSEQVVRRGVPAAIYRPSKLRVRPSLAFFHEFYRMLAAFHPVDVAMAEARRAIQLEESGAGWGLSHLVSRVPDGRLFERYVPPAPVPKPRLYMRSVLTKR
>Chy400_1131
LILGGAVLVWSAARRAHGLLIGWWAVLLLYSLVSWNIADMILKQVFFMLPLAALCMALAIDWLWRQHWIGKTAVVLSFVYLSLRLADRWYEYIMVKRHIG
>DvMF_1998
GLLKGRKGDSAPQDDEPVAVGRVVMISAGAIAYVAIIPLLGFYLASALYLFGMSMVLSDAGGGTRKKAVASAAFTVVLCLFVWIGFAMLLGVPTPEGMLF
>ANT_12900
YSPEDPRPIVQSWVANYQKKYNAVPDALATLGYDAANLLFAAIEKAGTDDTTKVAEALASLQYEAVSGKITFDAQHNPVKNAVVLSVKDGKVSFSASVAP
>Sterm_1316
NFLTLLVENKNNFSNERYYELLRNITLKILQENLTQNIMIDSRKNIPVRSRVVAAPFSPRKAKNRNRRIKENGMIQVSKIGNRKIGENEKSEILKSRFYK
>Sph21_0208
YVHNEAMNVVIEANKIRSSTVCIKDAGSQQLKIIKNTLASDTSNRSTSTLISTNPKDLTLSNNTYYLGEKEAERAVEFEGEGTVFIDGETHKLFTPDGNN
>BSU15530
YGDTYVATADGSYGETGFVTDVIKRKKLEFDILLSCGPTPMLKALKQEYAHKEVYLSMEERMGCGIGACFACVCHTNESETSYVKVCLDGPVFKAQEVAL
>gvip199
PAFRGAKAIEQALDYGVKVAGCTVHIVRLEVDAGPIILQAAEAVREDDTPETLAVRIHAHEYRILPEAVRLFAEGRVRVEGNRARIVIDEVEPTGFEEQL
>BVU_1564
MVLQGCSESGTDRDKLCGSWSSVEGKPDVLVYKEGEAYKVTVFARSGKMRRLRPQTYLLVEENGNLFINTGHRIDISYNEAADVLTFSPNGDYVRKEERP
>DICTH_0392
CMPKGLDEARKKATLQLMAWLLRAEMQALTYDDGYFYPGPAIKGVPLSSAPKETQDKIKAAMRPEYEKAIKEFPSTTQLGAKELVEAFDMWDRMIGAKVK
>MROS_1092
SPEEIKFTKLIISEQFGNIGGLNISVSILFDETRKIVKLILTEMKKNKLIEGDVDFLAEEYLSPLFFIRLEKMTSLPIDKSIYETARKHARFFWQNIKRR
>CCALI_01278
KDDYARAGVPMLPVIRGDKTTVNQIALYTVPTVLTTLLPLKIYAMGTFYLLSCVIINAGLIYYVCRIHSNPSRPQALWLFKYSMIYLALIFLTMAIARHI
>ANT_19760
GYRKPLHMENWDRALWEFTKAGSGNEDLSLRFAELTLPVLVVTGDDDRIVPTDLSLKLAEQIPNARLVVFSNCGHVPQEECPDQFLQATEDFVHQISLRK
>CSE_11560
EKTSGSPIAYPYSLTPVMLDYTFLEILKLIERIIELASIEQELYSIALEVAKVRRRVNALEYVMIPNLEETIKFIEGKLEEMDRENISRLLKIKDIIRGH
>Chy400_2689
DDFWGSDHYFRHPYLSAALANTLVQQQVGLVGIDALSVDSTVDGSDAAHVRLLGAECLIVENLCNLAVLTCGARYTFACLPLKLAGADGAPARVLAWADV
>glr1840
GRGYVVFGKRNGQPVELAAIESGTGRDGFAINGSNDYDSSGYSVSGAGDVDGDGLDDVIVGASRADPDGLSYAGRSYVVFGKRNGQPVELADLEAAGHTP
>Caka_2998
KTEFVACPSCGRTLFDLQSVTQRIRSRTDHLKGVTIAIMGCIVNGPGEMADADFGYVGGAPGKINLYVGKECVKYNVPSNEALDRLIDLIKEHGKWVEPS
>Sinac_2466
VIGQAIALAGPTPDLLDTRAVIYMKMDRSDLAIKDLEVALSGSPSPEKYLHLAQARLLAKDREGADTAIRSARAAGLQIDKLHPLERKAYDHLLADLSRR
>BVU_1164
IVQQISRTGKEKKTPSPKKVLADMFPEIEQENIGEDLPVSSVQTVRKPQTPRMQHQPMVKKPTDPPRKENKREDRTPIRLSTKEEARRAFIYSEIFNRKY
>CCALI_00895
PLPAPMFLRWLKRIFPKLPNPQKTLFTLWLYPQHSGQLQKLGELVVNTPPKPARFLVFPTDPLDLRTVPGGKAVSFVYNHRLYYLPLPTNAAPSSVSNTE
>GAU_1806
DDLVEIDGAISEEWNASDDERNYLAFSDGTVLSIEYGSKGCWEIRREKEGTAEYSHTPHDNDQTTYTDRVTLKGDIQWVVCGKIAFAPITPTPGGARDGE
>TOPB45_0068
SQEELSKLPEIDILNPSYKKYLSSLFMASENLQKFNFENFYEAQVFRLEDLAEKIKKLLEIFNSKQFIIFIERDLIIKNWELPFYLQKRNILDFKIVNFN
>glr2142
SREEIEAMFGLEELKKTRYFQEVAEEARQKGLQEGRQEGRQEGELTLIVRILTKKFGTLEPEISEKLRRMTIQQLETFAEASLDFANIAQLNAWLEESGS
>BSU27350
YPIFEDENGTHIMSPNDVCIIDELEELIDAGIDSFKIDGVLKMPEYLIEVTKMYREAIDLCVENRDEYEAKKEDWIERIESIQPVNRKIDTGFFFKETVY
>CLDAP_11570
GDAKRIHDLAQAAGIPVWHGGMLETGIGRAINVALASLPNFTLPGDISANDRYFTRDIVKNPFTLNPDSTLTVPTGIGHGAIVDEDYLDEVTTERWELTL
>GAU_0486
ELEMTEGASLREWMAQWTQHAPPGGETVAALAARVDGVFDSIRGMPHDTVVVVSHAGWIRTALCTLRDIPFTKMFDIPVDHLSVTVVELQRPRGLGAMVG
>DEFDS_0652
NHGVEILNVSNPMDITLLSTYSTEGYIHDLSLSIDDTIAYFVDGASVVMLDVSDSSNPTLLGKYNTSGYSYSLILSNDGTKAYVADGADGLVIIDLELFK
>Chy400_2414
INGTGPAYVFLMMEAMIDAGVHLGLSRRIAEELVQQTMLGSVQYAIQSGLHPAQLRNAVTSPGGTSAAALSELERGGLRTVLADAIWAAYRRSVELGRNG
>gll4113
YVELAAGTNKNIAVPISRQPKSKSAFAAVHVLRERRANNVLSRFDPTVYALARSPKSSIASFNIYPYRTGYVDPSATSVSTSSYSSTTTTTTGEPAVKPK
>Amico_1148
EKGAGLYDNFYQPEDHAMLSNYIHKLKYPWIISYDNVPEVRKLYSNYRAITYSLNYTAQIKEVGHEFMAFSNGLTLPNDIRQKESSFGCMRNVIAANHCN
>ANT_23270
VALLILGAASFPQWKLLPQAGTKALLYMVIGGGVVAGAAGMLCFYTALKGAPLTRVMPIAFTSPLFGALMGILFAGEPLTLKTILGMALTIGGIVLLTIG
>ACP_2145
AGRGVKFVAVSVDEPKDFAKIKPYFERHQIALPVWTGADLGTLGRLGFGNVVPATLVLDGQGNVVGRIEGEARDADVRGYLDWLLDGRQGKAPPKRLRRY
>Emin_0560
GYHPMITPDGPRGPIYKVQQGVIYLALKTGLPIVPVGAGLSNKFTVRSWDKMRIPLPFGKCALVYGNMIHVSKEDDKAQIKLKLELELNAATLKAEQLVS
>Sinac_0876
TFGNAWPSEVDKLQVDEVAFYAEYAVWRAVRTSNGPRFVLIEELTSKANDAKQARAVHTPARLHGFQRFSSENTGQGNVLLREWHDGDEILGFTLTKEQR
>ALPR1_05860
IKGWYFDFLRDNEKWFAIILDSKLQGKGIGTSILELAKQRESELNGWVIDHNHDKKKNSEFYKSPLKFYTKNGFKILSDSRFESRGISALKVKWENKSKH
>Turpa_2591
IARVGIQFKPLYHFYWGRNLMTSIKYSIYQKGNVNYGISDNDATLASRDIGRAVDVQVVYDFRTDLKLFYAYGYFTPGSAYKEVDAKNIHSHIVSLNFLF
>BVU_3508
IVEGEIDYLFFFTDPMTLQPHDTDVKALTRLAGVENIVFCCNRSTADHIITSPLFTDPTYERIHPDYTNYTQRFENKGIISEAVEQVKKRRNKSENNISK
>Caka_2234
NRDELKRTLWDYVSIVRTDKRLKRALTRIRNLEREIEEYYWNFKVEEGLLELRNMVVVARLVIECALQRKESRGLHCTLDYPERAATLMNTECIQEMDTV
>BVU_2962
RWNLVITDDDFHAVLALVEPLYLHATHVLSFLSSSIIKRRSTADKDMLFAEMEDEFTRRMLLEKAHDRRIPESTALTWLKRLTKQGALVSVDGKGTYHKN
>Kole_1510
RAKGMPEDNVIYKHAVRNAINPIVTMFGYALAGLLGGAVLTETVFGWPGMGRLVIEALTAQDLFMVMASLLLSSLLLIAGNLVADLLLAWVDPRIRFRLR
>DvMF_1494
RETRATWTQMLSAREQQRYFLSAIDYNVQTRDAYMQQFLVGQRSLLDVLDAENELYSSSIQEVTSRMNDAGAQYRLLALGGKLLESLGIDRDALRKNTEQ
>TOPB45_0134
ILITTPHKLALSDAKRTLSILKEKMVPILGVVKNMADFFEDETSFQDFLNEQKLNVLFEIPVLKELSKTENLTEVFESSEKQKFLETIAEKVLDKVFRIK
>Sinac_3363
MSQRAGSISYLTFAAGFSLAVYALFVAACDLGGLQARVFSVFGRNALAAYILHSLVAGAIKPFMPHDAPAWYVAAGFGIYFGINYLFINYLDRSGLHLRL
>DEFDS_0007
FWGGVENERVAEQIEISVKYEGYIAKQMQEVERFRKIENVRIPDTLDFSKIKGLRREFIEKFERIKPKTLGQASRIPGVTPAAISLLHIYIEDEKRKRNI
>ALPR1_08893
GEKLIVHEDVLQKWYANMPVHMIDDNLENLQKLKAIKMDWGRNAGDRFTIQCKMFSQRLENVGITHFAEEYIGTHTSGIYTKDGRIPQQVLPFFDEYLEF
>Selin_0809
IKLDEGGNILSTDPHAWFIPPDASQKAKRLAQVRELLVRFKEVIKTMIQRTPGTIRILSHCDRDTVIDMYGVEKYLNSTRSRCTFTYDFENNCIIEKLGR
>CLC_1975
AFGIVLSLGEMVFSPLGNSFISKFSPPKLLSSMMSVWVLAVFFAAKSYGWVYEFTLKFKFAPTYFVIAAIAAGAGIILWLLDGKLNSLVVEEEEPLNEAV
>Caka_0085
TEWIATMSAGPTQDQAVRGAIHPLVNRAPETAFRLASSLQGTIRYDLMRYTAGAWYEVDPQAAFTAINADHVLTDDAKQLILAQLTRESAAMDLVLPARE
>trd_0002
ARRLAEQYRRGRRAEVLSSLQLALELWRDALWLAADPSAPIVHEDARTTLERFARRCGIAGACAGLSATLQALADLEANVQARLALDAAMVTWAEVSRCA
>Sinac_3796
ANSLSFDTPYHLSGSRWADGNVLYTRYHHIFTPMKPSCLLGGSDDFDSPVVVTATSRHPGGVNLLLGDASVRFVRKEIGAAVWKALGTVSGGEVVDQSQF
>Chy400_0863
RLVRDDIAMTGEISLRGRVLPIGGIKEKALGAHRAGIRTVILPRRNLIDLDDLPPAVSAEMTFIPVDTLDEVLSIALLPPATTTDTLTVAQRSDVLTPAS
>GAU_0509
SRIVHAPASAVFRMVNDPTKRDWAPERLYRITSALPPRFARLAFPDGSQAAIAIVRQGNTRTAVSVEHTMLPESVDADVLRRRWNDALAALSEALDSDWG
>Selin_1814
LPGMFVEVELTGVPRSAAILLPRSSVRQDSVVLVVDSEQRLERRQVSIGHRYGELVQVLDGVKPGETVVAGDLMPAIEGRTVEPRFSAASQQLIEGAGAP
>ANT_11760
MALITFLSRFTLFLGIKRLGGLQTALLGLGEVLVTVVLSSILLNEKLTPQQWLGATLLCVSLILVGLDRIPPQKRVATGWLSWLNPPSIPTTDVPWQSQP
>Sph21_0595
HNFVLNKGNKYGLAATVTGDKSGIVMQIFTDEPGLQFYGGNFMKGQNTLKSGVKDDYRTSFALETQHFPDAVNQPDFPSIILDPGKVYKTTSEYVFSVTK
>Sterm_0062
LDGAGSFKDAYSIIQQKLNEVELKLQSEGMDFRGTNAVDGNYYGMSGKQEYKTSGILDNSKGVEFAVTLNNYGFMSNSEFMNTLKKEMKEFLYESGKEEV
>CLC_2098
LDLIIPIATFFTGFSERDREHLYKNTNNLASVNRKCSLIWSISGVCTLLLTIISLILNKSDIYNTSVILLEPELLILVIVFISVEYILKRNFNKKISEQY
>BSU37690
ERIDFFTALCEKELGWKMEKPKGTFYVWAEIPNTFETSHQFSDYLLEHAHVVVTPGEIFGSNGKRHVRISMVSKQEDLREFVTRIQKLNLPFGSLQETSR
>Chy400_0818
ALILLGMFFDSKAAWKGPPKERLARPLGLFVGALIALLWTNAAVVFWREFVNNGGILEGPIATLLNVLPDVSILLPSLIAIFFMILGLIILFNFPKVWKP
>Selin_2177
INISADRLAGGKAHPIQYEGLHNRMTNQMHGGFKNCSSCHDVQRLGESSSPGASLLGGSIEALGSRPTCIGCHNENGFAGYYGTWADSENLRLHIFKREN
>Selin_2216
CSTAELRLESDDQRKVQIVDAVATYLRDPAVRSASGIQDIIDVDGLRICFGAGAWALLRASNTQPALVMRVEAATPAELERYQCFVEQLIERVSPRVAEA
>CLDAP_28320
AGALAALGFYVLPYRRNRLKQELRSAINDLRNRLNEALTRQFERELSDGLQRMREAIAPYTRFVRVEREKLERTNDELERLRRELADLRKAAARALPVQK
>TOPB45_1567
YQNLNELINLSKRDPKEALKRACSEFESLLWYEILKGLDNTIIKSNFFPETLERKIFQDYLYQEIARSISGRPGSLGNYLYKNLIKSSYFKYKTTNADNK
>FN0339
LGYVVPMLVENAIDCDSEFGVFYITTEQIKEAYDALFPLTKEDLLEKYNFSEMLEDEVYPIVEDDDEKEFFDYIYSYLLEIKEFYKKNIEKELAILFYIS
>BSU38950
DGLFLEYDDDRSGNFDPLRFVKRKDLQIVLGLITSKYGELENPEDVKRRINEAARFVSLDQLCLSPQCGFASTEEGNLLTEEQQWAKLRHVIDIANDVWR
>ALPR1_06435
SIMNRDQITESIMKPNASISQGFASFMIQTNDDKSYMGFITAESADELTLRDITGKATTLEKKNIKSRKELENSIMPAGLANSLSFEELASLVTYLQQQK
>ANT_08410
LGSFSSSTLGSPWFAGLGALGVILAAVYLLVMFERVFLGPVKHAENQSLKDMNLREVLTLLPIMIVILWIGLYPSFFFNLMNPTVSQLLATVQTAAMAIR
>DvMF_0316
TLTLDAGATAHDTAGRIAQLRAAGVLSATRAADLGEAMDHLLGLRARAQAAALRAGAVPDDRVRPDDLSGLEREQLKQCFKVVADFQDMLRRRYSLHLMT
>GAU_3010
QFAASVNPPLGTSATGAVIAARLRRDGYDWRSALRDVAPPTLVVHGAADVLPLSEATRTAALLGEAQVVPVEEAGHNPFWEAPDAFFAAVQAFLGGAPLP
>BVU_0394
QKIQPRDLFFEHQTSCAILSDGWKLVRANGRQPWELIHLTTDPFETQDLSEQFPLKAKELENKWTRWAEQQHVYPFEYRPWTERINYYQSLYPDQKGKEN
>Sterm_1467
RLSSKDDVNKVMNLEPLRDKIKAFNWELMEINGHSMEEITEVLGKAKEIVEKPVFIIADTVKGKGVSFMENNPKWHSGGLKEEEYITGIKDIDTGGNNNG
>gll0864
FYPGLVLTFDAPLRQPNGNLIPAGANLAPLFNIAGSELTTEGLVRATADWVVGGSLELPAGKTTLTVIASVTDATGRTGSTRQILGISPVTNGQDLTATP
>FN1486
EIRDEYDDEEESFFKKIADNEYEVDAMTDIETINKDLELELPISEDYESLGGLIVTTTGKICEVGDEVQIDNIYLKVLEVDKMRVSKVFIRILEKEKEEE
>BVU_0564
LKLQPTVCLDFFPSSVLPFIFLLSFHLLIVVCNTAYIKKEYFLWQYTNGMDWHYLFSFGSYPNMRYLFSTDYQTNGKYSMKKQYKSFQESSVKVIGSLFK
>Selin_2078
ISFPREVALRFVSSFTGEEKSTINEEVLDALGEFANIVSGGAKRELSTTGVRFKISIPSVITGRDHKLTPPRNTQCIVLPFEVEGIGKFVVEVSLRETVQ
>BVU_0666
DLFSTLLAKLQVLMLQNDIQELQNNPDYSIDNSNSVYIIFMLIGIIGYFTVPTVAGWIVQAGGAGNFSRNLNRTATKTGGLAAGAGGAVLGNIGGRLRGK
>CLC_1611
GFINDPGSMRNLGIIIGALISPLLAGHFSFKRGFKLRDIIFYALGGIFMGYGARLASGCNIGALYAAISSMSLSGWVFLPSLTLGGIVGVNLIRKFNINS
>btf_1578
LVGLFLYGFSLSFGLSVAWAGVALFAVAVIFSLITLPVEFNASSRAMAMLSGGSLVSVQESAGVKAVLGAAALTYVAALLQAVGQLLYFVLMLVGFGRRD
>Cpha266_0137
SGSGINSEENMEMRMRGGFPRANAVRHVRNQHQVDSLVTICAIDRASLPALMKYWNPGVTVYGLHELVGNALVMQGEKKRKEDLREHPMKGFDDEEGDVD
>TTHA0804
TGLDDLRNLAVARLYLDNFPHIKGYWATLTPELAQVSLDWGVTDVDGTLIEERIVHMAGSPTPQGLTKRELARIILMAGRIPVERDALYREVRVWDRVEA
>Sinac_2321
LEEALAVGECTGILIDTWDKGRPSTVDHSWLPWLAQARQGGLTIALAGGLNDSRIERLGPLDPDWIAVRGAACREGDRGSGLDPVRVARLARLVESLAPR
>DvMF_1688
DAVHAADELRGLLPEGSKAHAAAARLANALHGMDTTQLTEQLDGVLRSTRRIARIIDALEESAEKPRLMHYVLGRHVLDLGNPADEEEEMETLRKTCCTA
>MLBr_01560
VVATQRAAHARALVTEISRATGKLASSSSDTTSPGLSPASPPSKPPPPVSDVIDALRTSAEGAGRLVSTASGYRAGLLASIAASCTASYTVALVSGGPSI
>Sterm_2004
IFILIILITAEISAVFITRVKIYPDSLFSKAAKYQEENNFEKAEKYYRKADKAGNIYAKCAMFRMIYENIQDNKELEAYKAEYKTGKPCKSFAMNGIWTD
>Kole_0602
IVMENILQAHPDIDAVFAQNDEMALGAIEAIKAAGLLGKIYVVGFDAIDDAVEAVKKGEMAATIAQQPYKMGELAVLKAFEYLTTGSIYIPVDLKLVVNE
>Sterm_3810
PLKTKINNLESYDIIFIGYPIWWGTIPGPVRTFLTENDFSGKIIIPFCTHGGSGIASSTSDIQKLAPQAELKEALAIPGSQAKNSENTLNEWLNSLQISE
>FP1625
IDILKTTFPMGSMTGAPKISAMKIIEELEETKRGLYSGTIGYFTPTGDFDFNVVIRSILYNSEEKYVSFSVGSAITAGSIAENEYQECILKAKAMLEVLQ
>Cpha266_2314
VVVCFDVLIHYPAEGFAQAFKNLSSLTNGSVIYTYAPYNKILAFQHWLGGFFPKKERRTTIQMIKDEDMQKAIATAGMTIVNKEKISWGFYHTMLMHVKH
>THEYE_A0160
YRGVIVGSPTLNNNIFPSVADFLTYLKGLRPKNRLFSAFGSYGWSGEAVKDIFEYAKAMKLELFEPGIRVLYKPSEEELNKCYEFGIAFGKALKEYHAKF
>FP1804
REKGFNIGDTNTCITPVYLEGSIPEAMIMVNDLRENYGIFLSIVVYPVIPKGMILLRMIPTASHTIADIDETLTAFEAIREKLVNGTYKEIADRTTVDVS
>Sterm_2066
LVDSDIMLLDEPFGALDAITRSEMQQFLLEVCEKHRHTVLFITHDIDEAVYLSDRIIVLGKNPAVIKGEIKIQISKPRNTDVLLEREFLEYKKKIMDMLV
>btf_1250
RRPVLGNHTGGLSGPAIKPVAISMVYQVAGAVNVPVIGGGGIMNAEDALEFLMAGATAIQIGTANLVNPRAPMDILEGLEAYAKAEGLKSIREIVGVARG
>trd_1162
PLVDPHLPARRSENDRLAPGAVWIARAAAARASSPVSVFPVQLETTGSPIVVTIGEPMVVTSQTDVAWATRQLEVILRASQPVALPSDDRLATQLAGEER
>Sph21_0974
YGNGRIYEKGVFSNKKALLSLTTGGGKSDYLKGGFNGDLAGILRPLHRGIFEFTGFEVLSPHVVYGPARLSPADRERELEIWSERLIQIFEEQAISVGEY
>FN1584
LLKLIYQEKLINKETSQLMLDILLRQQQGERLQRYLPPDIKIAHKCGDLDNLENDGGIIWLGNKIYILVVLTSGMSNLQCRQTIGKISKFVYDKMEESLE
>Chy400_2846
LEWWGGRFDPASTPMDSPVVQTLAACDQAVRGTPATFEGMTYGADMRLLVNVGGIPTVLYGPGDVRNAHRPNESVAIVDLQTATRVLALTALRFCGYDEE
>BSU13020
VFNIISESEALIYSQAIEPDAADMLAKRYDLIEVPEDEQFTLGTNVLSIGKKTIISLPGNRHVNQQLSKRGYHIIEIDLSEIIKSGGSFRCCTMPLIRGE
>CLDAP_01450
KVANALLMKVNQIGSLTEAIAAIEMSHRAGWAVVTSHRSGESEDATIADIAVAFNTGQIKTGAPARSDRIAKYNQLLRIEEELGDTAIFPGLQAFPHLRR
>Sph21_0277
NLNESIMNVVCRRLNKDQAYLSRLFSDSQGVTIERYIIQQKVERVKELLLYGELTLNEISYEMGYSSTAHLSNQFKSITGLTPSRFKGLNKQVRLSLDKV
>Chy400_0661
GLPLFDLALVTVARIRRGVNPFTTAGKDHLSHRLHALGMTKREAVLTCYLLAGASGLVGVYITQARPSEAYLVFAGLVTIAVGGIIWFERVCPSGQPRQR
>CSE_01380
ILNALQIEIVFVDTTHTIRFMNKFAINNYKDRFGTDLVGKSIFNCHNENSKKLILKGFEELVQGKDKVQVFENEKIKEYMIAVRNEKGSLLGYFEIIERI
>gll1332
KTLQLLDLRGPGAMKAGSVAALAKVPDRGLSQSWSRYFYDAYPNIDGLLCYNAHNDEESIALYERAANALVHERSFALNDPRLRPHILEAANTNNMTITY
>ACP_0650
EELVAEMGAAFLCAIAGIANERTDRNTTAYIQNWIEKLEEDNRLIVHAAANAQRAVDLILGNTFEEENETTENAVDAAVSGIHAALTINIAQAINGPAQL
>DEFDS_0936
NRNFTNEIRNYLKNADYIYTTVCMDVFSSDISCGVSAPTPFGISPDDFLFFAEKIFETGKLTAFDIAEINPEYDIDGRTARLGANIIFYVIDAISRWGYR
>Sterm_2719
LKPTLEFMEYLSKINKPVWVRYVLVPGYTDNEKDLKAWAKYVSNFKNVERVDILPFHQMASYKWEGLGRSYELKDTPAPSKEDIKKTEEIFKSFGLNTLT
>Caka_2162
PKVTIIDDTEDVYEEGCLSFPDVRGRVHRPIGVRCEFQDTEGNPHIIEADGLLGRCILHEVDHLNGELFIDLMEKRDLRKNETRIKKLKRATRDFLKAQK
>btf_1409
TKVMFNMPGYKGWRCNLFKCAYTPCGGACKGNCPFNTIADGSFVHSIVKSTVATTPLFNSFFTSMEGILHYGKQDKDPESWWNSPDEWHIYGTHPNSLRQ
>DvMF_1424
NAAINVGSAPARALAEAGAPLCLGTDSLASNHDLDLWNEARALRDLSAGHDLPPAALLRLLTVDGAAALGRGDIGAIVPGRRARLALLPRDFSQALGTTP
>PSMK_30430
RFIALQMEELPNTGLVVSEINGQVVINRGSDHNLKAGGTYALVEPGVEITDPGTGEILGTTEGAELGEIRIVRVAEKMSYAEVVGGGDLPATGTIVRLSR
>PSMK_06730
RSGEVSAALDVMVDPLPQALILTAIVIGFAVMGLTLTLLVVTSRAAGSMSVAELAAIKTGAAGDPDGPGLDGGLAATPVDEARPAAASIGRTSPSTGGGT
>GAU_3737
IEIGLPDAARLHKASKAAPRVAVYTHRDPTVWLRQIAGERIHKVDQIAGHVFDRELIDELVARLDRRMTLDVSVTDGTLFINHNGTTITGQVTPMSLVPA
>CLDAP_07320
ARAQEIAAQHAARLLVVETVLDEAEWRRRLDARQPGYSTHKISGWAAMQEMLRRYNGCWQYPIAAEHHLQLNTAQPLDQLVDAVLAQLAISWQHLPIAPS
>ALPR1_15804
KAKENDLWIETFRDVTKFIRARQNSQVKSSMEDGTISISLESELDPSVYSVPLTVKTYIPENWKQAKNSNQESLEIKSDSKGRYVMFPLKLSESSTFITN
>MROS_1691
KFIHINYPNAYDAAEALRKGYINEEDCARIIEAGEKKNCPPEDTPLGSGIGIHGIGKYDYIFRNLPFAFNWTNGSAAVSNRDIDELCSVVKIGTPVTIIH
>ANT_09850
EGQIEWVSPRPGDELEKTVELKGTVNVPNLGFFKYEYASVNSEDWVTIAADNRPKVNALIGYWDVSQIVPGDYRLRLVVTDNQNNVFPACVIQVRVINSP
>gll2419
AGRLTTLHAFRGSDGREPSAGVTRAPDGTLYGTTAAGGAHSQGTIYRIAANGSFRVLHAFDGKDGARPRADLLLVAPGTLYGTTSSGADSGNGTVFRLKL
>GAU_0007
ALVRAFTVRKEAKQHGTGKLIEGPFRSGDRVVVVEDVITTGGSALKAVDAIRAAGGEVLGILALVDREEGGREALQNAGLTVRALATASQLLPLLPPLPA
>CLC_1466
MIHFKTMWDDVCGILNHNEIENLEILESFKTGFIVKTDNGTEFITRDDFVDFWCHMLCFNKVTEMDIEQKSKETKKCICNIVKNLPYINVNNGVITLVEQ
>DvMF_2021
EAWERLVELKRKAEQEARPVTDYVQVLVSDIEMPSMDGHNLCKQVKEDPALKKLPVVLFSSLITDKLRHKGDSVGADDQISKPEVTALAKRCLALIEAAK
>Selin_1442
FISKKLSLYGKEISLEEPIRQIVERYTTHLLHSLEDGYHQQLAQAQKIVITGGVAHYLQHYIPTKMQESIVIPESPEFANARGFYKVLIASISDSENVDA
>ALPR1_02005
ENHILWDKKRWRLAHQVWNGVTTDLTNNPGDAMAVSTRVFGLKPFKYYEPGSPNNGKWIFEEFVPAPVFNAHRFRLGNYYSLIGDNVRNNNPKIVRNPNQ
>CLC_0174
NTYLGQDQFPIKTYGNITLPQGKYEAYKIVIGNGQGQNWWCVMFPPLCFVDVTKGEVSTKKTEQKMKKVLKEEELKCINNSKNSYEIKFKVVEKINKLKR
>CSE_03610
IFLGIINSIFLYFSSEYFYFIIQTLFSVSLLQSFGNFAPFFEIAVGAYLDGVSERVKLLPLLGINFFFEMWFSTLGFFDALRYVITKKELKWQKTERFRE
>Chy400_3223
VVPATPGERAFSFSLFISATRCTLQYVLLPVVLPLIGLTTDISLPLVIVLDLLAITMLVRSLRYFWQTRHPRRFDMLPLSSVILFIILFSLGFDVWQLLT
>btf_1492
DNSAKYTPWGGNISLTAGINHNNLEVEVKDNGKGMSPEEIGALFHLYSRSHKKGTPSGLGIGLALSKMIIDLHEGEITVKSKVGEGSAFTFSIPLRPKAK
>ALPR1_13655
LPLFEKLKKEISAFGKDVEFAPKNSYVSVRRKKQFALLVPATKTRYEVGINLKGQEPKGILELDTKSSGMVSHRVMIINPEEQYSKELINWLKKAYEAAG
>gll3456
YLDPTFETVSTAAIVRRDVDSGAAEAARTFVDFLVQPKQQAVFVRHGFRPVAGNLDVGSVDGSPWRQGIPGAQSRLQARVLPPPNSAVLAELRRLWERAQ
>Selin_1151
AFEIPLVADRLALTGKYSGIICLGAVIRGGTPHFDYVASEVTKGVAHVSLQRGIPVSFGVLTTDSIEQAIERAGTKAGNKGAEAAASVVEMMNLLEQIPG
>Sinac_7538
GQGEEPGPAESALADQGEPGPGDPQGRNRDPKGAVAAPGTLDLSELKTLIQSKTGRAWGELPGHLRTEILQMSQRRYRDDYARLIQLYFQEIATGDSPRP
>Caka_0233
DCAQVTIGKDVMIGPNVALYAATHPVDATERNDGWEYAREIQIGDGVWIGGNAVINPGVRIGDNTVIGAGSVVTKDIPANCVAAGNPCKVIRQLDRPSID
>Caka_2087
LYEIGSVVTHKLYGYRGVVVAYDPQCMAGNTWYMANKTQPPKDQPWYHVLVHESGGLSTYVAQSNLAHDHSGKPIIHPRLDSYFAEFRDGAYRAHSANAE
>DvMF_1604
MFRVSLRMAWGSPSTAKTWNDLNRREWAYLLLPAVLVLWIGLAPAPFLRLIDPSIDRLLADLRGRAPVKEAPLALNHADAVRHEPPAILASAPIAKEVRQ
>Sph21_1496
VYALVRQIPEGRVTSYGAIARALGRDGAARMVGYAMGNAGKADPPVPAHRVLNSKGQLSAKAAFGHPTLMQQLLENEGITVENDRVVNFKTIYWDPLNEL
>btf_276
QRKCDAPDLEECIKAALNDAVRDVKNISHRSDKAMGIVFVIPYGVTMSGNEWADFEMMMMDLTVLKADFSATHLCKTDIWANTPHVDCPGIGIVGRYVFK
>FP1127
AINYTFQQDYYWMMGDNRPNSEDSRYWGFVPFDHVVGKPVFIWFSVDPNLPWSQAIDKIRWDRLFCTVGGDGQPTSYFKYFLILLVVWFGFDYFRKKKKG
>trd_1175
AGLMIAPVLIALTSRGSTPVPDSHLEHGMGLGSSLGVALAATLVHTTAMFATMTVIAIIVYRELGVEILRHAWVNIDLIWIVVLVATGLLTAALGLRAIV
>ALPR1_21183
PNQYNIFINFYIKRNGQFTEFKWQDPPYFTTFNGRFPKILNNENSQAIEGNIKYSMLSSGWNSIFRNDTIKVEVRIQDRQLNASNMVSSPEVTLQSIRKD
>PSMK_15650
AGLPLWRQAIGFVELLYSKLAAGEVVDALKAIIRLVGELFAFFVPSLGGYNPTPLLADGQAITAELLGRAFFWVGLVWSGAVFLFGVLVFQRREIAQVTV
>trd_0648
ALHHLPKVNPSFSPEWIEDYWVFREHAAQPIVTLRYSEQIPEHRTPLPGVYVANTAQIYPEDRGTNYSVRLGNVVAAMIADDLRQGRIAPSTRVSGSSDR
>FN1803
EKIIKKYYEIFPDDITGQTDLTKSILIEANIHNRDIPVMKQMIKEGSILEEEAPYIMEAIVRIHQSYLENILQQREEFSLEEHKNKFFNIFNFLLKRKNK
>Selin_1673
QQRGLSEVHVLVRAELDPASGNLSVSVADNAGGIDNELLPRIFEPYVTTAFKSRHKGMGLYLCRRIVEDRYSGDMGVENSDQGACFHFTLKHVQVWGTGS
>Sph21_0512
ELIPVGDFRVDLPKRLILFNDNPIDLSRKEFDLLSYLLLHKNRVLTRMQLSEHIWGSYAVDDNDSNYIDAHIKNIRKKLGQCASIEWLETVRGVGYRIRG
>Sinac_2529
EREIQEMIARCVSIMVFYYNSGRSAHTKDQMAAEVGAVAHFVKKWRLVDDLRVRILDSVTAEMIARYGSELGVRLDGEFYKAFMDADVPTQNHFPSEALL
>MROS_2406
GCVETSRPTSISDPIYVMHDVIHYCVPNMPAFVSRSASYGLTNAAIEYILEIADNGLSRALLSDTGLSKGVCTFNGFCSNENIADVYGLEFRRLHIFPTN
>trd_1114
QRAAARCGLSWPRTYWVDTGRVARWLTSHHGALPEAAADRGRFSLEDLLAAYEIEPPARHHALADAFVTALVWQRQLTELATEGVRTLRDLRLAGLITSA
>CSE_12050
KKASPNLYKAMGIYLPLIATNCLILGATFINSMNKYDFVESIVSGFGIAFGYAIAMLLLAGIRERLRNSDVPAFFKGKAIAFMISGILSLAFLGFSGMIK
>TOPB45_1177
TETGEVEVMENTARNLPAGRGVTLADTLIKKGVKAVVVELIGPRPFNMLKDAEVKVYPGPKLKVQDVLNAVKAGELASPLTAPTEEPHAGEHGACEEEVK
>Sterm_1444
TVLQEKELILTHLVRDYEVDIEVSHRTINDDILNTLHDHLGVPQNSFDSHHYHAYEGRKKIKIYQGLVIGEGVVMIKEQGGQRHIVLDRLGDPMTSGEWF
>Chy400_0583
TGCAAENPTCNPTQILSDNAINTVKPELRAPDSGDYHLFNRLNVTPAVIPPFVWEIGTVPQGNLDNSVPTDRDGYPRTNSDNAPGAYLERWLVWLSLLFG
>Sph21_4224
IKQNNKLIRVNFEEIVYVEAQRDFSMVHLANGTTMMMSMNIGMVETLLPQAIFLRIHRSYIVQLVKIKAITGNLAKTDLIDLPIGPNYREILLQKLNISY
>Caka_1551
GAKYQAEGSVWEVLDAAKKLKVSAGTFSCVVYQSLYAPEGSADEDKIRDRYYMSKGVGLVRYEMDVFIDGKWVLDIRDDLVKYDLNDAQDGAIVESSDTE
>trd_0817
IELVLQLLFWAPGAEDYSVPRAFWESELGRLLSQAKFRAYEPNELVSITQAAHRLGVTRPTIYRWMDERKLEYVRDEHSGRTFIIRRDVEALRQQLQESA
>ALPR1_04808
PGIHIGTKEAYAGIKPKKSEIALKEVLKDTSRWKAELKNDFEPSIFENHPEIAEVKNQLYQMGAFYASMSGSGSTVFGLFEQKPEKIKWNSSYFQFIARL
>PSMK_06960
DLHRPLRAASLAAEVGMSQNHLARLFREVHGCTIPAWILRRRIELATLLLATTDLPVKAIGHRVGLPDPQHFNKQCRRLTGTSPSAIRRRGGAAAASDRG
>btf_527
DDIDTALELKDALVEIPASALKELPEGVYYDFQLIGLEVVDLSGVKIGQIKEILHMPSNDIYVSSYGVKEALIPAIKDVVKEINLKTGKIIIDPIPGLLD
>BVU_0015
IYKIGRFTFDTQKQILAIDGKQTKLTTKESELLGLLCAHANEILQRDFALKTIWIDDNYFNARSMDVYITKLRKHLKEDDSIEIINIHGKGYKLITPEVE
>THEYE_A1825
YPLPEKEIENKLSGGITEQIYLTVRLILADILSKGMKIPFILDEPFAHSDDERFFKGMKYLIQEIANSNQVIILSCHQNRLKLIEELKGFFCLISVSNEA
>Caka_1342
VGDLWRIGCLCFALLVLVSTLVWGSSSVIRLRRPERIAAFFCASQKSLATGLPLATSILAATGGVLESSLLILPLMIYHPLQLMCAGVLCGWLNRGRAKE
>Caka_0733
TLADVRQYVEDLYEATTLPDRKGVYHVNHLKKFLNFVGLGVDIDGQFLHDMRRVRSKQELDAVCDRHLLENGRAEQVFPDEPIKGLVSRPNCETADGCAL
>DvMF_0892
RPVYPAPVAVPSSATGAPTDPAAMPLLKDFPPIGAKSSATTGKPVAKKAAPAQKQAVKKPSAQKQPAKAPAKKADGKPAAKPAPKATPKPSATAAPRSAV
>GAU_3189
ALLTDGRFSGATRGLCIGHAGPEAADGGPIAVLRDGDIITIDARPDARSIRVELSDEALAARLSALPAHQIPAHARGGLLQKYLKLVGPAHLGATTHSGL
>PSMK_15600
WDDEIGGDCRQELVFIGVGMDERAIRDALDGCLLTDAEHAGGPEAWMRFPDPLPDWDQPAGLDDGPAEPAGAESQPAEPVAAARAPSADAPLRGASAPGG
>Turpa_1505
KGVPRGNYGVTRAWIRFKHMFSSDTENALLNEIARTESVARAKYGKNMVPEMEDDQFFYLKNNEGKIVGRIVKGAPRVDQRDNATDDLLGYKMVKDKRTV
>btf_1034
IRVERKGEISFSVPCRHCDEPWCAYSCISGAMTRDPITGIVSSDPERCIGCWTCIVACPNSALIKDKANHVILKCDLCGGKEIPACVANCPNEALELIDG
>CLDAP_17960
PLIRHRGPSTLLVTLNEQPAQKRQVVHLLHYIPERRGELFDVVEDVIPLHNLAISVRVAQAVQRVATVPQQETLPFTIRENRVEFTVPVIHGHQMIELSF
>Amico_0160
LQRNRALIASNLEEIETLFHKHDDLLHWVPPKGGSIAFPALKGNIPIEAFCQEAIDQYGVLIIPGTLFGSKENRFRVGFGRATFSEALKQFEVFLNNRKG
>CLC_0590
DICENTGEVLYKNFKKNNHNSMAKGAKGSGKLLGKVGSLTTKSIFNIAGITLEGGVKFSKFTGKVIKQKAVKREVRIYGESKEFYKGKFVDADYKVINKK
>gvip324
HSFCVISMYEQRGDFKQLVGFARATSDHAFNATIWDVVVHPEFQGKGLGRAMMDRIVAELRAADISNITLFADPHVVDFYRRLGFIPDPEGIKGMFWYPD
>TTHA1229
SFAEIFFGNATAIGLPCVSLAPEDLGVLFRSVEENPELEVEIDLVNKEVRFGDRTAPLFIREEAREALVEGLWDPIGELLEAGELLDQFDRKLPYPRRTE
>Chy400_2860
QVHESLLETDLRPYIISLQTPLLAVYGGKDPIVNAAHAAFLNELAERPIQLLVLPKASHFPFLEQANTFGRLLLDFLVSQGTAIEIKEEWRRRVNQREYL
>GAU_1362
IRELVEWFLDDVLDELGTRKEVEYAYRILEEGSSAQRQLATYARTGDLRAVVDQLIRETAEGVCEPTLGPPLEGHASPIGAMPPSSLVPPSPAARGQTVP
>Sinac_5917
ATGESVELAYVDQGYTGEEPAAAAAEHGIRLEVVKLAEAKRGFVLLPRRWVVERSFGWAARFRRLAKDYERLAETLVGLHYVAFSLLMLQKAAPLFVWSS
>TOPB45_1364
TQIARKMVCNWGMSKKLGPVTFGRSEEHIFLGREMFQIKDFSEETARIIDEEVKNIILSCYEKAKTILNQYLHKLHKIAQTLLEEETIDADRFKLILEGH
>Emin_1173
MEEIRKKAKPFSSVQIAHVPREKNKEADKLANIAMDKATKPVIQKMKADAENFYKTQNKEKIINHLSAKTEEEEKPLSPASAKNKTSKTKKAEPEQLELF
>THEYE_A1570
NYTLFISKEIIDEILSVLSKKFDYHKEILSRTALFLTEIAEIIHSNKKINILQDEADNKIIECAILAKANMIVSGDKELLSLREYEGIRIITLREFLEST
>trd_0515
RARRGWPLRELAQRSGLSIAYLSELERGRKLPTLEALDQLAAAFDCNLAAFLRLLADRLEEPTTEVRHDAEFQDLDPAERSELACYAEYLRWRRSHCVQR
>FN1842
SGTDGNFLGSNPLIIKEAILKAKTDKGALIFVDIGSSVLNTQVAIDFLADEDVDIENIKIADVPLVEGLIAGVAVNDEKADIESVLEELNELKTFSKLTY
>FN0180
YETVLFYLEKALAETKRNRSIEISKDNYPELLTFEEENDAYTKPMLYLTPLQFPDLAREQILRLMVDILFILEKKEEMYKTINSLKNKNYKNVKDKIKRS
>Selin_0201
HEIPQDASHSLELLAGTTAYATIPFHTGGHTSQPHIHSAVENEVEIAIPTQALEQHADGDTHFTLTFIHHSSHGEIERTPPHGPAFLEKGQDLLLKNWVV
>Cpha266_1323
SMGQEDEIEERVKIFSPFQINSTLLRLAKPSAVVMHCMPAHRGQEITAEVMDGAQSIVLDEAENRLHVQKALLVKLLSHDVYRKFHLTHRLMNAAKNIKV
>ACP_1395
QIVLHTADFLGHSEADEVIQRYSFTMREIVGLGSEGRGKTKREALAAFIFLWHCNKSFLLSLFSCRFAVLEMARKENCAGLMILHCSYLLSMCMGDMRPF
>TTHA0105
WDARLTAAARAHTEDMAAHGFLGHVGTDGSTVRERVEREGYLWSALGENVAYGPAQAEAALRAWAESPGHCANLMDPRFVHAGLWGREGYWTLVLGRPRP
>CCALI_02166
EGDFSTATDLADYLARRGMPFREAHEIVGRIVRYCLEKGIKLEALDVATLKTFSPLFDSEVLALLTPRASMASRTSEGGTAPDAVRAQLAYAKQKLAEPH
>Kole_1119
QPIVENSIKHGMIPNKKLFVRISVKVKSRNVEILIFDTGKGIENENKLQTGIGLKLIRERLSNLYGEKAHLEVNSKPMKGTTITIRIPESLAKKKVSEIS
>gll3037
CRQVFVEAMARALGEGIYGDANAIRIHTPLMRLTKAETVKLSVEVLGERFEEVLALSHTCYAGVRGGCGRCHACILRDRGFREAGVPDPIWKFRKEPVSL
>ACP_3078
AEQHPTITFKSKKFESAGDGEAKVTGDLTIHGVTKEVVLNVEGPTPEAKDPFGNVRIGASATTKIKRSEFGLTWNAAIETGGVLVGDDLKIELEISAIRA
>Amico_0804
ASLPADKYLAFCEALLEKAVETGDEFLLVSPKEKNLNEEWLKRYNEKHKTSLSLEKSASPFSGGFILRKGDIDTDCVFDMLITWSREDIEADVAKRLFSE
>Selin_2613
VKQGAGKSVLDNVFDELLDYTVTHFEDEISLMKKHGYHEAPQHQEIHDSLVRQVLKLKEKFDKGDLLVATETLDFLRNWLFKHIRQEDKKYSSFFQSKGM
>Turpa_1932
NYIVAYLKGRLDVHISGEIEKDLMALSEKNTEADFILNLEGIEYMSSSGLRVLVALMRHLRGKNRKMKLCNMNVAVKKIFEVVELMDMFDIYPTEEDALK
>btf_548
TATPKGSPKYLRVIINGTDEDKNAKVNVRVPMALLRAGIKLASILPADATNEIDHNLKGKGVNFDFKNLREEDIEPLIEAMTEMEVDVDSEGSKVKVFTE
>Amico_0516
KEIVELFEKDPETEIILLLGEIGGATEIKAAEYIAEHVTKPVVSLIVGRSAPEGKSLGHAGAIIRGNKGTAASKMKALAKSGVYVAQNPREVIEIIRKLR
>Selin_1099
FAAADALRNIAGTFAVTRGEQGALLWDGNAMVEVPTPRVQPVDTNGAGDMFAGAFLYGITHGLSFPAAGKLACTAAAHVVTQFGPRLTLEQTRQLLEEMH
>BVU_1741
ETTYKEISDSSKFERGKSIYDAFARTFAESILGCKFFPEWVIGKLDELDYMPGPEAAKKIIEFASRLTRSDADKVEKIKGADRAQNVRNALDALYNERMK
>Emin_0083
DVVFEEGAKEKVYGKPESKDVLLGITRVYQNIEPFKEADLEAATRAFAKDNGFKTGQIFHPVRVAVSGRTHGPTLFKMLELLGKETVIKRLNEAAKYSNI
>Emin_0647
TMAGWQASWVFNDAGSFSGLQTAPINKSVDISGVSIGLVNMSYNITGFQLGFFNMADRFSGLQLGFINYARDIDRGIQLGLVNFAENGFMPVMLFINGRF
>ALPR1_10750
DKELAAFLNGFIILKRGKKDGQEPVNEKSLSNNLVLRKLKIALSLIDEDMLAMLKSVDFRLSKHELSAFFRNPKQSQYRDCKDQVLRNFLKGLQVKYRPN
>MLBr_00310
AVFVAMLAIFAAAVVLAPYLLIWVIILTYLCHIPFAIHNQRWLAAHPEAWDDKFKQQHDARRAARRACPNRHAVPRLGLLKPGSRSMVRSGLRKPGRRFI
>FN0328
YSGTIFIAIALFFFAFSTIIGWYFFGEANIKYLFGKKAINVYRILVMAAIFIGSTQKVELVWELADLFNGLMVIPNLIALIVLYKLVVNTSNEHDKLYNL
>Caka_1466
TQVRNQYMMRIINKTSDTVTYTVKTDSPTFQNYEVQLSADTTSVVSMGEEIRPIIVTVNREYYDGPFEMTIHLLGPDGKVIQSRTVDFLGPNPRLLEQHK
>CLDAP_26230
VMRVETVEEAIALVNSGEYGNMACIFTSSGAAARKFRYEAEAGNIGVNIGVAAPMAFFPFSGWKNSFFGTLHAQGKHAVEFFTQTKVVVERWLGTWERKF
>Chy400_3920
LIDEYARLCDDQPQKTVPEPLIGALFSHVLGVKLPGAGSVYLRQELIFHDTARIGEMLTATVTITHIRTDKPLVTLRTQCTGSDQRLIVDGEALVMVPQV
>gll0344
EPVWLPEIGLGLGRAEAALGGWEREWLFWFNAAGERYPVPEEYQRYRAEVAEREAQREQQTRLEAEQQARREQQARLEAEKRAQTLAERLRTLGIDPDSL
>DvMF_3144
RRAVFDAVGPFDLRYAPSQYDDLEHDLRRSLRNDLPVYQGHLAVRHMKRTGRAAWTDPAQFSNAWANMYKLQYRYTRPDFDTLRQHDHAALLADVEARSF
>DICTH_0375
TGYLAQIVDIILPTVSITYPTDGATLTGTITIEATATDNLHVSRVEFYIDDELKYIDNLPPYAYTWNTNLCSNGEHTIMVKAYDEAENKRSISILVNVNN
>Sinac_6475
VQTGSLTGHPPALGGGLGTREFLTRLHLAHGYQSHDWVRIVWALFVDLMFATMVFWGISGLLMWWQMKSTRSIGGVILSLGVTVAFLLSLGMHQVLSTTR
>FN1190
YANVGVALGSTRTDVAMEAADITITQDNPLLVPGVIGLSKNTVKTIKENFAMVIGLNTFALVLGATGILAPIYASVLHNSTTILVVLNSLKLLKYDIKTN
>HydSN_1543
KINGINHDKAINVSEITIRNLYKIFELLKIASSIRRAYRDYQSGQSEEAIDFVFSMRDTIRCARKLNESDNVKEVVKSTILPKVSNLFERKSVETLIDDT
>GAU_0075
DGGYRVSLFVEASKARADSIGVQTPVAMDDLIEVGVFTGPGQYDAPGEALYLKQHRIRSGKQTIVLTVPKLPTRAGIDPYRRLIERERDDNLAEVAGKPM
>Sterm_0382
GNIPILDVQYGNIWTNIDRNTASKMNIKKGDIFTVEIYNKDKLIFKDKMPFANSFGDVPEGKNLMYYNSLDSLSFAVNMGDFASTYKIEYGGDWSVKIYK
>Sterm_1927
KYGYVYVDTITDAGPVSKIINESYLKDIEDKIVLISVRKHKSDHLFIAGHHDCAGCPVDDDTQKGYIEEAVDILKKDLKDIKVTGIFIDGDFNIKVVKEV
>PSMK_13910
QQTWADPAKRARIEDLALLLQGAIAARGRVGLKLNVPREKLEAVLGLLPAAKSPTVNELADPAWVAIEIIVERRTERELVPRLHRAGATDVFSYPLQSVI
>Sinac_0570
DPLIAFRIVENQMNYAYLGDRLSPKASENFPVFLADLCARAERADVTPPTRLIVERKDPAESAFPSSQALLEYSTHRLLWCWYHRARDSQRLEEPGPERP
>Sph21_2727
DTGVFRAYPYQAIEPGLGDIIHHNRGNKRYDFEFAKKNKAYESHSAIVVERGTDAKGNYVLTVGGNESDSIRKKLIRLDKQWKIIAREINPYICIIRNLK
>Selin_0862
VAYKVAEEIEHFTGAEVRTTVLGHVQRGGAPTAYDRVLSTRFGVAAADLIHEGNFGRMVTLRGTEICDVTFEEAIENLKFVDPDGQLVRAAEEIGVCLGR
>Cpha266_1795
IEEELIAFGQWINTLKVRPTIVDLQSKFIEIKEKELERYRYKVSEDELARMEHLTDRILKKILHHPIKMLKAPIDTANNIPSRVNLVRNVFDLEEPNQQH
>TTHA0050
PPGGESVREAWERGRRAVKALLGKHRGQAILVVGNCTLNRAALSLALPLPPEEGLRLEQDYARLSVVDFYGEEGVVKALNLAVDWGHDPARGPQGPPGAS
>btf_1021
RSATCQSTLTMRPYTQAEAQRYVDSGLPMDKAGAYGIQDKEFNPAENIQGCYLNVVGLPACTLVRLINEMGFNPKLARNWKPEGDCTLCRIYRTEISRLR
>Turpa_1615
RPRIWWREVGSACVAVLTSLLYSYRIQDFGCSTGAARREVIDRLRGKTPKVIKIQLLEEAHSFAEIEIDASQEIKRTESGYTFRALFRLFWTIIWYKIAR
>Sinac_3356
RDPAPDEIAHCLPYLERQIEIVRPEFLCLLGRIAAQNLLSTALSMGRLRGKWHRCRGVLTLVTYHPSYLLRNPAAKKDAWDDLQMLMKQMGLTPPTREKR
>BVU_2244
QLADRAYRLGLIFREEMRKLCETSRVASLVRGKGLLNALIINNDETKDLAWEICLKLAENGLLAKPTHTNIIRFAPPLVITEEQLKECIEIIKKTIALFE
>GAU_0352
NAAYTAPGSAPTSSTGADTNLQSINDVLANIGAGQNRLDYTVQNLKSAIVNVKAAESTIRDVDMAEEMANFTKNNILTQAAQAMLSQANQGSQSVLNILR
>Turpa_2268
NAAIESGSVDVVGIARPLAMEPHLAKRLLSDPQAKSDIGPVKTGIAAIDRLGMVELGYYSLQLARIAEGKAPDPQLSPLLALPLVGFHYASGLLSRLLSK
>DEFDS_1550
NITKFNNELVKIVFSGPEAAKNGKEIIYVTERAVFGLNENGLILKEVAPGVDVEKDILAKMDFKPQIADKLETMPEVLFHQSMDPLKEYIDNILKEAGML
>TOPB45_1183
AEKTKEAGLNLVSSFRVVSISAEVPEEGAGILSELQKRFTPASALSFMVFTLLYFPCMVYAAAVKTEAVSLKFVLQIILVTLTTAWIVSFLVYQFARLIF
>Sph21_3406
NFLRPKAEKVFGHLTRLLASEGLWLYADFYLDPNKKNGWKKGMLKLMYKFFGYLCQVEARNLIDMSPYFQRNRYQMLFSSLHYAGFIKGIVYKKSKTGPE
>ALPR1_06670
FSIGSIAGLTAYANGGSYAISKWAMLGMTKCLREELKNEQIKVTSVLPGATYTASWEGVELPEERFMRSVDVAESVWSAYNLSPQSVVEEIVIRPQLGDI
>Selin_0366
SPAYDMVTTSVYIPDESQFALNLGKTRQWYDVDSTHFEAWAGKADIPWKAIRLHLEDTMEKARSLWPDALSDLPMNQEHKAQLIAHWKRLQPDFCIEAGS
>CLDAP_05710
GILIWQIWRLTRLVQQELKPMIADTRETIATVRGTAQFMSENVVAPVIQTSSKMAGYRRTVQVLMGTGFARNGKPSPRRDTASAFRSSKSTASSQTPPSA
>Sph21_1779
IGSFIVNTLSYFINAYPSGILFGYGPLKQLKDCYKVIIATIGMACCSYGSMLLVDRPFMQLILGVLTAIISFFGMAYLLKIKEMDELGYALAKLKKSKRK
>DvMF_0708
IAFMREVLAGAGFFTAAVDDLLTASLAGEPAGVMRQRLVLLGRLLGYTRLLDAAMTDDETPALFARAFLSGRYDTKDARVLRDAAGFNAGHDATVGSGQK
>CCALI_00007
EAVPYQTAQDPRLTPELRRACAQAVHVITADGKVLRGARAVLFLLESIGGGKLARWASYPPLVWLLEAAYRFVANHRDIFDRLLFPRQSRTGGCHVHRHN
>Sph21_2953
IYKDLKKYQYHGSVYGVIPAKRGFLKPVGEWNEEEIYVKGNKIKVTLNGTVILEGDIAEASKNGTLDKLDHPGLKRKSGHIGFLGHGSEVHFKNIRVKRL
>Selin_1134
AMGDIATIQRIPGVGKKVAEKIALELKDKVTPAAATSSAPQAFTGTTSGTPSVFADAVQGLIALGLRREEADSAARRAMAAGADSETSIIREVLRQRGHQ
>TOPB45_1490
IAWERIHNNPGKYVPHVYGEKEVGGTSWLYISPVPFEEIGFPKLEETPIPEYSERFLFMVKLFEVVGAWPLVFGAYYQISKSRKKKQSINEEKGEGHGKK
>Sph21_3998
SGQKVSALRNSYPSYFMAKKKITLTPGLDIDQLLKSMEEKYKDTPHSTIDGLKIDFEEEWVHLRKSNTEPIIRIYTESPTQNRADLLADKIIGEIEAILS
>Sph21_1438
AYRALRFARNDTKALPGFEQEDFVLNARFNERSLASLAEEFVLLRKSNMALFNTFNETELNRRGLASDRLISVRAFLYIVAGHLNHHKNIIKERYLDTMV
>Selin_0646
GETWAPYQHLAMARARAIENGKFLIRNSNSGITAVYDQFGRVVEHIPLQSSGAFSVDVDIIPRITLFNRYPYLFPVFALLVTVFGAMDSWRGRRRKKLSL
>FN0875
ILNVNLYYLEKSEIINFLKENNYSIISTYLDKTAILYNKIELKEKNAVIFGNEGNGISDDFINITDYKTIIPILSNTESLNVAVATGIILYKFREIEGAF
>Sinac_2137
EEKACWHRSENQHEGDGLRALEARELGIRIEAAISRLPDRFREVFVLREVEQMDYGAIADALRVPVGTVRSRLSRSREALQKALGECGWPGDDGGSLSPA
>PSMK_29840
LEPAGFADYTRRAHAAAAAVGPLAKSPSPLEAGVAAVARQSVAAARDLPAGTVLAREDLAVMRPGTGIPAAELGALAGRRLRHAARAGHLLPRDALDPPS
>Selin_0960
LGAAFAPLFAVKKWQKKLVYMVRIMSSDAVCVEPFRPLQRDIRVSADNLPFRGCETAVISKSNGAVQAPLFFMNILPAGSQVKRASRKPGTFRSDQSQIR
>Sinac_1244
VVELDDREPRTTITVEVVAHGRQRDFFGLNRGKHAVVEAAILATRTSILPLDAILADFDRLAILVEKTGGADEREAFELLRDHVSDVARRRILDSDDRQP
>DEFDS_0061
TANKIGTYQLAVLAYFHDIPLYIAAPISTFDFSIECGDDIVIEHRNPDEVRKVGDKLIAPENVNVYNPAFDVTPANLISGFITEFGVFNSVDEILNKIND
>Cpha266_2094
LISEIAGYLLMEYAGYRPGAESLMLLVGWVHQLADGNPELVELVRELDREAESIARISPDINLKDLLVWIVVSAGLYAPVTGLGGIFMVFRLKRQAAKAR
>Sph21_3460
AATSFQTFNSELRTLLRISLESNTVSAIKLCIDQAIANKGAVCFYAHQFPGTLTEATLIEILNYLKSFVDQSKADVLPPTEATNRYYMFRHDELLSIINS
>PSMK_15540
LVVRGRLWRATDPSLGPAEAARLKSDLGKARADVRAARRAGDAEALAEAGRRVDAAKVGLGERGPVWWDDDAPDLNRHLAKNTPYRAWWRKLEAERSGRG
>Sinac_7468
AYFLLAGRPPFDEDNEIGVIIAHARDPVIPPSQVRAGIPEDVERVVLRCLAKDPTDRYPDAESLERALGECACAGEWDQGWASRWWRGAGEAQAISTSAS
>btf_296
LRDVGFLRQTVRGRREIVSYRMSDEGAAVLARELNESGVTDSSICNHSDWALFGMTPSDVVERLDEIGEQRGLIVQRGGSVVHFTWGVKSIQELINVLAR
>PSMK_06930
LDQFNRRAKKGQCFQHPYLGCREFLADFEPADPAAPPACPEELQGEIDLGWTMLDFDYTRDRAARFFRAKMVDGVIDVPPMHPAAAVDTGGEGSLPEVVA
>Sterm_2126
DIVENPKNLKITTITADQIAIRLKEVGAAVIPGNYAVKNGLNPRESLAVESKDSPYVNIIAVLKGNENDERIQTLIKVLHSDEMKKIVEEKYQGSVMPTF
>Emin_0115
FLDFLEDLSETEHYYGSFFRVIFDGVFRPVGSTVRRALKVYFAEDISADELIYEQALYLHNNGERVTVVTSDRSLQQYVKEYEIKVMFCQKFFNKTKDLV
>BVU_0268
LLLVIPGIMKSYSYAMTLFILKDYPELQYDAAIEKSMAMMSGHKMKMFLLDLSFIGWAILCCFTLGIGFLFLAPYVEASHAAFYEDLKKELGESVEAISE
>BVU_1797
LLKALRKGYICPSYMEVAKKGYEGLLTQFIEVDDKGVVSITKGCAVAGLGGKPVYRTGDYNYYITEKIRSNDAKAVGPFIMASLEWERLFQKNSCGTACE
>THEYE_A0484
GWNEPKSFFKSIIKNLLPEELWNAPKRGFILPLTLWTRKDLKFLIKESLSPDYLKKQGIFSEKVYDKIVNPHLEGKKDYTQQVWTFLMFQMWYKKYVLGD
>Cpha266_1779
SAGIFSPLTALISIAAIFFYKNRAVQAKLIVLALLLFVGDLLSGLTAAHFMNQYFQSLGTGIQHKPEAGIFMLLPEPILFFLALGGVKKDDKIANAYKRL
>Kole_0780
NVIGAKFIDVSELDLSKNIFYRNHVAVILSGKGNCSLESNIFSKSTKWDLSLSTEECKLCSKCVEKPFDGSVYGKENISDNHIFCPQDSVEILKLFVRKD
>CSE_11890
KGYYRIHPATRTFQALRIYINRELDNLKGFLENAPTVLESMGRIAIITYHSLEDRLVKQSFKNNPTLKLVNKHVIKPKEEEIATNRRARSAKLRVAEKVG
>gll0302
QTAPGWRNRLQVLFSGYRDVAYNAILPTGFRVEQAPVGSYATVDYLSSIQMGAGTLEVGVRNLLNNQYSPVYSQYLSGFNDRNNFAARGATLNVAYNFGW
>Chy400_0310
AEAAAMVRIITAMRNAVQAHERAALPPAADLVLARVASYPEPQPAAPDSSPSATARTSDAAPRYQCPHCGAPLANLGQYGAARKHGYCRQCRPGTEARNG
>ANT_18820
MGDGPQDLQQTLIRKFLTLWFESGQIPAKMIFYTDGVKLACQGSPVLDQLKAFEAQGTEIVLCQTCLDRYGLIDQVSVGIVGGMGDIIEALQKAPKVITI
>CTL0681
QFSDPSLTDTITLPIDKPGIASFPHVLGEAFVSPKAAMRFLEQYTEDQLYHEISRYVVHSLLHMLGYDDQTDEDKRIMQEQEDVSLSFLAEHQALLRPAV
>CLDAP_23100
RFMTVEQENAITFNGVTGTIPALKALVENPQPVLEKAPWIEPTFKLLPYGHYIGDLTDRDKLFYEIIYPAILQALQGSMTAEQAAQTIHVQANEMVDAAQ
>PSMK_10630
LLAPTDAAFAKLPAGAIADLLKPENKEKLKSVLLYHVVDGKALAEDVSGMSEVETLEGSMVEVSTEDGKVMLNDATVEAADVMASNGVIHVIDTVLMPEG
>ALPR1_13290
KNELNDLAAISDYIQFNFDRLDDLKENVSNKIDLEQNHIFKMLTVVTVCISLPTFIAGVYGMNFVNMPELKTEFGYPIVLIAMICSAILPFLYFKKKKWL
>Sinac_1297
HLVFPGAAVYCGTKFAVQAIAEGFRQEAGPTIRSTIISPGTVDTELVSHITDAQIAEQIKGYMAIAIPAEAIAQAILYAIQQPPAVDVNEILVRPTAQTL
>ANT_08670
VIWVGVHAPPALMDLQRCVDQETAVLGYPVEEREYSPHLTLGRVSQNVTALELRQIADALFDTHVGDLGVVRVTEIRLYRSDLQPGGSVYTPLFTAPLKR
>Caka_2725
GPKNKKLPGKPDIVLPKYKTVIFVHGCFWHLCPNCSAARIPKTPTEWWKAKLEGNADRDARRQKELAELGWKDVVVWECEAKRQPETVSRQLRRSLAKPS
>Sph21_0474
FVWREGDKFKMIARDMGVFNHEVGLIMESDDGLHWSEPQIAFQPLSHYVQEPPAPAHLKRYGRLERPMLLLEDDQPAWLFGASQGGKYQTSSAFIFKCEV
>DEFDS_1275
ELNGQPRTVSVKDEKISDIIKSNVKGDITNPKHICATMPGKIVKIFVKEGDEVKKGDLLVITEAMKIETKINANCDGKVEELLLHEGDKIEAGDLILKLS
>Turpa_2354
ELLDPTSLSVGFAPLGGADFHNGEATFAPGDRLLIYTDGVTETRDSQGVAFGLERLAKLAGEHAAKPLIEMHKTIETEWQSAVSPKAIEDDVTLLSIARI
>CCALI_01086
TYQVLSINLSDQDVPVSLYFDPTTHLLHKSVQKGADKSELAEIIENVKIDQPVPADLFQFAIPAGAHWITLAPQRNSHLLVALSEKEKRSTLQQQILRSF
>ACP_1017
GFLGFLMVSTWRFWSGKEINFNSRQPFQWIVLFGLVMYALVFFSRYVLAAMALAYMFSGVIARLAYSWQRHRRGAHAQVLSDNSPQRPGPVAGDPDTTTH
>Caka_0185
LVLKAEGPAALLQELINGLKQQQFAGAAFFIVDDGERLHLGALCGETAKGNGLMAGKLIQQLAPIAGGKGGGKPDMARGAAPERDKADTLAGEAEQALNS
>GAU_2486
YVGKILHITAGQALSVQYHERKDETVYLLQGEMKYWVQLPGDTELRDQLLTAGQSFRITPGTIHYMEAVTDCDVLEASTPELDDVVRLKDRYGREGTSAP
>Sterm_3027
DNGADIVAPTLYGYTEETKHIEGANMREFARMCRDFKDEAYVLMEGHIYTPEEAMECLYLGAHAVVVGSAITRPHLTAKRFVDLLGGYQDNWRDAERSKH
>CLC_0975
AIGQGALGIEVMEEHPKKELFKDLDHYNSKICVLAERAFMRELDGDCHSTIGAYASIKDNIMHIIGIFERKNKIIKKEITGTKDQYEKLGISLAEHILKD
>ACP_2544
FVYVEGESLLMGINDVAVSSGSACTSATLEPSYVLKALGLGDDVAHSSIRFGLGRFNTDAEVDYVADKVIDVVQKLRELSPLYEMVKEGIDLTKIEWAAH
>FP1108
NNRVTRIGTVYMRYNSFALSQVGGLKIIYNRRAQIINVFGTVKGYNSRYYNDYNYPEYDQNESQNNYNNQSSNSNDDYYYYKTDGTKSKIEISANDRREG
>MROS_1087
GFRREIKKVFPDKELVEIPFDYGLYHCVFDFNGPPKTHEHDNKPPRGFGIFVEGRLCLYYTYESNPSDGWADPEVHNDPPAKREEALKFGVNIITWALIN
>Turpa_1244
AGGETADILILSSSSITGGKEIIREAKAMNPKIRILARTAYLREIHDLRAAGADAVFAGEGEVALSITEYIMAAFGATPEQIERERERVHTKLFGAGEET
>Caka_0293
SVSKKREDDIRLYRRGKFTIRTEYEPGTPCNDYGALASSIGRVGKWKKESDSYSLEGYGEDRILRILCRGGVFVTEEENYPDSNKYQHDRMDGLELKKEK
>CLC_2188
FEEGMVITDEPGIYIAGSHGVRIENELLVCKGEQNEYGQFMYFEPISYVPMDLDAINPDLMTAEEKAWLNEYHESVYNKISPYLTEEEKNWLKEYTRKIS
>CCALI_02813
QMLDLLHTQLQTLFTKPPSEAEMERARNMAIARAELALERVSDRAFLLGWYASMGLGADYLQHLPERIHAVTADELLDVAKRYFADQVAVLAVPSSEKEH
>ANT_05790
LSSAIFEECKLEKGVMRNPSFVDYRIATAIDVPPIMDTFIIEHAQDDGPFGARGIGEHPLVPSIAAVASALRDALGIRITNPPFSAEKVYLALVEAGLAK
>ACP_2041
DWVYEDPGLPDLEITHVYPSAENLGLTLVAIDVTNHGYAAVEVPMTLISTKTKVTRMVRVPAHGMVTERVEIAGQPVSVQVNDGTVPEVSASLHIKTLQP
>Sph21_3307
IDTLKEQAMNAVSDEELANAKYRFPINPPMSKEEYFYRSIFSEHFPSDSAAACVPSVKSVACSTPEALAWDASFQNLNDPSGRAVSSVHNESYDKEKAAV
>Turpa_1902
LSPRVGLWGIIAATLITISTLTVRQHFLADLVAATAIALAVYFVLVHKVIRREIQSGGGAALVFAPRTAFWVLYLYVIFLGIAGLLFMAGLRFAPVLPTN
>Sinac_2119
VPSSRLKSLHATLAGDLVMVLGSALPVVTDGTRYWGTKVLIPLGFRTDPSLSEDAIRRALNIASAELLWFTPRGYEVVSSSLFRPLTLAGIRLAGRSLQA
>FN2072
AAAPNPLSSGILMMVIMAVILFFGLLPKISKYIPGHSVHGFLFILGAIVTVPTNASLAFSGGTPQDYVVAATAMTVTAANDPFIGLLVALVVKYIFIFIG
>Chy400_3241
LTGVGPLLEAGYVVVERRPGLVLWAFDGFWEGFDAWQWLPWQERSDQTLIHNRVEYRLRVPGLDLIWPLTVAPLMKLDAQAQMVRLRQICEQREAVQFQP
>GAU_1869
ASLVQVRKRLALTATRLVDRRRGRIETLAGQLEALSPLATLARGFGVARGPDGATLSRRAQFAPGASFELWLQDGIVEATAGASKALPDERMERTNRELA
>gll2635
RLDRIEALVATNSEQIAANISAIGRLEVSVTANTVAITRLEANQAAMSERVNIMAERVDTLAESIRLLVPIIQSIQSDVRGLQLENRRILDILQQRGENG
>Selin_0910
ERRENIALAIMIVDARHEAQKNDLRMFSLLQELEVPVFIVATKADKLTKNQLQKQVAGLKKVYGKEAGVLPFSSTAKYGIEEFWQEITRRGIVVSNSKPE
>CLDAP_20520
RGAWGRIHWVIVARAHQRRGLAKPMTAHALRRIARDHSRAMLGTNTLRLWAIKTYLDCGFIPDPMQRNDVKVVQGWRSVQNHLRHPAIEQWLQGETTFGR
>TTHA1948
EVWGVLGEAGVRPVIRLRGGGEAREEARVRAREGWDPEVYRFRGVVEGVFGGMKTRLGGGYLWERKPWTAMARALLELIAYGLRVLLSLLPPPPGYKAIY
>FP2301
VFIILSVCYFYAKLKFKKHFTNDVLGIGDVLFFIFISFSFASISFIVFFVFSLLFSLLLHLIFKNKNIDKTVPLAGYMSLFFGTIYMVSFFFDTNFLYAY
>BVU_3745
TDHGNVYTSPWRNLTSQEKTFLFEKESRGKRHLIYSKKEYLDRFISSNNDIENQLLSTEKWTNNSAVWRNLYSFNNNECITHGGSHFLEVVIPFITIKKK
>Cpha266_1800
YNGLQEPLFLEVLSDILDLNVQDFYASLIEKGRYEISVHAGREHLASVFCTISDSDLLPVAEGLNMMVAHLKNITSSGWNMQKAVRSFERHHPLGEGMGR
>ANT_23380
LGEYPLFGLPAILVPYPYAWRYQKVNAMYLVEQGAAVMIENQNLAEQLVPTVLRLIGSPEKLAAMRKAMRTLHRPQAAERIASLVLALAQPQHGDNSWSV
>trd_0398
GGHVEGDQVVDLLFDGAHFERFALPRVATPHTHGTGCTFSAAIAAFLARGFDVPTAVWEAKQYLHRALEAAFAIGRGRSPVHHFHAWWAPAPETQEVRDG
>DEFDS_2015
AYGGRLVIIGVTSGIKAEINLGLVMVKRHKIIGSVLRSRPVEEKAEIIKAFNEQVMPKFADRTIVPIIYKVFPLEEVKLAHQTMEEDKHFGKIVLKIADL
>GAU_2959
SWREGSICHDWLMLTLRAQGREPRVQHFALEYATQLSLVGAGLGAAVLPRLGRGAVPDNVCVMPVTPSLTRHVYALWRSDAARRTAILAAVAAFKNAGAL
>MROS_0331
TAGGKSGLGIDKHFGIVSKVYPDNDFTREKESNPIDAIYNLIVRKKELAEMKRLFYVALTRAEKYLFITFAKNKPEKNTFMKLLFKGLRIENLENVDEKN
>Chy400_0264
RDLLAAAGIPTSSMRVRALPFGPEVTNFIARHQICVVIEQNHDGQLRQLLQLHCPAYASRLGSVAWCDGLPLTAPFVRDQVLHCLESMRETMMIGIGTGN
>BVU_1818
SEKGDTTFVYKIATNPEIAKQLKGNLLLIHGDIDNNVHPGNTLRVVDALIRAGKRFDMLILPQQRHGFGDMNEYFYWKLVDYFSEHLKGKSEKSVDIPKR
>Caka_2242
AVADSYVRHDPMAASEWITTLEDGPERDSAVQSLVYQVKRADPEAAFIWSSTITDDGQRANMLRNSISDWKRDDPEAALAAVEASDIDAEEKRPLLEMFD
>HydSN_0905
LKEDGIYVGQSESLHYHLDIVVRFQKALKKNFPIVDLYTTVIPVYAGYWWSFSVGSKVYNPREISREVDVETRFYSDEIHKNAFLPPNFYQKILNGNFKY
>gll1788
RRAVGTSLSTITLTDPASVQSLEVFLIADPTNSTVRAAYRAIYPTFDTGQVLLPGTVTLAGADKGRYFDRRSRSGIMAYSKDAPAVQIVYDNFQVNQTNP
>Sterm_3101
TDLNRMCSPKKLAEFLEYLIISDKNVKIYLLGHGKRDREYSQKLVEILGKDNLTNYVNKLNLGESTKMIADSKLYIGFDSGLYNISYGLRKKLLVFFWKN
>TTHA1881
RVDDHPEPIDELFRLLSLHRLLFERPKGRRPLTEEEVRFFQGVLGRLGLYAGEAHGVFDEATERAFLALIGMENLEERYRGGPEVDEATLSYLKGRYGWS
>BVU_2145
ELGYFIPVLSDKGRNVCFRIGLSVLGGFETVNWGTSLLPDGAAVTNGDCFIYGGGLTAAFDVWLTDRIILLMQVKERAFFGTDAGNFHTQIGLGVRLIIN
>Sinac_4514
IHSVIDPNADVDPKYRSTMIATADGTIASGLVVSENDKEVEIFDGKATRKILVKDIEERSLRTQSSMPEGTASTLAPSEFVDLIEYLGAQNQDVKPEESK
>GAU_3278
AGAYLRSVRGYMPKPHRALVELVERDSRVRERALSGSAALRDAFNDVVAQIAAFRQAHMKLAHDYIVIPSGPARDLTGTGGTSLDTFLGAAHQATRAARA
>gll1477
NPRFPRSLRFATSQVSNILGLLAASQPGSYTSEAERLSGRLANELVYSTLEEIERAAVVPYLLQKESELNLIGDHIHNYYFGYPVPTPMVQVQTLEVQPF
>MLBr_00678
DQTRKTEQQLAGKYKLLITTERHHDSAICQIAIILFIRIATCWRTDQHNIFRIVRMHYTVDKKTRINATAKRHSRCQKGRTDREQQKSPSTSIHQTVTPA
>GAU_3526
RLPAHLTRSLTWDRGTELAHHRVFSVATGVQVYFCDPQSPWQRGSNENTNGLLRQYFPKGVDLSTFTQRQLDAVADRLNGRPRETLDWRTPAEMIQQVLR
>Sph21_0134
DGATNMAEGAIIDGIGNALYGELPFKDGVPQKNNFTTYRLIRMNEAPKTIEVHFVKNGEAPTGMGEPPFPPAFAAVANALYRATGKRFYNQPFINELKSS
>trd_1147
RAMLVGAVFAALFLIVYVLRYFLLGTKLYTGEGWVRLVYFAVLISHTILAIILGPLVLVTLGRAFRRQFSRHRAIARVTLPVWLYVAVTGWIIFAMLYGL
>ALPR1_15499
LDKIGAFVKAERIAQQKSQEQLSTEAGISRSTLSLLERGEKVNLITLIQVLRVLDQLQWLEAFELKNTVSPMEYIKLQKKQDRQRVRNSDLAADNPPSEW
>DvMF_2073
RNFKTLVIQVTGANQSTQTLGRVVVDCAVRDEAGRVLRTLKLVRGMQIRPGETFAESWVIDLDEAEPKDVPLLNAERLTGQSTVRSVVLATGESIVIKGE
>FP0801
RENGMLPVSVIEKDISDRMASTIRHNRARGKHEVELQASLVGMLKSGWDEIKIMKELGMTLEEVQRLIGLKGIASEIQGIPYSIERQIKEVEEDINPEFN
>MROS_2022
EETISTGLENHLAAPHARCDVKYPIAGLAVHKKGIDFDSLDGKPARLIILLITPKDKPELQLEMLSGIAQKLGKSDIIDYIINLNSKEEIIKTINRLFAS
>Kole_1230
KLSLKMNDAKYFPIAEKLEKVVVEKLAHKKIFPNVDLYSGIVYKLLGFPKEIYTAIFAIARVVGWTAHVIEYTKSNKIIRPCGVYVGPMNAEYIPLEARE
>Caka_0968
LAQHGKRVFNAARCVHCHKGPLYTDGKQHEVGTTKGMDAGRPVDTPSLIELWRTAPYLHDGRAATVREVLESEDHGAISERLEHLSPKDITALEAFLLSL
>BSU11150
QSQGIEIDVPEEKVQQLMKRLELRDLSLQPEKLQQRPLLFWHGAKDKVVPYAPTRKFYDTIKSHYSEQPERLQFIGDENADHKVPRAAVLKTIEWFETYL
>Sterm_0447
SIIYRNDIEDFIDGKVEISDLILKSILTDNKVVQEITFYNLFEKENSIITNVLACVLNDKDYIFLDPGFLGIKVGGLEQKEFWEKNSNNNEKINIEEVCI
>THEYE_A1002
IQIIEPKRIKIVCDNIKAQLAEVFFQENEIWIKKKEIESVVFNEIFEIELPFEIIDIKQEENIYLFIEIFKNCYLIDRAPIIGFIKIHIPPYDFDKLMWF
>DEFDS_0273
KAKKLEKLLKKQNISNLILKIEEVETYTGGGSCPMSTQHSIGLILNHNKIKPNTIEKKLRDFDPPIICRIQNDSIILDLRTIFDSDLKIVANGIKWALSQ
>Sinac_3560
SRRRRISAGAGVDPSDISALVKQFDAMAAFVKQMSQMTMLDKIRAMSGLGRAGAFNPGARLMAPKQGTGKRLTPKEREKQRKQREKEERKKRRDERGKEG
>PSMK_07880
ENAATRVRRIDLGVIVLEVTDEGLRIAGDPLRLTLAPDRPAIRLNDPLELAIFPSEEIASVPLAAAEGPLDLTETASGWRGGVPLGLGGTLGLEMIRVAE
>Chy400_1357
RTPTPTITPTPTVTPIPYDGVMTGNVYLYSFPDEASERSPIVAPRNAPVIVLAQYGDWYQVRVDVRIDQESVQLIGWVPSRWVGLVRPIPPSLVTPFPRP
>Cpha266_0881
NAVKYVEDTVGRIRVTAYKSESNVILEVHDNGLGIHPSDLDRIFERFYRADKARSRQSGGTGLGLAIVKHIVLAHKGTIEVHSRLNQGSVFRMSLPVSTV
>Cpha266_2329
VVHDRDDLLTVAGLARLLEKGDVLPLDEVPDAPAEAVFCHYPSFAELRSRLESGHRFVRLTAEAVQGGIWGHEPVLMAVDAGIHHGQSGCYRCRGSPGSV
>ALPR1_08223
TTMAVEIRDAMGSLKAAAENSEQMTEELKVITDKFNSQDNSIGVLLNDEEFANNLKQTMINTDSATYNLNRGLEALEYTWPFKKGFKRKAKAEEAAKENN
>Chy400_1766
EMADSVVVMYAGQVVEYADVQSLFSDPKHPYTRGLLNSMPVLGDTREELEVIPGTVPSLINPPKGCRFASRCSKRFDKCDQPPPMVELGANRRVRCWLYE
>MLBr_01512
DVILGERLILSSGFVAVTVVVKRSTGRPVTVPQLYSRGFSEDPKALEPAVRKVEAELESLLAENVTDPSKIAQAVRRAIGKWVGETYRRQPMIVPTVIEV
>Sinac_7038
AKPGEDYQIGVSEALLMSNGDRIQELLTDKNERLVGRLARIEDGDERVAMAVRNVLSRPPADEEVSLLGEYLAQRSDRQVEGIRQLVWVLLTSAEFRFNH
>Amico_0698
EGGTIGVETWSDIKKQKAYLRIWDTGQGMDEYAIQKCRDLFWRADTARSGGGYGLGLPLVQRISELHKAEVDIQSTLGKGSSFTLTFSLDTNTLSEYEIS
>FP2547
KKWSLEEKLEILSSSEELGVVETCRKYSVSTGTLYSWKKKHEKQGEAGLKVTYDTSSKELKQAEEENRILRKLLANKEIELEISRELLKKKFGTSDPRKI
>Sinac_5746
VIATKPDGDGGVEFRVTDNGEGIRTDRLDQIFDAYFSTRVEGMGMGLAISRTIVEAHHGRIRVESEPGVRTTFRFTLPASDIADEREDAEGEGGRGEGGA
>Chy400_4171
PSFFLTHEPTAAMLKTNSNWLYTSAYAQWRDEIEKAYTWLAKLLGPVQGSSIVARSAPFPGVSITDYANGKRIIVNYTTRQITLAGTTIPPRDAVLIERP
>Kole_1033
FLYLREKYKDHLKETRVQKVAFQELEPYPGVFMKEDLDDRILEHSRMMALRYLAEGDKEAFAECMKNAAVPYTHSAGEKSTITQYLERLQLWHFIKYENE
>Amico_1756
MFDFGVHYWTSHEPWIVPEPFTIEPTESYSKQELDEFLAITEQIVKEAYENPEIVKTAPHNSTIHHVHHEYFDDPEKWAITWRVYNKKYQGYFEKKETEE
>glr2502
APVPDGRAKWPAVGLVMLANSGDTLAVLTAFLADTKPELDWIVILAVLAVAAAEGGLAIRLVAIDFLRPIFTAFSRYVLPFLLMGIGIYILLNSPTDTLT
>DEFDS_1249
SENNTIKTKTIQPVSQDNISSKKLIKEEKNRTKSKCIKFLVNQKVRINPDLNSKYLTIIKKNKVLKIEKVVNDWAMINIDNKIGWVLLYDKYNNVINCED
>gll1942
EGCTIGAGEHVHLYLGAANRDPAQFFDPHSLDLTRVDNRHLAFGDGIHHCFGGPLARVEGQVVFQTLVQQFPKLRLAESRRPERREGTLLRGLKTLPVTF
>DEFDS_1679
TALLSKSPIVLIDEIENAGINRKKALELLVKQDKIVIMSTHDPILALLANRRLVIKNGKVNKIIETTLEEKSVLPYLEELDNKLLTVRNKLRDGEIINKI
>ALPR1_10965
TIADPSPEQGLYDRSDNVNFAKKGIPAPTFSLGFTAFDDEINKYYHKQADGIESFDLDYAVKYWKAYILAAQKISNMPTKPFWVPGDKYEEVGKMLYGDN
>Caka_3091
DSISISTAPNGTSEIERNEELHAMTKIREHGSGFNVLFYFRINKGENQIEVGSSVFVERGEWIVLGTITDHEEVENFPEHLIPKADDLKTVVALRICANR
>Sph21_0536
PSGHMQIATVSALVLGHRVKSPLLKALFYSTAGVTLVSRMYSDSHWLSDMAFGGAISWFCTKAIVRRMEESKYRNPFKKQNQITWTVTPARRGIGLVGVF
>ACP_2482
EFQNVLTGFALAMALNAVFPHLAMSLARRSYVPGTASGVLLNLPLGIALMGDRMASTPSDFLAWRSAIGVALLLGAGSMGALYGAHAFLAWRRSRPADGG
>PSMK_01200
REELRLRLPPTPLRFLCTASNAYPYRGVVYRTLDTVFTAPLAAVPRWFDAAEIGALVPTDPFAVGDDELAFPATRAALAAWRAARRPASSTGPRTAGPKS
>Sinac_6875
EASARALIEEARTQARVTAEEIIQKARAEAEVEQKRARHEIETARDQALSEIWTKTADLAVSVAGKVLAKDLSGDDHRRLVASAMSELPVLANGQGSHSA
>ANT_12200
LGIRVVNDLEEAIEHIAQHSTGHSDGILTQNTALAEKFVQRVDSAAVYVNASTRFTDGGQFGLGAEVAISTQRIHARGPMGLRELTTYKWVVEGMYHVRS
>MROS_0493
EENLIGFYSGRKGEAVIYITVYSDNKKATNAFRRMTEKISPLNSAFYGGSLENINGKEIYTTYGMGAKHFVFVDNNNLFWITAERKWADDFLAYYLLILE
>Sph21_4868
AAHPGVTRTDLQRHIPNDELEVLLAQFDNVMEPWQGALPTLFAATDPTVKGGDFYGPDGEHEYVGYPALSKHSTAYMHDRRLAADLWEYAERVTGVNYFQ
>Caka_1982
KAGMAGISVPSRLYNLMAAGKPILAVVDSGSEVAQVISEAQIGAIVTPQHPKELAAAVRTLKQDDLARKEMAARSRKETEAKYSYGAVSKLYCQLFGSLK
>Sinac_0738
ARYETDPEVDGLPPGEGSFLPCTFWYADNLGLQGRADEARLIFDRLLAIRNDVGLLAEEYDSTTGRQLGNFPQAFSHVSLINTAHNLGRGRRPAELRRRP
>ACP_1100
ADLGGLAKSTTVTTITVCSKQLGTSNNYTKCATYNYTGGSTPYSTTTTTATEADPEAPTFYLNRVDVTYKVQPPIPISLFGANLVPSSSFHRAVVMRAED
>CLC_0939
VRYIWGDQKSKEMYNPIEDYGWTLDKIKIGKYCCFASGVVFMMGGNPAKHIKERFDKEKIDILLKIKWWDWEEDHIKKCIDILSSSDIDKLYKYYEMNIK
>Cpha266_1876
LGDFSTFRLLQTQNPRLSNTSLSRTLKDEAVDGFPVKIVQKNLNGLYIMDLIQITPKSVPLSEFSIPSGYTKVTSNIKPLSSSEKAHLRELMEKMKKFEK
>CSE_11630
DTLSYLRLFALGLSSGILASSFNLMAKVIGEMLGPVGILVTLLVLFALHALALFMNVLGAFIHSMRLNFLEFFGRFYDLGGYEFKPLGFEFKNIRLNKKH
>Turpa_1893
DSSKVRAALLVSPSDVDSPERTPDSVRGFAPMPLARLPFKSLVVASTNDNFVTFERAHFFADAWGADLENIGPCGHINADSNLGDWPQGLALLTRLSLKI
>MROS_0233
SREHAPFALQVAGAKAIIAESYARIFYRNCVDGGFVVPYETSQKLNDKIETGDELELDLNGNTLRNLTKNETYQLRPLGDILPIIEAGNIFEYARQNNMI
>btf_790
LKKTNPEVAERAEFFISGLEMANAYSELTNPLEQSARFAEEKKLIEAEQNRRVVTPEIFLEAVKYLPVCTGNALGIDRLVMFFCNTDQIQDVMPFTADTA
>Chy400_2898
RSLPSEVLLNLNIPAVPPTSLRGIKVGRLGRRVYRDELVVRYDPRGRPYYWIDGAEPEDHYEEGTDIAAISDGYASLTPVHMDLTSHRWLEELRSWELEG
>THEYE_A1238
DLKKGIKDADVVMLLRIQLERQKGAFIPSLKEYFHVWGLKKEAFSYLKNDVIIMHPGPMNRGVEISTEVADSSRSIILRQVTNGIATRMAVIYLLTPKEA
>Cpha266_0416
SGLDRLIRTAHELLGLQTYFTAGEKEVHAWTIRKGAAAPEAAGAIHSDFEKGFIRAEVMFYKDLLELGSEQKVKEAGKLRSEGREYIVRDGDIIVFRFNV
>Sph21_4178
LERIGYAKLDSCTFIISGMEKVYSVYLRSDLTKVTTLEGIRSQGELDLINDIIKHINRIYPDYVPFDMDFYHTRVPGIMSSGRYNDQSTYFECLLSNTIY
>CLDAP_03840
DSRAQARQLVRHGHFEVNGRKTDIPSFQVRVGDVIAVRETARSKSYFKDRLQIMQDARQNVPNWLRLDLAGMRGEVVGTPTREDLEIPLNEQLIVEYYSR
>Chy400_0245
LYFANTRYLESALLQIVAERPSVKHLVLIGSAINFIDSSALHTLEHLIDELRDAGVEFHLADIKGPVMDRLKQSELIDKIGHDHIHLTTHTAMLALGCQD
>gll0366
RAGSAARVTPETPMVFEWQDRQIAVFNIEGRFCALDNLCPHKEAPLVDGKPVFEAGQMWVSCPWHRFLFDPATGRCDRSGFDTRAYPVTIEAGELYVWVC
>CCALI_02124
ELLSEETGYPVQAIETPVNFVAALEKPWLREGRWIDIDEADLSRQMRLALDNPTEADARGEQARLFLKQRHDYRVVASTLQQELKRLEIEKPSVVIAYQL
>DvMF_0239
LRYGVDDARRDALLQAWRDFAAAPALEWTRETKKGPRTTDIRPLFRSIEVRDDGCVLLDMDWTELYVSPLSLARAVTPQAEIHEVHLLKMSQRFDGVARA
>Sterm_2687
TSGGFDVGSLWVNEYELTFWNEYMTAEADGKRIATFPDLIMTFDKNTGFPVTSAEIKNGQEIIIIKADKSNLKLGSGMKDKKLFEDVEKILDKEIIKYVF
>Kole_1772
VDGMKRGVIIRHLVLPNGIAGTGEMAEFVAFELSLSVPISLMSQYRPVYKAKEYPEISRRISVEEYENALDILEAYGLTGWMQHFESKEPFRAKPLRRRI
>BSU15860
KNMLGLVCDPVAGLVEVPCVKRNAMGASNAMIAADMALAGITSRIPCDEVIDAMYKIGQTMPTALRETGQGGLAATPTGRELEKKIFGGALGSRETTSAN
>CLC_3114
NNHNIEYIDTINIDIMSKKNLEEYFKDIYLRFYLISHNKESKNIVSKEFIDYVHIIFSYINMKKEDIVYSNIEQDDNVCDLEEKSLKWSNYIIDKLNKFI
>Selin_2314
SPAVIPASVYDFLDQDIETVGIWNMAIASKDLPDDLVYDIVKGVFDNHQRMVTAHAAAKETLAEYVVNNTWMWMHPGAIRYYEELGIELHPDVYPPEYQR
>TTHA1594
LRLLGGLGVGEGRLYLYDVEAVKVRVLDLSGRLLASYPLPLLEGEDRMSLVELLPVGRVLYAARRGSSRIHRISLDTGEALPPLEVYAPVRGLALWRRTP
>ANT_25520
LTVAPSHTKGVMTELIVSPEYLSAGERVLIIDDFLASGATILGLVRLAQAAGSQVVGIGTLVEKIFEGGRAALAHLNVPIHSLAVIERMDETGIYFVNDL
>BSU17040
YGIHVAQLAELPGDLIARAQDILKELEHSGNKPEVPVQKPQVKEEPAQLSFFDEAEKPAETPKLSKKEKQVIDAFKSLNILDMTPLEAMNEMYKLQKKLH
>TOPB45_0863
NSFQEKLLLYKEYFYKAFQRKTNVQRHINTLQHIFGHLSKGLTLKEKRHFLELLKKFEKGLVELITLLELLKSWAIRFEKDYLLFQSYFEPYPRELLLDI
>Turpa_3901
QDVKDALFKANVTKMTVSNALGCGQQRGYDESYRGVVHEVNLLKKVRIEIAVNEEFVEPTINAIISGARTGNIGDGKIFITELAEVIRIRTGEKGKPAVG
>CSE_11000
APGSIKPYRKFQARVYILSKEEGGRHKPFLTGYKPQFFLRTADVTGTIALPEGVQMAMPGDNVDMTVELIYPVALEETQRFAIREGGKTVGAGVITKVIE
>TOPB45_1322
FSDERSWGFLELGEPKEEQGKIKLFYFKMFFEYLGLMECFLSYMENEVFIDLYFANRESFEFAKEEIKSLENLFLLYKIPAKISINMGEILPGQLLKKEG
>Chy400_2528
DRLEDIFSDHPIARKVVQHTVDLMATRIAQVIALLDPEMVVLGGIVVRIGGDRFVEAIATRVNDFIAPQFARPVPVVASILGPDSVAIGAVAMALDSLSD
>THEYE_A1956
TIDVSWFNVRKMPEAFFEIEYSTDIQSSLLKFVELQDFNANFVIVADKVREKEFITKLSLNAFSAINKRVKFMSYDKVSDWHTKTYELMIIERNIGVYSP
>DICTH_0109
KILKESAKELALTVTTANKFLKIEKPITVTYSGSVLEKNEIVREEFIKLLAKGGYEVKPPKLSPVLGAVLLAFLNYENNGQKREDFINKLLKIYKEEEKQ
>PSMK_09590
QMTFGYSRDDINGFLPDYLGQEILEKDPFQSLDQTGVGQLITMAVEKGRSTNKSIKLGICGEHGGDPSSIGFCHRAGLQYVSCSPFRVPIARLAAAQAAL
>TOPB45_1472
VTKHNLILNGLSAEVIEGDIKKLLPIKVDLVLANLYKGLLEELFNLSSFWDSKFYLISGFMSNMEKELLEILKNCKVKILKRREKEDWVSWLLESIKEGI
>TTHA0756
LPLDPGDWPPEADWRFTPRELCRWMGKVADLPLMGINPGVAAFGWDRVAYKGGSRPGVLSLVHGLSRGKSRYCVAFVWNGEEVDELKAFTLYGGLLDLLP
>TTHA1087
LPLETGDALAEDGVLLPQGAPLAPGPRVRGVGPLPREALLSLGRAFPQAREIRYTPAGFWVELEGATLFAPEAAYLLKYAQTARPKGRVFVYSWGVSQRP
>Sph21_4465
MSYKDDNPDLMDYVGYAEANATYRIKPDKWSVDITAKKGKGWNRRGSIQAQLNWRPFKDENQYLMLQWFQGYGESLIDYREHTSMIRIGFMLKATTLGIY
>trd_0174
GQPVRLYHVDLYRLEEPGELATFGLEDCLSDPAGIVVIEWADRLPPNWVEEYLVIRFEPLAESKRRLAFYPVGARAQAIIETLRKEVSGGAKRSTAPGTR
>Turpa_1385
AQEMLDELQKDVHRILKETDRSIVLSTREILIVSLNCDEEVLRKRFSHAYFHAKSLLLSYQVNFFTLTSPVVELHSLWNNITANIAYTRKAGTPAQVSAS
>FP1218
FDCSGLMINTFSTYDIKLPRSSSEMARFGSRVSASEAQKGDLIFFATMGKHYVSHVGMVVDVQGDEIKFIHSSTSAGVIISSNKEPYYAKRFVKVNRVLE
>ALPR1_04448
KPVGIDIKEKKMTLPLIFALNNTDWLEKRRIISLIRNKSDDKKAVNQVITFVKKSGGLEYAKEKMNMFFQEALAILNQFPDSQYKTSLEDLVSYTIERKK
>GAU_0297
DVMPVLADATALAHAIAVSLLGAARRMGTTRALTVTLATAGDDVQIRTQATDALSGDDADDAIDRAAIDWLLARSHGRADTSAPGCGISVTTLQASRRRT
>MLBr_00139
LLALPQDEWSGRLRRLLVEQASVILRRTIDADRSFIEYGLDSLGMLEMRTHIESETGIRLTPKVIATNNTARALAQYLADTLAEEEGVAAPAAMVSPETP
>ANT_23850
KDFQNVPNGNGKVNAPQPAPAAEPAAEGELADPGQTVIHFGKMKDKTLAEVWASGAAGKGWIRWAANTDGKGFDPQGKPENIRLQRMARAFLSLQAAYAG
>Emin_1225
HAQLAGIFVLTMFLFMQINIMLAVFNMMPILPLDGGRVLMSILPHNLQLKYGHTERYGMMVVIIFIVIGGARFIVWPIAGLILKLIEISFGLQPVFGLLR
>gll2458
YFPALRTDSANNMTVVFSRSGSSEFPGVRYTSHLDAAALNTLESSVPLIGGSAAYTGTRWGDYFGAALDPTDNRSIWIYGEYKRTGSSLWHTRVGQTQVP
>Sinac_1601
VAPLLSRVAQPALLIWGENDQVISDVSGSIRAADQMRNVRQVVIPRCGHAPQIEKSRLVNQLVLRFLRDKLGTLPPTLIPARFWQYQVKRPTSTISHQNR
>BSU20150
SGSLIVVGLLIFVEALTMSLIVYYGLNHVLNPLLIDTYNIQNVHVTLPHAFVIGVLLNVFVKGVKRSDQEKDENIFKKAGKSLFHSTFALIVLYVSTLFI
>gll0213
TRAWVHNECLPTGLASQYLDVTRRKTTTRNIRTDVSVDEFRENLLDNGFAELPAIEALKGDILRFSKGATEYYLRSFSKSGPPTAELLVNGEQVLKLRLK
>ANT_18920
EQKKQEAEQARQVAQGQADAAVIRAKGEAEARLIQAEAEAKALEYIANVIKSNPDILNYQYITKLAPNVQVIMTPSNTPIILPYPGSLQAPATTTPTTPQ
>Sinac_7021
ASLSDDLGKTAVDKLPETDSRVRPRDLAGRGVSGGNQGRGHRPGSVESSALAEQELREAIQSYQEKSGRMFPTWSEVLEVLQSLGYRKPGEEKNPSNSLD
>trd_0715
ALGYGTQFCPDFEFGAAEQRVVDTPIDGRRLGWRRAESGRVTPRQLEYLRDMARRLGMSEEELEARAQEQFGTTLADLGRQEASALIESLRQRRNVHEAA
>FN0249
EVKNIEAEYQALVQKEMERKEEFRQEKETLEKEVQELKERQLGREELYAKLKEDSKIRWHRDKYKKLLKRFDEYYNKLEQKIADKEQQIVELTKLLEVLN
>FN1332
DERSQLKNREKAMKHLLTKLYEMEQEKQRSEVESERRLQVGTGDRAEKIRTYNFPDGRITDHRIKLTVHQLEAFLDGDIDEMIDALITFHQAELLSASEQ
>ANT_09390
AEKIAFLRIFEDEQGKMNLSVRDVGGEALVVSQFTLYADARKGRRPSFTDAALPEKARPLVDLFARALAEQGVPTQTGEFGAEMLVEIYNDGPVTILLEL
>CTL0203
KRAKALIEERILKQPYEYPSAGCIFRNPEGLSAGALIDRAGLKGLKIGGGQISEKHGNFIINTGNACTADILELIEIIQKTLKKQGISLHKEVRIIPFRL
>Chy400_1658
DEEAAVREVAEETGIHCTIAERLERITYPIYHRGRWQDKQVTFFLASAAPEPPTPAVDEGIRTAAWVPLDEAPPKIIYRQIRNLLQRVARRLGPNKSNSQ
>Chy400_2340
QAGDDDHIRHLIEQLLFTAPGERVNRPGFGAGLHRLIFAPNSTELATALEFMVQGALQEYLGELIRVETVAIAAEDERLRVTVQYVVQRTQQRRVVEIAS
>CLC_0729
GILANPGLINEIKNNTTIDKEVLKEFHDEILNKYIELYNEDRNALFRMKELWGYMIHIFSNNKKYAKKIKKAQKLNCYNAAVLSLFREQEIIKEVELFGN
>DvMF_1819
LYTGGSVFHTYLGESVADTEALKKFIIKAFTQTRLPYLSVTPTFSVCKDHGYLQGEQHECPDCGQATEVYTRIVGYYRPVSQWNKGKQVEYDDRVCYNGF
>Cpha266_0808
TNNGIDISVPVGTPVRAVSGGKVVQIAYMPTFGNIVIVRHPDSYLTVYANLGSLRVAKNEVIKSQQLIGVSGKMPEGGSVVHFEIWKGRVKQNPEQWLRR
>glr2413
CRLSSDGFEIMHCARWHPTGEGALIVALLEACDQHNFYYDIERIPVGSEEPIGNLRISVGVQKVWQYREGDRTVEKLPELLLSEYLDHWRTQILGEPRYC
>CLDAP_19050
AYMLSRLNEMAARHPSIGDVRGKGLMIGVEFVQDKATRMPNARLRDRIVELAFEHGLLIMGCGVSTMRIIPPLIITRPEVDEGLEIFEYAVTLAEEELMG
>DvMF_1374
GAADAGGAVDGSVMVRCPDCVAEDGGLTPLDRFLREGGHQSGPVRLLPGGDPCVCSVSPYRAPDGTVIGAVLVLRRDGEGCLAGSEGLAARAGMAGHRGV
>Sinac_0873
YRRAASRKQDMHREEPLWVEGSRPKDLASTIDSPSEVAQAREVYSRLRDLVPEDRRNVVELKAEGLSSKDIGQRLGISERTVQRVLEDLRRRAQSELEGT
>PSMK_19780
EIAMREVRRLVPGKRVEARHSRVIKERHATFSVAPGSDAHRPAAAGPSGLLLAGDWTATGWPATMEGAARSGAAAAAAALGEDHRPAAPEASLLYRVIAG
>BSU36300
KLSSYHVDKALIGVVGISEHGITIAHEEDGMVKRKMIQQAKQVIALADHSKLGSTSFYQYAELNEIDLLITDRLPNQAFCDLLDRNGVELLVTEQDEGKD
>btf_171
DDNFNLGMVKAYANDLKQLLNESEITDCKTFLKTFVKKIETDSRNVSLKYTLPLPGTNRRREVLPIDTFGKGHEFDTKCTPLPCFRLFRLLCAHPLLFGR
>TTHA1473
EELLPHPENVPFSDVEALQLFGEWVDEDALAEIYRRYQRTPVKAVMRTEIPKVHPEDPLGKALKVVLTTDLRHLPVVDEEGKVVGILTRSDFLKLILGRG
>CLDAP_12760
LKGPAAKMMREMGYPVTPVTIAAHFDDVLDGFVLDREDEAAAPHMRLPTLVTDTIMRTIDDKMRLAQATLDFARSLAQLPDVRQTPNARQTKVSTGDFTA
>ALPR1_05200
TLLISKKDEIEESLNINVSKEFSDEQIQAYTTVGGTPHLDGEYTVFGQVLEGIDVVERIGDQPTGFRDKPTEPIYMSVTVEKMSKKQIEKKYGYKYPESK
>DICTH_1355
YTKTIESSKVDEIGNEVSVTNTNTFTNTIKVVALDRVWLRVNYEDKTIYEGILKRGDTITWTYTSLYFHIGNAGGLEIYYNDKNIGTLGKKGEVVKLRVP
>Caka_2830
TPIGLATYYYNASTFAGTRGLFIEDIFVLESHRRLGIGKALFERIIEIARTGNCGRVEWLALDWNTSALDFYQKMGAIIQPDWRRMRLPLSTTERIHNPA
>Sph21_2726
TLAALIACGQYTTCYNLLEYIYRLKNTVSKSGSTYYQQLTKSYQEKIDFIEKQLLQHWHQFRADPFFLYNQLGKDFQVNRFKSCHMGSFSAADGNFDGLR
>THEYE_A1978
LEVPDFISESPCGDYYKIGSQEWQAFYLTRKKDFKEMKDGGEKFFVVDLKSIYEPKDAEALKNKLPPSVVKSSGTPLILHKNRFLHFIGQKEGFLKKILG
>CCALI_00658
ILPEFAVFFAVLLAFRYVSLASISIAIALPIWTALFYPHDSPRLFFSLAAGLLALYRHKPNMQRLRAGTEPRVPLRIPKRSAATASSVDDATSSDPSQSP
>FN0647
IEYYWTNNLLDKILENINISNYLNEKEIKDLGYININLFTDALLLIPPKVRIINILLKLLEKLTTEYNLIVKIIQIEKIDYISKIFLEEIERREFITIKE
>Turpa_1715
EHTNVHKPNPLVFEPICEKFETIGINRSDLLYIGDTLADYKAATGFGLQFVGMAHSTREEVIFARAGVTYLTGFGQLSHFVVSQHIQFANKAKDDLPAQA
>FP1460
MLQAYNNNMLILVDGFICTVAFLIAFEKNPAILKNAIFCHQSAEQAHIKLLDYLKVKPILNLNLRLGEGTGCAVAFPIIQSAVAFLNEMASFESANISQK
>DICTH_1174
FDELYLLLGNDAFRDFLKWKEPYKIIEKASIIVGSRGIEDYSSDLKNFIKNFENKIFFLDFPYYPISAKEIRERVKRGLSIKYLVPESVEDYIIKNGIYL
>FN1651
KFYLIRGFNINYVLLRHCYKPALYSLFSASISKFSSVVGGSAVVEFSFAIPGISYFLISSIVNRDYNVIQAYIFLICIYMFFVHLIFDFLLSFLREKGNK
>Cpha266_2395
VEKIITKARKGTVHAQRIIFKDIRDKEAIKVLFEEIVAKIGTRNGGYTRVIKLAPRYGDAAKMAVIELVDYHEMPAEGQKPVKQDRSKRVKGSKKSEVAS
>Chy400_0159
YKPGSAIRTMLKLFQRLAEADPGFLDRFAAMKHGSKRKYIARNRLELYPDRPDLAKQCSVEIIPGWWMGKNFSKRDIKHIIEMALGIISPTLRAKIQYEL
>CLC_2051
VDNTEHVDTKNNIKENQHGLDGDLDKLHKLNLENLHKEDVDNLIRQNGIEKTILILAKLKVVKLRNLAREYKDLGIAGRTISKAGKNLLINKFKLYYEKN
>BSU38910
IRAAARGEAIFRTVTAAKIISETFRAKQQTHAEELAEPFTKRELEVLQQMAYGLRNEDIAEKLFVSESTVKTHVHRILQKCNAQDRTQAVVFAIRNGIVQ
>Cpha266_0904
RGLADLHGLSYTRAGVRLQRSRWGSCTSAGTITLNTKLLFLPPHLVHSVMVHELCHTIQMNHSRLFWKQVETIDAAYRTHDSEMKSAWKYVPAWAARSDA
>ALPR1_20548
NASDGWYMGISKDLVSGTWVGGDDRAIHFRSWIAGQGGRTARPIWVAYMEKVYADESLGYTKGPFPRPERPLSIEIDCDVYEKESQRFADFDYDAKKNDF
>FN1762
YISNILNKDEILLNLASSEFSKLIDNKKISMINIDFKEEEDGTYKSISIYSKKARGKFLNYLVKNQVSNLEEIIKIELDGYNINKDLSDEKNFIFTRKNS
>TTHA0353
YARKDLPVSPEAKARLARLSAKEVHPSTLAGEPVLQVLDRATGNGEPLGGIKVVAANAWFAVRPSGTEDVAKVYAESFLGEAHLERVLEEATALLHKALA
>GAU_2530
KLLIAQGIVGNPRLVVLDDFFQNLDATSRSHIIRLLTDRSRPWTVLAVSHDPQMLSAFDRVLIVENGRIMCEGSFSELRQDAVCRNLLHEFANDFTSGGA
>gll0241
KPWALWVNEVGVSPDWQGRGIGKAVLRCLLEAGAAAGCTEAWVGTEAGNAPARALYRAVGGALDSEAFVTFSFPLGCGSADPEQNESAPTRAENPGVDCP
>DEFDS_1682
TVKDNVEKKDLDTEIIIGQTSEVSGTPLAIQVEAFLPDFVMDETGVMTSKSKDENNPAVKVKIYKNKELVFDGWVFGKFPTMHAFTDDRYSVVYKGAVKK
>Sinac_6332
RQAVYLGYAGTDPEGRSILSLVSVCGPANDRDTRILLKLNARSVEGHFAIKVLRGEEYFVVTENIACGSTGQIDATGLVRRIAEAADGLEDRLSRGLDLY
>CLC_0567
SAGVCIANTIKNEGVMSIIIYMFVPVLTFLGGGYIPLDTIGSKMLNSASNISPLKWSNDAIFKIIFGNDLSIFGTTMLINLGAGVLFLLIAILFPRKDVV
>DEFDS_1113
CDIPDSFLGKILQTLAKNGLLDSSKGKKGGFKLSKSPEEITLYDIVTAIDGDVYINECIDKPEVCKRSDICKINNVLAKIKNNFVKELKNYTLKDLLTNK
>gll1977
VFLDAWAMGSAIHTGLHSGEWDPAVVEGARITGGWAGGWAAAQVGGGLGATLGTTMLPGVGTIVGGALGGLAGGAVGYLGGSALGQSAAERATGSPRPQP
>Sterm_0928
SSKASQRGQSKNQKSSKGSGPTKKINGTGGSKKAKAAMDEKNKEKETASMTLRGNFSLLAGQNVELTDFGKFSGKYAIEKSTHSLSGAYTTDIELKRIKE
>HydSN_1591
NPNTAPIPVLMARLNITKPQGELIKEYLKNHTITSDDELQALVNRKLSLPNYRIYYYPSNAIRIIVLALHHKKPIYKIHADILKKANLSFPYTVLYWKEY
>CTL0849
KETERRRKIQLDYNQQHKITPQPIIKPILANPITKEAGQEETRLKMQSSKELEASIKTYEEAMYQAAQEFQFDEAAKYRDLMNAAKKQLLFQKGEEENGD
>CTL0331
KQVALFTNESSHSVKFSFSPGELTLTANCTKVGEGKVSMAVNYTGETLEIAFNPFFFLDILKHSRDELVQLGISDSYNPGIITDSTRSLFVIMPMRLHDD
>ANT_07750
MTWRVPVQPLAALSLIVFYALMEALIPIPRPSGWLSSLALAWLTLVNLVASLFRADPIPVWNHFRIDTWVYLGLELLFLSCFTILHFTAHRHSRGKQANV
>Caka_0159
SKRDISFTPLAMPLLAGPGAIASTVSIASTIPREHVLLAYLSSLLGIALTCVLCTLILSQSSKLMRYLGVNGANALTRLMGFILLCIGVQLVIDGVLGLR
>CLDAP_00720
DVGCAHSFTQEQLRRYHAGLMRLLRPGAVFLWFAHLNEEDAPPEQRRWLDEAQMRALFAEGFALERVEYGQTQVGDQPPWRSAWFWLRRTANDRSHPGDA
>Selin_1486
VWSDLVRAVGNWREEIMTYFETDMPVTNAYTESINRLAKDKNREGRGYSFEVMRARMLYTTKHKKKAPTAKVSPFYKKTIGYGLPDFLEELNYGVDLSTI
>FN1050
SNNIYHNKKTDFKSYFLTFDSGCRLEIMTKPELVDEKKDLKRTGFIHIAFSVGSKEKVDELTEILKADGFEVISGPRTTGDGYYESCIVGIEGNQIEITI
>DvMF_1663
ALYIREMQIRALRAELSEAQSTAETLRASNAAYATSLKAMESEITKRDTLLAERDQRINDINARRVADRRTWQEALRNDQTVRDWNAVPLPDAVRGLFRE
>Sterm_3965
FFDIAIFIIIMILKTRFPKGTLMPSGLKFLLISCIIHFISAVLSGISTVLGFIIAYEAGYAFSNLVLLPLNIVYILGLIASLVLMIISCIKIYKEYTAIN
>Kole_1359
FNVELTDEDLAYYHEEKAKSFNGAGNAIGRILSNKAQIGWTTHDHTGGAVPIFAFGPGAELFSGVHDNTEIPNLIAYLLGIGKVSDVEYGIEDVPLVGGH
>TTHA1183
VGRDDNRPLRMGGREPSSSVVNPPIWRDFVAEALKGRPGGDFPPPSGLVPVRVDLETGLPSEKGVVVYVPEGKVPSGRPPEESPALPLPLPLLTPPGGGL
>ANT_20950
DLARKEYSALGLVTVYRTLEKLEELGLIQRVHMPDGCHRYLKSAQGHEHLLLCTKCGKTVTFRGDDLNQLNLNVSQKTGFVIHDHWLQLFGLCPKCQGNT
>Turpa_1352
GMPRRYYDYEPMFQTYHMLSTIGAYALGIGYFTAILNIVISSFKGKPCGDNPWNANTLEWKIPSPMPEHNFHEIPTITEWPYEYGRDGEPTKYSAKKGAH
>ALPR1_06390
PEDLFNFWASYNFYAGPLKGFGLGFGGNAASEYLTLNRDNIGSFALPSYQVFNASLSYTGSQYFLALKVNNLTDQKYYSGWSTVTPQNLRNVSLSLNYRF
>DEFDS_0799
YGFGVDVDFIFGLPDETDKDIEQSIKWIEKWESKVRVHAHYFMPLPGSFFENKTPTPISDKSLKKLKSLEGKGKIFGMWIKQMEYSKNFLNKKTLCDYIT
>MROS_1191
EHFSEAAEKQIKEAAKKYLIYYTKLTPIVYVSVKDSGVMLTLRYLTRTRQRRATENVIWQAILDQFALHNDIDFAYPTQRFYNNLLEGKPGTKPSNQSGE
>Turpa_3581
HWALSLLLGIGAGLGLTSLMKQTKLFFFTGRFFRATFYGFLLNATWWLFQLIFSSLKIKSNTTAWIVVGILYALAFAAELLGITKASAAPKKPSEPAKPI
>FP1570
GYEIIHKYSKGKLYQTEPKTICFDDLGTENNLKYFGNECNVMAEIILSRYDIFTTKKIQTHITTNLSASEIETHYGNRVRSRMREMFNLIAYDKNIKDKR
>THEYE_A0211
PEITIREKSLFAHNSLNNPFGILKTVKIEEGLKEPLKLKESPLPILSFIYEGRYKYAVIGNSIVREGDSINGYQIKGIFKDKVLIQDKKGETKWLKLENY
>Sinac_6386
AQFGYQPLGSSGFAGGSGFGTGSAGYGGVGYGSYGAYPTGGVSYGGFGPVSSPGALTGLQPGYSTNNNVLGFSPGMPQTSIGTDPLLGAIHKSVRRSKRR
>Kole_0812
TLYEAAEIDGANSIQKFKYITLPELYFVIGSVALLRGIWNFYKFDEVYLMSKFAGTLPIYIYEKAFVGVPEQGVAAAIATILFVVMFILIGIYVKRVLKW
>GAU_1413
AGKIASSAVPAMLQQMRAEGSTGEVQARLVGGASMFAPLLRQGAMSIGARNVQACRLACAHHGIPIVGEAVGGERGRSVRFEVRTGRLAIRTVLGPDLVL
>GAU_3330
KTPWSSQNPPFPATGQLLTDGETIALTFARPGGQYWGCSAPNGDRSAGCTAYDMPAREPVPARGIVLDRTLRDGFEGVFSAGKPYTASRPARTIPETSAR
>CLDAP_13340
IGVLRAIGASNAALRRIVLLEGLAIATLSWLIGFALSYPVAQVMSEQIGIALLDTPLSFTYALPAAIAWFFVLLALAVVASLGPAYNAVRLTIREVLAYE
>Turpa_2576
ILKEHLTVFINFAEEMYEEEEFDETDERLKKAMQVALEDMEMSVRSIAVLRSLDMRNVKDIVTRYEDDLRKSKHYSDKVLLQLKSKLANMNLAFGMRDGR
>btf_319
PLPAGAVDKVAGDIEAELYNMGKAEIPSTLLGDMVMERLKMLDNIAYVRFASVYREFTDITQLKKVVDNLVNGQDEGIHKGQLSLLPEDKAVPKTRYQRR
>ALPR1_02780
DKGDTFLPLVLGHVEETPRGSIIFLKYRLFPGAIFFLAFWSLVLLSFTGYYFGVDQNYFYGGICLLLAILNYGLALYFFNRQLKASRAIFYKLINFQLKD
>THEYE_A0056
GALVGGIGGAILGKALKVETYAGVVDVQIQEKTDKPVTGQIVTNAQQGSSTTIQTKQEISSNYQIYRTKIACTAQQTNIDKVEAARAIAEKIANQIGGMF
>trd_0384
GCTISQAAADILLDVVNEERWTLEQVLEADYHLMEELIGEEAVKLRPRCATLALGTLKAAVTKYLRDQLRREAGLEVVERENERFGIVTGELPSAEASHS
>BSU19430
IQKGTSLHAEISSSLIESIFFPGNPLHDGALLVRENKLVSAANVLPLTTKEVDIHLGTRHRAALGMSGYTDALVLVVSEETGKMSFAKDGVLYPLISPRT
>FP1241
NIIYFSVLGLIGLLFSFMSIYSFHKELFWNYNILLLNPLFLFLVFFIIKNNTKWIKKTSLLCLLCLGSYCIYMFGKIHFIIVLPIIIATFVLLLRMKIKK
>ACP_0217
FGLLGYVDPGGTFTIHRIQVSPKHWKADLVAVHVQGKVLLFSNVSKVERESRSDFEPVPHDITLQQAVARLKQSAAAYQAQMENAAASQAASSEDASLRR
>Kole_1496
DIHGLTDTKTHEIFVDSAPPLIETTILSTQGNEVMVKITVSDNFVIKSVSIGDTTYSIGDIHNRENHFEIIKTFSMNDVSKLKVVARDLAGNLSQKTIGW
>CLDAP_14650
AQNQATMERALRGYKEINRLAFGLLRPGGVLATFSCSGLVGADLFQKVVFSAALDAGQDVQFLETLRQSADHPVALTFPEGEYLKGFILRAACTSRDANA
>MLBr_01207
VVRDDRIALIANQLVVPDFSNVQEDRPLAVSLLTRQCTFDKVNALKQVLARHPGTSQVHLRLISGDRITTLELDQSLRVTSSPALMGDLKALLGPGCLGD
>Sterm_3880
GPHNIDYSRSVNIRKIGENKYELKSQVDYTIRDNYDWHDGKSIQEYGIKIEDKFMKGYEEKNYGAKEFKMRGYYSVEFTAIFEMKNGIPVTTTNYTREKR
>CLC_2606
LTLEIIQILEKEDYDAPKDLLNERQNIINNINKLSYTKEEFKNINYELDLMFVEKKLQTIMLKRKAELKQKLNNASDTKEAAKSYNMKQFNSQYILNKTI
>Chy400_0696
TVLRTLRTRKRQRLFAHLHEHLPAQPGDPELKIALWQRIRAILSEEELLILTLDMQGYKPQDIVKQLPEQFPTVQQVYQIKQNYLRRLQHDPTIRELHSF
>CCALI_02060
HSIILNLDPDDYADALLIQAGVFAARANYARTVSLCHQILDQRANNPFYKEQAEKLLRLVAEAEMEGRSDPILPDTWCFPEWLPRKRTVGAADVCSRKEE
>trd_1794
ILVDDGVATGFTMLGAIAAVREQHPEHIVVALPVAPPSTVERLRREVDRVEVLIAPEPLDGVGAWYEDFHQATDEEVLELLERARADRAEPNGSSAKGEK
>MROS_1535
NKNQSLLSEFYLNNNYPNPFNPTTTINYSVPQNKNGNSYFHVRLIVYDPLGREVAVLVNESKPPGNYSTVFNAQNLPSGVYYYSLISGSTIITKSMVLVK
>Cpha266_2688
DRKVSKLEAENVSLLQQMDSTHKVAFVPPERVSALLDEFYANIRTNLKGLDVQDSEVRLKVGFGSLSSGHTGFVIPTAGNTAEIKDSLGEVVLRLGKKDR
>Chy400_1551
DVHIQLTKVGDRPSGAIPREHPLVQAAVAAYQMVGAQISFQQSSTDANIPLSLGMPAVCVGLTDGGNAHRTDEYILPFNLSRGMQALLLLSLAANTLETI
>DvMF_0650
AMLLLAIDEHGSLKKAAEALGMSYRAAWGKLKQTETALGLRLVEKAGSNREGYRLTSAGREAMDRFRAWFATVERCAVESAATVLPWPVRQFEDKGADGK
>PSMK_05320
PDPFFGGQRVGTLLLGLAPDVPARVPSPFIEAARLRMTEVLGAVYRHAEATGAHDAATLEPLAMELLAEAQARLAEEMSRNVFLQAGAAGPAAAAGGAVP
>ACP_1955
PYQRVHFFGAKGRIEIEIPFNMPNDRPTRIFIDDGSDLTGAKIVTETFPACDQYTLQGDDFSRAVLEGGEVPMPLEESIANMAVIEAVFRSAASGRSESV
>Caka_1072
ASAGIRPIWWFTDTLALQSELGIDWVDDNRFSAGKDGGTLTKFTIAPTIKPQGGFWTRPEIRLYATYAFWDDSFEGQIGGDGQANDTSGFSFGVQTEVWW
>TTHA1445
VGQVYATIKERLRTLPEGSYVARMHQAGLDRILKKIGEEAGEVILAAKNQNPEELRHEAADLLFHLLLTLAELGLTPEDLAKTLWERHRPRSPYDGSHGN
>Sinac_2217
AVVAAAWMTDRLADPRRAGEAQVIVGSCLVLGSAIGPAVSGFLVEPLGFRGLFAVLAGVGAVATSIVVAFVPETTPRHVKAHDRGGLNPRAAASDLAPSP
>CLC_1551
ESQTKWATKSGYLPLRKSVIDSKEFKDYVEKENPAKGEAVKEFDYGYCDPKVLNGYAIHDNMAKALDQIIAGKKDSKQALSDAEKKARQELDEAKKAFGK
>ALPR1_17173
DLIIEGEMQANVALNEEIQKEVYPFSALTNKKTNTLIFPDLSSGNIAYKLLAELGSSEAIGPILLGMNKPVHILQLGSSIREIVNMVAVAVVDAQSTDLP
>Amico_0237
IAFGSSPHGRIVIDDGAAEAIRKRGKSLLPSGIVKVEGKFSRGEVVSIVDQDEVEIARGMVNFSSDEIGIIAGHHTDEIEKLLGSTDYDEVVHRNNLALV
>Sinac_4664
AIVHQGGVGTTAQALRAGRPMLVVPWGHDQLDNAYRVCRLGVARTLARDKYTVRRAATALRHLLDEPTHITRASEVGRLVRAENGAASACLAIERALAVS
>Sinac_3119
IADELMTSQYVISSVTKGRVYSSVSCDRSIPDGLQSRGDRHPGAKLTSLDIPEIREKRRSGKTIRLIAQEYGVSCNAILQIFRGRSWAHIPDQVKAHSDA
>FN0774
QQIIIKNGLSAKATITKAVLSINGLNGTMETYYENGKVNQKVAIKNGLFNGKVEKFSDKSGKLVGTGIMKDGLPDGEFIEYDEAGKVISKAKYKDGKEVK
>Sinac_4894
TVPSTGTTDVDPRLKEIQVTFSKEMMNKSWSWAQHSKKTFPELAGEPSYTKDERTCVLPVKLVPNKTYAIWLNSPKFGNFKDAEGRSAVPYLLVFRTKGS
>TTHA1534
PLSQAEVLERVGAAEAVADLVREAERKSKLHWTLLHLEAKGYEGPGVLVERRGGQGVFLLPELGLSAQVALPKALPLNAEARLRFLEADLPALEARFALV
>CCALI_00200
KYYKNHETGVYACAGCGEVLFTSDTKYESGSGWPSFWDAVDEQKLELLDDYSHGMHRIEVRCAKCGGHLGHLFDDGPRPTGKRYCINSASLQFHKREEQG
>CLC_2184
GYLLGFILAAYAVGYTIKKINVKRFGAYLISAFVGFIITYAIGLTYKFLILNLYLKTPTNFMIIFLSCFPLDMPGDIFICIMSALFANKINPILRRERNE
>DEFDS_1149
IAFVGFLLEFKFKELPRYFSTLLYVIMGWIAIFAIKPLYRALEFNHFMLLVYGGIFYTIGALIYATKKPNFFKFIGFHEIFHIFVLLGSFMHFLFMLNLV
>FP2229
YLPPKEDVYHNMESLIYHFKIVMGEVPVPVAEIYHAVEGGNGELGFYLTTDGSRTPYRLHFRRPCFIYYQAYPEMIKGALLSDAIVILSSLNVIAGELDA
>MLBr_00176
ADELISTGKATHASLGVQVATDKGTPGAKVMDVVAGGAAANAAVPKGVVLTKVDDRLISSADALVAAVRSKAPGDKVSLTYQDQSGSSRTVQVTLGKAEQ
>BVU_2561
LVEEIFGEIEDEHDTTSYIAKSVGDNEYILSGRLEIEKVNELFSLDLPENDDYQTIGGLILHQYQSFPKIHEEITFDKFHFKIIKVTATKIELVKLKVTE
>BSU07610
LTSGIFTFLMPNDAYFYGVLPILSETAVAYGVDKVEIARASIIGQPIHMLSPLVPSTHLLVGLVGVSIDDHQKFALKWAVLAVIVMTAIALLIGAISISV
>Cpha266_0820
KSGLYLPPGIQEKAKIQSGYVVKAGPGYPVGPPPDSDEPWKERNSGAQYIPLQAKAGDLAIFIQNSSYEIEYEDIRYIIVPNAAILLLIREDDDLEDYLK
>GAU_2040
VCDRMASAGGQLQQILGTALAEAPWVGVQVAGPPVMWRLVADVAEQLDALVAAAARSGVLLKRGAYQFGALAHDDAACDEVARVLPEVMQSLVPGPRMAT
>CLDAP_36080
TAMATDVPTSTSTPSLTPPNTPTSTATFGSTIPPLPSETPEGQATPTPESTPTPSPCPTPTATPVITPDATPTDSLEGGSMWALFLPLIRNDSPCATIVR
>Sph21_3045
FHLSASDFSKIILAYEPVWAIGTGLTASPEQAQEVHAFIRKQIEAKYGAAVADETSVLYGGSCNPKNAPDLFSQPDIDGGLIGGASLKSRDFTDIVKVFN
>TTHA0507
VPEGLSLTPYTPHTLTRLPDLLRELEAVRGRGYALDNEEKELGVRCVAAPVFGASGGVVAALSLSAPASRLSLEEAHRLAPRVVEAARRASLRLGYTGEV
>DEFDS_2033
YIPKLMPETLNPNIKKVYLTCAINNVPKNTEIVAQWYYYQPNGEKLFIANYPYKITKDNYSGYITYYIEMPPEKTWPQGKYEIILTNKGLPLKNINFNMK
>Sterm_3063
DSAVLSGEKPGKHKLQGIGAGFIPKILDLSVIDEVIRISNDKAFEFCRIISRQNALFLGISSGAAIAAAYETAKKLGKGKKVLAVSPDGGEKYLSTDVYK
>ALPR1_03180
EERYAQSFVRGKFRQKKWGKNRIRRELQMRQISQDHIRSGMMEIEPEEYYDTLLAQTEKHWERIKEPDLYKKKYKVINYLMGKGFEMDLLKEAIESLQSQ
>ACP_3014
AVKDIVGLAAKVEKVLSAAKPLEKPFIAGLSTVVADVEALLTDASNAVTAEGLNIAADSKTYQDLIKLIDDFKVLAPVVEEALAILEGKPATTATATAAS
>DvMF_1748
AHLRIKECDRLSAPAAELRKAGVRVEELDDGLIVHGSLRSGGPAPVIDEKVMPFLSYGDHRMAMSLALLGFAGVHVVLDDPACVAKSFPHFWNEWEKVRA
>BVU_1644
KQLEAGQNVIFDVDVVGGCNIKKYYGSRALSVFIQPPSVEELRKRLQGRGTDAPEVIESRIAKAEFELGFADKFDTVIVNDDLEKAKAEALKVIRNFIEQ
>Caka_1871
IYADNHISHAETVELDNTVDSIGWDSGSDVELYINGATARARSARQNQETKSEFIDYVAERLSTTANKQRALDLLNRLFIADGKSDEEAVLFALIESKLS
>DvMF_0400
LRESYPGTEYAEKAKQHITECRRLLAERELYIGDFFWRAERYGAAWRRYVYVVENFPEIEDLRSHAEEKGKVAYLKYRQQQSQQVHEQREGSWKRWFKWL
>trd_1461
IETRYFTVEPGRVCGVDQLGRAFVEGEERITLHLRMYLDADPAYDRVLLEGTTPLELVIPGGLQGDRATTAIALNAVPRVVAHAPGLVTMVDLPIITVRS
>Sinac_4885
SHLVFSSDDERTRLEFHTNPGRPLVRINRLESTHPAIQAVLEPSPTDSGRQVVLVSLSSRQWGPVEGKDAALIIHTTCEHQPTFEVPVRVAADARPVKSG
>glr1727
TVEGACNRTVFEIWLESCLIPVLQPGEWVILDNATFDHGGRIVALIEAAGAHVLYLPPYSPDLNRIEKCWAWLKSRIRKRLRDCGHLRNAMDAVLKQAAS
>ACP_0830
VQYLLLSSIWGLAPRPLADVREALAALLPQSTLQARQSLRQANMALASGQWLTAAGCLTQSLILDPLYLPRRAWQEFSPQLQTNGLAPQVFWKEKHLLWT
>gll4186
NALLWQCLGYRQDASGAWDNSGVEPSWRNDYPEPPDFIDSRPATVKLTRSIPAADKQLLKEQLGFGGYQVSELNPRRTRRATAVNWLLSHLRRGRRESTR
>ACP_1215
GFNGERFSNNNPVVLKLGERVRFVLINDTMMEHPIHLHGLWSELENGQGEHRPFKDTIIVKPAERVTYLVSADTPGRWAYHCHLLYHMEAGMFRAVVVLP
>DEFDS_1546
IKNSPEFSLKIIGALSGRIKELLNKIETLTLEDIRTRFLNYIKRLSNQKRSKTVTLPVKKGDLAMMLGIRQETFSRLLKKLQEENIISINKNEITILQEL
>CSE_07480
KGVKIAKNFKLFPYGINVDFIEIVNKNTIKIRTIERGVYEETLACGTGAVASAYVLHEFFGGNNVISVKALGGDLTVIIKESENLLEGDARFVFKGEIEL
>Sinac_1918
TIYRVVLPMSRGALIAAWCVAFVLALGELPAANLVAPPGTGLISIEIWSLLHTGVESHLAGVALVVLAAFALFGFAAMVALARMSRMARYSVFRSEGNLW
>Chy400_2167
SEEDATHAWVEAFLPELGWIGFDPTNDLIAAERHIRVAVGRDYADVPPTRGIYRGQASSQLEVGVKVLPAAVHIDEAEVLPQITTASVQAELAAQQQQQQ
>PSMK_26600
AEAPLRTLDGVLGAEAEVSLRPGTRLVPGHLARPALVDRGGHVTVRVAAGAIELVAEGFAEGDAALGEAVTVRLGEARGPRARTVDAVVTGANEVRVDRF
>Caka_0075
GDLIFEAGIDAAFSSGVAGTLTGTGTRVSYAGQSSDYLQFIEILSTAPLAEIPFTQGSGFSAIAINVIPVPEPSASVAIVGLTSLLIVGTRRRNRSDNQA
>BSU24260
VKPQFEAGRESVGKKGIVRDPKVHADVLKRMISFSAAEGYICKGLSFSPITGGDGNIEFLLHLHWPGEGQEGQELPEEEIMRVVEEAHKTLKEKKADVPE
>Sph21_3493
VINNRTTNRFQFAPAILCISTQKIKIVWGLEGQRFAKVYIDDHYIGIYNEKSGTFFEMYDKIGSLSALAQNDGFDSVKDFFAYFNQDFEGKIIHWNDLKY
>Sterm_0815
KDILADEFFGKREMVLPGKDDTKVNPHLNDIDDRSLIIRGIEAELTRLYDELVYHYNWIRNRSETKRDEYIGNIRKAKQKHFIDNGKELTTKDIDKLNGR
>Turpa_0077
GVVSFYSMFREKPIGKYHLNVCSNLMCQIMGADKIEATICDKLGIRDGETTPDGKFTYTRQVECLAACGFAPAMLVNNDFHETLTPENVARLIDDLASKG
>TTHA1545
GLSEAGLWRWLGRLEALADERRWLRGTAARVLVVQGALDAFTPPLHGAKVADFAKGEALRFVVDEAGHLVPWEAQEEVRDLVADFLLGEGFRPLPGGLAL
>TOPB45_0664
TSPIFAQTPAEKGAQQPPAKEKVVKKEVKKEEIKSVTGEVVAVDTADKTLTIKCEKEKKEIKISATEKQLKGINKGDTVEVKYVEKEGKLVAESIKKVKK
>Kole_1180
ALDGATGKKKFFYITLPLLRPSILLCSVLSTMAAFRVFEEIFLLTRGAADTSTLAYEIYDRAFVRYNFGESAAIAIVLSMMIAVFTVINFKFFGAGREKT
>CLDAP_10370
NHVLLAPAMAWLWGRSERSRRFAITGYALAAVARLTRLWELLPPPWLAIMSMAGVAAVIVLITGIADAMNLAEKCREEQGGIRERESGRAGEQESRREKS
>Sinac_4540
GLVPIRDTAKTDAPRKTGLMAAAIKIRAATKRKRGVISLDVRIGDHNFKGATFYGGFQEFGTKNMEGQHFMENAFRAKAPEAVATIMDLVAKGIEREAKA
>Sph21_2584
ELIKDYLFKENVDHFSEIKPTEGKIMEINGQKCAVSRNRTGDLFIVSAVCPHMGCIVHWNSGEQSWDCPCHGSRFTTDGEVIEGPAISALAPIHHEPSKS
>CLC_2944
ENGNRIPDTLTLSKLADFFNCSVDYILGRSENRNGIISKANIDGSNYEFELDKSIFPNGITREQMINYIKELEDRNKELEKEAEISRKLKEAGFDFNPDK
>CCALI_00975
AIADVEVDSERNICLNMSDGMRVLFGQAEEIEQKIALLNRIYELQPNVAQLLSVVNLTCPSHPAAIPRLAYLKATSQPEASSPSHSIPSPPRNERSKIQG
>TTHA0837
KELWEKGKAFVLDVRGRDEYLAGHIPGAQNIHAGRVLAHLDRLPKDRPLIVHCVGGDRSSTAISALLAHGFRNALNLTGGIKAWREAGFPVVQGEELVQA
>ALPR1_03160
AAILPITKKDGLPDKAKEIVDLLKYDFNIIYEEAASIGKRYARQDLIGTPFCIAVDHQTLEDNTVTIRHRDTTEQERVPISELHGRIAEATSFRRVFEKL
>Selin_2265
RLYNQRNAVYERLNAIDGVHCAKPLGALYAFPSFDLRRFRFKNDEDFVYRFLSEQQVLLVQGKGFNYFSECHFRVVFLPQVDLINDAMDRLEEFLRENQA
>trd_1538
VQPKEGQKFWLVQVLFENAGTSSISLFPTNWALRTQDGFDHEAEIMVTGFAEGELLSGEVGPGGKLQGIVVFQIPQDAKPLFLKFDPNPLTSAELYFDAQ
>Sinac_1127
VIYASVGLAIFSMLTISAVYVLRVKRPDLPRPFKTPGYPVTPAIYLVFTTILTAAAFSERFWVSTYSLLSIMVGIPIYYLWQWGLSGKPFSKENRVPDQG
>CLC_2714
FKTNHAFGIILKDGTELLVHIGIDTVKLEGKGFERLLQEGDKVKVGDPIIKIDRGFIKSQGYSLITPVLITNPNNVKNIECKTGFNAKSGKDILISYTSK
>Sph21_0590
SLCETLVEELKITDNKVNDFFFIVVAKGKKHALRSLQKEMKLNSVNNVLITHDPKNNFDEIFGLHPTPFLIAYNAHGSIIKKYTVSIKLSAVLADIKKTK
>Turpa_3270
FAASGIIGGYVSGCLILGVSPGDYYQSMRDVVDYATVRMAFVKSVVFALYVVAVCAFRGLYVHEYAGRGALALSRTTTFAVVISSVGVLLIDYLLTAVLI
>DEFDS_0128
GMVRIDGDFQGDVKSSDTFVIAESGKVKANIEAGVVKISGYFEGNIVAKNKVELYKPAVVNGSIKTPSLIVEDGVIFNGTCEMGKDIKTIVEKKSEGKEG
>FN0890
HELTNINLLAKYSNLIFISEKEKIFKIDSDSKFNDMINTKISFVIFSDQVKGLTLKGFKYSIENLDIKKGEARCISNIIVENKANLLIKSGSLLCVIKEN
>BVU_1441
TVIAFCKQISLETKCKGSYHLIVVVHSHIGISVLYAYYFGSFLFKQSIGVYNNLTQVSDLDLDRHSVGFKSIQPLVVFNDRHIQIFRFSPSDFSHNRHDF
>DICTH_1021
SVGGDGVISVASHIVGKEIKEMINSYFSGNVEKAAELHLKLLPIFKGLFLTTNPIPLKEALNLLGYKVGKCRLPLSPIDSKNRAELIKILKEYGFQINEA
>gll1791
EPWGLCYLEAMASGLGVVATDDAVRQLIVGDGGLLCDVTDADAYAAALRQALADNWRERAQKSATRFGWDRVALAYRNVMLDLIANKTLRLLGRSGSQGV
>CLC_3082
RLMKTFGATKWQILIHLIIPATIPTLISTLKINVGLSWVGVIMGEFLVAKEGLGFLIIYGGQISQLDMVMFSIIILAILAYLMYAVVEFLEKRISLKIKH
>GAU_3580
WCGNCKQLEPAMRAAMTKHGAKVKFVTVAVSVNQSYDRVKAWQAANKLPGDLLYDRKGTVSGEYDVPATSYVVVVDRAGKIVYTGVGGTQDLEAAIKKAL
>Sinac_4212
VADAPVVHRTVDCDFAASLRSDEHQPGWEACSLDEVYSLTQRLSHNARETVRLHYGHGFNFKQIGHRLGLSPSRIGQIHKQALAFLRQATCPEHIGRRTA
>DEFDS_1823
TFEIIFILILLILEFILGNFFWCRYFCPTGTFLSIFRTKKGLKVEKIRENCSNCLSCIKNCPMGINPMTDGENYLCHNCGDCISVCPDNKAEDTLKFTFK
>BVU_0367
LMEQAIDYVDDVEKSLEEKNIKELIAQALEQLSPRQREIFELSRNRGLSHKEIAEQLGLSVYTVQDHIKNALEKIRAYLIPFISACPILVSLIILKYVKP
>FP0551
YNDSFAMFTDEKVEFVKLSFDLRDGNYIKSFPIHHSQNCQLNSENNKYFITLNVRITLDFIMELLSRSWSLEVIEPLHLKEKIASIFQEALERNKLQEKI
>Caka_0763
SARDAFGEFIQDFDFKAPEIAVYTNVTGGRVSDPQDIKASLVKQVVSSVRFEDNLRNMAAENSLVDFVECGPGKVLAGFAKRIDRSLNVASYYDFDELPA
>CLDAP_06510
AVVGVGAAVQLDESQRRIVAARIALGAVAPTPLFVPEAGEALIGAEVGEEAFARAATIAQSAARPITDLRGTAEFRRHLVGVLTRRALAKAVERATQATE
>GAU_2719
LWIVKDGVTYTRPLSSDILAGITRDVAIALAIDVSMPLVQRAFTVDQAVAADECFLTSATSFVLPITRIDDTVVGNGTPGPVTQRLREAYLDRARRLTTV
>Chy400_1306
LRGAEIHPLDSPADAQASSDLAYAGAANVAERWQSTIGLGVQSASGPNDQGFTAVSLALVTPDGERRLTRPFDLRSADGFEFIGTAALDLLRRYLNGESE
>HydSN_1458
TIANYIKENPKFEEYIKKYKNQKIEIMKKAKDLEKQVEQKTIQSEHYYEKHHMFMISQLLLQIGIAVASVSALTRRKEFFYISLISALIGFGLFVYNIAF
>MROS_0618
FMTKVVEVNSEKEALDKIDRRKPRMVFINTDADFGSGLDFLETLKSFEVPVIALTANNEREYIEKLISYRIEGCLLKTDVLSQLAERLERIFHRYEHLYV
>CLC_1800
YNTYNDLISKYSNKMNENVEFKGEIQLDKYKIEDKIKYIGKKITSKEKCLFSDFIKECSCKMEIVVTFLAILELIKLKTIQVYQSNNFNDIYIERGVVCE
>PSMK_25330
RAAAVLCTDAGSRTAYVFDLTGDAATVAEAQGGDATRRSAEPGTDRRLLLVHGLAKSAREAGFHRLVVETDMEQTLGEELREHVSFEERYRYWFRAKMFF
>Emin_1296
DLLFEQYDHVCLILNDKKVAEYLMDLEHDECEKSGGVCISVHYDRGGYHVAPTSFFFQEGYAQLYETARYAILKHSGHKVLLKGLADKDLKEICPACHST
>Kole_0561
DFTTATFDRSEERNYNCIEKELVFCERCGAIITTVDHLKWLIKRLGAYTYGNPNLVLIKLTDLGYSFPEMRPREIIRREELFKLLCPKCRHLVVVEDAFK
>PSMK_31160
RRSLAEDRAAVATAADRAASAGPAAAVRVDVKAWEPPVLEFTDFLADLRAALGRGRPVRVTPRIRGVAGDTEDVAVWAGRLAAAGDPWTRLDPPAPADLP
>Cpha266_1328
TGKISTGRLLQQYKARSSSQKVYQDYMRDLASLNAIRKKKVVSLNEKTFKTESERLKQIEQSWAVEQDGVKNPSKDFMLNRSAEIMSDMIPPDSGSQALK
>Caka_0802
DVDIGPLFQTPEETARQAVENDCHVVAMSSLAAGHKTLLPELIGELKKLGREDIMVVCGGVIPAQDYDYLYENGAKAIFGPGTVIPESAQKILELLLEDA
>CSE_14060
VGFLLNFLAIITNGGYMPQYIDKLTIAGEFEKIELLKQYGHFYNGILGNSQTRLRPLTDIIAIGKPAILSGVYSIGDLIIIVGLIIFIFEFTKKKKGRSG
>PSMK_11310
VSLASLAGLVLTVAFMWLLARLIGWPLALLVAGLWLAAAAAGAAWMGVRSALPPPPAGPPPASAAAVAPGSPAAPPVTPASATPRTAVPPGPTPPRSAVS
>Kole_1321
RKRAGLSQQEAARLLNIDRTILSRLENGKRKIDPILLFKMAKLYHTSPENLMGIQPRKRELAFVFRDAEKLDENAKQVLDKISKVMQDIIFLKEILDEDV
>Sinac_0092
YGPYWGSGCHTSTHGRIDPPTSTAVLAFLPNGRTGTIYPTVPADQKQRPYAWVFSSSHAGGVNMGLADGSVRFIKNSINAYTWWGLATISGGEVISADSF
>btf_586
ECRRCGNCCLHFQPHLEMAEAQNIADHLSLSLDEFKAKYADKRWPGHRTMLIRHNQNGCIFMGHGVDNLSLCTIHDFKPQACRDYQPSFKHRECREGLLP
>CSE_01000
LDGKIIAEGSPREISLLLELPCNVIFSSLDALRVKSFLEDNHIVYSLGGSVFTVSVGNLNSAIDIIKQINDITPINYIQFEAPSFETAIRKILEEKNGQN
>CSE_01250
YVTITPKKLFANFLNFFFNAGLNLNDTKANCNSGLTMGMVSSGGDLFPCAEYAYSQGKIVVRKGVNLVSHNAETVKLFVSKNFVEFNTRMRNLGRIKFTT
>ALPR1_18788
KDVPIWFVHSKDDSTTVADQTVLPVYDKLIKAGAKDVHLTFYDHVVDITGLLGGEDYHYPGHWSWIYSHANLSQTDFDGKPVKVNGVSVTIMQWLAGQSN
>ACP_0862
GDPGKLQIYGWAAWNPSEWIITLRNPSDHAQEFSLHLTSALQLPTGAATDFAVRKPFASSSSATMEWKAGNTISLHLKPFEVRIYEGSSEPEAHAGMSAK
>Sinac_3460
ATGPQSLSLRAVEGDTLILSGPSENLPGAGEVVRVLTADDWVYPYTVVASERQGETVRLRVAEGPGFTFDAAAGKLHLTAFPQREHTGAVRLEWTTRASR
>Sinac_7391
ISITTHYLQAEDVIETVGEELLELVEKWECTKVLLTFEGVRFVSSSMLAQVMKLHKRLAKTKGHLRICGLNPMLRDVLRASQLDRLLEVYDDDKLALTKF
>Caka_0355
VDKYEDDEDLEDLIEADRELFASYHSACFVDSMADQHCAQRCAQCAMDMNWRFRRLQGTLDWLKQLLDGPHLDERFLVVQPGQQIVASSVGDLMRAETDL
>BSU15510
FGHRGSNHPVKELATGKVALTSQNHGYTVSSISKTELEVTHIAINDDTIEGLKHKTLPAFTVQYHPEASPGPEDANHLFDRFIEMIETTEKEGEAVCQNA
>ANT_09680
IQQLEGTEFLAVAASHVSRLTAMADVVLPVEMWAEQEGTYINLEGRVQKAHAALRPTEWVRSSTEAIMALGKLLDVPVSTDWQKAFQNHPSPVTLIGEPA
>Selin_1646
PEYPSISFDTIYRNMGMFVKAGILETTNLEGERRFRLGRSCGQAHDDHQHYVICLGCGSSLVLPGNCPVKAMALPGNFQITGHKLEIYGYCEQCCPADGS
>DvMF_0566
ENEANNGLRNEKYTVAMARTMAPHSATAQFFINVKDNAFLDHRAPTMQGWGYAVFGKVIEGTDVVDKIKAVRTATVGSFENVPTTPVVIKKATVLPPAAK
>CLDAP_35640
LARIQLNDEAPPLAEWLPLQTASLPWGTTIVLVAPGVNEQDLWMLHRLHRRGSNVVVLVCASQPGLRSIQATGRRLGVRVLPALWESDLQAVEQRLKQFE
>BVU_2642
SGIIARGGFELDLSWKNGKVSRLVVKSRNGGNCRLRSLNPLAGKGLRKAKGENPNKLYAIPEILQPIINKEAKLNKVELKKTYLYDLETKAGEEYIFLGK
>ANT_07820
RLNGKRISLDLLVLWGFVISPLVHDYDLIQLIPLLEPLLVLLSALLASIPGLLTIILAYEVDKAWYTFTFIAPIILAGWLLYQNKFLRLRKSSPHGEAVR
>Sterm_3068
SEIEITDKGINFFEKFGIDINDLRKLKRNFCKVCLDWSEREYHIAGSIGKATAEFLLNNKWIERHGKSRGIRLTELGEKQMRELWDGGEIIENYKSKMII
>CLC_2162
AHDNDAIIAYLRILEKGVSYDEISIGRVLINKDYRGKGLARELMLKAIEFIENNMNEKEIKISAQAYLLDFYRSLGFNEVSDVYLEDNIPHIDMLYKKNI
>MLBr_00845
RVVLETFLAGIESCNDPAARKLLDIVCDLYALSVKARHGTSSIDTSPPSALKAIAKGSRPMPSAAALCRDVGRRFSESQSSCVTPRCRTSRICPSELQPR
>Caka_0552
ERVKLAQEWMRQHLESKEPVARLCDYLDISQSTLHRLFKAQIGQSPVEYFHGLRMTHARKLLRKKSVQIKEVALILGYVHINDFSRAFKSYYGFPPSKRA
>ANT_18720
NVGEYEGEEVVQVYLSDLEASTIVPLQKLISFQRVRLKPGETVQLSFAIQPEAMMMIDDEGNQVLEPGKFKLTIGGAAPIQRSLDLGAPQPVQAYFEVKG
>Sterm_0018
AIMAPIFVPMFMLLGYNPALIQMAYRIGDSVTNPLSPLFPYFPILLAVARKYDKKAGLGTLISNMIPYSLFFGIVWTLLLILFIIFNIPLGPDAGIHYSF
>BVU_1979
LPANNEELETAIFNEWMLELSFENWHEWFAMIRFAGYTEKPDFTRLLALNKTLREALEKEYEKSEAQGDNYYQRIIDRRIDAIPSSEISSNLECKQNPGY
>THEYE_A0975
LLDRRIVKFLTEFQYNHSEKNLPLQEKISIIETAINEGKEIEIVYLKSTDIKTKRLIKPVYIGDMEYANKTFLGLKAFCMLRNQERHFNVEKIIDVRIID
>ALPR1_05190
KRQGAEGEFRSNLHRGGMATVIKLSRAERSAALNAAKALGLDVAGVDMLQSARGPLILEVNSSPGLEGIEKATGLDIAGEIIKFIEVGVNKKTSNTIKNQ
>ACP_2752
VGNDDSTLWVSNFNADTIGVYSIDDGKLVHTVQVGNGPTALAFSSDDFWLFAVDASSGDVTVVRTLAYTPNGAPIAGQMFTILPAGRNPNSIAIKTFLAR
>Selin_1861
RAQALRYGVGETHTLDRIQRLHERGIFKESEYSEMLLVYDFLMQLRLKYQALEAKEGLPIDNLIQLKSLTHIEQMTLKNVFNKINDFLAKLRQDFTGRTQ
>DvMF_2990
VRRAWAELKPGRQEGRLVTGGPYRITRNPIYAAWILGILPGIALCFASWPMLAGPVVAWALFRETVVVEESFLAARFGDAWDRYAARVNRLWPNPFRMQD
>THEYE_A1872
RKLYSKVQKQETSSFIKDIPPEYCICIRKDYSTFAPNKKEPETSKIKPPFVIGCKVKHPTWGVGVVRDCYGEGDDLKVIVNFPGIGIKKLAPKIVNLERV
>Caka_0234
NTKPQDLYIVPEYMAEDYRVHLTSTIKGEAVVYEELFHTAKDPYEAVNLANDPAYADVLKALRAKCSELVAEAKGDVDAPPSTIRIDSHWTSTNYRSQQL
>Caka_0119
VSDSVNRDLVFDNLPAVFAIDVPNGTYTVSVTIGDVYAVDDIVIKAEGTTVASNIDRAVNQWLPVNFTATVSDGTLNLEFSDGGGTNPNWIVNRITVDSQ
>CSE_05440
RGYNVIAIDYIFMAVLSLIVLISTKIVGIILVSALVVIPPATALNISKNMRETFIYSVVFGVAGSVLGILASYVFNLPTGPAIVFVISMIFLISLMFKKS
>Turpa_1492
SATGVGASGLLRFEPFDIKGWRFGIETLGGFIIYSNHFPAGGDIYNFMGRIGPTVGVELSTDTHLRLSSHWMHVSNGQGLGPFNPSYEAMGAGLGLVRYF
>BSU24360
KEREELNAIVSSDDATAKEKSEAYDKMTALSEVEGTEKQLETLIKTQGYEDALVNAEGDKINITVKSDKHSKSKATAIIDLVAKEIKTMKDVAVTFEPSK
>GAU_1900
PVAGAEVLTDENRIAESVYLGLRTVDGLPLSVAETMHVARWIDAGWATIQSVEATSHPSPHVGDGNAPYAQAAQRLTCTPMGWLRLDALAADLTAFRGTS
>DICTH_1830
GNLRICVNSPITLFKIGNIFEEGAKILKNKILEELSEIPLPRYESCKNCKFYAFCNNCIVKAVITAKNYDKCEWEGKRLIEYSDIIDNNLVCFIKKSIVY
>Chy400_3538
AFARDYQDHPYLRFNVLTPGMVPTDMINHFETVGPGGEAIKQLPRVLRIFGTTAEETAELALRIVREGKNGQVFEVMPRHRTIWRLLKAALARRNNGSTG
>CCALI_01796
EELGLVGGIGVILLYGGLLWRGYKIIAEVDEDTYGKLVATGVVTMIAFHVVVNIGMNVGIVPVAGVPLPLISAGGSNVLVTLFSIGLLESISVHKHQLLF
>Sinac_6368
HGPKDTDVVVQERIEPMIGGWERQVTVTGVPEGYTPALFEHPPNGKLSWAVGKARASLQSPDGRVESAPNVAGDPNARWFMMKPSDQGQFTKRIRLTVEP
>ALPR1_07845
ENLQLLKQMRLEDGKQLNIVELPMPEAKYYEDQRLPASYANFYIANEAVVVPTFRDKNDQKALDILSDCFKDRKVVGVDSLDIIWGLGSFHCLSQQEPAV
>Sinac_2706
LRNDSRSRPPNHWIRLVLQGTRSNRDAVGAKVQVVVGQRTIHRQRKGGCSMLSANDPRLLIGVGQADEVAKLVVSWPSGAVSTLEHLKVDRTYELIEPVR
>btf_1538
KAQKRFKWVRYALLWLALMLVFVFRAPNVSGFEPWNLFFSLKGDFPEWILLIATLAGALLFYNFWCNYLCPVGASLDIIIKARKWVGNKWNSLLKKKARR
>BSU17060
GITYASNQTLALFILACFAVGLIIDPLTKIISIILAKSLSLKKTALFAFILYFISNLITICFADYFMQSIYIPDVLLVVISAFMAIIELAFDNQPNREAA
>ACP_0310
LESWARRDESGIMTCSALKQTYRDTLAKGLPEGSYHFVLLEVPRAELQKRLEHRAGHFMSPELLDSQLATLEEPKDALRIQAEGSPDEIAGKILAQIRSL
>DICTH_1004
VSVLVSDDGLLIESVAKDGSNTESLAAVASGSLRASEMIGMELAKGSTREMVIIFEDGAVFIVPLEGKPAILVVVSSKGANLGKIRIGIKKCAFQLARLI
>Caka_1818
SQREGQGLESAQSEVFIDDKVLYLLVRRGETVEKFIGVFKDERIIWIPANLQRAEDYQTTERLLSKDGKRLLKTEGFDTYVYSGGIAHIAFLGELVRQED
>ANT_16580
FGLGGIFVEVLKDVTFRVAPVSTSQALRMLGEIRGAPILAGVRGEEPRDKRALAETICSYSTMILDLADEISESDANPVLVYAEGKGVKVVDARIILKKK
>glr3251
KSLIEAFPDVSDQRVDEVCNEYPEFKEHLDKLQSERSPIGEDRLAEVWDMQESEVILQIKSMVEAGILVERTRPVDPPPRLYAVAELYLYGLKMVRKGQR
>CCALI_01074
IVNRIRAMNPTPGAVASIQGKRVKLWRAAPLEQSYEAPHGTIVAFQKSPPGVVVAAGDDTALALLEVQPESGRRMDAAAWARGVRLKPGDRFEPLEPIAG
>CLDAP_04990
CPVAHGEGNFQVKDEETLAEMEREGLIAFRYVDAEGRPANGVYPLNPNGSVADIAGICNRRGNVVGLMPHPEDHIVTCQNPLGCTGRLGLAIFCAMVAAL
>CLDAP_09460
YNPLPQQLRLPSAPRPAIIYDERPDRPQPRLDRLAGSVPGMATVVGRLRPDPLLHYKFMALGHNTIRGAAGGSLLNAELLVAQGYLGQASAVLAESAVMA
>Sph21_3699
ANLRVFYNYQPWDLGLTFRLNYRGKYPFEDANGNYYIDRFDIFVNGFLLFNASIEKKIFKKHLTLQVTAENIANYTDYLMPGQLGRVVLAGVTYRFFKEG
>glr1388
FLTRQQGLSLDLPTAKAAKTTQMSEQVTLSVTKEGKFFLNKESIDLKSIGPAIKAVVERDPDRLIVIAGDKSVRYKHIVNILDELRQVNATRIAMATDTK
>ACP_1905
MLRLLAGATHTVITGVALLQGSHAETAAEVTYVTMRTLSDAEIASYIQTGEPRDKAGAYAIQGYAARWIPRIHGCYFNVVGLPLALVTAMLEGIQAKRTR
>CLDAP_15440
FWRLFGLLVLLFILNGIVLALPLSLIQFIAFAVTPSQMFGLLNGALSGLSNLLSILWYPLLALTLTLVYYDLRVRKENYDLELRIQALEASARPSNPSTP
>ANT_03710
EPLRRRAKSGELVTRGFYGRVRHPLYLFSLILLWLFPVVTWNILALMIGLTVYLYIGTLLEERKLLDEFGEAYAEYRRTTPMIFPRLLPGRVTRPRQEGE
>trd_0473
ALGSPLPSSWQESVRAWLAHSRPAVVRPALAVRFASTSDRDQAWALLEKVVESITPLDDTTLVAWLPETRVRRTIESVLRKGGFLVELQDHAGTDHRTKR
>BVU_2007
NGKEFEENSSGDGQYDAFVRALRKIYKVTLGRKFPMLTNYAVSIPPGGRTDAFVQTVITWSFEEKVFRTRGLDADQTEAAIKATMKMLNIIENEYENNNG
>Sterm_1095
SRAAERYQGLTEPVDRIPGHIPGAVNFPYGEAIVDGVVMNREELNSRFKSLTNKNIVVYCGSGVTGCVNFLLLEEIGLKPVLYSGSYSDWVSYPENEVEK
>DICTH_1447
QVLKRLNGRLFPLGWLKFLWYKNKINRARVFLLFVVPEFQSKGVPAALFIELLRYARDKGYVFAEGSTININNNKMCREAEGVGGVLYKKFVIFKKEIIN
>Sterm_3250
EIRLRITADSRNEYMDKLMKDIETHSKKTENWKQVKENYEGIRVNCTYKEGKGWFLLRSSLHEPIICINIESNFQNGTDLITKEVTDILKNYKEIEMSGL
>GAU_3844
ANQPTHEELQQLQQLRLDIDGVDDEILTALVRRLSLARAIGEIKQRTGQPVLDPAREASVVTRAAARARDAGLPEQEMRALYWQLMALARRAQLRDVTSG
>Sinac_3590
LRPGMYTITEAQPRIFRSGRDTVGSLGGQVSRNRFSRVVLRDGAQGANYNFGERTRPDCTLADILSRVDRGLPLRSNLGPNLQRYLPGLVIYNTQHPRRS
>FN0055
MIGCTSFNGNTARKMKHYGTIGISVLKEYWGRGVATVLLEKLISWAKEKGIKKINLDVFENNKRAIELYEKFGFKLEGCIEDGIFDGENYINLLVYGLKI
>Turpa_0302
HSFDLVNMFWHFSQKPRKGEVYNAGGSRHSNCSMQEAIEICERISGNKMLIKYDENNRIGDHIWYVSDVRKFQTHFPDWKYRYTLDEMMQQIHDALVKRV
>Chy400_0958
ALADLERMRRHMAVVRGAEINGRWPMVAARQRDESEHALEQAQTCLEEAQDLFETLRQSYLANFMLAEAVLADMTLALARARRALEQVVRLLTEAAIGRE
>ALPR1_00865
FTVLGVEKALSLGVRPEIAAIMGMFSAVMGGVIRDTLTNEIPILFRKEVYASACLAGAVLYVVLDYFEVDRNYNMLISMSLVISIRFLAMKYKLSLPRLD
>ANT_30810
ETTGAHTLDLDCLFLTPTEAEARLLPLMSLSALALTYDPRTRGVKFSGAPLLTHTVEGQGIFLQPGQTQRLYVLLERNGAMTIEDTFTLQARPFFRRRWL
>Amico_0350
GSAGSSLQTTIRIERGRDQGWDVGKILRVICSTLNIDKSGVGAIRLQNDHAQVELLPSIEKDFERFGHRLIERGLITEGRKSYKAVEKRGKKPFRQRKKR
>CCALI_02714
FAEALIFSEVGQQIGAIQIAGTPSTLQIPFFIATCDYVIIGDEFYAASAYLTREPVLLGSIIGQDLCKLLIIAGVLVGTVVASLWPTYLPLIKGFFMGAG
>Turpa_2466
ISYASLYHVTEEQETVAVLPLGYADGIPRALSNQITFGRHPLRGRVTMDQIILGNAEGTSPIRLLGEGLPSLEYWGELSHSFSYELMSHLGNRIQRVLVD
>Sph21_2547
PETGEAENGALFQPREQTYGDGTKVNGKYETTGILAYFTLGEANEGADTDVSYVLRKLSDNTTKGKIERIDWNHDDYASRFAGEDVLKLTFELHAVGHDH
>DvMF_1045
RKMRNHAIATLFVLDRNHKLVGLVTADDIVEHLAGGERDLAAIMRTDITTVSTDAPASELIPLMAGLPHPLAVTDERGRLAGVIVRGLLLGALAERGGNA
>CCALI_01991
FPSADPTAHTTIVEALVANPNGLLHPGDYLTLQVIYAKSARALIVPSSAIVYQPQPTSPILATKATPAVWVMRRGRPQRIVYTCTMHPQVQLDHPGKCPI
>TTHA1357
WVDAEEAPRVLAAIRRFFGGDDLGLTVEDLASPGVVQLGYAPNRIDLVILETPPFDEAFVRALKHEVEGVQVYVVHPEDFKALKRAFGRPVDLRDLEELE
>THEYE_A0810
KRMKLIRQIKNLSTQPQRVIEAITIASKVASYPEVVAELCISDNPDYTIGYIASRDLGYLRITNIKNKGETIGGRAFFVKTPCDIEKLTNYLERKPVLVI
>Sinac_3012
RLLDRQLFDERTVRDVADQIAAILPNDGTPIRLVLDFSDVALISSSLLGKLILFQRRVDASRGKLRLCELSPVLQQVFRTSNLDRLFKIDRDQRASLAEF
>Cpha266_2430
AYTYEVGHILTCPECAHEWSNSEASLTEKARVWKDANGNILQDGDTVSVIKDLKVKGSSSVIKGGTKVKNIRLIESDHDIDCKIEGFGPMQLKSEFVRKA
>ACP_3138
GSGNLVHNLHAYAWGRHMPEPYDWAIRFELDARQRMFTGDVEALVAYEKLGKDALLSIPTPDHYLPLLYVMATQQPGEKIGFPVEGVDGGSISMLSVSVG
>Turpa_3426
LNLEGTHSSVNPKAPITRNTRSDFMPIRFRGQNFPSKVRHLYYRGDNEILDLSRTPGVIVEGQAQVAGRNGAFRFRETIEEIFEKTKAGKYIVIFIDKVP
>CLDAP_31860
ANGPTTPEADEILHRRAIFVLPDILCNAGGVTVSYFEQVQNASNFYWDEETIHRLLDQRITSAFAAMHQTATEYGVHNRLGAHIVAIKRVYEAMKVRGWA
>Amico_1837
RVAAEKPFRAPTLSVYLYPEGANVNDAEFRTVLAEEGAQTAGCLADFAGKGFRMGHMGNVDKHILVSAVAAVERAAMRCGIDIEPGKGLGVLQKGLAEEH
>BVU_0309
FLACAGYEVIDNLGFPTVEAGVEAAMKAGADIVVICSSDDEYAEYAIPAFKALDGRAIFIVAGAPACMEELKAAGIENFIHVRVNVLDTLKEYNAKLGIK
>Cpha266_2162
ALSFPLVSCVTAYPYRTGSHYVWIPAHRTPQGVYVRRHRQYIGPPPRYGSVWVPGYYGHGGVWTDGGWRDNNRKESDRKKYDRRDSDRRDYDRKDSGRRN
>Sinac_5447
ADNERERLRDELALTMVLLSHNYELGSDVYPEILGFRPGDPARDELHQVIRQLVVGAPQVTRPELIPNLDRKPRPAGRWGFSAASESLRRVRTRWSLRSE
>ANT_00920
KLIRCAAEVLKAAFGANDLVARIGGDEFAVLMMNAGEQDGREAIARLETLIRLNNRFYGEPRLSLSMGFSVSQPGENLELAMRRADTEMYRNKREHHHEG
>MLBr_01794
RDLVTKHLPGVRYQRPQGTYLTWLDCRHLGFDEQINEGLAAISDLSGPARWFLDHSRVALTSGHAFGTGGVGHVRVNFATSQAILIEALSRMGRALVNFR
>gll0362
GPQGTYEVMGRFEGEAPARELIHAYVDQYSGRVLRVEDDRRAGGADALLHWLAPLHYGTFGGPATQVLYVLVGVAPGALFLSGFWWWLGKLRRTRAVAKT
>Sph21_1837
FHFDLLVPSGTAIQNARTTFLGEDLTRDGYHLNLHIGRFIAACTWFEALFGEEAPTDRYRPENVTPEEAKVAKEAAHAAVKRPFKVTKLKVKALGQEIAR
>ANT_25770
EFEQIKADVAAPRSNPSNWATRMARLDAALLLAQGYNEVRTDPIAARVLANDQNWPALKKMEEETFLQIMTGARPLDDFDKFVQEWYASGGQALLDKMNQ
>Sph21_3428
MPCTPAAIAVFNKEHIYFAPGKAANAGGVAVSGLEMSQNSLRYAWTRKEVDQRLKQIMHDIHSICVKYGKEKDGYVNYEKGANIGGFVKIADAMLAQGLV
>CLDAP_31400
TNGMERNFRQLSGGEQMSAALAVRLALVREMSNLNIAFFDEPTANLDSVRREALAQQILAVRGFDQLFVISHDDTFEQATQNLIRVKRHGDITIVEDAHV
>Sinac_6886
IRILNVIMTYSAFGLGLAQIPFAINFFYSMVAGPKAGSNPWKANSLEWATQSPPPHYNFETIPTVYHPAYEFSVPGMPDDFLPQTVPRPAEAGPLDPVMA
>CLDAP_41140
GGRAEIVDAVRHIIRDGIPPEELTEETLSNYMYIGGLPDPDLIIRTGGEWRLSNFLIWQAAYAEYYTTPTYWPDFDEAELDRALIEYSRRERRFGRVLSK
>Sph21_3454
HPTKGQANPYQTEHDELFETISKGEYKHWDAEYGAKSTLTGIIGRYATYSGQVIKWDDALNANNSLMPETLAWDAKPKILPDENGLYPVAQPGLFHWEKA
>Chy400_3290
LTMAKEGLTGELNAVAAALPGYLETGSRAVDASVTSAIELSAEQKERITRELQQRYGDVHVTYHVDPTLIGGLIIRVGDQVLDNSLRARLSAIQRVLQAS
>BSU28360
DQANIEKVLSELKGIEKEQRTARFRCALAVSIPGEETKTVEGHVEGYIAEEPRGEYGFGYDPIFIVKDKDKTMAELTSDEKNKISHRADALKKLSKLLEA
>MLBr_02654
LRSRLPERANVTLAGMNFTVVHETGAADGREARMSQLYPDSQVLVFGHSHIPCDTTTTTGLRLLNPGSPTDRRHQAFCSYMTANVDNGALTDVVVHPLEK
>BVU_0256
GGATLTKLLGTSAWYAPGAAGAFVVESIIHNQGKMVPCSVYLEGEYGESDICCGVPVILGKNGIEKIVELPLNEEEKAKFAASAAAVRKTNAALHEVGAL
>CLDAP_14190
RIAASIGVARPADHDKYGYLSEHHSYGQTEKEAGDYAEDLAATMLATTLGINFDANKDYNERKEQYMMGGEIVDSTSITMATTAAPGGVWTTVISAAILI
>Chy400_0808
LRSPYRTWEVVLDRSPIRIGRRDPRRAHFPEIDLAEHDRGIASRLHAIIERRGDHYILTDQKSTNGTEINGKQILPNVPQRLQAGDRIKIGEVEMEFRWN
>gll3486
IDELAERSLMIDGKPVADPARYLPTATVKPSEGELSVREMVEEALTAHELVIGEMHQDADAAAEAGDIGTADLYTRLVQVHQKHRWFLKELLKKGDNLVS
>Sinac_3048
LIHDGDPSHTAAATEVYLDDCHGWWKRRFTPVHASWLDQAEILLNAFSYHYLKRTSWRSREEFIEHVEHAWPEYNRLYAHPFEWTWTNHKMRQWYANHVT
>Kole_1404
RKIVFGKDQIRAYLRNRRQKKKVLVLASDASESIKKDWLKRCESQKVPFVLLKNTDRISLAKALGKVSFSAVGVTDEELAAEIVRLAEAGGEKNGEDPSL
>BVU_0774
EGVNIGEVASKLDNIQILSCEKPDIIAKLKKETAFISPKNGYEELMRINDEGEKTIIYLKRNKNKEKEFVLMSQEKNEFTIIAITGNLTLQEIQGIINKE
>Sterm_3938
VRQEKTVGLSLDAKVELFIDNKDFEFIKDININDLQDYFIVSQIHFGETDGMADTEISGIKVKVTKADGEKCERCWKYDELGTDPEYPDVCPRCAKVLHS
>DEFDS_2131
LDVFKKMKRTAFIINIGRGPIIKEDDLVVALENGYIKGAGLDVYEFEPKIDEKLFDKNNVILLPHIGSASEETRAKMAKMCADAIISVLKNKEKPKYALN
>FN1079
DYYFEKFDEVAEAFKMKGEFPLVKVADYLKHATVKELEAKDFTIPEVVTSIKEDIELMLADARKIREVANEEDDFLVANMMEDQIEYFVKQLWFISAMAK
>glr0220
LQLRSVLVGTLAVLETPLQRVLELYYGEQLNQQEIAEQLGIKQYTVSRWMNRAKKQLATALGQWAKQKLHDSLELDVVEGMNRLLEEWLQMHFQPSDEGE
>DvMF_3061
NSSGPGSGTAQIRKLTFKEQRELAGLREELVALPGNLDALEREQATLEARLAEPDFFTTDPEGFNAAAARVTALEGEQTALLERWEVAEARIAELAQFRE
>ACP_0781
PKKYVEMFERRAAKGQCFSRPYLGCREFAADFRLANETDVPLPVTENLGRMLYDIAQTPHGRRPHFFEAKLVDGEMLTDPKTVLLDESVRSEVLACSYKR
>DICTH_1396
LSYSRLFALNLVGSIFGFVITQLANMVKGVPILGWIFLILIWMGGQLLNFVLSALSAFVHSTRLQFLELYGRFFVDGGRKFLPYRIEGKFFRIKKNYDGR
>Turpa_3042
YYGKDHTDFEGFVEDNYYNPSYKISQTAAKLAEAQALYPLFANMSAENIVKNMAQWSTTNCYAVYTNDYTSNEVACAEKLLPRIRAAVAAVTAQSIARRP
>Sinac_5123
LVKHTRTDFLLQFVWQEPKSEDVPKTPEERTAKLQELSKALQEAETNKTMITAEREKEIEKESLKQSQEVQKAMIQGAAAAAAPATAAPATPGAAQATPK
>btf_1374
ELWLVNAHISAYECSGHTSHEPMRERKLLMHRKEIALLMSKVKEKGLTLIPVRIYLKNDIAKVELSLGRGKKLYDKRDTVTKRDTERELEREVKYRNFRR
>Cpha266_1390
QGDYGKPRPALIVQSDYFSGHPSVTVLPITSELRQTPLFRIDVEPESGNGLRKRSQIMVDKIQTVPAEKIGKAIGILDEATMMEVNRALALWSGFAGNPG
>BVU_3421
KAFCERVCELTGAINGFEHIKVIGGRLAIHENRKLEKEIRRVSIIEFDEIWFNGKNIVTFDDVITRGITWATYSDQLENLGAHVLSGIFLARTHYRVTTN
>Sterm_3420
FFLERLTELYNKYEKIGDIRVIGLMGAVELVKNRDTKEKAGELAEKIMYRCLDKGLSFKVSQGNVLTLMPPLIITKEELSHAVILLDEAFSEELSGDDIR
>HydSN_0145
PRFETKKEIEMLKHLGADMVGMTACPEVFLARETGMHILHISIITNPAAGIEGNKLTSKEVIDMMKQKDEEIKKFLTLFITKAQKQFVCQCESVLEGADV
>FN0549
VVDILCDKTLNAAVEKNVKTIMLAGGVAANSLLRSQLTEKAAEKGIKVIYPSMKLCTDNAAMIAEAAYYKLKNAKNEKDCFAGLDLNGVASLMVSDEKAI
>CLDAP_24450
GRIRDAEEYMEIRRLLFVENGYPIRKLNQAYFAFHGSYGTGPAASSPIGPKMEALRSLTPDVYTFLRVVRGFTSPDDLDRALQEWSKPSDGDSSSGHAVQ
>CCALI_02318
CHSRTPNLAEQTRQADILVAAVGRAEMITGDMIRPGAVVIDAGYNRVEGRSGDVGDVHFESAAQVASYITPVPGGVGPMTIAMLLRNTLLAAMGNYPATK
>BVU_2610
RLKQVKRSGDLQLSGEITNYEAFNKGIGSDGYSSMVELRMTVRVNFVNSSNPTENMNGQQFSASREYNSNQQLSAVQDELVNQMIKEIVEQIFNATVANW
>btf_1112
ITDAPPPNSPLEYFLTAAGGLLVTGLGIIQALSKESLSKWYIALGIITIVLSLIMSQVITDNPRITGNIFIIPYLILVLGGANSTIAARQLYYYTKTLTE
>HydSN_1512
RFCGLASHFGVNLDKISFGVAKKLLIGDIDKENNIILNNIIVGKALKTKKNVKPIYVSIGHKISLESAVNITLHFSKYRIPEPTRLAHNLLKEIRKEVEA
>BVU_3625
GAKDDYLEVFLPDMVYSDTPIKKCISEDLADIYQDLKDFISVFQLGLNETMNDSLVVCKEHFREFWGQRLVNTMRALHDVKYSPADDGEEEEMEDENSLL
>FP1814
KKLFSGSSTINLKEIITNGAFLVDVRSQGEYLAGHVKGSTNIPLDQIKNKIEKFKVKKNIVVFCQSGMRSSQAKGILEKNGFTNVINGKTWKNIDNLLNS
>ALPR1_14404
FSWNAKLTQDFKLPYGFNLQLVGNYDSPEVEAQGRDLARYSMDGSIQKSFLNEKASLLLSVRDLFDTQRFAGETLTSTFSQDFRAKRETRIVLLTARYNF
>CLC_3138
GYIMEQYLVERDQLKKIVLLVDSRHKPTSDDINMYNWIKHYNYEVLVVGTKLDKLKRNDINKNKKIIRDTLKMDKDDKILLISSLSKEGKEEVLEQILVY
>Chy400_0337
VRHIFICTGRYCDPEGTAPQLYAQLAQLLGPLGNYHNPCRVKRGTTPCLGVCSAGPIVVIYPEGIWYHHVDKTVLERIVREHLVQNRPVVEHIFHQLHEQ
>CTL0243
ELQKKNPSEEHVFLSIRGKKLDRSCVWKRITFYAKLVTTKRISPHSLRHAFATHLLNNHADLRIIQEMLGHSRISSTEIYTHVASESLIEKFHTYHPRDI
>Sph21_5234
NEQLLKDARAERDLILKEAREIKEQLLKDAKEQAQLEGNRMIEKARIEINNQKAIAMADVKNQVSKLSLEIARKVLQQELADKNKQEALVGELLKEVKLN
>CLDAP_33170
EFIQWATSEEVQLEYYAKLNNLPVRTDLAENEYFAADPRLTVAAQAMAMGKTPYTIVYNQLFNDPNGPWLKMIQTAVFEGKVEEAVNTAQGEFTKILAGQ
>DEFDS_2162
IPFVATMIPLIKNLAPHLQGAPTDPEQFKLWTEGLWWALSLGACLGGNGTLVGASANLIVAGFAERAGKPITFMKFTKLAFPLMLVSIFISMIYLLIFFL
>Sph21_0088
DELITSVPSMPNVRNVNRDNLYRYSEALVERGDHIRLQDLRFDYNFDDVLFPKGGKSARLYIYANNLGVIWKNSGSDLDSDYPFSIPPVRTIAFGVQIDL
>Sinac_7006
SRLDDPTKQWKISESDYTERNRWNDYMRAFEKAMSKCSTDHAPWFIIPANKKWFRNLTVARIVVEYLDSLELKYPAPTVDLAKIRHEYYKAEAEPKPVNG
>Emin_0942
LKLQNEKSFVYNGGEAWSFTLDIFSLSQIDIDLLELIQRIGTEMYIWPCGGNENQFLLKRRPNRFQDLIKVSIVGNSNPRFKENNYNSGLRDSIKFKEVE
>ACP_1520
LWGLPVEIAAQLLGGVPRSTLYRLKSSAGTRTIDQLTRISYIIGIYKALHILLPKPLADTWMTRPNDHSLFGGRTPLEYVLQHGMPGLHQVRSLLDSSIV
>Selin_1868
GPGGAFQAGVILASIGIIFSLTGNLAPAAESTPGVRFFIILGLLVFIGVGFGTMIFHEGFLDFPHAWAGALILTIEFSLMISIALILVLLFNNAAGMRRR
>Sinac_5196
YLCPGYDAPSAVGTLASVASPRILQLLLELERSSEWPTARGIAIQIDRESRDELPVLPLWQLEDHYAWRTRLKGPTEATGKLYEGIESWEIEPWFAVDPW
>ALPR1_00175
SYQSFVNGLEAGLFYNVQGSTLNYVGFGNRTDTYTVPFHSLNLNLNKTFGADERIQAGIGVQNLLNDKKEMVFKSYEAQDQIFTRLSPGTKITMRVGFSF
>ALPR1_20568
AAALTEMSSASQDAKEYHTQVQTVTKNLSALNSVYEMELQDANSHVKTLNKFYSNMTAAMEGLTEAGKETEAFKNELAKLNQNVSSLNKIYGGMLSAMKG
>Chy400_3586
ALLTAGFFAQGTVAQIKTKVERQIAEMGAAEEEMQNRIAEYKVIQDRIEELEMTIKQMNATLTDMLATADPNRDQDLFEIARVAKGLAEAIDVKTLPQAA
>Chy400_3990
LQPTHLLPPLLVPPTRMRRLPTATPHCARDHHWESPTSELYYRQDGFAAADVNASYEVFGDGGRATGRIVIISNRVYRLLLAMGVTQLVGCEPIRVVASA
>ACP_3324
IKSGLSPTAPPRAWKPCRAPDAFVRTYRLPLYAETFKGSIYRMHKIPASAALLLRTPVTTYDPNTLAGALGVTALMVALAAAIPARRAAGVQPMQALREE
>Sinac_7012
EPVDELDKNPIPESALIALRKGKRLDSHMGNFIECVRDRATPVSDVASHHRMLTTCHLANIALRLGRSLTWDPVSEQIVGDPDANKWLGREQRKGYEIDA
>CTL0707
ASMELLEPFGKGNVSPVFYTKAIQVRYPKLLAGNHVKLYLNSGERNLEGTAFGQGDKISLLKANWNIPLDIAYTLRIMRRSARGAIRLLIQDFRIQIPRL
>CLDAP_20300
FVSVHDVAQANLFAATYTGFTWGEVYHVATGHSVSLNQVLETLDALAPQPVQRCYAPPRAGDILHSAGSSAKLQRLGWRPRISLQEGLAELLSGEAPSLR
>gll3961
PLRSARALWYYGYSLTRLVGGLAGGQSNSPGFTAHGVSSLAIDLTPESFIAACVTQQNARMGVFDPRLLRPQLMPALAGFTSEVLRLFNPQKSHPQSHSA
>MROS_1834
ALKSKKNVFVVGTSTCRALESSVTAEGFSKPNRGWTDKFIFPPYDFKITKKLITNFHAPESTLMMLVAAFAGYDFTMKAYKKALKEGYRFLSYGDAMLIL
>Sinac_2022
STGTKDPSASDLLYIKALAAPFTVNTRPEGTLNALAEHGEVEGILPAHGGDCEEVLTSFAKAGIDIDALATQLQDEGARSFVKSWKDLMACIASKSETLK
>CLC_3004
LFFEPIEYRKFAMPVKLFEYLSYKKPIISTNGTATGDFVEKNSIGWCSDYSVEDLSNIFDSIYYSKEEYFNIVKNIDNIINKHTWKARAIKVVEDLTNLR
>THEYE_A2037
DIVGDDQIREVKYSNRLAHADRIQLLYYLYYLKQIGIEKKGIINYPKMRKREEITLTPEAEREVEEALVRVREIVSMEKPPELKKKPYCTKCAYFEFCWS
>PSMK_07890
GVCGLWGTIAVGIFGVADYLGTTDDGTQVGNIVVQVIGTLTYFLFACIVAGILFGILKAMGQLRVSAEEEIEGLDLGEHDANAYPDFQQTYIKSYHAGEL
>Chy400_0454
IAEQPDLVRRFLAATSAGYRFAIDRPAEAAEILLQAAPELDAELVRRSQQYLATQYQADAPRWGEQKLEVWRAYAQWMAERNLIARMIEPEKAFTNEFLP
>CLDAP_05750
TVDGANGFQRFRHITLPLMRQSILAVLMLGLIYTLRSFGLIWTITRGGPSGATEVIPTLAYRVGFEFFRFSEAAVIAVFMVLLLLTVAIFYVRATKEEMA
>HydSN_1145
IGYITPKELEGYLFLANSLKQTLKDIFGLLEENTLQNTLKTLEPASSVNISTEFLEILIKARNLAKENKDFKVADFIRDELLNYGIKLEDTKAGTIWKKL
>CLDAP_02910
ILGAVIALVLGGSQALSRSLFSQMIPKGQETEYFGLYEVSERGTSWLGPLIFGLAVQFTDSYRVAVLAVGIFFIAGMILLPLVDVRRAIIEAGNEVPKRI
>FP0663
LQKGQNVIVVEDLISTGNSSLLAVEALRNEGANVKGMAAVFSYGFQVATDNFANAKVDLFTLSNYESLLELAVAKEYITKKEQNLLQEWRKNPSEWNVVI
>Sterm_0362
QETYEKVKRIMNEVSEEFTLDLSTESGQMFITHVSMAIMRIKNNEATTDVENAIFEEIKESENFENALRFAEIIENIIEHEIPKNEKEYLVINGCLLMEQ
>CLDAP_07290
SFGLMLEWDATHAPYLTQWKNFRQGTYVCGVEPGNCLPEGQNRAQRHGRLVHLAPGEHHRFWNRLTVLDSADAVQQALERVALLQRHGQPAPISLEDYST
>Chy400_2813
VLPHAVVSTLYKRSGLGAMFTFSLLAMFVINQMHGLGLSQRARWTIGAAYATTALTYCGVRREWHRLPDILRIPILEYGVLGILVLLSLLMRVVRQSKER
>Sph21_4655
RITLNGGASSYFMLREQYEFSYDTGDPYKDKQRTNYEIRGQNNHPFGVANISATFEQQLNNQVTIGVRPFVKLPLTGIGYGRTKLDSKGLAVSVSFKLGK
>Kole_1049
AIVNKLKNVLHYVNPYINEETSYSELAIRQKVFAFTEVFFSLFDKGHESMVISFSGFPGTRVRSLRILYLYFDANFISTEAVRNFLRWCMWSNKIDPPGP
>Selin_1716
ALHFSIEDSSFTPYGGMIYFLADYRARLQVREYGEGHGLFLDLCRSSHMFSNCWQNARAFLVVANVQNLRFRDHGAGRVEVRLTSSALPAAPQARLVVSP
>trd_1911
GDHDAIAWLGRVTLTGFLAWWLWRTYALLQIPRWDRRIRLAMEWTLDLLFPPELVQLKVGQPTPATRRLVEAALRRLREGPWPAETAPTVSTTASSARRS
>Sph21_0210
KEAYIAIEINHPDMGIQELFFEQFKEFKKILEGYLNETWSWKLHTEDEHGKIISRIYCQIDPVSVFNQADWPTLISFFKPRIIALDEFWNMVKDSFEALK
>TTHA1465
DWTPNVAMGDFVVVVNADKIRVTGKKLEQKIYTRYSGYPGGLKKIPLEKMLATHPERVLEHAVKGMLPKGPLGRRLFKRLKVYAGPDHPHQAQRPEKLEV
>Sph21_4996
EAPLELFVKMGFMDEQGNMLPEVLASLKTIPQGAATTVWCATTPLLDNMGGVYCEDADVAPLASDSGPSRGVKRYSLDEADAKRLWKWSEETSGISFPMS
>Kole_2090
FVSGQLPLNPITGELLDDFQSATEQTIKNVISVVEAAGGKIEDIVKVTVYIRDMQKFSIFNEVYSKFFSEHKPARAVVEVSNLPKNAILEIEAIARISNS
>DEFDS_0429
VNGKKVVYLSGEINAQTGQSMKEEVLKLFESTDTVVLSFKGVVYMNSSGLREIIDLYKKTNKNKKNLRLCELSNDLKEMFSFTGLDKVFKIFATENEALR
>Emin_1517
LDVRLSNISKEAQEKLAQVEALAKQQKDAMIKDAQASSERMIATAKEEIEAQKNQALKEVKKEIADMAVEAAAKIAGVKTDPKTDAALVDNIVKDIINKA
>CCALI_00440
IRPAPGYPACPDHTEKRILFDLLDAERNTGICLTESFAMRPGSSVAGLYFAHPASRYFPVGKIGHDQVVEYAERKGMSVEEVEQWLAPVLGYEPARAKSL
>PSMK_07960
LWIGLSVAAERPRAFPRLFALGVLATIGAQAATNLAVTTVVVPTKGIALPLVSAGGTGWVLTAFMIGLVAGLEREGGHERGREAPVNRETPPVAAGAVAV
>FP0785
LYGFYLYFASFQKYLTSATIFIQGSEIDLSILFENKKTKDESKYPGLGMKGVLLSMAESGVYGPEQGVRDTPLWEILIRMYDITKRSLDEEAAYKKLEKK
>Amico_1608
LLFFFDVSWLTQWRGVGVALHLGIVATALPYSLFSMGIGIVPVAKAYTLTLTEPLTACILGVLLLGERLSFTSIAGIFFIFSGLALLSLKKKGEIKDNGG
>TTHA1243
RENFLVINRLRPRMVARGDMLSVEDVVEILGLKPIGIIPEDEQVIVSTNQGEPLVLKGTGPAAQAYMDTARRLRGEEVPFRALEDAQGLLGVLKRLFGGR
>MROS_2620
LKTMAVARIVLKDAHIPATTALATLDEDGRIKGLKAGANVVMPDFTPSPYREKYQIYADRRCVNDNPDYCRSCLQLQIESIGRKVSSSRGDSFKLLSHKN
>ALPR1_16319
PELFSSERYILYSVMEIQIPNKLIFYPEKTELPKNWNSLPPTKDSQEYGSNLLHSGLLCFAVPSVVDPSSMNFVINPLSENFNLLAFKTYSLQLDQRIVI
>btf_960
PPAVPRRIFWGHLLGFCIGCLVNLIPHHHMLTDALIYALAVGLCIFLMVVMNLKHAPAAGTALGVAITGFSPGVFIAVVTSALVLSMAQSRMKGFLKDLA
>CSE_09970
VDVPIGTVISQSPDPNTIVQPGTKVDLTVSIGTFVIVPNVIGKSVDEAKTILESAGLVLYKVDVFNQEVPNAPPNTVLYQYPMPDAKVQKGTQVLLRISK
>Emin_0859
FKADDGATLEVIKSIYAQTGVILDPHSAVGVNAALQYNGSEPVITLATAHPAKFGAAVKKALNVEVEVPPSLKKFLEGKERFEVLPVSLEAVKLYMENNA
>PSMK_27520
NGNVATVGSAGVGSESFYGTSDQGGNVWEWTESRLASNFILRGGSWSNFDLNMRSSNRILLSPSTANSQAGFRIASFIPEPASLALLAAGAPLVLRRRRD
>CCALI_01301
FGARSFSALGYSVQPGLVMRPNPVGGGGFGGGFGGGLGGFGGGMMGGFGGLGGFGGGLGGFGGGMMGGFGGLGGFGGIGGGLGGFGGGGFGGIGGGGYIP
>CCALI_02048
LTHAEASLRTVCGLVRSAWRIEDGRLLWEVEVPTNTTATAILPVQSDADVLEADRPLSESLGVKLLEMTSDGVVLHLDSGQYRFLAPWSSTEPTRSPVDK
>Caka_1635
KIAQQVVNQGMKLALTAYKLDIGSYPSTDEGLQALVAAPAGKESRWKGPYIEEKTVPLDPWGNAYQYAFPGSRNVSGARSFDIWSLGPNGTEGTDDIGNW
>Caka_2329
AELPGRPIQYGTTEKFLEFTGIVELDELPASDVLSNHQIDDWMRKSEEPEEDISDQDVGLPKEPNPGELPLDEEFAEIDWQQENAESDAAGDVSEPEEAS
>Caka_0839
DLPNLYFSHERECFVRNGVIMGVCDFIELLPEEKETVKKMTVRFRTIGDATCTGAALSTADNLDDIIDEVAAARQTERGTRADDKRSETAMEDRKKQGYF
>Emin_0486
LEIKDYGLITYVLGAGSTRSNSFVVIPFYKGKKFKNILLLGVDTGKGSGFCLAGAEGLEKKGETYLNILKYYYPGSGLVADTAPAEKVSSPNGNKTINEE
>Sph21_4147
FSETERLNQSAAYAYLYPEYDIVINKAYKDFYYPFSVLVDGKGDVHLGKFVTSDEFVESRKKVLEGIINVYLKNLLTIKPGTTLGIPHTSLIMLRVRGIE
>gvip390
VVYGVFVRAVVLWHTTWLINSAAHLAGYRTSEVPDSSRNLWWAALLTYGEGWHNNHHAQPNAARAGLRWWEVDMTWWVIRALEMAGLATQVVPPRPNPVR
>Sinac_2674
HALHRLRFAGHDVIIFHILDEAEALFPFNGMLELEDNETHETLLVDADGIRADYLEEVASFQERFRKECRSARIDYTALHTGMPFDKALMSYLLSRQSRG
>ALPR1_06280
LEGVSLKPLLTERKDLAERDLFWYFPHYRLSDISPYVIVRSGGYKLIHYFDDTQDELYNLDYDMEEKVNVISTRGAIAEQLQQKIDQWLVYSNARLPIEK
>Sterm_3624
RQELPQGVNPKKVKEHKIFKGIDEEFPYFLGYNKTIGCSEIGEILAEINGDPFIAAGNFGKGKSLAFTSDFAPHWGSMEFVEWKYYDKLWLNIISWLTEK
>BSU17410
TSSFIQSLARGHANGLEQAFNLKKTSSSGLYKVQIGAFKVKANADSLASNAEAKGFDSIVLLKDGLYKVQIGAFSSKDNADTLAARAKNAGFDAIVILES
>ANT_11660
AVISNFTWNRFWTYPDSRSKQLSQQLAQFALVSAIGLGIRIPMVATLEIPMINLFTRILPRSFIFTPTFAGHNVTLAIAVLVVMMWNFFANRFWTYNDVN
>Sph21_5189
NMNQAIDYYFISDTLYEVNEKNKANELMKRNGDYIIEQLNYNLAIAKDKPNVIDERNIRLGMGLLNAMLDNSKKYKQMDMEKYLGNQYAMLERKITAISQ
>DICTH_0628
SILQIKPILELRDGAIEPVERVRTKQKVKSRIIELTKEYAGSDPVKIAIAYSDNYEEVLEVAQEVKNSLNITDFYIGPFSCTILSHIGPGSWGIIVFKEV
>Selin_2542
SSARSIWPEDGAIISPVFMLVKKERLELTRPVADFLASPEMGSILTNQGLFPSLHPDVKNVLPENPRWKWIGWDYLHDNDVAALLKHALKIFEDTVGVSQ
>Sph21_3975
ENYCRCIQDEFERIKDVRFEYFYGNTIALFRNFLDANRIDEIVYDPSIELQMITKESSDPIDLIERCKWNKWVPSRKQMGSKLTEEEKAIYARELERALL
>Sinac_1148
SHKTRRFGRWTFPRFQYEVGTSNFITFNERNAAVFSEEPRQDDYDIWVGTITLDDWIAWNRHGNGNCLYLDGHVKSTPKADAYLGMFPGGQPFKNPSFYP
>Turpa_2850
FFIAEYMNMITLSLLAALLFFGGYNLPSFLPETVKASWYAPLIGSGLFFLKAFGFVFLFVWVRWSIPRFRYDQLMNLGWRKLVPIAMANLLVAGFWVYYT
>CLC_2351
ITYAVRDTEMDGKIIKENDILGLIEGKISEVGKDIFEVSKAVLEEMIDEDSELISIFYGKDCDEEKIEKFIEELEEKYEDLDIQCYNGKQPLYYFIMSVE
>DICTH_1636
FYALSKYYLRRVTCVRNLDQEKRINLIKDLKGNIDGVIIYLLKFCDPLIYQVGRLREALKGLDLPVLLIEDDYTLGNKGQIRTRVEAFMEMIYERRKNNL
>PSMK_16230
HLRSLEALCLQPANSLFLDGYLNGKGAQRKRVYAMIRDAGFSIVSDASTVQELADRDVPADREPGGLSTLTVRGERAVLKQPAELRPAKAKPESERTLAV
>Sinac_3332
ALAVLAGTGSTALARGGGGRHGGGGYHHHGGGYARGHGRVGGWGYGGYGHRNYRSGYYAPGYRYGYGGSYYAPSYLYPPYVYSYPYYAPGFRRWYGGYRR
>ALPR1_19788
DQSILLYSLKNETNFALFWGDQHISYPSKNLINDLTFDYNIGMPIAMGASESKFLTTIHKEHVNQEDPEFEGSKLQKAILSNPEVEVFLMEFRLKTNTKL
>CLC_0986
RVIEDTNGEIIAGILTEMYCWNCIYIDALWVKEEYRKDRLGTKLLKEIEKIAKEKDCHLIHLDTFDFQAKDFYIRHGYEIFGVLDQCPENHKRYFMKKYI
>trd_0371
VAKEGALLNERNGVLILSEGAGAYQQLGQWALTVSPTDIEGTAEALWQGLIMPAAERAWRAEQLRRHVVEHDLRRWLVDQLHDIADLRAERAPHRLIAPS
>PSMK_14600
GMWQMPTREDGAADADWARERLGLAVRINDGEPGVFEHATTHRLVGFRVRTGRTVGGRLRPGAGVWRKPGTRSFAQLPVARPVQRIVAMVAAQPGRESGV
>CCALI_02699
IHVGKLSNVLLVPAESVHLGVHGATVDVLTMKDGKQVITPHVVKVGGSDGVNTAILAGLNEGDVIVRAGTASSNRPMWGNASPFTSNNNNKQKKPSNGGA
>CCALI_01615
TPSQTAWALMGLFNAGDLSSCAVQRGIEYLLKNQTDDGTWLEEWFTGTGFPRVFYLRYHFYRHYFPLWALAQYHRFVTGEPAYTPELAQPSTDRFANLEV
>btf_408
SPFADKNIKSALAIGKAQAVALLAAANHSLPVTEYSPACIKSRVAGSGNASKEQIQEMVRLLLNLAEIPQPNDAADALAVAICHHSERAFTNIISQGDLT
>PSMK_28260
DATGRRPVFFRPPRGVKTPAMLREAAAGGQVAVTWARRLPPRLPVAPAARWLAGAAAGGVLDLGADPLRAADGLPFLLSGLAVRGVRVVGMRELLGGEAA
>Selin_2556
NNKIKPLVRLVKYWNATQGYPFASYDLEKYIVNQSYWFCTSLKDYFYDFWQNFSCTYDTPQYIKDKVERAKNYATKAKQYEADDMPVSAEIEIKKIVPIL
>Sterm_1301
DETRLRIVNLLYDRELCVCDILKVLDITQTKASRHLAYLKNNAFVKDRKEAQWSHYTLIKKENELLKLLVENYLRKEDMYQEDLKKLEKYFELKNEKCAI
>Selin_0928
KGQEAFWKELTHRTWSLTKRLQKHLAISFQRSSTLAIRQKREQLVDDLIDQLLQLAAEIQSKKKNAGWSLDSDLPFAEQLYNGPSKSDRGLSLAKSSEVA
>FP2426
YGNLKVNLKNPKSFPLIIELTDKNGKIIASEYSEKNPIVEFFLLDPQKYLVRVVYDQNKNKQRDTGSYSAGSQPEEVVHYPSEIDIRANWDVNQDFDLSK
>Cpha266_2579
FCDIIDYPEERIETRMEIYQGGAENLLHLIRKIPDNHTTAMIFGHNPTLTDLSNALVKEQIDNLATAGIVRIDFDTNSWKETAAGEGKRVWYETPKKQKT
>Sinac_2516
AAADVLATAAILDAQVARYRDLPRTVEGLHGHCNDPDAMDMGGMFGKDEDGAIVLIRGKYKGRSLNEIARAKPDYLEWMQREDFFDDTKRIALEALKQAS
>ACP_0550
MSKTLFEAMGPQETLKAFVHFPANTFPDQPKPLADNTHFTSYGALELAKCVVQGIREDHLPIAKDIRHGVPLFRPAHPDPFSVWTLPPDPFVSGQTPYER
>PSMK_01440
ALLRLATGRRHRDLGPMRVVSAAALDRLEMADRTWGWTIEMQHKAATRGLRVVELDVPYRRRTTGRSKISGSLTGSARAAVVIVRTVAALWWSERRRPGA
>DvMF_1909
AEVVDALAPYWPGFASEMDRAGQAGMKECTLLKLCCDKSLAYLGWQATLNFVETIRFTAEWYRAFYAPQGAARPDMYAFTMNQIAEYSDKAAAKGLAWAR
>GAU_3051
DLSGKWNVNIATPDQARTSLMTLTHKGDSLSGQTESSELGVSPLKGVVKGDSVFFGFAIDMGGQQIVINGAAVMKGEHNMEGLLDVSGMGAFPFNAARQR
>Selin_2296
GQVLHYDTSRLQRLPDVDVNSIGLWRQKRLLYQNTPLGEVLRDLERYHSARFSVDPDVAAIPVTGIFSASDPEAALHSIVNSFPVRMSRYTHFFIRISAN
>DEFDS_1695
SYSKKYPADYGRNTWKKNCRLACHDGSKTGVPKLAPNSKTQQQWENVFAQNRKYIYEMHKGVDFSHLSEKDWNMIKLFVIQHAYDSDQPESCETTENFVK
>ACP_1768
MDIADWRRRIDELDREIVRLISERAAAAQAIGRLKRVTDLPVYEPNRERVIFDNVRANNPGPLPDIELTHIYERIIDVMRALQRNELASQANSATKREEK
>ALPR1_21204
EIKRLEETGIPWTRVIAFTGVAERTQSFNNQLHQKGVFTILGVLGNLDQRAEARGDQIYTSFVQHGADILATDRPIEAAAAIKTLVPSQSSKSKYFKNDY
>Sterm_0941
RDPEGLNWPAEDYETITKRLKAGIDEIAKESARKGGGNVLIVSHGLSITALVNTLDPELNVPAGLKNASVTKVIYKNGKYEIKEVGDMSFVELGQKLGGK
>Selin_0120
NGYLPTHHSNVSLPPSGDRERDIQYSRHMRIYNNTPTERRRASHQEPFLLQTYLRDTGEILNDLSIPIFLENRHWGAFIVGFEPQALLTSATVTKPLLTS
>trd_0911
RELILRQACQFVAHDIPKWAASSRPATSLHWLNSMGCSSSHTTSRVPSARWQPHNSARPYPTSSRSSFMLSISHGGRNSFSNDHSSKTVTSSSPIALGMV
>CCALI_01975
PDSSITNPATTIFVAERPNWYHQWSEGWATEVFWNYGEFNMQGGGATIHSQGSNYAMCDGHVKWMREDATRQPIGIQVTNPDPVLVQSGVWPNGMWDKRQ
>Amico_1888
VSVFPEEGSPGFLSPIAILKGAKNMEAAKAFVDWSLSKRGQEVQMANTAKVGTRPDADAPEYLKGLKEAKIIVVDPVKSGEMRKSIIERWQKEFGSKAEQ
>Emin_1496
KDLFVWAKEAENLGAGEILFTSMNHDGVKTGFANEALAKLGQIVNIPVIASGGAGSKEHFKDVFLLGHADAALAASVFHFGEIDISELKTYLRGNRIVVR
>THEYE_A2077
VKTFEFPIKFSFSGNIIAFSYIMFPLALKLAAPVLLVQVLMNIGLGFLSRIMPQANVFFVGFPLLLATGIAVMWLSIPIFTMVLSKAFINLKDALFGLLR
>BVU_2941
FPRQYLAKDRNSYSVAVIPHRQMEEFIYLYESMPYNIELMDKPLEEYIQKKQKIRITGGVFQGKEGCIMRLHRNTKLVFAFGNMTVAISYLQAFPFEKVE
>HydSN_0187
VVDRLRNVSEASEYVDYDSIIKNLIKNLPVSLSVTIDGGNFTVKDILEWEVGDTITLKTSANRPVKVNIEGVPKMYGVLGRSNSKKAVKILKLLDNKESQ
>Emin_1548
TGSWPSSFDDLDIEPPGTRNSDTKYTTSNFVYELHTSPMHIQGKRTTKVLYSIAYLDKGYVDCVVSITGTAAEKKVCTSLTGDSVGVVCPESGFQCYRIK
>Sinac_0883
LLQALAAVAEFGGGLCWILGLFTPLASFLVLCTMATATVMVHLPQGHPFVAHAPGGPSLEPALSYLAIAVALLLIGPGRLSLDALLFGRRQQADSPHINA
>ACP_2760
GNEELDFKKLAQAASTRKAEMVAVKDVQPLTGYVRGGVTVFGAKKSFPVFVDETIELFDTISVSAGARGIQMLLSPTDYLRAAEASAVPLTKDVLPEAAR
>Sph21_0204
LKRTEKKWMLMLLRVLFLAATYYGSIKTAKLAWTLGDIGVGLMAWLNIIAILLLRKPALKLLKDYEEQRKRTKEPIFDPEKLGIDRVDFWMLRNQGHESK
>CLDAP_01190
AYLPVGAVEVDQLHPHNVWLELVTTWGVLGLAWFVLCVLALRRAVCNRVHGGTVGFWLAAGACAGLAAGLAHAQSDAFMLLADIAMWNAVAWGLATAPDP
>BVU_2724
PDDPVFKRLGNDLYIHAPLSLYTAVLGGEETVDTLNGKVKLKVKPETQNGTKVRLKGKGFPVYKEEGKFGDLIVTYNVTIPSNLTEHQKELFRQLKDSSN
>FP0499
LDYNTLGELYLYTKQYEKALKTFKIAENLDSSELLVQLNLAHTYMFLGKMSESREIHNKYKEQNVSTNQTWKNKTINDLDKFQKSSLPNDNFKKILRLVD
>glr2720
KLSGGQVQRSAAARMFVRDAQVLVFDDLSSALDVETESRLWERLFVRTNLTCLVVSHRRAALRRADQILLVDAGRLIARGDLATLLATCPQMRELWETDS
>DICTH_1506
NLILKGPYSLFFDQEGNVYVNPFANSLLATAGSGDVLTGIIAGLVAQGYTLREACILGNFVHGYTSVLWKEHKGNIGLKALDIVEMIPYSVEEIIRRKSV
>Turpa_0443
HACAFDDHVEPQILLLAGHAAYKADDISSAKRYLKLLVADEPQNLKASLLLIRCYVRANEPHKALRTLNAAMKYAPQNEKLHQVAAYLTKSKKTPIPAKV
>Sph21_4544
TLQDMGQALLQGLKKMNAYGGAQIGDRTMVDALQPAFEALAQQKDLQEVAKQARKGADGTKNITKTKFGRSAYLSEAVLKSVPDPGAEIVARIFERIAAL
>THEYE_A0454
VFGDRRICVARELTKMFEEVQRGRLSEVLERLEESKIAGEYVIVIEGALEKDRSIEEALKEVRELMKKGKGRKEAVKIVSELYGLSKKELYEESLKKDEI
>Turpa_1049
VGKYVLWLTYFAFVAYGLYATKHEDFFRALRKIGGYYWGKQIGIDLYIGFAFFLVFIGWHQGFYSALVWALPVLVYGNQLTLLYLAVHYEAIFIRLAASA
>Sph21_0509
GKYLLKPVVRGVTAATSGLISGSVSPIESYPEVLAIQGTDTVGTVADPSTGAFTIGGLAAGTYSLKIVPQDTLAFPDSTIANVSVSLGQNTNMGVINLEN
>Cpha266_2044
VLFDNLCRKFEALHGRRFDGDNGNFHFTLDQDYVVRKNGKVQKLITIKEGKPDETRVKGLLAPFRLVAPAELMEVGYECGFGERNSQGFGLVKVDDCVRC
>DEFDS_0131
WHSSNCRDKKLNFICYQNKEVDNLIEKARVEFDVEKRKSYYHKIQEILAEDQPYTFLYVPDALIALHKRFRNVSPAPAGLMYNFIDWYVPKAEQRYHFTK
>MROS_1396
FREAFLKQNNLSYPSDSLLLQANNRNDAITGIYQTDSWPSIEIKKSGNYYNFIWGVLKGKIYLKDDSSFTTNTGVIIRDFKIKNDTLFTGSLIFIKNMKK
>Turpa_3839
RDFLEREEKSRPMQIHDETITVEEMIEYMAGRLAGGGEASFFRSVTGFSIARIIACFLALLEMAKQKLVKLRQDDWLGDIHFSPYTGDNTEQLAIEFEAT
>Cpha266_1194
THLGIHAAAVGGTWQTVVNGFGGLSIKSDRIVMNPWLPKKWESLSFTVRWKARFVDINIFHDRISILIRSEDAVEIPLSLYRKTYKIKSNEVQVLHYCSS
>TTHA1635
GKEHAAIRVYIKSGGCSGFQYGMAVDERELPGDTFVEMHGVRLVVDRMSLPYLVGSEIDWVESLMGGGFTVHNPNAASTCGCGHSFRTKDQEGAPRTCGH
>CTL0555
ESVGQQLVVTWGLPSRFRDSLPMVLHVWVYYGNGEAAKFSYDVQHLSGYQVYTLKENDYQDRQGIISYKVSLTKDGKEILSRSHHLWMEVISLKAFSQLS
>FN0407
KQASETLNKEIRKEVEALYRGNLDEMDAFSKSVISPVFSDLVTYSTDLAMKKVTQKGAWEDSEKIYTLLAVDRNEVTTAADKVFKKFVEDASKNLGNAAK
>Kole_1171
AAIKFAKFLTSETAQVIRAIIGGNSPTRISVYSNPAALKANPSLKDYYPIMINAVPRPVTPWYAEITDVMQEEFHAALTGEKTPAKAVRDLEKKIKAIYW
>CLDAP_04760
RRSALVSFHFEHVLAVKAVHPDIPIGHITLKNPWPRRDAQLLGPFWPLLFLNPLYTALAHRMGAIVAPLDPTPEPRLRFYLRLGVDAVLADDPGGVRQRL
>ACP_2571
LTRSSEVTAMPAARTAFSGSLIALAVFAVLARAIISSRLVHAAPAQPIAPMATVRQIGEALMQPYVLPLEVLALLLTAALIGAVLIALREKPSKQGAPTS
>Turpa_1427
DITEGEAGYTIFADVPGANKDSVNVTYENGVVTLKAQSVAAANDAEHIRREFRFANYERSFRVSDDVDAEKISAEIANGVLQVTLPRKASTKKNIAVTVK
>trd_1879
AAADAISGARPGARREMLEAYIKRLEALESVATSFPGVQKAYAIQAGREVRILVKPDQIDDYGALRLARDVVKKIQDTLDYPGQIKVTVIRETRAIDYAR
>BSU14080
SLPTKRVEKVLSDYTYMKINYTDNVGSMYGVDVSKSVAGLTTLTFGTYDKKGTFYNMKHDDDWMYKGTDWNLYFWTAASYNAVIFVFVLVIVKQMNKILN
>CCALI_00172
ALKGAGIVRSIRGAGGGYVLAKPADKITVGDVVCALLRTDRLFAGPEEPIANAPSIAWVVHEFEEQVEEAISNILYSTTLADLVIRKQSLDDALSIMPGI
>THEYE_A1967
VITSPLVMFELVFTLQSFYNCTREEIRDLVLPLISLRGLKLPFKKIFERALIDFPEKQISFADIFNYHFMIEHGIREIYSFDRDFDKFKDISRITLSEKS
>Caka_2924
LEFYQAVKAHVVHVHIKDCLNPPAGSDEPEKYTLPGEGQGRLPEILSALKADGYQGAYAIEPHVATVFHAKEGDAVDAQQCYTSYVEYGKAFAALARATD
>DICTH_1885
QGAIPGIPDDVIVEIPVYVDKNGIEREKIEKIPSRLMLYVLIPRWLRMERILQAFQEGDRISLLLMVMDDPRTKSFEQGKNLVETMLSQPWNEEMNKHYK
>Sph21_3312
PDRLRFYAYLMVTYIIELRADELYLLYQEVLLRHGSKVNVKAIIQEEKGHLEEMVNQLTEYDGEWRQHASYLIIKERRIFSDWINRIKQDLYESDGSVHA
>Turpa_3357
FDQHQDAVSAIDYVNETGIISGDESGQLYAWDSRFPDKAIKLTGHKGIIMDLTVCAPDNLVALSDEKGRVNIWRLPTSFGASTVATYAQQYLPAALAAVP
>BSU27480
VLPVVKGYYRMLRRNLLYTAITRAKKFLILCGEEEALEWGVKNNDATVRQTSLKNRLSVQVEEMDAELEALQKELPFSVHDANIGMEGITPFDFMKEEQQ
>btf_1302
YVVTVRTSMSLSECRQVVDDFMAKDSLVWQLQRQDKVKEYDLRAQVAELEVLALADDMLCLRMLLQCDSKGAGRPEQITKALGISEFPLSVERIRLVLEA
>Sterm_2392
DYSSMAFDFYYLNKPVLFFQFDREKYEKLLGSYISLEKDLFGEAVFTIEDCVAKIKEMYSDNFQISDKYRQLRSRYFKYTDKNNRERLYKIIKEEVVRNR
>Sinac_6138
LRGEIEPIDYHKAGTQRTLEMVDRDCFTVAPFDGHYEPLVECGTAVRRGDTVGLLHDFDHIDMDPWPAVAGVDGVVLAQAWASQIPRGQHIVVVGRDISA
>ALPR1_16943
FYKPINIGEVIKIDAAVIYTGNSSIHIMVEIYSRGFSDQKFEKKTHCIIIFVAVDENGKSIKVKPWIPKTDQEKKLEEYAMRLKTLRENIHNEMKPFFNE
>Sterm_1459
ESTTEVGEYTAIPHGRSETVIENSVCIATLKKPVIWNFETKEEIDIIFMLAVKKDSSDTHIEILSELASKIMEEDFISNIKNSDSKNEIYKIITEKEDSK
>GAU_3618
VRNGARVSLPLTLTRKDDAHFTVTRQWENNAAWVLVFSIEQGAQGKHGVAEAVVSVEANGKVRGVEYINPEIRKDGKPLAATTAKVNQALQALGLVTAAK
>glr3954
STFNTVTGTTYQVGLGFPNLLAAGNAAGAIFGQPIRFTGGQYNGLDFATAGIENVIEVYYRLQLSDRFSITPDLQFVIQPANTRDSNGLTIGTLRATFQF
>MROS_0289
ALEAHIRQLTVELGHMKVACNAIMAGITDTPAGRKIPNFDKMLYSAEHKNPQKRLTTPEDVARAIVALCDEKCDWISGNVIGVDGGEYIVNYIGDKSSHK
>ALPR1_20063
IEEKLNVTGLLGEGVPVQLVPPIGFVVLLALVYIWSNHRAENMVRKIEKAQQEVEDLRADVTTLEAEYMLSSMQSEVAKKVAAQEIEELNEPPIKIEIEK
>DEFDS_2177
FYDIIEDINPIFEEPDIYTTTPYCVTTLQTAIWLNMESKNFEEAVLKAINIGGDTDTIGAVTGAIAGAIYGFESIPKRFKKYLFKPPLTKYTSIMKFFIV
>DEFDS_1170
PTLILFLVIGIALALYPAFLILVKKENEKIVFGAATLSVFSMVIVRRIIESTYFSKYFDYMSLSVKPQWGIFIIFIILFVALLATLYYLIIKLKYELANK
>TTHA0397
LRQMGVRAGLEATTYYRRFAEPLAAPVFALFAVGLAFYLLGGSRSLGLVGVAVLTFFYYATWSVGRIMGEQNALDPFLAAFGPNLLYGALGLFLFLGGRR
>ANT_10500
VVFTMGEQGSLLSQRGHPALRLPVRPVQVVDATGAGDAFWAGFLTAWMDGKSPRECLLFAREVVEIKLKTVGPLREGLNRWEIYARMPQPDEEFMPWHGS
>Cpha266_2154
STVRKMVDLGKMGVAVSGESYEAKTEFIFSGLNALKPVMIEEATNNARAVAEKFASDSKSRLGKIKSASQGQFTIENRDSNTPYIKKVRVVSTLEYYLAD
>CCALI_02009
TLSLEEYVELEESQVTRQIEDPSPGPEELAEAQQRQELLQKAIESLPEYQRAMIVLYHVDGLSYEEIAEVLSLPIGTVKSRLNRARLALREKLEPIREAF
>Sterm_3649
RAEIKNGIVEGKVELLASDIDFIYNISGGKLNGESSVLDIIMLYKDDVIQKCYSNVSFATQEMADAFCRVVKENPDGESFPSTGKELQKRTINIIRRLNN
>Sph21_2557
AVRIPNLAAVVPFYGGQAPLDEVPQIKAPLLLHYAALDTRVNEGWPAYEKALKENHKDYKAFIYENANHGFHNDTTPRYDKEAAQLAWKRTIDFFSQKLK
>gll2764
DFDANATPDILWRNTATGANAIWKMNGLAFLSSVSVPSVGDLGWQSAGAGDFSGDGKPDILWRNTATGSNALWQMDGTVFIQSLPLEAVGDLAWQIGGPR
>BVU_0862
SAFVRDKYRFNQWGRVKICQALRMKKIPADVIAKGLEEVDEREYMEILSGLIEQKRRSVKACTEYERNGKLIRFAVGRGFEMEAVCRCVKQTGEDDVYLD
>Selin_2387
TQGSHRLLGRIVDLTDKGFMLVHEEPLPQGHYFDVYVKFPAEAREWEKIHVPLRVLSRWSKRDINDSLLATGFEFIDKSEEAEYHINRVIMTYNFEKQVT
>Turpa_2991
KGKNFVFDERLGERITDDVLAKCHICGAASDRQLNCANEGCHVLMVQCDACGTRLSDCCSEECHRISLLPEEERRALRQADPTLKNKTWFSKKIRVRAPA
>Chy400_0225
RFIVIFNKPINPTTFTASDITLGGSAPGTLTVTITEIAPNNGTTFEVVVSGMSGNGTVIASIPVNVVQDLAGNGNTASTSTDNEVTYQPEIRIYLPVIMR
>Sterm_2944
KIDFNTKILDNSEIDEEEKKLIFKFSREADLEIEKEDEYYKILYTDWFNRELEKEIHKKGQNYFYMKQIEHELKNIHSLQEIKELYNKFKLYVRGESDHA
>FN0240
RQRSCDVALGLVANVFQYSVLHKLVALECGLEPAEIIWNIHNMHIYDRHYDKLIEQVNRETFEPAKIKINNFKSIFDFKPDDIEIIDYKYGEKVSYEVAI
>HydSN_1003
AAAGTSIATNTFTKNTAYVYDNINNMNYTHVHYIYYRLEALKWILNTSLLKAKALVIGLQTLISQAYAVQSVLRFGSFTLVIAMIFTLILMYIERKRVKA
>BVU_2112
YERAIRDGLSVMQALQLVEAVLYQDLRFSRFDTVFEVVSEWFPEVRPEKRTGFCLKVLPPAEAVFNKYPIDDRFESSPSYHTLTIELTGFIQSYIEKYGI
>Selin_0045
PLENYIAMLRDAKICSEKISTHTTEIKRQAVSQIFYLPPHGELIESIVFFDRIVSNHAASLPSPIHQSRLFSLSQYGHYLLLFKLSMHFTRLAESFDREY
>BVU_0481
HTTLGGMSSWMSRRGYSVKQAKADVVRDYYGGVEPSRPTTSSPSFTQIAPVMLSEEEFSLSGITITFNSGTTISVKRATPGGIIKMLRDYERKEGDPCIL
>BVU_3454
IDIRNGQKIIVPDDQMRQFIAVAGTYDEHLIFFSPDEVNLRKGTKVRITGGDFEGYEGVFVKVKGARDRRVVISLQGVIAMAMATLSPDLIEVIEEPKKR
>ANT_26530
TWLKTRLQDLEIVDLQPNNMESAIECYLTTVLKLGILPRLIIPLEKMTLDLTKEFQKMGLPLGRTVQLEPSAVPADVPNNPAVEDDQIKAFFKLTVTGRL
>Sinac_3074
SAAPGSNTPVQSPTPRQANGSEAKSPIPRPTTENHEPAKADTSPVAASAPSAEPIRGQRLEPSPPPLNPKPRATDVTVWVLGGVTLILVLGGFIRGRRGA
>MLBr_02435
WQLPIRHSQEWVTRPDGTEILKTTVTEYDRRSWGSGGADLHWYCTGDPASHVDSKQLWESLADELTELLGAKAYAKLAAICKRRNRLGIIAVHPATQEAK
>trd_0327
WLARIEAARAAQLLRDHYPAVFGRARLRRLGYPGIRQTRTIVGEYMLTVEDVLAGRRFPDAIARVAWPIELLTQRRATIGSHSRTVTFTPSPIAPCSHPS
>trd_0664
LATTNQLSKALSVVGALHEARQVLPSLLVTWIVLLLHSLGQAVLFSIASQFALFLCLPGIAASVILATGLQAHQYLVMAHLTGQIRYRLEPHREPTAGEA
>TTHA1707
EAKNANRLEGALALFPDAPTSRGARHLRLLAALAREGYGAFAVWLVQHPLAEAFALDPADRALLEAAQAAREAGVVLEAYRVRPSLEALRLEAPLPWVWL
>Turpa_3607
TADSLLRSGAIEFMLHVEGKNNATFFQQFEKEFNQLPEEYRNKGLDYRPRGNRNALASKSYNYEVNPEKLDASAMETFFNETIEDFAFLIPLVDRMSLKH
>Sterm_2276
PLVNYNCDDGRGFQIRKINDNVMEIRTKYDIARLKKDENASSEIYSNRNYELGLLEDAAYLNIFGYFPSWNSDFNTYDRNNWGNNNVYINELYRGCKISK
>CLC_1075
VKNFCIENINVLKEKRVGIFICGLNEKDIEAQLNNAFPKELLTNAVAKECFGGECILKNMNFFERFIMKKVSKIDKDTSKISEENINKFTQLINDNYSSR
>Caka_3037
MFGSDSAPHPISKKECCGCAAGLFTAPVCLPTLVELFENHGALDNLQNFISDNAQRIHGFTPPKKTVRLAKTGMEVPASYGDVVPYRAGEAIPWTVASVD
>Amico_0153
PLEIKEVFEGIMDLSYMGFQGEEHDMEAVAANMPLWGADYHFPAEDLLSLDVPVMNLGPIGKDVHQYTERINLSYALHVLPPLFVKAIERIPKVYRSLLY
>DICTH_0213
GFPNGLDTIIGERGVRISGGQKKVIAFLRAILKNPEILILDEATSEIDTRVEEKIFKFIKEKMKDTTCVIITPKDLPKETFINKIVYLENGKIVNIVTMI
>BSU14620
NPMKKSRIDNIHHTQILFFSDENQIDQEAPYYDALLDLEKDYPEQIDKMKVYDKKEGWEDEIETVPTLMVVDQRHVVVKIEGCVKKKEDIIKPLQHVLSK
>Sterm_0216
MATVLPGNRLLPLPDIAYMSMWVAAWPVAFHKGNIIRGYITTVICTALMLLVATNMAYIHTQLAIAGGFEIPAGTLISTEDAGTHLLSWVLWKLSLLFKF
>ACP_2498
VGIIDAGTLKLEARLDDIRLAFRRIRAAGRDLPAGGPTVVTSRVSGGAAEYVVRAEAEAFAAELRAQGATILDIETMNLQETFLAVAGKESAHVSVEVLA
>CLC_2145
DGAILVTEPSEFGLHDLKMAVELVKMYNIPFGIVINKDDEEDNIIKKYCKEEEINLIGTIPYAKKTAALYSKGEILYDGSYHKAVFDNLSKKAKEVLNWI
>gvip422
QLLAQIPGVQVREPVDAALCCGSAGVYNILQPEIAEELGRQKVENLLATGAVLIASANPGCALQIRKHLELTAQAVPVRHPMELIDAAIRGVKVADLPAG
>ACP_1139
DCLDGFSTPGMDRPSYYAVLNQFDSEIAFHRRVEAEAKAHLGSRLIPVTLSRDARMSCSLPQERNWMERYPASPLVQDYRRLSLWMQRLLEGPAREVADL
>PSMK_09660
RPDRPTAMICSNEHGRVMAMAALSLSLRLPEDLSLITFDNHAASGEDFALDRVLTPHFRMGAAAVAELTALIGASDTPRSPVVLPFEFHRTGSVARSTRA
>ANT_15930
HRRVLDGYNLPLLDQLITIVSSSTILAYSLYTFSAPNLPDNHTMMLTIPFVMYGIFRYLYLIQIKQEGGAPEEMLLSDRPLQVDLLLYGLAVLLIFYYLK
>Sph21_0450
LVKRYGAARIMINSAADWGISDPLAVPKTAALMKAKGISDEEIHLVTYQNAITAFARSGQLDPQDFVVKAKVDQREKFAGNSVLRGGQQPRIDKSSIIIS
>ALPR1_17438
MARAKGCDGIICGHIHKAENREIDGIQYLNSGDWVETMSALAEDHEGNWQLIYYNEINFKSAEDHVILPIQEPEVQFGPFKEVSFYSSENKDLGQPPFRI
>FP1741
ILDGVTRKSLIELAKREGIKVAVQPVLVSEIVEAAKNGSLKEIFGAGTAAVVNPIVGFSYQDVYYELPKIEDSIALELKEKLTNIQHKLAEDTFSWTVKI
>TOPB45_0429
FDKWKGEKCYGFQFHIVNYHKFKPVKTALLIIKTIKENFESFKFIEGPYEFEERKKPIEILIGNSKILKWLEGKDEIDLDFYLYYNLKNYEEEIEGCKFY
>CCALI_00164
ITVPGIHDTQCGFKLFSRSAAHTIFSRCRIDHFAFDVEVLYLAIRVFEFRVAEVPVRWAHQEGSKVHLLRDGLRMVHAVWRIRTTRYRGITAPSLELPLQ
>Kole_0235
LEIEILSYIRGRSIPNQLMIIDEAQNLTPHEVKTIITRVGEDTKIILTGDPYQIDNIYLDTSSCGLVYAASRFKKHPLAGCVTLTKGERSVLASAAAELL
>MROS_1259
IADLVGIVGGMLVSNQTFNSDLNTFWHTAVISLKMKDLFVGFLKPFFFGFFIATISSYYGLTTKGGTTGLGKNTINAVVYSSAIILVLDFVFTKVVWELL
>Turpa_0549
ETGFRPQNINRMVKSMAKAKQLTIIGGYKRRQVKFLLPMNALIAPGFFRLAPKDTKHDKYLRPDEVQIGIVAIQLKSFFERNIQMASLGNTYAKWKMNRV
>ANT_09120
PWYSRIAPASWLIVRDVREGRNKLNVSEWGIRKNEADEVRKVIENGSMPPWFYLPMHPEARLSAQEKQALILGLENSLGVGEDATGKTGKENENKTEDDD
>gvip204
RALAAVRASAGAIRVVSDPEILEAYRILACEEGIFCEPASAAAVAGLLKYGHEAPAGGQVVCVLTGNGLKDPDRAIAVSAVEIAPGADPTASAVAKAMGF
>TOPB45_0568
KGIDRLDPERWGDYQAFPIGKWYYSEEGEKFKQLVKDFDFREFEETYKTLHNIGKELIIAYNMEDSLKVEKLFQQLKTISRRLKLYLEDLRDKYLEYYSK
>Turpa_2822
AGADVQQGYGLRLDAQKPVEIAARGKDAKLLLLQGKPIAEPVVQYGPFVMNTRQEIEQAFADYQRTQFGGWPWPSAEPVHGKERGRFARHATGEEETASL
>CLC_3634
KNPYIIAIDACLGSIQNIGKIIIDSKPLYPGSAVNKNLPAIGDLSINGVVNISGAMEFMVLQNTRLYTVMNLANYISKAIYHSIIKTLGSKKNSFNIENI
>trd_0019
IGPASLEPVSTGPVTGVLLPAEVVARNGVTAVLQNLPVAFTPDPERAPVRVTMFGLIDGKRSTRGLQFVTIEDGAGWLVRDRESGVVVPLYRQEWILDGR
>Cpha266_0356
AYIVSRADFILCLEGLLNHLAASVGTRSFCLFSGFHPVEIANYATTIPVVLDPQPDCSPCWRLEKCPQKSKYCTEGILPEQVIKVITTAPSLNNQPAIKL
>Kole_0688
RHGPKSKIKANSLAVILANSKLYEEEEKMAHEIVELGGTVISIAYRKFQGTNGIEISYEKDDFGDWFLRVIPLQLIGIRRAVAKGLDPDKPTHLTKVVKF
>PSMK_08610
RWCHFAQRLPRSRAHRDVKGVDAAFEDEKYGYLAFSRGPAVPAPDAVGLRILATPRVTKGEVTMPVCTPDRPEQLVIRRHQKAAYKHAKKLAWGDAVQRP
>CLC_2756
FIKLQLTGLSENEITNIREALKEDDDVKIDYIYSYINSHNLNLAKGQKRIDISKNPKDIIKYILQSKTILDFYEIKKENSKKFADEVLHLIELTSYKYKK
>DvMF_0693
PTENDVFVLLNPEVTEETFHYYGVDYVFSFGESFGLIPDAYLALLGLDPGTVGWITSENALTTHDTFLSITALPTPEPTSIILMGLGLLGLFGLRRHART
>gll1989
DALNTQCLEENESGKLDCFKQTDAQFFEAARISTLIGWCDTRKECKFPSKFGEWQGYPGWILTGLALSMGASFWFDLLGKVVNVRNAGRIPDESTDTESR
>ALPR1_19278
NGEEWFQASMSDHNYDMKLASSNRAVSLGVIFKDENRNKVRDYGVLFIEDLEKGKTYSTPVDPFQMILWANDSEIYLVRYHQEVEEMILVKVKYKLGESN
>trd_1026
YVCPMLYPSHFWSGSLGYELPNDHPYEVMRYSLENGLKRVPEARAKFRPWLQDFSYGRGKPYGPDEVRAQIRAVYDAGLSSWMLWNADSVYQEAALETSG
>BSU02170
LAFAILFGLVDFATVAPTQMLATQYFQNYSIGLMIGWLSLAHQIGSALGAYVPGVIYTVTGEYTLAFYLSIGMLVLASVMNVMLREPAAVTRDSAAVVDK
>CLC_1098
YDKVVKKMLIVVSILVSISTALVGPITFLGLLSVNLTYEFINSYKHKYLIIGSVFISIIALVGGQFLVERFLNFGTTLSVIINFIGGIYFMYLLLKESKL
>gll1504
VLAVTTFKDAEEAVRIANDTPYGLGAGVWSRDINTAYRVGRGIQAGRVWVNCYHVYPAHAAFGGYKASGVGRETHKMMLSHYQQTKNLLVSYDTKPQGFF
>Cpha266_0271
HFNKYRITFAWQYHADSNYDPATVEFKVKYPADAHTPSRIETVSKSYQEPLKIWQTATVEINVPKGIPPESLQIFVPQSGDFDFMIKDMHVEALFGEYDL
>Chy400_3799
VAAGEPMITIVPPSVAYQPLPDWLSQSPALPVLPTVAPLNVPDMPARQPAAQPAPAAAPAPAVAPAPAAAPAPAQPALREVTVPAPAPRPAPVARTRSSR
>gvip039
QLHFDNVDCPLWRDLAAGGWVYFVHSYYVDPARAEDRAASAVHGSQHFTAAVCRDNLMAVQFHPEKSADTGLRILKNFVERAASRSAAEVAARCATRPPA
>DvMF_2275
AQGVMHHVHWPWRVDVTVREWLMPLIIIYADKRVKHDQLVTLEERFDDLVERYGRTERIRERIRESHEQAVEIEQALSVRLGMPLHDAVSCNGKLAVSAG
>ACP_2787
IYADVLGKPVLVPDGVPTSLGSGIFAFLAAGTFASIEQAQQSICLPFKTFTPNANAHGVYNRLFALYRKLYFALGSPDAAPAAIGDVLPALRQIAKEQVG
>Chy400_0100
LCRQYNAQQALEMGLVNAVVPLERLEDEGVQWAREILEKSPLAIRMLKASINAAADGYAGLQQLAGDATLLYYLTEEAQEGKQAFLEKRKPNFRRFRRYP
>THEYE_A0384
KAIWKDNEEIKWWIDFLCIFLRDSLIKLINKVSSDCCLILPLDFKLKENISVQEIFNLYEEVQNIKRNIDLNLNKSILWNYLVSCINNLITSSENRKSST
>TTHA1935
EALRPGGAYVTSGAIAGPKADLDLRDLYLRNLTLRGSGLVPPEILRRLVRSVEEGRLSPVVAGVWPLERLPEAQAAFLEKRHVGKLVVYHLPEALEPYKG
>FP0037
FVTEVGNSFLEAYVPILEQRKNLPYSPEQRTWQEIRRGRYVEFNLVHDKGTLFGLKTNGRIESILMSLPPHVQWHYDHHPEKGSEEEKLISLLKKPKNWV
>CCALI_01442
VDPKTVWEHLDAATRKLSRAAKTEQIAILEVYYAEVHRPIYQAPETVGARLAREKLAAYTPHSSPKASRPTAKAKPSSSTKRQDSVQQTKNIPSKRASRR
>ANT_10070
RLPSGEVRLVRQTCYATIGQVGNLDHSNVKLGKAGRKRHMGIRPTVRGTAMSPRDHPHGGGEGRQPVGMPGPKSPWGKPTRGYKTRRNKQTDKYIVRRRK
>DvMF_1765
GILPPHIPLDVITQLWSQRVGVYLAQGNVPTGWGWATLILQGDFLNFIGIVLLAGMTIICYLTLIPAFLKKKDPLMATIAVLEVIVLTVAASGIFGAGGH
>TTHA0150
TCWVRDTLPRHNEGQPPLLPPELWEAFRQALLQPHPQDGIWTIRNAALWLSERLGRPVDPRRAWNWRKRLGFAPLRPRHRGGTSSCAQVQERAGSGFCPR
>gvip026
FPVLGDIDFTGKKIAYFGTGDQVGYSENFQDAMGILEAKISERGGTTLGRWPADGYDFNASLAVKNGKFVGLALDDDNQSRLTDKRIKDWVAQLKKEFGV
>DvMF_2566
VLPAALPGVVSAVLLAVSRAVGETMIVVMAAGLMPNLTWNPLKSMTTVTVSIVDSLTGDQAFDSPQTLSAFGLGLVLLVLTLVLNVVSLVVIRKFREQYE
>DICTH_0333
HKLLVQLTESVGVFLSSKGWFYRLVDTFRKIDKFITSNAFLKYSILIFALIVGVYIVLKVRLLLILLFLYILWLLYKRFCLFLVFNREVDYYGRLQRGRS
>trd_1745
MHAGVTVDLGRTVVLRVEGIDVLVTERAESPIDLNVFRSHGIEPTEQRVIGLKGKGHFRAAFEPIAERVVLVEGPGITGSDLRRLPFRFIRRPIWPLDVA
>Turpa_0247
FTLNNGNPALAFGLNLVGLKRGGFTPAERSAIKQAFQIFYLRDLSTSIAIETIASELLPSLPEGSPERARIEYLSRWLSTTKRGFTYHSSKRKAAEEEGE
>Amico_1310
AMTLVDDEQPFLKADFAFHEKIAEMSQNMVLVEMLNATRDLTLSENMYVIEREGQIKRALDFHSSILYYILSFDADNAQKAMLAHLEDIERSIRDLVSRH
>PSMK_09140
PEGVRYDAAVRPAQGEEDPEISNGYDPQWSFAMSFPDGAWQVEAAIPWEAIGGRPRNDQDLRLNACRSFTMQPGLNFASFSQVTTGFLDPEEFGTVKLGR
>Sterm_2426
IIAFTSQLTHAIAVSLINSDDNKYDTNKFIGDSYRDLTRIAKINEDLWAELFLGNKDNLLFMIEKFEKRLDVLKEAVKSEDIETLKKEFRESSRRREQIT
>CTL0738
VRWCEAYANKMPPKLSFLDLSSFKEKRLAILQEIRQIPFGTRHTCEEIAERTKTHTEEVLIACQENPLPLLIPCHRVLSIHDYPGGEKLYKALTEFEELS
>Caka_2312
AVQAAIAGETDKMVTLVRAEADSYKCETGLAPLSEIANGVKKLPESWINEDGTSMSYQFYKYALPLIQGEVQVPYENGVPVLAQLRCDKVQRQLAPHVFE
>CCALI_00550
LADEGDRAARDLVAKMARCLRHSVRQVRHKLWLPRDVPVYMLGGLWNIGSFFRSEFIQPTWRVEGEGDDLSGGRFLIGTPHADAAYGAALLALEASLTGS
>BSU10760
SYSLYSSGSAKGAKITHMILRLFYILIILTGAELFVRFANWNGEYAGKMILGIITIGLMEMLLIRKKKEKSTGGLWVGFVIVLLLTVLLGLHLPIGFQLF
>Selin_0947
QGLTYHINGDPQYCLPHTLNISLPGVPTMEAVRIVKEHIAISSGSACTAHTAEPSHVLHAMGLSEKRVATAIRLAWCHLTPPVDWPSVVQQWKQVMNKGE
>BSU06340
KHMLRHLAIAHCDAADPISRYAREELGKPSVRQADQVVVTGQLTEDMLHLAEIGGGRVTVILAKEKDAELSQAENVMIERMMKRQIRVRIMRGGRVSRVV
>PSMK_09700
RVDEDGPRELGAATPTGFERSVGLADMAAALAENREPRCSGALGLHVLDAIVACGESAERAGFVRLGSTAERPAPMPAELPEGMLVGPPATAGAAGAASA
>Chy400_1339
PVAVVGAEEIYPMLANAEGIAKLLGFPYFPLTPFFPWFGLLGVIPLPTRWSITFCPPIATDEYDADAADDPITVLALSEQVRETIQEVINQKLAERTSVF
>ALPR1_21166
DISTVSRVANSKAIQTEFGVYPLKYFFSEGIATDSGEDVSNREVKSVLQAMVDAEDKKKPLSDDKLVKMLNQKGYNIARRTVAKYREQLQIPVARLRKEL
>ACP_1452
IRIRLKAYDYRVLDTSTGEIVDTAKRTGAQVAGPIPLPTVKNKYCVLRSPHVDKKSREAFEIRTHKRLIDILEPTQQTVDALMRLDLPAGVDVEIKAFEK
>DICTH_1492
QFFEGKDVYFYPDKMPLRVYKYLIFLKPPLMEVEFLKWSKFGQNIILLFGKEDFVYSYKKVQEIAMDLLKEERNFFITQSHNFLLFLQKAKPSEIYSLLV
>Sterm_0407
SNSFNVSTTDHVGLSSKNMMNISTSEQLVVNSNNRTVTTKGNSFEEADSMCMISKSKTSVISNDSVAVVSKNKVTVGGQSSTNVGGGSFTHITGKAAKLN
>trd_1967
ATATTEHLRRIDDLVGSRVVTERGEAAGTVDDAEIDPQTGAVTHLLIAPPGISGLLGRRRTVSIDQVRTIGRDAVVLAAPPSEETQEARTANAAEAASDQ
>BVU_0978
DKEYGLMQEGFGLKVVKIGENGVTEKDILVHDAHCMDNTLQLKLALMEGPDFPVALGVIRDVEAPTYDDAVNAQIEEVAAKKKYHNFQELLMTNDIWEVK
>Caka_1174
VDGVGSFKDTAAAFSASVSVLGVPVVLNILYTLQSRSRLAHVIEEFYDSIELLCFLTVLLVLHHSIRKLHNLSFEKAYYALLLAAIAPYIIILLIANMIF
>FN1337
NGEIRGTGMKAVFDFFFSLKEKEKINPTFTLISGNTKIQFDINDKKYYNKGILIFNDNNNFFKEQVRKNIFKLKNFFPGTIISLNFGIEDSWLKEIEKND
>DEFDS_1455
QVLLNLINNSLDAGADKIEINIFNISEDVIIDIIDNGTGINEEAKDKIFMPFFTTKAKGTGLGLAICDMIVTAMDGELILVESQDNNTVFRISLRGAYVG
>DEFDS_1582
SGALGWIDTFAIPAKSKNLDAAYKWINFMLRPENAAYFTNKEGYFTASKDAEKYLKPEVKDNLKRSFTKVDIDNIKWYPPVPANIESIEAKILDKVKSAR
>GAU_1014
VVHDDMPVVISQIPEHPALATAVLLALSDNPAIRGLRAGAGIDRDFRSAAVVQQWQQLPSGPPIGIGAQADRHSTPTWARWGWMLVLVLAVVEWIMRRRS
>DICTH_1343
AEGVAETLFELLSSEIKSSLWSTILGMLLKPKFKNVKKKLDYSEFGGAPLLGVDGTVIISHGRSKAKAIKNALKLAEKVVKLEINRKILEGLSKITDRGD
>glr3443
LALLAFWTERASAIEELWFLCYLFLSGLIAPLEVFPPLVREVALWTPFPYLVHFPAGILVGLPVDLPRGLLVMAVWGGLFFVLNRWLWRRGLKQYSGMGA
>btf_843
IPAFDLKSLRNGLKNAISSGELNVIIVRGECNVICRKRSLPNIIDTGLCNRCDACLLLGCPAIQREGDKLFIDPGLCTGNNCNLCHQVCPQKAIKTNEAA
>PSMK_07760
PAAALSLRKLWRGYFRALVAVAAIGLAVNAADRLDLLFRIGPRWRGLVAPATALLLLALAVGLWAWTFARARAFRAALEAALAAPRTAGPRGLQPPRSAG
>ALPR1_07960
SDQYGFGAELGYQIAGKVWVNAKLNALKSTQEVVTVTDFVRGDGTEFTSYSFGASVPIYKEFHLSLSYRNFTDWIFERKNIYSSGVIGFGVYYQLIPDKK
>ANT_29570
VEQFEQVFERLGGESRYAVINLGTGRGVTVRELVTAFEKVYGKEICKVERPPRPGDVAGAYANADTARRLLGWEARLPIEQGIADALRWGEIRHTILKYD
>TTHA0123
EFQSGDLETLVRLVDAVGGLTLLPEVALWTLSPAQRTRLRPLSPPGAGRTVYLLFREGSLKAPLLRALAEEARRAFALLRSNARAQESAMMGAEVRHDQG
>FN0931
SLDEINYSKDEVEKLLVVPVEFFIKNKAIKGEVEISNIAKFDIKKYNFPERYGKDWKIPSRYVYIYMYENEPIWGMTAEIICDFIKTLKEDGKVGFYEYR
>ANT_11590
MIKKITGQNIMYQQLGYLMRSGAPDSLDRMVAMSFGNLAIQLIRRNETGKMVALHGGKYTTVPVEMVLAGKKRVDVASFYDIEQYRPRVKDFMGVPMFLS
>CCALI_01132
VPHEPEEVLLATQKALQPHEPSDADIIGAGTVLPIDETGQEAVLLEDEVLQGVDAEAQEEDGEERVTAVDVRIREGGPLEEEEELLEEEGFDILPDIDET
>MLBr_01750
IKIDKSFVAELGSNASDLAIVRAIMALAKEFELEVVAEGVETAVAAQVLLELGCNRAQGFLLSRPVDGAAMESLLAKGVIPMALGTCQSPEPSEHQIHRS
>PSMK_11610
ILGSDPGATLLASTAADELGRFSLDLGAAAAALVAEGDGFGVAFRGQGDTNVSIAGPGAIPFGDRPVLAVSLQEIPEPATGLLAAAGLACLGRRRARVAG
>ANT_09900
LLIYFLREDLWLGALLVYLAAAGSVLVSYIRARAQSVGFETKIGLFTRVERFLVLVPGLIFNQPMISLALIALFGNITALQRIWHVRKQAYERTAIEKEG
>Sph21_4859
APAQKNTTNLQYSNGFGPYSSSFWMRNTNYLRLKNLVIGYTLPKKLTQKAGISALRFYLSGDNIFTWSSLNFMDPETNYESREESYPLQKNYTVGMNISF
>GAU_1025
SPPVLPSRLILTHLERNERFEVDVMNDGGFYLLGLPAGPYRVLRRDAPSGGLASSGRPSGGDTLVIPAPPAGLAAPSTCHVVTTQLPLASVTLAPARSAP
>GAU_3121
EKGHRYSVWGAQDLFAKGRTVRVSDMVFRPAWRFMKTYLLEGMWREGVRGFVFAAVHAWCGFTKYALLWDEQRKQHASMVAEQAHLMMETSLEAPMSSAH
>Sinac_3901
GASVEPPFDFVGPHNIYLALMIEHGILGGLILPALLVASTWGAASEFRPITVPLAIFLSYWGFFSHNILEERYILFVVALATSFTAAPPPPRPATPGLIS
>Sph21_2807
SLWKKDMSKCGVCGMNKSKQASEKNCCKEEHKQVKLEKKHQASQVVYKQFKLFQAIVPAPAYDVSMHKPVINVITGHPVSHAPPNKAYTRLYRLNCTYLI
>FP1540
TNKGPKEKSQHNHNTKLTWTAPKVALIELLYALQSEKVFNNGTTDLKEIAEYFENIFNVDLGQYRRTFLEIRVRKTERAKFLNTLKDALEKRMSNSDESV
>DvMF_2879
FAAGLREGLKVLQRLKQWDLINWGEKLKLCNAVVLAGLLWLIWPHHQHAPRWTLSALLLMLASWLIGRFHVSRIFLAVCATAAAFALPWADDWMPLPWGF
>Chy400_2761
RLVEQANFHRQLRTITETKPDLIISNIITTNPLVGQGTVAKWGTEYCFLPIHGWAGVNNLVTSFTRALQRHARLDPLGSDPIWLTGMMPGSSGGVISLQS
>ANT_02910
AAHRAYLRLSADLPEVASYVVPNAYNRRVLLHFNLRTALHWLALRSAPNAHFSMRRVAQRVAQELRNVLPALGRYLLVEEGETWQAIEARYFAATAESPE
>CCALI_00947
AEEADVEWNRVHAAGELPTEVPEVAIGPEHAREGRIWICRLLVAAGLAKSNNEARRLIEQGGVELDGKRVQDASAEFDLAALEGRLLRVGARRFVRIRTG
>ALPR1_14579
NEEEAIQAYVDCHKAVAPEILESIRVAGVLQMSIYRWQNRLTMILIGDEEFSFEKKAKLDEGNPKVQEWESFLGQYQTNLPGTPANWRWAITEKIFEFKA
>Sinac_3925
SRFGALEVDSADRVVNFAEKPQIEGWSSAGFFVFNRKLLDYLDGDSCILEREPLERVTQQGELMIYRHEGFFFAMDTYREYKALNDLWDSGQAPWKVWEK
>Sph21_1236
RQVHEQFASDKDVGYTTILKFMQIMHTKGLVARDESNKTHVYRAAVSRDVAEQQLVNKFIKDLFDGSATRLVMQALGNHRASNSELAKIRQLLNDLENKK
>ALPR1_10800
LQYGTKPRKDEEEYSGPIMGMPDAEVEEKEEAGSPQKSPPYVRSGMVRNEQTIIGQGTIFNVPVGEGSVLAFTFDPLHRYLNHHDSPMVWNALIHWNHLK
>ALPR1_14834
GEGIYNTRAIQDFKDEKLYFTKGKEKEMYALLPLEEGEELSETISWTKNAPKEGSKITILGENKSLRWKTEDGKTLVSIPKSLQKKLSGAPAIVLKFEGN
>Sinac_0827
LQAVPVCTSGLIYYRGLQYYRFIPETTNYSHTVPPNWTGNDCGDLTIWANHLAARSYHSGGVNAVFADGSVRFMKSSINIATWSALGTRAGNEVISADSY
>Sph21_3259
EIAKFPIEVITGPEFVTGSTRMKAGTAQKLVLNMLSTSVMIKLGRVKGNKMVDMQLTNTKLFNRGTRIIMEETGVNQEKANELLEKYGSVRKAIEYMLHL
>Selin_2138
SHPGHTLARRQASDFGGMLSFRVKDKNIAHNTLARLQLISFAESLGGVESLMTLPAIQTHGDIPEPERLRLGIDECLLRLSVGVEDVRDIIADLKQALNQ
>Sinac_0448
KAIGDGKNTVYVSAAVVWEIAIKRALGKLDAPHDLEAAMTANRFLLLPITVPHVLAVETLPDHHRDPFDRLLIAQARHEGFKFVSRDSHVARYGVPHIVA
>TOPB45_0852
VTATFIVQGSIPVKLPSAKYAESENIRSFQITINKDGEIFFENKKIGLEELESVIKSIDRDSQISIFADKSAKVQSLISVLDILKKYDFKKATIKTELIR
>DEFDS_1578
KKLFPNIKVLWIVEYGYNVPNHPKMYKDVYKKIESANLDGISTLADLTHCIRMAKEIKKHNWMWNVWTVDNPHLAKQFMNLGVTSLSTNRPDWIINHLNA
>Sinac_4077
VAVVAVCCVWPVMIGPLLASSLTWLPHVKAGLSLIWTIIVIGSVLGFIMAKTATIPARSVALSRDAANPPFSDLTQGQRFHQDATPPAIVIRHKSGSAKP
>ACP_1980
ARFGNIAAAPSASRAQKEKSRTYSNAQMTTRQIRQFCELSPESEKLLERAMQQQGLTARAHDRILKVARTIADLAGEESVAVPHIAEAIQYRTLDRSYWS
>DEFDS_0689
IRRTDFACRYGGDEFMICLVETPINNGKIFAERLKNNIAMKPVFTDKGRGFNVTVSVGVVGYPHTSEKSFELLDLVDKALYEAKNKGKNRVEILTKNSSL
>ALPR1_18923
KIGTQKGNSITVPKFDSEFHVYAIDWTTEKIDFFIDDELYFTFENNGGNYEEWPFDQEFHLILNIAVGGGWGGQKGVDPTIWPQQIEVDYVRVYDRKPSL
>DEFDS_1551
KYPPYYKLARFITEHSNEQRCEMTILEISDILKTLPNITLLGPAKAPIYKIKNRYRYQCLIKAKNIKDIHNVCKIAKSKFEQIKKGNIYLKIDIDPTSFM
>FP2021
GLFPETVTTTSKAIFLNFGQEETKYAMKAITQLRKEGIKVELYPDNAKIAKQFQYAEKRGILLAIIVGNDEMQNNQFAVKNLVSGEQQKVSFDELKSLLQ
>Sph21_0430
AHAEYILETISCGMLFLGVDGIDIDFGLSISNLAETGLNQKMIRAAQQVAVLADSTKFGKRGIGKICELSDIAYIVTDEGIPSSMVKLLEKKGIKVVIAS
>HydSN_0992
DEEAKIIIPAIRDEDVVGPIPPDTAFIDIKKDDIFLCMYHDQGLIPFKMLAFDKGSNVTIGLSFLRTSPDHGTAYDIAYKGLARVDSAKYSLELLKRYGY
>GAU_2555
RELERITNVAPGSPGFGNYQDWIANTQLDQQVSLQDYSVSNRSLRAGLVGTPEQVADRIRAFQQVGVDLLLLQCSPQLEEMERFAEQVIPLVNGVRSVAA
>glr3828
SGVDLIDCSSGGVIPGVRIPAGPGYQTRFAERIRAEADMLTGAVGQITSAEQADHIVRTGQADLVLIGRQLLRDPYWPLKAAVELRAPGPWPEQYQRAKP
>HydSN_1180
FVALGIAFPIYYGHIRENTNKIAREVYNLTIKKGIPLYCDDDGWVGFSVIANIDVKIHKPILYPPKDLTYGCVFTANLSKYKDFKIVRNYQNSDYLVCKF
>CSE_04700
LIKWAKEHGEDLDVTLTIFTGEDGAKLNYQKPNQVDLRYLTLEEAKKLYAEGHFPPGSMGPKILACIKFLEGGGKKAYISLTSKYLETLEGKAGTTIVRE
>Sterm_1900
ESLFSHAKESDVHYVLPGILYLRGETRKSFFNFVLRNYPQLYKNIYMLYNNTEKRKEYKYSLYQNINFLKEKYSISFSYTNPMREKMKKERKYDPQLKLF
>BVU_1912
NSELCALRLPNNFVSTFIDRQDSVFAYKPNEYLTKRKTVAIKETTSSRNRSSKGTLYHKIKQGDTLGGIAAKYHVSISQLRNLNGIKGNNIRAGRSLRIR
>Selin_0822
LYKTLMNAIELRHAPFALWINDLSALDPYYITPVIMGATMFLQQKMTPTAMDPLQRKIMLSLPIVFTFLFMTFPSGLILYWIVNNVLSIAQQYYINKRPD
>ALPR1_11915
KEITNRLQRFPLELVFWIGSLIAILTIDPSASTHFSLCPLDQLGFSWCPGCGLGRSMNLLANGNFQASWSMHPLAMLAYVVIFYRIWQLIKNLKTTHNYG
>Sph21_1855
LKSTALFMLRNEIAVEGQRRFWSISELFHILKQHQINRLRKYALIFQQPSHYQKYKLLVEELPEIVAQTTNEQRWHYLQISKGSYYKVKKRYLKGYIEKT
>CCALI_00213
EQGIRCLRRGLVLPPNTHTLIVDDVMTTGGATRECIELAQRHQANIVGVAVLVDRSGGTINLGYRLEALLTVESPSYAPDECPLCRQGLPIEEPGTSRLR
>CCALI_00921
IAAERLAEEKAEYSHQNALSRLQKDADTMSLEEVETVIAQLEKEMKEAARALNFEYAAELRDEIAALKKLLPAQKLTHDTPRNERTHPISYPQNGRRRTR
>gll3319
AEMLSTYYEHRDDDDAAAHQAFADNVASFYQASDQGVSVFEDNDDPAWQQERDERLNATNNVADYDWVGGTCEEEASPTASEVPDSGQYESWEPEQEICE
>GAU_0013
DEPAMRTLVMGLVLVLLAYAVQTAIVAMVFGGWWALLFLLTLVPSASSDLRYGDRLRRARWRARAYRLFRRDPALQQTLRAEGDAIRHDAGLLEQAVSGA
>Sinac_5635
RGDRVAFLTSDDYPNDFPHELELWVVDTDGSQATRLAKDIGGDSLCWALDGSGIFAFRPGNDSTEAGIYCLSLSDRSWQPVLLKHKMPPNIFGPYSPDCR
>Caka_1019
ANSGGIQGSSQRSWNPWTTPKWEHDWALARVRSWSNWACRTTRNSPATFYINGKLEHTSPLAYVNSGMKLIFSSSPHKSWRPLPGNYPSFRVNWVETHIP
>Kole_1320
SAFFRVSFQAAVIRLAQILHIKKIPEDLLNASPVKAARLLDLSPELYESNNEIYWSSTSYILLAYEALQKGKISTGKFLKMMEEIGHDGYEVLDNLKGRD
>PSMK_14780
GDGNATEVERQRIRSMIERYGAEVAEGLDFDVDYLVLGEPPQLPRELVGSEKTNPVRIKEYNQALQTYNSLTDLLAQAERYTIPVLNQNRFLDLIGYYTR
>Sph21_2939
QRAILDEQKGSFSETLVERPIPVETKRTLLDEVVFKEISLADLANKLRDVYHIDIRVRPAVRKITFRGDLSGMELFDQLNLVCNVTETNYHIIGKTIEIQ
>TOPB45_1535
HYLKVEIEIKSFEELEILLNSEVPVDIILLDNFPAEKLKEAVNMIKSIKPHIKIEVSGGITLENIESIVKTGVDYISSGALTHSVKAVDISLKIDSIYSY
>ALPR1_00365
FQDISQRLSWTFAPPESLVNRIAYSKLQSRNEAEKSKALEFFILNTENYPDSYNGFDSLGEAYELVGNTSKAIENYEKSLSLNPTNGHAKAKVDELKKKE
>Turpa_1898
EGTHYRHLELRDALQVTLRSPKTAIRIECGFITRIDTAKDEIAVNFNLDDKSFATERDALQLQRIVLYTLEQGARRELTRKVAQPLLATVHAELAEKAGA
>FN1518
ILEDSAYFDDEGHNINNYKSSESNPEEAYLLKEEIEEFKKFSENNFSKFEKEVLTYLIRGYSYREIATILSKNLKSIDNTIQRIRKKSEEWIKEEENIKR
>Caka_2478
YTDCCEAIFNQHPSVFRSALIDVGAGKPGMVIEPEVDTFPDSEAAKEQFLRELHELAQSNAMTSGIKLFFFDASFPVDVRHNAKIHRLTLAERYGDSKAV
>Sinac_4412
IGTVAAVALPVFALTFPKPAAIVLTATSALLAARWWQASRAADRVVDWFDAVAGQIGLTPCPPLEEPQGRRWISRKAENQQAVASAAGGLETTSVGGPFA
>ALPR1_08153
KYLNDPLVYSDAIPARTGHQLLQMMRFIQNLGSHFESPLLLVHGSADELTNPRGSEMLFKMAKSSDKTLKIFPAGFHELINDLDKEEVLELIENWLKERV
>btf_81
IARMRRALYEYIIVGVKTNIPFHKAVMVNPNFVAGNLHTHFIEKETTLLDEMKRIMSEEQPLEEKLSEIFDDTRRIAAIAAVTALTQLPAEIDEDEITGV
>Sinac_4994
TGFMALRPEGEIVYVPYVDEPGEIEQVHDERLRNMGLFQGTKLHPELEFLLPPKPRDAIACPDCRGSGRPTFPPGQEHLSGVVICSCGGLGWVSKPQTSK
>BVU_3333
ALLAAKAGATYVSPFVGRLDDICNDGVGLVAQIVELYQTYDYKTQVLAASIRNTLHILQCAEVGADVVTCPLSAIKGLLNHPLTDIGLEKFLADYKKVNG
>Selin_0074
AELPPGQRENCGVIAIADPAMGAGHPDALTAKLDALRRHTGISELDATRAWNYQDGYCIFSSVWVCDGKKSPEEAYRLWSRNDIATHVSGWLNWKRQSSH
>glr0369
AWEAAIATARPGATVLLFGGCPRGTAVSVDTENLHYNELTLKGVFHNTPRHVREALALIACRRIAFELLVSDSLPLGKLDEALARMRDRTAIKVAMLPGS
>glr1603
ARAAEAPGNGFHWGMATPSPVLPRGTRIKVGTTGTLAEILRGPARLDDGTHNLLGSLKTSMGTLGAKDLKEMQQVEVVVAPSLLTEGKVYQKAQQLGMGK
>Sph21_3466
SAGIKVKIMLDSANELIKALVQTDTAVFKVKKKNQRIEARDITEQSETKDKHEQERQVAIENKTGTVEKTPIKMGNLVAIVLGALFILGVFIWIYRRFKK
>Kole_0199
HVHGPRYGQENVEELLYESFLNAFKTAGKLGVKTLSVPAVSSGIFGVPKDLCARCFFRAVEYYFENYKDTPLSLIRVCNIDRATTEVFEKVSEEFFKLQR
>DEFDS_0894
SGQKIDGSSIRGSIELLGIYLKEIGVTEDIRKQIMYAMHAIQTIRSTGAAHRKGSNFNKALQRFQLYNLSNREKVKKLVTDLTRALSLIAEAMRQTGTSC
>Sph21_3722
KLDKHIEIAVYRMVQELIINIIKHARATRASILITLNGDIISISIEDNGVGFREVSPKRGIGLGTIQNKVKLLNGTVDIKSTKGNGTKIHIHFPYKKGKS
>Chy400_2501
RLATEIRDLEAEGRLLQAGNIPLALLFAATEPLAPEVQAVFDHPTPATIAAVLPLIRNHGLPKARAALIEQQHAARQALQQLPAGSTTAWLNQLIDETGA
>CSE_00860
LYTLTPIGNYTLKSTDEVVKQLKNNEVTAWKVELENPEAEKVIIDKIETEYYGDIGTTLELGEEFVQPVYKLSGEILYKNGDKGKFEAFIPAVSSQFIQH
>BSU32820
DIVSNVYAMESAVLRTEKAIAAQGAEKAAQKVLYTEIFVQEAFNEIEAHAKESLIAMEEGDSLRMMLSALRKLTRVTPKNVIQKKREAAAGIFEAEKYTV
>glr0269
RGNENNPEILENRTFYLDISPDPADTQIFRRFVAASAYQLWSLGGGVKGKPISYTMDVTFVSFDVATSTRTVCATGSFSLDRYTEDTSRYLKLYESNGRQ
>BVU_3366
NYGYVTGKIPRRADMERFSTIAALDMQYRYVSSVFDKIYFSIFDKTGPIREMELSGIQLTENLYPKSGKKKYQAETSTHIALDEAEDEEQENNSEHQHNQ
>CLC_1427
KEELKTEVLTKISPIEKFYYAEFYHQKYYVQLEPVIMSNLRSKFSTGNDLISSPLYHKLNAYLAGYGSLKELNKEIEDFNLSEDAKNRLLSIVEGFNNSK
>Cpha266_1665
NQRLDYDDLKSDIQIELQQAASEYSAARKSIESAKTNLKAARAAYEGIKRKYDLGAAGFVELSTSRAALFSAMSSLSQATYTLALQKNTLDFATGNVPIY
>CCALI_02374
QWAQTLHMPVPFFNRLLRAHLHPDSVPEFVYQKLAEAAELSIEQVRVAFAQSRPFLSPNAAFRAEAAPQLPDQQDFWEALFSESTLSEEDRKFWEAMRPR
>DvMF_1882
RPLVALRLTVNNHPGVMSHVCGLFARRAFNVEAILCTPVNGGEVSRIWLLVAEDERLEQMVRQVRKLHDVLDVRRRPAGGEGFARLAECMAAWERETAGQ
>Sterm_3002
YGNVIFTDNNGNEVSMELLSALYLMEASFSSLAKYSDEKLDFLLKNIEGNVDRFLNERSQHEHGHEHGEGCGCGHDHDHDHENCDCKEEGHECGCGHNHG
>Selin_0721
GKTRTKRSGNDKTSVVFGLSHAVGSLYHALEIISKFRINMTKIESRPSKIKAWEYLFHVDLEGHREDENVAAALKMLEERSLFMKILGSYPKSIQSAKGE
>ANT_03220
ERGILELFSSDALVFETEQNPFPLRREHARAVLSKAREHLSLSPEAIQRAKQLTIWVSNLWMHCTWHWRKQEKPIISAPAMTGYCENQNKLSYRSKAFHR
>Cpha266_2635
IFKAYEEFMPIGELNTELSQLIVAIRVNDVKNIKRILNKIIPEYNPAAETTDLLASETECQICANISRPKKVQSNGKNGKTVKSAELGVMGNGKSGSRTC
>GAU_2495
PTQKASAYVIALELGVALLDNDWKPSTELIQVATEKHRRTAAFGTSDYLTAKLARAMVRVEDFQSAHALISEYLASQRRERGEPSLVLKQTLESLLSAHS
>Selin_1908
DDHAVLLEQLMVTAFSMFYFYAFFMAAGLLYLMVLVLRGRTPFPKWILFFHPLVVWLWTSFFVYLPSPLLVLLEGGRFNIMFALFFAASAVVLYRNRLSS
>MROS_0476
VRYCAQARCVENQVFVAMAGTVGNLPEVENMDIQYAQSAILTPSDFVFARDGIAAECTPNVETVVIHDVDIELLRKARLQGTTRNWNDRRLDLYKIDWKE
>Turpa_1223
TVFCGKAIEDKWDNALNPDVVIEILSDSTASFDKNEKAAAYRQMPGLKQLVLVDSREKHITIYLRNSDGAWVETQYGAATSQISIADEDIAFEEIYESAL
>Turpa_3701
LISAAEGMPRLSGGFPHRADDRRITVPTLMLAGDRDWLCALDGVEWTMDQLTCERKLIVFGKEYGSSTSYGHMDLVCGKAAPREVWPKATDWINKRDALE
>CLDAP_17010
PQSALLAIGQGPVISVLAMQVLAFVLSVCSTVDAFLALAFAGTFTTGSVLAFLVFGPMVDIKSSLMFLGVFQRRIVVYLIALPMLLALLMGVWWNLNLRW
>DEFDS_0767
KVSTSDIILVITINDEMKRRFERSYSSLMRKFNALIFVSIEEKTKIQNLIKDAKYVLTLKQIYDTNKNLFNKVKNLVVYSRFHDEEGIKMLKDVIESRRF
>TOPB45_0024
FPEVPSESLTVIKTPNGLNTGELLKFLRSKLGVVFAGGQDHLKGKILRITHMGNQSLFDLLIALSALEMGLNLFGYKVPLGKGIKSAEEVILNYIKEEYL
>gll3130
MRPNERGHFAIEPLGVELGIWPGRYLDMELPWLRWWDAAGNLLPTGQERAQGAERRAEQAEVEARQERTAREQAELRTAILEERLRRMGLDPNALPDELV
>MLBr_00017
GQRALLWAAGMLGALAIIIAVLIVINSYAGNEQHQPPTPTVTDTGTPPATKTLSGFPAAYCEYRVNWTNHKEISNSGLPKQAARAQLAGAIDISPVAGQT
>Sph21_1899
SGDLAGAAELINTVRRRDFENGVDPNPVRVDNFDKYRFLDEWSIEFLGEGRRRTDLIRWNMFTTENWWDHQASQSDHLKRFPVPTQAISGNNNLTQNPGY
>Chy400_2799
LCNDIATQVYPETMNLDDPRFFAYMDKLVEYDRALRALESRKDPIAMAHSTRLKAAIALRLLAIYRLPTRKTTEAIRWKGLPGFPNYPGPNRPQRVVAAD
>Sinac_3968
IVWMGEFGRTPKINENAGRDHFPNAWSTVLAGGGIRGGQVIGDTGADGEEAKDRPVMVPDLLATVVRSLGIDPMKQNVVDTGRPIRLVDPKANPIKELLG
>BSU27370
KKKMPLQTDPTVLYAAGKHKDRVLYKDLEIDSPYNTYKNTGLTPGPIANAGMSSWEAALHPDKTDYLYFLAKSNGEVVFTKTLKEHNKAKEKYISSKNEK
>CTL0652
KEIEEHIEKVRQAIKEDASTTAIKAASDELSTRMQKIGEAMQAQSASAAASSAANAQGGPNINSEDLKKHSFSTRPPAGGSASSTDNIEDADVEIVDKPE
>FP0875
MGKMKETQQKIEDTKKRLDTVLIHEQSSDGLLKVTITANNAIKNISVSDALLEDKEQLEDYLVTVINKAIEKATRVNLTELDAVTKVDMPMIPGMEDMFK
>HydSN_0832
GIHFVIDDFGSGYSSFLYLKFIKTEILKIDGAFVKNIVKNERDRAIVNGINIIAKHLNTKTLVEFIEDEETLDEIVKIGVNYGQGYYLGKPTFDLEKFFQ
>CLDAP_18440
KQVLLPSADIYELRANVYHPTKPFVADIIEIEFTPEKIVINPTPYPGAIAPAVTAPPERFATFVARLTQEALLTPTEAFASPLTTPTPPFVSPLPTPVAP
>PSMK_04190
AYGEHAAVELAAEGGEQVWVPPGFAHGFVTLEDATEVHYKSTAAWAPASEGGLAFDCPALGIDWGVTRAEAVLSERDRELPGFAGFESPFRPGAEAARDR
>Sph21_4664
KEDSTPANRYGIKQVTASGIGIWMDDLNGESGKMLALHNSAPVGTVVKITNPMTNRTTYAKVVGKFNETSENKDAIIVISKSVASLIGVIDRRFQVNISY
>BSU20610
ADQKMWYKRMLNVADEIINVEELDKYKVSGEKPGEFSPAKMQKRNEYMIDHSEAIVAVYDGSKSGTRNCLNYAKKTYLGHQLWRLHPDFNFELDITYFVG
>CLC_1531
ICGRLKSIYKELNDLNSDVVSFDSISSVTQVLKNVQNKAVMGNVSTLTIQNSSEEDVEKLANACMNLGVNILSPACGIGTKSPIENVRSMVNAAKKRNAK
>DvMF_0781
SGETGFDCSGFTGWVYENMGVDLPRTSQSQFLEGRTIRREQLQTGDLVFFKRNKKRRIHHVGIYLEDGKFIHSSSSDGVVISKLDAKPWCNQWAGAKRVF
>GAU_2651
QGGGGFGGGGGGMFGGATGIDGTRPRVILQFPANAGDMLLSGTLAGGEALANRAQLVDAPVGKGHVVMFAIRPFWRWQTQGTFFLGFNALLNWNDLDVGK
>glr1398
VYEQMPNLERGELPGKPDSTLVRRLMLYHASIRGRPETSRLDWKLTLSDYLGYNLNIDPATYPEYKAGQDTLARDRAAVDALSRRERNRLVDVLVFALQR
>BVU_2384
QALQQGELEWLTEKIKVFTEEEQEAILASALSFAEHDLIVAPSINIQPKETCSQQELMYFVCSAFYNMDKSRSKIVSFLMKIFPLYFPAGESVLAKRCRD
>CLC_1813
GGYSNYNGAPGLNLIIRDFSSDIARVFAWVDSDTGASWSFALDPPNSNYTKLYKNTSKVITKRNGGYTFSKGATYKVKVKGYNSSGQVVAENQITLKIPQ
>Sinac_5058
IVDDEGNPRKAMFIASPNGSENKHPETDDILPGSDWNSGIRVGDDGRFLVVGLVPGLHYSAVSRTGFEAFGDLFKDVIVAPGETKDLGDLEVQPPKKQED
>GAU_1697
LRIDAYRAREQADKAAEALGYAVFRAVEAGGDLDADARSRLMDSLRAKDAEARRMETELANARAAAGMPPEPAAAAAPEAPPASPPPPTEPQNGSTGPQQ
>Kole_0876
RYIKTIKKASTYDGVIIFTMDTYRNKYSAELVNLLIHENKNNLLIAIQSPYDYLFVKDKELVNAYITTYDWNEYLAIRLLDYLIDNTPLKGECILTKGGI
>Turpa_2189
PQVPYVDQAGTRYLFTANDRAVFSSVAIGGIAGSAVYPWTGLSSSWLVGSVISPTQDDCANWTPVGVNGFYGEGSNTGGGAISFNFGGCAFSRPLYCVEQ
>ANT_05710
AFYEKIKYDENGQLLTASLMDYLIPQATDMPKEMVVEHLETPSPLNPLGMKGVGEAGAIPTPACFMQALEDALYEYRLQIDETPLNPSLLWEMVQKAPKK
>Turpa_2125
NATRSPTLRDLVNANGNANGPMMHDGSHATLDAMVDHYNAIPAAFNPQLDFRLQLSGFPQRLNMTADEKAALIAFLKTLTGNAIYTDTRWSNPFGPPPGR
>Sterm_3506
CVDGARYGLLSFGRILTIKRDNEKCVNCQKCDKSCPMEIKVSRHNEILNPKCINCLSCIAECPERKTLSIGIRSFSGKYNLISFFGALVFGIWILTRLLK
>Sph21_0616
MDYKVETYKPGVNVTWTKEFAWQALMWENRLEFAMEGRRFFDLMRWGQLEPVMNAFINKEKTRFDWYNQGRFTAGRDEFLPIPQAQMNWSKGSYKQNPGY
>CCALI_01810
KTSKVHPLLYSKTGKVHPLLIFLDGQSGKSYRLGIENGRVHVVTSSSFLSPEDLGVIDSFMQGMKERTLSRPSRRLGRNEEKGAQPPENRKIFWGLRYRP
>CLDAP_01260
LLGRWRRLLEVIDGARTLLAEDVNFLGLSGAREEQERWLSMQRLVGLNGSADWLLAGRRTLPTLTLTIDFPLPAFRQPGRKRRLMRTWRRLYGGLSADRD
>BSU40560
APELAEKAVNDTEAKEKLEAQLESIQKAAADFNELTPPDAAAEIHRTIQEHNETLQKSAEDVLKQAEEGKVSLKELEQSDLVQNAKQITDVMGQIEKLGE
>BVU_4020
IDIVVVPTIIPEALPLVLVEAKSVGLPAIVTNLGGQAEIIRNGIDGFLVPVGDSLSIKQYIEMMVKDRVLYNKLAEESYQSVSLFDYDLFKSTILKIFIV
>Kole_0088
KANYTYDFGDNWEHKIELEKILPREKGVTYPVCIKGKRACPPEDCGGVWGYEELLEAIKDPAHERHEELLEWLGEDFDPEHFDVNEVSFDDPNKRLKNIF
>BSU24930
FSYSQRDPMKDVEQELETLQLSAMQEIYKLKKKMTVLEEELLETNLVIRKSKQNDINQKIAKQILSKYNNGMSAEAIAKAEHVSVEDVNTIIKDNEKVLV
>TTHA1397
KRNLSALKRHRQSLKRRLRNKAKKSAIKTLSKKAIQLAQEGKAEEALKIMRKAESLIDKAAKGSTLHKNAAARRKSRLMRKVRQLLEAAGAPLIGGGLSA
>DvMF_0185
IQHKGFALVDLFSPCVSFNKVNTFGWYKQRCQELPEDYDPTDWAAAMQVAQEFGERIPIGVIYRNDRPSLDASLPVLQKGPLGRQPVDRDGLRALMQSYT
>Sph21_0164
RWDALLAYLYDGNLQIDTNQCENALRPCCLGRKNYLFAGSHQAAKRAAMIYSFFAICKKHEVNPFQWLKHTLLNIASINHKNIKDLYPQNYKQIMLKSNT
>ALPR1_04753
KEEYASLPKEELIKAINRLKKKLGGLRTTTAIEDIINDHHESWISNLLIYYDKTYQFDLERHDPNKLKRIDLTGIGVEESVKLIMEIKNQLNGKISNPAH
>Chy400_1538
LIGANLARTWFGDAGIYLSSIFGGLVDVDAITLSLSELATVRDGIGEQTAARAIGTAVLTNTLVKGGIVLGGGSSLLRKAMAPIFTLMTCAMLVGLLWPW
>ALPR1_08198
EQIIQDKDMRIALLESEVANYGEVRYLGNDIAQEAKVNHPKLRKFTLNNSLITDLESESTDTLLVAFAEFTTKPSKEETEKFTQWLKLRTKSDTVALILN
>Amico_0228
WGVVANRADELAGKKVTIVGKCCESGDVLMKDVMVTDQITRDDILAVFNTGAYNFSMANNYNRLPRPAVVLVREGNAYVIVNRQDYEDLLSGEVIPDHLR
>Selin_0802
NDYGYENVFRRQVEGLCQGGDIVFGISTSGNSPNVISAMEEAHRKGGVTISLSGRDGGKLAAMTHHSIIIPSPHTPRIQEMHIMVIHILCDLIEKRMEFG
>DEFDS_0483
DLADHVCSTSGVYKYVKESDNKRFIIGTEEGVGYRLKKENPDKEFIFAYKGFQCKNMKKTTLKKIYDALIKEQYVITVDEVIREKALKSIKRMLDIPRNF
>Chy400_2602
VWDELVPSRYRHLINLQGINSYYLPVDFADPVYLPFEDDNGEEDQAFFGSSVQLLRELSELAPQLIKAGVSPRSDAFRCLESLREAARQSVECGLPVIVW
>Turpa_1098
YNANANYQDTIIDGLGLKTALSLGTFVHIKDGHFVDIRFSYVWHETNAAFTRSGYWNETEKDAAGNLGYTIARRNINEEVRYRFDQGGILITAGYSARLK
>Kole_0304
FETYLDMFYSMIKYIPHPDLLVFIDADIDTILARIRKRGRNMELEVPIAYWQQLANLYDSWISRYDYSPVYRIDAKFVDIERYPDHLDKIVSDVKRILKI
>gll1668
FAAVVTVENGCAGLGTAAFVAFLMSLCDARYSATQYALLSSLMAVGGIVLGSTTGLVAGATGWPLFFVLTATAAVPGLLLLPLFAPWKERTPATAIKSTF
>BVU_2784
DGVNNGGNRAYSSYISATVPFTLAGLEWTAEIGATPWGTDFYNYSEAPVCNGSNGFTVCDISMGAAKEIKITDSFSVPAFAKVTVNPRTEGAYFVFGLSF
>MLBr_01322
YQSVGSGSIFAKSSIKKLYSQVSDADSALRVAIEALYDAADDDSATGGPDLVRGIYPTAVTIGAEGAAEVTESRIAELAREIIESRSRAYTLGSFGGSEK
>BVU_3418
QDGKGKDAICRAIFALGGVRWFILEGEKEGNDTILFGIVIGLMKDEYGYISLNELSDIELDLTKQGFGKLQVRQQEDFQPTPLKKLRDSRLQEFLARMGS
>DvMF_2511
TDDMFALHGADKDDLEGYASQLRRLAGVRVSLMVRGDGAGRSKVSLRSSGTDDVRVVAAAFGGGGHRNAAGAELDMQPHEAARAVLAAIPAQLAPCGKEA
>CSE_14710
RSNRSKPLMRLMLSICFEKMLLYDFALKQLELGITEDGTPEVKKELLYRYAVMKKNIGDVISSRKALTELLKMGDYKDAKVLLETLPQEGKIIDIRGEEK
>Sinac_3662
VFHFFVPFFLLLSQDRKRKARALTKVCIAILFMRFVDNTWLFLPAFRARSMWEFWSVVPAFLGIGGAWVVVFLDRLVSRPLLPRNNPQLTAALEHHGHGD
>GAU_0432
HFDVQIVGVTRWQVGTVQLAAPAFGRGTARLVPFLEAVAAHAQPRSTPAVFVPRDFYGAATQWSITVGARLHVGTMRARMGRYGVLDPALGRIMSPTHSH
>gvip136
WEKYLIGWNTDYLVPAVARARAAIAAEFPKRPAAPRTAQAPQISRTPCPRCRQALSKVPSKKVKRGYFLKCPACADLVMFWNPWRKIWELPKPKTDPQTP
>Chy400_2075
LLLRRGMITPAKLAKALIIQQQERSRARTAPQVLGEYLVEKGYITAAQLEAVLTEQIRLDQQGKRYSLGQLLVRMHLMSKEAVEKAAREYEQIFWQQFNT
>Cpha266_0684
IIAGKGLFCREDEPFSYETEGVNYFDMETEQFLENETLVLFTDGDTITVTTEDDPLRFLLISGMPLNEPIAWHGPIVMNTQAELRKAFEEYQNGTFIQNG
>Selin_1779
AQGYRNQILPQARGEAAQIMEAASAYREERILRARGDVARFLAMESEYRLAPAVTRDRLMFDTLQETLPKTKLFLIDSDAGSGVLPYLPLDGVRTPSARN
>GAU_1682
EHGVELGGHRARALAPEIVGGADLILTMGPHHLDRVEALGGAGRSWMLTAYTGHEARPVSDPFGGNLDVYRATYEELEQEIGAILDRVVADRADRAGRQG
>Chy400_0734
SMGALFSQQIARTSWPDLLTWARQHRIALVGSSDRGASDYRATTYPRPLLLVLGSERHGLTDEQLAACDLVVRIPMRGRSDSLNLAVAAGILMYEATRSQ
>DvMF_1137
RLAVCGREWGLGGVVCSGYEAAGIKQRCGRDFICLTPGIRPAAPQRSGSGDDDQRRVMTPAEAVRAGSDYLVVGRPVTGAAGPDGPAEAARRILAEMRGA
>CLDAP_16130
VFLFAVVLPFGWLAHRLVTSAPRLFQHAGWDVQPLEPVSEHEMYLVRYVYRARRRASGNWQRQWLRAAQGWVYIEIAVILLGGVLMIPLFFSAVDFGFGR
>THEYE_A1303
PDYMNIKEDLGRYFKTKKQKDYKAFKTPTLREVAKTAPYMHNGIFKSLDEVIDFFNKGGGEGNKVLKPLNLTEEEKKVLKTFLVEALSGEDLKIKPPDIP
>PSMK_25060
LHAIEQHLADLPDAPGGPHPAGATPGRSRHHAAAEAAGRLLAEVSGSVPAGLAAVEGGRREALATLLERVVTGLPGLSDEVSRAYVRLTPDVPDANAPDA
>Cpha266_2413
HVFGGTGRRYAALGDQIIVSIKAAVPGGVVKKKDVCKAVVVRCVKEQRRKDGSYIRFDENAVVLLNAQGEPRGTRIFGPVARELRDRKYMKIVSLAPEVL
>Kole_1148
QSQISRIVGEQAGFFGILVIASLGAILHIPSLISFPLGASLLESGASVTAVAVFITTLTMIGVVTLPVEIKELGKKMALLRNGISFIIAIIIALIMGVIL
>ALPR1_09505
SNYMAKSLECTQENYKSIIDSYFFVGIVERYDDSIKVLSKLLGKDQRIDIPNKNTTNSKSLYQNLSKEDIDLFKINNSLDYNIYNYCNSIFNNNYCNILD
>PSMK_18070
LRTGDFKTVTRSAVVSPPSDATADLRRVAGALFDAWAHRHFRPLRLLGVTAGPLQEAADGEQLGLFDAAVRGRNARVDAAVDAIRARFGDAAAGRADATL
>ANT_29250
VFPSFYGEGLPSALMEAAACGLPIVASDLPGCRAVVEDGVNGFIVPARDVEALANRLEDLLRSEDVRRQMGTASRQIALQRFNQNAVNRQILAVMEGKEG
>CLDAP_20910
VANGLNPNSNDASGDPDNDGLSNLQEYQHGTNPNASDSDGDGMPDGWEVANGLNPTNPGDASEDSDGDGQSNLQEYLNGTDPNVSDSLTKLFLPLLQKSN
>Turpa_2347
LFGKDNEKGLKLNHGTFEVVSAVDNPDQVAVYNESDPHFLQTFEAVGGKNGIPVPFGVLFKQARSIYEEDVEEQVQNVVAKKGRGDLRKLLAAGETWQVT
>GAU_3767
DTRFTWVPESFLTEQKVRSWAEMPVWSYTGATTVAFCTTVVDKAVKAGLTFRPLATTVRDGMAWYHSRPAAEQEKLRAGISMEREREVLAAWHAKQSEGR
>ALPR1_08253
LTNQSLIAFRFNEEYAYSNCYVRLISRDSLGVILDNQLVNVPLFDSKTGEPMGDGFGSSYTYYDSLPFQLNPKTKKVTLLQYMRENELTGIEAVGLKILK
>Sph21_4533
EAQNAIGGKWSLKLIVALAKGHKRFNEIKEYIGNISPRALSKELKVLERNGLITKGACRERPIYTEYQLTAIAYELKGVIEEISNWGRCFRARKLNQLNK
>Sterm_2220
DLEVKTFEVLDGIYGKDDNNVYFIDEKLINADAKTFEIVNGLYSRDKNSVYYLKYKLPGSNPHTFKAYNETLDKDGFYYEAEDDNNYYYQEKVLKKKQKN
>Chy400_0874
FNPTVRRVLGITFLVLGLIGSLFPIIPGWPGYVLAIILLGRRDRLLRRLHLVARFGLRWLRKAPLPHIRGIGHWLSQQYVEIRRAVVPRLIAFERTIDGV
>DvMF_0436
AEFVSRPGVSHSLRGTFPGWAARPLAVLVDVIDDDPAARWLSVCFHDDSLTDPEERGDWIPTGLNGNDARCFNLEDGDKEFMHYVKERISEAFAHCRANA
>gll0958
FAAVAEDPAIAPSAAEEYALPAGACAVSAQLSANVWQIAVQPGEPVAAGDPLVILESMKMEVVLTAPISGTVLAVLCAEGCLVAAGQTLVVVQPSESAPP
>Emin_1038
SLLLIYQVPHEMDKDGGDPAKREAVNNEMQRIIDEYEPFALAGSIGKYHYLKTYFPNMKKAIHYSTTKRPSAKKLFMERKMLKDPKVELYMIDEYTYLPF
>Turpa_1957
LANQHQIKVKDVFVRVQKSRLGYCTHDDRIMLNGRLLFAPQDVRDYVICHELAHTRHRNHSPAFWHYLEELFPGARKIDKRLRDTRIYSLQVHNPEGGQQ
>CLDAP_08100
NQIEVCEECIGRVALLRAGDLGRLVWIQVGDGIVEGPFQVLDVAARHHIPDLLRRNWVVDVDYETARRWGMRGPIEVTVFAEPPEKVALRMSENAQKTVP
>CLDAP_10310
DIATARAQYSKKVLEEVASQQGYGPLRGETYTYSDTARRLRVLNVRIDPQDPNRAYVTIAIDVYSTGGLFSSGSTWTSERVVEVIREDGAWKINAQEYFY
>CLC_2720
PLFHSDRGFQYTSKNFKKKLDDADMTQSMSRVSRCIDNGPMEAFWGMLKSEMYYLRKFNSYSELESVITDYINYYNNQRYQKRLKCMTPLEYREYLKSIA
>Sph21_2440
YITKNCSGRYLNRQYKETELIREMEKYDPKDGERLREIALSALNAHDMARNLLLMTDYLTWRNRLNKWKRFTNNAKLVKRAFFYKRIYNATKWTYFNKTY
>GAU_0626
TAIPQMIFMYGAIFAIFYFVLIRPQQRQRKKHDETVRTLKKGDEIVTAGGIVGEVLHIASQGKDGAATMEDRITIKSGESRLIIERGRIARVGSATTPAA
>glr4344
AAICLVEGVTCPAACITVLLLFRDRIFSGQRWWAFLGEHSYAVYIVHAPVCVLAALAFRGIPLHPLGKFFVVSLLGVGLSLAVAASLRRWGGKAVRAVLG
>Sph21_4395
DSVDNSLQRYFLTSLMDGFTDSARVNIGNPAKSNGIIAGDIVVIVNDEDIEQKSRFTVFWNGELPGTMVSHVMRTPNAEGNIKMECHEVKTNNADLVYFK
>GAU_1245
YLGFMAVGVDVPFSAALFLQGVLGIGVAIPSSPGFFGVFEVVAVAGLGVYGVPKELAVSWALGYHLLSFIPITVFGAVYFARLGLSFGNVRHAQSATAES
>Turpa_0289
MAILRALGASPRRIASLLVAESLILTVSGIVAGYALIAVVSLVFKNLLLRAFSVGVGVFPLTQGEFWFVGVLLFVGLVVALVPALLLYRRALGEGLQVRQ
>Sinac_1695
SDGPRDRVDGFPLIVVVDDSEFTARSEKNFLWVTFTRSNPASDIEGIGASITQKHWGCVGSLVIDARIKPHHAPPLIDDPSIERKVDALAGPGRPLHGIL
>ALPR1_20628
TLEDPVLYFTIDSMNVGDITKPIQFENPREGTMLRILYYKAKYPAHRANMEDDYEKLKAATLRKKEDELLGKWFVTAKEDVFIDIDPSYDRCNALEDRGK
>ALPR1_08010
QIQALAHSKSWEKSAFDSERVMAWLDQTIIFDKTPLPEAVKMLENWFGVEISILNFEDENLTISGKYKGETLNNILDGLSYTARFNYEIKGKEIQINFQQ
>ANT_23430
IPAPLSEALSERIRQLAIQAYRAIDCAGMARVDFLVNRNTGECFINEINTIPGFTAISMYPKLWEASGISYTALIDRLIELALERKAERDRTQRHYRRGE
>Kole_0771
FSASLRFLSYTLKADIGTILGERSSETANFGSNRKGYLLPNTKCIANLSKTRILLLEEGRHIEPDIPINLSLDEKISWIIGEADPMIDEALRIVERASEE
>CCALI_00715
MTQQMLAVPGVSDVHDLHVWTIGDGMTALSCHLIVDKEKIDQAPDVVRETKQMLASRYSVGHATIETECGGCGQPAEPYCRLETMHGENAHDHHECDHTH
>trd_1626
VVERLEEYLAIPGIDVLFVGPNDLAQSMGYPGQQFHPEVQAVIDDIVRRVDGRLPLGTTAPTAELAQRQLERGFRMLATNTTALLAAGARSMLAAVSARA
>CLC_2274
GVLCGILDILPYIGTVVIFLPLILYQFYTKNYIIFLGLICLYLLLIITRQILETKFMSSKLQLPALAIIISIYIGFKILGFLGLLLGPLYIITLKEFVKT
>DvMF_0324
QGSAAAAKVLGLFSRGRLESDPQISQVDVRRCVGCGKCITTCPYGAIEWMELRGEMKARVIETVCQGCGICTVTCPQGAIQLQHFTDNQILAEVNALCLS
>CLDAP_00400
REVQEEVGISIRIAELLEIFPMVNSGGVSLGIVLAYQAHPQEGAAELRACDDVDQARWFSVEELPAALAFDSTKKLLARWKRKFISRMGGHDDDIIRNAG
>ACP_2418
TAYNGVLEMHPDDAAERGVTDGASVVAWNGRGSLPLVARISRKVGRGVVAGRLHWNKLSAAGHNVNLLTGQHLTDLAGGPALYSVLVDVRLADSLTNSGD
>Turpa_3559
PRLNLLLLEKLCLGKCTFCNSMFEIGKGKMNLWSKMIRENLPKAITEKKGLTFWNRELAKRKALLGVRSGHDEITYERRFICPDCITNFFARFDITKNRK
>BVU_0496
TLDNVQDAVKKRIGVSVVRDGKTGDMIVKLVNLLPVAVNAQVELPSLEGMNTTAVKTVLAGKPTDQQVRPVSGTMEVSEKFGYELPAYSFTVIRINKNEK
>FP0075
SFKTFSPYTDLLLHDMGSELNDGYTEGSAKTYEWRTPPLWGLGLSENAQGGNVFLMHDGRARSIEQAISMHGGEATNSKTAFNNLSQGEKNALIKFLKSL
>Sinac_0785
IKQAASELGQSYRHIWGRIKAAEQALAHPLVETQVGGQGSNRSGLTESARRLITDFLTMRDRMFQVMEDEFAPPPEPDQGPTPPPHSPALNPDRTPSVDA
>GAU_2708
RGMRMNTNSSMLWLSANVHDLLPDRVAPAWPAAVRLSVGRREFASSNAAEYVLGLDVDASRLPGNHPAWVRTKALLHAVRLPGPALVVGPYGTRRFGLYW
>MROS_1208
GGSGLMFSFTSYSNESSFSNNKNEEDRTGFTAGLRGILGTEWFIRKNISVHAEYLMYLSYSWNKNERKLTANGQQLPMVKEKSNALSMTTLVLFGLSVYF
>PSMK_05060
ELRRVLAPMLEGLELEESFVVPGAVTSAGPLAADGRRATASVAGAEVLDRHDALLDAFAPLERLEIDFEPQALSPSASEAWARELSDAKTDWARLLGAGG
>Sinac_0031
GLDNGDAIAFNVVATFSEAGASESNVRETRTLLSTLRQEASQPAPGAPAGKDHDRARKMYADLLNGLRVERDGQSVILRASGLGLIADFASLVAAGVIDL
>CLDAP_37210
IKWATSKDIVRITQGQGAVPGARQSVWADPAGTAAFPADWVTAVAASANGRSYDRPLVTAVTQARDIIGGAVVVSIEGGDYVTAANEANAQFQALLDSEQ
>Caka_1370
KDAWFSYSLQSLWPINKSNAAGQTALEKEGLQFVADNGGAAPFYGEEELGGKKYFTAVYADIGVAPVCISCHNEHKDSPKNDFKLGDVLGGVVIRIPMDS
>THEYE_A2066
DDVANHIRQIQGPSESIEFLRNFKNSLEDDLTEILTTQSFQDLTGQVLKKVITLVGDLEVELVRLITTFGLKIEEKEMAKKEVEKVSQEDVDDLLKEFGF
>PSMK_04340
CDPVVLLGVDHDYGRLPALFKPGKIRVTADNLDLVRGCHFDPGYYKLGDLIGVPDVGLQERGYREARRVFERDGRRVLNATAGGKLEVFERVSLAEVWTL
>Caka_1498
FSVLIYPAYLFKPGGIELVDELTIDANTPPAFVVQTKDDLDYYRSTLAYAAALDAAGVDIESHLFARGGHGYGLRDTGHPVSQWPELCAAWLREMQFIDG
>GAU_2635
DAGLELGGLSARPEGIAPFATVGIGGMTNDIDASILNVRATNVAYTLGVGVDVGFTPGMALRLQAKDWIGKFNSQDAIGFRVDGNVAHNFALTAGLKFTF
>FP0530
EMRIGTIIAVNDFPEARKPAYQLMIDFGTEVGVKKTSAQITKCYTKDYLLNKQIVAVVNFPAKQIGKFMSECLVLGSIGSDGHIVLLSSDSRVENGLKIG
>DvMF_3197
ELNIAISNVRNYHKALEGESFTSVLVVNGPGIRLMGADDPDFAEPLRELRALGLDIRVCANAMRHFGLDAAWLNPACTVVPAGIVELVDLQRKGYAYVKP
>FN1511
NPETEKIIKYNNEFRRLSKKSKDNIESDLGKQLRMNRSIQVEGAFAVLKEDMKLRKLKVRGKNSTKREIGLFCIAYNFNKYLAKLSRKKQGVVLHPLKTA
>DvMF_2907
LRERRRHSREIAPRTIRNLAAELRELAEIAERVAPVDAETLVRLRRIRHEMNDLMDLTRRPEFHRIPAQRRLDLHNGIQRTREQILESAQAAPTPTPRLQ
>DICTH_0832
QKRGVCIRVTTMTPKKPNSALRKVARVRLTNGVEVWAYIPGIGHNLQEHSVVLVRGGRVKDLPGVRYHIIRGALDAAGVEGRKQGRSKYGTKRPKEGGKK
>glr2464
QARARIEELERQLAAAHKTPADSLHQLQAKLDAVQQEALQLAQANSRLLEEIKSLKQEPSPTKPTAAIRPVVPKPIPASRPRLSVPTAEPTDAQIPDWML
>PSMK_26050
GISAMAIHTPHQKFSFYAAAKAGVEAFVANAATEGQRLGIRTYAVAPGAVETALLRGNFSERAIPPEKALDPISVAGVIHDLVTGEREEASGSTIKLPSP
>Emin_1282
IHEGWKENYKKTIDKIAAKIPSDKISWISVGTLRFNRDLKKIAEARHPGVSMLDEEFFLAFDGKMRYSESDRKEVYDFMIPLLKERFSKSKIYLCMENVL
>DvMF_1357
HVQTADAMLLPGGTAYLTDAGMCGVEASVLGMDHKVIVDRFLTRLPQRFRPATGRGSLNCVLLDVDEGTGRARSIRALRVACPAAEAFGADNGTSLATDA
>ACP_2282
ARTLEMFVAAYGAEAGNMALKVLAVGGMYIGGGIAPKILKTMQNGIFMQAFTDKGRLSELLIKTPVHIILESRCALMGAAAYAEQRAAELSGTSVRAASI
>CSE_06500
PGPVVIFKKKTCKTDESGNFSITFSKSELAAMGDQTDILLTINVKDSARYSLEDVASNRIVVRLLRSKGPTYNFTLLWNQNTAQNKANKGSFAVNPKAQT
>CLDAP_31540
GAKTIADGLRVPIAIGDFLILRAIRESGGIAVTVTDEEMLHYARVMGSKSGIFPAPEGAATLAAQVHLLEQGWIKPDEHVVLFNTGSGLKYAHLWANMVK
>Sinac_2505
TGTWKWSVERNGQKIESTLKLKQEGTKLTGTLVGRNNTETEITDGKVDGDDVSFKVTREFNGNKIVQTYKGKLSDDSIKGKVEFERNGESQSRDWEAKKG
>CLDAP_16740
KDYIRAGGVSGRMSAYEDPELQAQYPYFEPLVISWKEYGNPIFRPRFPEWPAISELIAQTGTEMMLGSISVEDGARLLNEQIRQILDQAGYYSGQRPKLQ
>PSMK_06060
LSFSRAPCLIDADAGSDAPPAERGRAQVEPRHIDLRPYILFDGEKARITPGGLTRVALHRGSLVVNSSQGGGSKDTWVLEGDVPTPANAPPPAAIGVDRQ
>Sterm_1631
HFAVTKDKAEVKAGFVIYFQVIDSLKYVYIVENPIQTLEDLCIVMFKDVISKKKLQELEVSRDIVNEGLRNEFNEKADFLGIKINKAELKKVVVIYENIT
>Chy400_2222
VFASSREVAKLLRERDFRASFQQGVRENIFIALIEEQWILCIIFNKGTHIGLVKVLTKKATDELAAVLERVRQQHKARDEVLGSAFRTSMEDTIDLLFRD
>Caka_2599
GTLVGKNQNPRIVTIDGHGVEVNTDATLLVLKNKDVPGIVGFIGVTLGEDEVNIANMSLSRDKGEGFAVSVFELDTAPSEACATKITEHHAIEKYRVIKL
>CSE_14840
KVNAKRMVGYRLASKLEELTHLKSRVMILGYLQRGGIPTNSDRILATRFGVEAVNLVGLGISNVVLGVKNGEVITTPYDEAYDKIHTADTKYYELARIFF
>DICTH_0782
QPDPENPEEVLNNDLLAPEGYGEIIGGSQRIHDLKLLEKKLEEYNLPKEAFEWYLDLRRYGSVPHSGFGLGIERTVAWICGLKHVREAIPFPRMIYRIYP
>Sph21_3174
GIDPMDVNETQAIEIIELKRKKDIEKVIKTFDENPEARIEQGRWGPFIRFGKQNIKIPKDKDVDKITYNDILQLAESDKSNTGTKKKVPAKGKSKTAKKK
>MROS_1990
KVVFGKIVYALSMSMVVAFVLIFSFVNTPVNTNADYVLEQEEVIRNIVTEYLAAGNSEDDYTIDIQTENIEDQELVDYLLTDDNLLTELYIDSDLLFNEK
>Sph21_1422
SGIRVFGKGEGKKPARVNNFQVERHQDKRDVTITWNQQKTAQGYNVLWGIAPDKLYSAWMVYDNNKLNMKSLTTDQTYYFAIEAFNENGVSERTKVQEVK
>DvMF_1580
HGDYPSYHGALAYSSVYVVKDAVERAKALTTEDINAAMKGVDMMTAFGPVKFESRDGYQNQNFIDTLALQVLQGKHETIWPERYASAKPVFPLPKWRERK
>CCALI_01984
SARGAAPMQLAVGFADFLFVAFFFACFQRLGMSLRAYRATIIALLVVLTGYLAFVFCFRPIFRRWFPSRWSSSPSTGAPFAIAEVSVSPCSTPVWPSWCF
>GAU_1044
PVLVGLLLGGAALGGLLMGTIVTGLFVAISMCTGGGAWDNAKKYIEEGNHGGKGSEAHKAAVTGDTVGDPYKDTAGPAINPLIKIINIVALMLIPLLSRA
>TOPB45_0232
LERFNLLDKAQVFKLDLPKGLKILSKKFQNFFDLVFITPPYEKGLALKTIKNFPENLLKKQALIIVEERTGVFLPEKINNFNLLQKRSYGETTLHIYQGS
>Sph21_0647
RVASSLNYRYNTGLAAGYDQSFLLWNASIGKKLFKKEQAEITLTAFDLLNSNTQITRNITERYIEDSQSNILQQYFLLSFTYNLRQFGGGGGGRGMRLTR
>Emin_0379
YGYLIAPILRFALSRRREYQADATAALITRNPAALASALEKISGNSAVKSLSDMETVSPMCIANPMSGNGGLVSALGGITATHPPIEKRVKALREMDGRI
>ANT_23830
QTGYLFSDATDPNQLVLFQDAPIVELANILAKKFCGQTVTTNEIIHDFVEDQTPYTASHAKKALSILENEQKIKVYAYKMDGSPRIRNSFPDGVSVEFLV
>THEYE_A0520
ESDSIDNALKNTEGYVNHLSLGKDIFIKFWRNVDRNRLSPPINDCEADFYNIYKLEGLSFSYFISNLINMTCDKKIDDRWWFLFPIEGTKENYRKRIICL
>FN1493
KENKIVDDENRIIKAINKIIEEEKKNKNFSQNYYAKKPQSLNIDEQVSINILSYIEIDGYVFPEIVEIKDGGTKVGDVKISNLKINPILDNKTFTEIPKK
>BVU_1463
RRVLYEYKITGLKTNLSYLKRIMHTPDFVKGEYNTLFIEKNSRMLLRGNGNNEEIENMAMIASYIDYLMNLEENKSPQLSDARPISRWREFGLQKGVLRI
>Caka_0642
RLWPSERMREYRDVLKEQTIARSLTGDPHTDLWAAIRGDIDECGSNFNYAAPLTEMVLLGSMAIRANETITWDPKTMTCSSMVAQQWVDEAVRTGWEYRL
>trd_1312
QPDDPFHGLEGLKHLPTALTPAIYDPSLVDRMEFVDTEEAYRLARDVARCEGLLLGPSAAAAIVAALRVARELDQGVIVAILPDSGLKYLSTPLWHPERG
>Sinac_4535
ELQEVGEMYRIFIDDNKRPARASKDLLKYAAAFTFGSMALQEKEVVVFWGASLQPDSTTVLAYQKAVPESGGVVLLQDGQTVKSMTAQEFQSAPKAGSVR
>BSU25570
VMNVFPNIKADVLKVGHHGSKGSTGEEFIQQLQPKTAIISAGKNNRYHHPHQKVLQLLQRHSIRVLRTDQNGTIQYRYKNRVGTFSVYPPYDTSDITETN
>FP2336
PCKMLDKETFQDAEVIDYINKNYYAVKFNAEGNSAVIFKGSNFSNPGFDPNRKGRNSAHELTTFLKVQGYPSIYIIDKNGDTQQRIVGYKTNEELLKILR
>Emin_0010
KEASELGGNIVFLTVSKDLPFAQKRWTDSFNTDKIIMLSDYRNPEFGTDYGVLIEEIYILSRAVFVIDKDGVIRHIDFLEDVGKEPDYKVIIEKAKELDK
>GAU_1551
FHEKMFESRLYFTDKLVGMGARIVLCDPHRAIVSGPTQLRGGKVESPDIRAGMAMLLAAMCAQGTSVINNAQQIERGYERIESRLGALGARIRRVELSAR
>Sph21_4855
IFNMDRSMLLALERVTTDNAIFSNFDFLPNLDGSSTTYNAYDYIEAHIHGGVKFESDVKAMYVSTQELYQNVRLFGWHYLTSKRSLQNFAYTNNSEITFI
>Amico_0419
VDYPVYYSTAEIRVDCPDEKKFQVIEKIKEEALKDHDAITIDGVRILYDRRGWGLVRASNTQPVLVTRCEGKTQEDLDHITRDMKQRMLDVGIPDFEWTY
>Kole_1277
HKSGILDRYDVLEATWNVARKYEPDDIRNDSERESNIVLIWEFLPLDDILSELDLLPEEFDAPANYASNNHVYFKLSFSIPERVICLSLHLPEYGPGEAG
>CCALI_01755
RSGQRLTHHTHLIVGGDVNPGAEVIAGGDIVVLGTLRGLAHAGCYGNEGARIIAGNMRPQQLRIAGQIARAPEEETRVATASPRPEVARIVDGIIQVSPL
>trd_0668
REEVSQTFAPPVSVTTIPRVEPEIHLRGLHVEEALDRLDRYLDRAVRAGLPWVRVVHGKGTGTLRQAIHAFLRDHPLVKSWELAGPHEGGLGVTVVYLEV
>GAU_3316
AIFWDSVLANVTPGHQETWVDYHNDARPPLLFISGGEDNLMPPSVQRSNAKHYKSNTITEVKEFEGFAHLLPAQKGWEQIADYALAWAEQHARTTPVRSV
>Cpha266_1540
VDPRGSAFASQQLFNETKLQHKKIEGSQKGTKIEFKSKVTKQTIPYKPSAKSIDPFTSTSPTETEGQNGSSAPVSVTVPVPEEIRLSKPKVTIITTKKPI
>BVU_3903
ITNFLGNAKKFTSQGHIKLGYFCDKEKKEIHIFVEDTGAGIPKEELQMIFERFYKRNEFVQGVGLGLAISKVIVEKMNGHIDVQSEVNKGSRFTAVLPYL
>Kole_1990
RKREFIPRFGKYAQQLCFGVEFFPKFEDNFFEVSISLLHYLSKYPEMKIDKHISRLMGDELALEIATGKTDVNVWRKSAEEFIDTVSDLLIYGGNLYYDS
>FN0509
SDSTKLLAFAGLDPKIRQSGNFNASSCRMSKKGSPYLRYALIFTAWNIVRHSEKFNKYYCLKRSQGKSHYNSLGHVAHKLVRVIFTLIKKNIVYQEENLE
>Chy400_2401
KPEDIASAIFTTTPDLNAEFPAVAARAIGWVDTALLCGHEMAVPGSLPRCIRVLIHWNTTKRADEVVHVYIRGARGLRPERAAAMNAFRVVTPLSPEELP
>Turpa_2247
VRDKVHVANLIWNERKEDILRSVHHDVSEEISRIGMHITRMLEIFKKQESAGRELEFFLQELQREANTIGAKAQDAEINSLTVIMKTEIERLREQVRNLE
>ACP_1865
TLEDVRRVAELANLELTSDEESRMLRDLGAILGHVQQLNALDTAAVEPLAQIAELLTGVEGRAAALRVDEIRPSLDREPVLAGAPSADSTYFKVPKVIER
>DvMF_0950
QLFDFRAVKLVVEYREPIPAGVGEQLADALDAGQQPAGRAAALLGEFEARSRAAFSVLAYPEGGLAAEGFAHDSSRVHVRKLAGMAGRMEPIRNLPSDDK
>TTHA1376
EARIVGLADAYEAMTAGRPYRKAKTPEEALREVQELSGHQFDPRLVEAFTELWAQNPIWRDRHAYLAAKEGSVSRSTFSQPSSASASPSPSEPGPRTSEE
>Kole_1840
VTGTTAILTIVDADPIEAIKIVYDFSKKKKLPVLRGCYLEKVFHDESKIPDLAQLPSREQLIAMVVSGFAAPISGLVYSLNGIISKLVYALNAIKDKKSE
>CCALI_00055
EAIASLQKATHFAPRDAYYNVRLGVLCLRFRYLHEAADALRRAIKLDPENASYHALLGDVYAGLGYDREALRHYRNAGRLDPYDARYVEQVRRMVAGDMT
>BVU_3018
SALFTMDKVQTPVLIMHNDADGHVPWYQGIEYFVAMKRLGKPCWMLNYTGEPHWPTKIANKIDFQKRMFQFFNHYLKKEAMPGWMSDGVPAVEQPYELGY
>BSU10070
TYEQGYPAVVNHPAETNHLVSTAKNTEGVQQVIDGEPQMGGEDFAYYLQNVKGTFFFTGAAPEQPERVYSHHHPKFDINEKAMLTAAKVLAGAAITYHQL
>DvMF_0925
AGTTAKRGNAPNAPTRPGNAGTSGPDKPGPDTSGRDKSGRGKATGNGSAKGAQSAKGKRASAKAEPAGTESPRAESPRTGAPGPKSPKPAPAKAPKDGKG
>CLDAP_02280
QHAAQVPFDVAEKCLALLRLAAPIGAKGNSNVVSDAATALYLAFAALKSAIVNVNVNLKLIKDASFVETWSAKVAGLLAEADAAYAQARQAIETTLGVTL
>FN0756
KVFGEIKKEEIDELKKGVLLDDGKTLPAKISGIKYDKNKTSMYISIREGRNRQIRRMIEKFEYKVLMLRREKIGELSLGDLPEGKYRELTKQEVEYLYSI
>trd_0854
GVQVTKLLPIPNIENSKFPEARKYEAMGVHRRLYRFSPEDYREIAKIWRGPAPAGDGDLEVVDGPPAGGPVPDLPEVPEEFAPGLAPEEIAEIARKLAAG
>MLBr_00393
VLKITGLDRFVQQQVDGITLREEHIAGKPAPDSYLRGAQLLDVAPDAAAVFEDALSGVQAGLSGHFGFVVGINRTGRVDQAEELRRIGANVVVTDLAELL
>Selin_1127
RSSGDLAQGAGLVGGGILATLADEAMAHLCLFHLGDGKATVTVELTMRYLKPAMPGDTLIGRAFPVKMGRTIMHVEAEVLRERDNECLARSQAVFMAVGK
>Sph21_1550
TSLHRDYIPSSWAMFYPTWTDVGVFVGSIGLFFTLFLLFLRVLPGIAIAEVKLLLHSASHQQKLKLIKEGHLKSEQVEFYKESLDKYDSVSEEEIKELAK
>CLDAP_21570
IQPPTPPASDAVGLFRSVLNGTVTAFVVLSVFGGVALFLLLAGMLAGISVGNPGPPKYQLLKRAVSEDETLHPSSPPSSTTSSAPSSTPQDDEDWPASLP
>Turpa_3238
RTQIIWDTGIGFGKLAEHNLELIARHEIFSAHGVRLLAGVSRKSFIGHFTGKSDPADRLIGTLAVQTYLTLRGLDILRVHDVKEMAETLKVISAIQHYEL
>Amico_1343
KNLQEFHHSIVADMEKRGLCKKQISGIYEIYSGYSLPMKELLAGMAETSGLTLEEHILLDGSFYTLPEFEFMNLPGQNENREFHHPEPQTANCTSPVTGT
>Kole_1973
RDRKAFNHVFEEYAVLVGIALKNIINMLAPDYLLIGGEALEFQEKFLNKAIQYAQKNAFGKLGEKVMFNVDDLGEVAWNLGVIFVLMDNLFLTTSHNESR
>CLC_2149
AVVGLIGALGNLNDVEKLGHMIAGAFVATLYGIFFGYVVCHPFASRLKRKSHEEINSMYIIVEGVLAIQEGVNPQKIQEKLIGMLEPNERIKIEAHNIKG
>BVU_3589
VCEDLYNAAIEIVTKAGFADRFMGVSQQARFIGHGIGLEINEAPVLAPRIRRELEEGMVFALEPKIVLPGVGPVGIENSWVVTENGAGKLTICNEEIIEL
>TOPB45_0737
NKLVKEGKLTVKVILLPIEALHPDAKSKAISLICDNKGFKELMEGYKNSNLCEKGKEKINQNISFLLNELKVRGTPTFIFPDGEMITNVLPESYILQKFK
>ANT_18480
PCNEEMPVFEAYHKQLGDEVVFIGINYMEDVATVQNFVEANQITFQVLLDPAGKASDKYYVQAYPTTFFIDKDGVLRAQRIGVLTPRMLENYLRAVEITP
>Kole_2002
DGASDKQIFWKIKFPILRPITLSAMIILGHISLKIFDLVYAMTGSGPNNVTDVPAIYMFETTFRANRYATGSAIAIIMLVMVAVVIVPYLISSMKREVSR
>gll3601
GSAQGYQLVPASASIGLRFQERSGFYAQAILRNVPSYFATAPAGQGNGFTVLDFDLGVPLSGATRLGIGVTNLTDALYREPFTTFNAPGAQIFASLATEF
>CSE_10120
SQFSLYPPVKRDIAIIVDKSVEEILVRKAIRDSNIKELKSIILFDIYEGKPLPEGKKNLAYSLEFISYDRTLQGAEVDEFIKKIEENIINKTGGTLRKNE
>Turpa_2031
DLPDANVAIQISGTFGSRQEEAQRLGRVLRPKGNGNQALFYSVITNESSEEQFCRNRQLFLTEQGYEYYIYSYQDFRDKFGTYVEIMKKMKELREGAPAK
>Sinac_2653
SPLVKTAVAGADPNWGRIVSAAGYSGVPFEEQELSLWLNNTPLYRDGVPLNFDAAAVSAHLRAERETTIRLTLKRGSGSIRFWTCDLTAEYVRLNADYTT
>CLC_1526
EYKIDPRKTASLLSTFSMAMQGIIPYGAQLLIAGSFTKGSVSPVQIVPYMWYPFILAIFGIIFILTPFGNGYLKKHPWDFENSRPAVKGSFENSKPVEKA
>Sinac_6075
PKHPFSLRRDKLGPGAWELIFRYSSLEFDHSVFTGGLANPELWSQRAWTTNLGMNWYLNRYVKIYFDWQHTEFGNPVIYRQPDLKQLTNELFWIRMQLYF
>Sterm_2556
SQEMQIIKEKISGIKTPNNNRTQKVTDLINKFGEESVKKLIEGEVYLLKNSMILTGNKEGYNLINGNEGQITDYTFKNQNEILRYSMYEYIELLNNNTVL
>ANT_25750
GLDDLIRNMLKRFPSAMWRPASMSQPVRLEGYTLIFSEGMSRQRYPLTAVRGLDLVEEYNFWSGVKFRSRVRLSGNQEHTFSGIQTFILLFNWTRKEPVT
>MLBr_00927
FGISSAFLNTREIIEIAKAADDLDYDDGIGIPYHVVNLETLNTPPRISTPKSPPGSGLSAPVTFPLCAVLIQPPKPLVPGVRASGVRNRSRLIIKRDSPL
>btf_896
EHKSFDKGYYYVPRFANGGDIPEPTLLYGLKSMRPYALAGEAGPEKVIPAGKTADKTVINNYVNINNPIVRQETDIKRITQQVSEEMQRLYQRNLRQAGA
>THEYE_A2062
GTKIEYGKDGTILVDGNPIGRIKLVKLNNLRHVGQSLYEGVEAGQANGQILQGWIENSNVNPMSEMVQMIQAIRNFDFTQRVTTNFSELAQRAVSEIARI
>GAU_2869
GRYRRYDATDVRRLTFIRRARDLGFSLDVVRNLLHLSEQPDHPCDEVDRLAREQLVAVDRKLEQLLTLREALSQLTQCCDSGHAMSECRILSSLGAPGRA
>ANT_27880
EAVPECMTPVSVMAEWQENGAIFHFAVPAESPTVRGYAAIIAEGLRGATPEEILNLPSDFYIAMGLQDVVTSQRLNGMAAIVAHVKRLALVRLEQMNKPS
>THEYE_A1991
IVSIDDSQKQKEVAQIVIKKSLSVRQTEELVKRLAKPLLKKQKEKFPEIAQLEDRLTSELGAKVKISHKGKGGRLEIFYNSLDELDGILQRIFKKSFPDS
>Kole_1453
DVGRALKFVESMKKKLLGIVENMSYMVCPHCGGKIELFGKGGGEKLAKEFSATLLGQIPFDPKVVSNSDRGETIITHMRGSIVEKSFRDLVKKIVEEVER
>DvMF_0263
AFTDFTNTFGDHKLTSNAWFWQGEANFQQQDFARSALAYEQVISKYPKSPKYASSLLKQGICFYKLGKKDAGKVRLEELIKKLPDSPEAQRAKKFLSENK
>TOPB45_0718
KTTVRTIYDAKFKRVPGKKHMIAFEIIGRGFMRYMVRNLVGALVEVGKGNLTIEDFQKILEAKDRSLAPPPAPPQGLILKKIEYPKIKIIDSYPKFKVDL
>BSU37060
EIVEVLSSLADKGYRVIAAGLDMDFRGEPFGVVPNIMAIAESVTKLQAVCSVCGSPASRTQRLIDGKPASYDDPVILVGAAESYEARCRHHHEVPGKSKK
>CCALI_01164
FGPQINSAIDHLTRTPQNNPNYATKVVPVISAGDGTEVGGVQVMGPRSAVNKVQAVVQFEGRFSSIGLRIRGLVPVETKSIKNIRRIPGVGISGLLDIKL
>HydSN_1261
KDFLKVASLKTAALIKTSLVIPSILKGVDFSLYEKLGHNIGVLFQLTDDYYDKDGAYVVLGEKPLLKLIQDYKNTIFTLINQTNVSSYLKEYVDFISFGI
>Sinac_7225
AEVIEVQTSVQVQLATLQQAVAKAQVARVDRDKEQQNETAGLAAARASVDELKAANSALLNELTQLREEFKSLLESNKTVVERIIKGKTRQVVRPASFVR
>Chy400_0104
PLELMLFVSHIGLTCEGVLLATRIGPLGMTARAAVAAFFSLSILVDYGLGFHPPLTWVVTPTFALWTAVILTSVLGFWLTRPSLVVAQRAEALGLQVPRE
>PSMK_20680
AGPDTDPTAACAVAEGRAGDPHASPRRVPSPPRWNARLLRRKGLRPTDDAAETPDLMLSGAGGGDGWVVEKRHATMVVRSPDRLADRPLPAEAAGHRRAG
>DvMF_1115
REELVGDTRRPALHGGVISSLADVCAGFAVWTRCRIDDRIATIDLVIDYLRPASASDLYAEATVKLLGNRVGNAQVVIWSADRPDRHVAEGRGVYNIRRG
>Sph21_3297
VNTCLSYLRVEKRKATDEINERIIETKADDVSDKQEQVNQLYKCISQLEENERIIITMVLDEMPYQEIAEISGISEGNLRVKIHRIKSKLTEIYNRHERF
>CCALI_01480
ELESRDVDTVILGCTHYPFLLPLLRRLSPQFVYVDPAEPTAEMVGEKLSSLKTPDVPRHQLFTTGDVGVFHAQLERLFPDLLLVSEVKPAWWDDGQLLLG
>ALPR1_05775
LDILRLQSTVENQRNQLDPAYLSLLSEARKLGFSSLSKRLSNQSKLAEVVKIEENVGEIILTIEAALVVKNWVEIDRLESFNNLLIKYRNLEKQIMLEKE
>DICTH_0797
GALYLDKGYEFTKNFVERIFREEIESVEMEIDWKNLLQSQLMKEGKKPSYIVTREEGPEHNKIFYVELWIDNNKIAEGEGKTKREAEIKAAKIALEKMRR
>BVU_1868
HYQTIFYLLFRLMGMYVDSEVKSAVGRADVVIKMQDAIYVLEFKYDGTAREALAQINSRLYAVPYRKDGRRIVKVGINFDSATRTIGDWVIEVEDTVDNL
>GAU_2213
RYAAVMQMPPRATTRFIERFHHHVVRRGHRPVDVLELLEHVDTAALVIHARDDREVPFSDGERIAAHWRQAALMPVDGLGHRRILRDAAVVDATVAFLRG
>PSMK_10800
SELFFDVFTDFDPDNLLLTQAKREVLERQLEVARLRASLESLAADEIVCVCPDRLTPLGFPLFAERLREQHQSSQTWEERITRMAAELEAAADRHRPRVK
>TOPB45_1042
SSAKRVAKFRPKPLIIVNVHNEEILRRLKIVWGTYPYMVLSEKEEPENMVKEFVKKAYQEKLIKEDDTLVLTMGYPMGKIGSTNLIRIIKKDQILEFVSK
>Chy400_0651
AGLLTYVHALLQPRINALFVRAGGNPVPHDLDRQIDAFRLRRKRMALICIVVVITIAMPGVHVWISFPSWLTVVLVITIGVFTWRAYSSVNAYGWVYVVW
>DICTH_0635
RIPLAEATIYLATAPKSNSVIMGIDKAMKYIEEHGVAIVPEHLRGNSPDYIYPHDYPNHFVKQRYLPEGVEEFFYNPSEQGREKKVKERLEALWRERYKK
>GAU_3004
QSPPRQSADGVLLANLLHFVEDQPTMLERLATVAPLVLLVEYDSERPKPPWVPYPVSRTRAINLFRSAGYSQSVDLGSRTSRYGPERMYAMAFQQQPPSA
>Sterm_1181
AHKGKVFYDDLIRFITSSPVLAMVFEGEDVINIVRKLAGATSPEAALPGTVRGDYSLDVEYNLIHASDSKESAEREISLFFREEEIINYELITAKWVYPK
>DEFDS_1859
VFSYSKREGTLASKMKNQIPENIKKERAKMLRKIGKKLKLNSELKMIGKTAKILLEKNGGGHISNYHYVKIVNDNLEVNNFYNIKILKREKNRLIGGLVE
>CTL0562
EVSAKLVQALVQAVDAQGISGNLSAYIGKHVSARAVNEALGKEITSKLKEKGVSVGKFSGGAQLKVEERNWVLDMSSEVLLDLLTRFLQKDFREMIFQSC
>HydSN_1315
PYKDYAPYFVAKAGLHGAVLTLAKEFAPHVLVNALALGPVLKPDDMEDEEWQKVITNTPLKKEVSLHDIYNVLKLFLETTSITGAILPIDGGRHVKGVSS
>FN0234
PIFRIFSIEKILKIDYNNPHKLDKMEEYYLSHDWKTISKDEQTLIVSYKEDDTQNYEYNIHTFDNSKTELIIAVSVGASRKLSETELVNILKEAKSFIKK
>CLDAP_36120
LGRKTEIINVGGQKVYPAEVESVLLQMENVVDAVVVGEPHPLTGAIVTARVNLAQPESPQAFRQRMRTFCRERLASYKIPVKVEIVDSEQFNARYKRVRR
>CCALI_01722
VLAFAWWWRGRRRLALPTFVVGSIGQVSLLNTFCHIHTPLIVSAWRGGLGILLGGLIGAAIFLVVEALFPLKPSELVKRSETVTSDGRPAEPTKASLPVS
>Kole_0004
RVKTWVDESLTNRYVLVVEDILDTGNTLRYIINYIWKQKPKDVKLVSLFEKTVHKHGVNLDFVGEKIGDVFVIGYGLDYNEIYRNLPYVGYIPDEENEEG
>ANT_29090
MAPGLPPGEFEYIAGMEVEADHPVPEGMVKVTLPAARYAVFEHRGGLETLQDTFHKIAVEYLPNSGLTRVTPEVDIEVYDDRVFRGFSPESILYIYVAVR
>Chy400_3895
VAILKEGKLIASGDVATLLRRGQGVRLRVQGDPGPAVSLLRTLSWVNSVTVQGDAILIDAPADRTAEINALLIRADIVVAEIGASHSSLEEFFLTVTKAE
>trd_1631
RFGLPAAPEPVTLFVQRLILVNLLLAAFNLIPIPPLDGLKILLGLLPAFWYPILAPLERYGVGILLVLIVFGSLGGSILAAMYLPVYRLLFRLVIGEAPL
>ALPR1_03090
ALLFCLFISSVEYVPETISENTIEHQQDHSEDQNQNQTFLNVAVDAVIPFVVHVSHTVMHLIYQIDLEENQGFHVETAVIPQVNQLSEILFERIISTKGP
>Chy400_2803
LVESLDDPAARAAALAERALLRRLEGGCQIPVAAHAVMTDTGMHLRGMVGTLDGSTLVFAEQTGDPAQAEALGVAVAEELLARGGDAILTAIRHQLEARR
>Sinac_5885
SAMAAGVPSIASEVTGLRALIDHDVSGLFVPPDNSTALAEMILSLLSDPDRSQRIGQRGRELVLRDFQPDDEARDLECVYQAVLAQNENVVPQPEPIPIR
>gll3705
ARNVFVGLTPSKGITFQYRTKTGGDSGSKTVAGYKAPYWLKLVRTGDTIKGYYSSNGGSWVWIGTQSIPMATDLFMGLAVTSHDSAELTTAAFTDVSASK
>GAU_2336
YATGKPFTDIVGARPDEGLAAPVYDDPFAARMPAYLRSDVSLSWYRALGERRGLVLWGSLSNVLGRENVMRYRWSEDYSVRFPVHAPFNRSIFIGTTLLL
>DvMF_2600
GHTPGHCGFRVSLGGTALLFWADIIHSTPVQFARPEVSIDFDVDQKAAVATRLRLLPQVAAEGCWVAGSHLPFPGLGRVRARNGGKGGYAWLPVNYADGL
>CLC_2934
NVYAPGQKRNKCTESYVVIKENGVHALVGNISGYKLFDIIVYSPMDQYSTIEFYVENIKEALKKIEDLRPTGNETPSVIDYDVQAYTTSIEYQQFKSLRR
>Sinac_1513
ILDIPPEAGQTRIPRLAMVSAGGNDYVFVRKPREASDNDSKNQTVDRFERRVIEVAQENHDKVIISSGLKPGEEIVTLGSLILAQLYDDALTVATGTSEK
>DvMF_1833
AARVWMEAHWQPERIAAAYGTAYASLAHDPVAAARDWRQPDLALDTPAERFFAVTLPDVVHAARRQAALGDVPADAATAVPEAAPVVSGQGDRESRGNRP
>GAU_2009
PHPEEDGDQVLGIDDQGRYYLNKQPVRNEDLETLVREIYGKERDDYIMYVKAHKDLQYLKVIDAIDVLSRGGVRVAALITEQQSGTESLVESDRLRPGGN
>GAU_1684
AIAALPVVDTLKEVDEHGRIVRTVDRTNLWRAQTPQAFPRVLLEEAHVAARRDRVGATDDAALLERLGYPVVVVRGSERGMKITEESDFARAEALSILRE
>Caka_1475
REPGAYMARTSGVSMKPILSRNTIIIVRPIAFDQLEEGMVVGYRSRHGYQVLHQLVRRLNAEAWIAKGLNNPEEDEEPVTADNLLGVLYTVLYNEASAGR
>GAU_1055
KSRAEAVYKQLLKVAGTDADAIKGRVVWSSFGEQCILVRDGDTEQEPPPANRSRISDANRRAQAANRRVEIWQQLDGQNAPTSCRSEGERSGRRSFGDLK
>CLDAP_10670
KKRGAEIGQEGCLSIPGLAADVERATQIVVRAQDRFGKEIRIKAYGWLARIFQHEIDHLAGTLMTDRAVQLYKLVKNADGEVDAIPLEQIPDFKSHLSPA
>ALPR1_06920
EHHGSYNLILEQTFFCALNPSLRPKYVKKMSELLLKGGKLVGLLFNKEFNSPGPPFGGGIKEYQKLFHNSFEIDVMEECYNSIPARAGSEAFIRLINSKG
>gll3663
TRPLRIAGGDYELQLQPVESPDVPVWRFELQAAEAGAPIPSGFVLRLLAEDLQAFVNNEDSAEQPVERLYVEVAVDPGDALTWEIEPEPEGFDREILWLA
>PSMK_07630
FGYGHRLFDDRLSSLGYDVAGGGNTVGTLLGPGSFTAVVGSQAGTLGGGLDGETPITGFTPATGQRAFVTGALNVPAVFADAAGPSVAAAAEAARRPLAG
>Emin_1368
FNVKKGEKVKQGKVIGYVGSTGLSTGPHLDFRISEHGKFQDFLKMKNRNSAVSEIAKDKMKEFEVARDKYLETLNKLDEKLKTPAHIENAPEDTIQEGEL
>BVU_1185
MMADLSDGVIALPGGCGTLEELLEIITWKQLGLYLNPIIILNINGFYNPLLEMLQRAVEGNFMRKEHVAIWKVASTAEEAINLLYTTPVWNKEIRKFAAI
>Sph21_3915
QQIDGPTERVLSLGNLKAKWEAFGWDVLEAKGNDMAQLIETLTEAKSRTGKGKPVMILMHTEMGYGVDFMMGSHKWHGVAPNDEQLATALAQLEETLGDY
>Sinac_5987
AELLAAKLISSPSPELESQLRLALENQLDLEIRKQELLEEQLKARLSQIEKTVKRLKDNRDRQIDNRLLELQKKVRRARRQDGGTSAPAKPERAKKESKA
>PSMK_01270
DRLDTLLRLHADDPADRDLPYMIGLEHAKAGANAEALAWLDKALEVDPSHHYAWFQKARVLSEEGEEDEAVAAARAGLERAEADGNAKAAGELRELLESL
>THEYE_A1964
DILGLDNVYIQAKQWTGNVGATELQTFVGALQGKGKKGVFITTSQFTKNATKYAKSLSDIKVILIDGDKIVDYMMKFKIGVQTLRSYELLKIDEDYFELF
>ACP_0097
TSSGGSQSVSNNQWQYIDTGINIFADLNGTASSLILHSKVEESGAEQVPPPASGSALVLLHTTLDSTTLLTPGKPQVIGSLALPGSGEHEQIEVTAQPVQ
>CLC_2293
CIPIVDSICRLVDGVLGSSESYEDESFYNGLLEYPQYTRPAIYEGKSVPEVLLSGHHENIKKWRKAKSLIITDKVRPDLFKKYKLTEEDKKILKDFNKKL
>THEYE_A0089
QTVVVKERSVIAVEAIEGTDETILRAGRFVKNSIVVKVSKPQQDLRLDPPAAGVDTIVIMGKANAKILALEAGKTFLIERDKLIEKANEINIIVVGVKQP
>CLDAP_03930
RLGGTIPHEVTMKFGAGKVLLKPASPGTGVIAGGGVRAVVEAAGISDILSKSLGSDNILNVVQATFSALKELQDFREEAAYRGVKPSHLAPFWYKEELHG
>ACP_0845
TRPLHFFGSLGAMSIVLGGAVSVLLAGLKIFTQQHVMDQHGPLFVIAGVAILAGIQLLAIGLLGELQVRHYHTNNHRAPYAVDRLVRLRATEEPNLLHES
>DEFDS_0250
RQLPEFRPGDTVRVHFRIVEGNRERVQPFEGVVIRMHRNGASSTFTVRKVTNNVGVERTFPYYSPRIEKLEVVRKGRVRRAKLYYLRALRGKAARIKERR
>Caka_2720
KDDASNARWKMQFIWPFKADYVIVHLSDDYQQTIVAHPNRKYAWIMARSTRLSESDYQALLQILQRNQFDPKTILRVPHDWSQDSERLQKIQARGDKEQL
>ALPR1_19983
HLCQDELGEISKRIDEFKDYNLIFTTVQPKSEMINFVNELEIKDRSNVHFLLDADMNVASYLQIRSVPSIFCYNTKKELMTEYVGITKIDLLLENLARGI
>MROS_1611
SSSLLITIGKKSIVYTSDVGAPDDLFLFDNIEPDIFITEAAHIEPEDLYRAFNGIKPRKMFVTHIEDDKLGKLAVWYDSLDDSMREKIIICQDGLIENLG
>ANT_14800
LPILNMAIWLRRESQQIAEARLTAGPAGPTPRRAEKIEAFLRGKSPQDEGVLETCKGLLRECFAFRTSPARATAEYRYHLSEVLLEKVLFTAWKRAEEGV
>Sterm_1140
IIYTCPLELTQKVISKKWTAILLWRLRMGKQRVKDFKNDIKGCNEKMLIQHLNSLLKDGFIGKLEYDVYPKKTEYYLTEKGEALLPVLKLMQEYGREYLI
>BSU40040
QDADLVITGEGRIDSQTVHGKTPIGVAKAAKSYDVPVIGIAGSISRDSNAVYQHGIDALFSIVPGAVPLEDAFEHAAEYMERTARDIAASIKLAKTMFLI
>Emin_0090
IETGGKQYWVKPGQNLQVERLNAEVGANVEVKVLWANDAEGTSADAKAGTDSAKVTAQVVRHLRGKKIIIFKKRPKKGYERTQGHRQDLSEIKITDIKIG
>FP1784
AVLTDFDKREYGFVNKRLPVVKLEYNSDDGTTYYIETSTSRLASIINNDTRREGYSFAIFHKFLLMEWAGRNIRDFMTIISALGILVVSVLGLILFMRRK
>ANT_03080
ETDAESAFERWLGHPPLPGNTLEGRIQRQLLLADLDCDVPDAMEFFEEITRFKLLRGQLPYEKILSLAELNAYAAAAIARLCDQSPDRVQHIQPRMFLPL
>BVU_2433
VGGNSILKQTVDPDPGFAVKEAFFTAKNNAVYAILPKFPENQVILKDIRTSSKTKITLLGYDKTLKWKQNGNNIVIEIPTIPYSKVPCQYAWTLKLEYVE
>HydSN_0594
SRTGTIVMGGDIRISPVAVASGNISVEVRQAPANPQQANNSNNTNNANNTKKHSIFFVKAPTLRQLVSSLNSVGAKPSDIINIIEAMAAQGAIHAKVEVE
>TTHA0819
FFPAILLGIFDRRMNMQGAVAGMIVGLVFTASYIIGTKYLGWPNFILGITAEGIGAIGMLLNFVVAYLVSRATPPPPEEIQRLVDEIRIPKGSAGSALEH
>Sterm_1815
KPIYADPMGYLKIFKTEYKDNYGFYSNPEYDKLVDKVNIEMLNQERIKFAEEAEKILMKDMPAVFLFFQEREIMVNPRVKNIYFISFGMKYYVLEAEMTE
>Selin_0852
KKAESLEKVLDVYFRIKDQLHVDDFKEMVYTMPLLDVWDRMARNTLIGTITDRLEEYTMSLLADPSREIDNTGYEQIINNVREKGLKNFNPLFIALRGLT
>MLBr_01601
VLIADGRGEDTYLPIISIYLARGNELKPNPLLSVIYVEHLLVLFYQSVGDHCGFGRYDFGKTMVLACYGCVGTRSLLSGRDDDLVTSVPPCGRASVVHRS
>DvMF_2618
GSPDGSVADSMAGSMVGPVELLGVRPAPPAGSGDARWQALAAVLSDCAYLLVSSAGQRPVEYLAGKGLRVIQTEDNIEGLVDVLYGGGKKGKNRGKGRTV
>DvMF_0686
ASESRSPVTAQGVASLLLGLSRRVGELEEMQSRMGENAYLDMLDRQKSMERILSQLSERVDRLGFALAQRLVQVRQEQPQVSGEDIRPRHGRLWRWFVGG
>BSU18220
FIYTGRRVTAHEAKEIGLVEHVTAPCDLMPKAEELAAAISANGPIAVRQAKFAINKGLETDLATGLAIEQKAYEQTIPTKDRREGLQAFQEKRRAVYKGI
>FN1130
VKAKKLMIFSGLANPLNFEKTVISLAPAYIERLDFKDHHNFKTKDIALIRKKAEKMDADYILTTEKDLVKLPDNLNISNLYVLKIEFTMLEDNTLKDMKG
>Amico_0056
GTGSPDYRELQAKVNTHTITEEERRRFAALRQERCDAIMTMPVEELFEIGTVREAVPPHAPMAQSLTCALCREGVMETKARCFKGEYYCAPCFEKIVPRP
>Chy400_2060
LESERARQLQQELLNGLRAVNEQVQTAAKMIAENPRVQELAERGQQALHQLQQSQAAHDLQQTLARGIAQLNEQLAELIKRMQSPPPATGETTRLDKDES
>ACP_3207
AAQRRQEIGVRMALGATRGDIARIFVWRAMVPAAIGLATGTVVSLAANRLLRSQLYGVQPDDLRLYLASLLVLLAPLLVATLRPAIRAGKTEPMEALRTE
>Caka_2574
LQKFEVAVPGPRGILQDTCALEMIAAPLADEKPVACTMEDIWGRISAKVGQFSEVTWRGIGTQGHTLDATAFLDLPFPETKNLKFDPVAFKEAQATPAGA
>DICTH_1510
LALASEGFPVFFFVPKGESMEHSLEVLGTLKEKRSDIFIFTNEAELTKEYEGIYIDCDVPEYVTPIPFIYPAQIFAYYLAEIKGRDPDNPRNIRKVTITR
>Sterm_2111
EPEFVKKWDRKIINIHPSLLPKYGGAGMYGIKIHEAVIKNKEKESGCTVHYVDTGIDTGEIIIQEKVAVSPDDTPETLQEKVLEKEHIILTKAIKKVFTD
>ACP_0094
RENGRTEYEVETIRHGMTRDISIDAAGHVLEVEQQVPLSQVPAAAKAAIQKGAAGGHLIRVEKVTSSMSSEVAYEAGIRAHGRYHEVRVHPDGSPAPESD
>Amico_0191
MALKSMQEELEAINWYNQRVAATEDKDLKALLGHNRDEEIEHAVMLIEWLRRNMPGWDKELRQYLFTESSLLAMEEAATEDSTEKSEILSGSLNIGSLKE
>ALPR1_09795
IVCSLIPRNNWEDGKVNRADEDYALWAKQVAQDTNTPFIDLNKLVADEYDRLGEKYVRENLFNKSDHTHTIKDGAILNAEIVAEAIENINSIDLKSFLKN
>CLDAP_40200
KTAPRHPDGGVTVHFPDSVLVAAREDPAHFQRRVFIQTLGSLYAQGKLSSGLAAQVLGCDRWEFYRLLTEYGFSVLDYGEDEQAYEADTSRELASRLTQS
>CLC_0765
ECQRLKLASELHNESSIYILDEPTTGLHIADIEKFINIVENIVDSGNTVIIIEHNVDIIKRADWIIDMGPDGGTKGGEIIFEGTPKQLHNCQVSLTAKYI
>trd_0805
IRGPAISPERLQAALREARQHVALRVTNILILDGLLTLVDEGMVDEKTILELVERAAPWTDIVLTGRAATPALQEAADSVTLMQTIKSREQEPLRRGLHY
>DEFDS_1923
LGLGLAALTEEKARTFYESLIKKGEGALNQDSKFLKDIVENIDKNSKELEDALEKLLKSFAEKMNLVSKDDLKKMEMKIAELESKIDMLKKEFQSEEKQD
>ACP_0385
PGSKLWVREGWALETKPDGHHRVYQVGQFRLFLILLARAFKRIAKTIVQRKAMPLLDAHERRSLTVADRVMRGVLIAAAIGLLIEILPAFFNGAIAQAVR
>DICTH_0899
SLGNTSGLGEISISLNGIKNAIRDIATYFSEIQEIRPEIENIRGKIMLTLRIKVPYGTDITRVVNELQHRVKVYFENVLSLNLENINIIIEDVVPAKKGK
>BSU25620
AEDILALDMEGISLVADYFLICHGNSDKQVQAIAREIKDQADENGIQVKKMEGFDEARWVLVDLGDVVVHVFHKDERSYYNLEKLWGDAPLADLDFGMNQ
>Cpha266_2174
SIHNRYPRYSRDQFLHVRNAISGCQQKLIDDALAHCVDHHLFSSGEFHDILHHYRKQEEKQSHQAVFNTFRPKTLRSDMDRMLSFVPDSSGITTYENIFS
>PSMK_20840
VTYITPAGETRVVENAEGTLMSAAVANQVEGIDGDCGGVCSCATCHVHVDPAWQEKVGPATAAEEGMLELEDEATEASRLGCQVTLTPELDGLVVRVVGR
>DvMF_1008
TGLRAEGVPAREGAHVVCVDVGDEDRCTRLAARLRTPADGGPGVLALAARHPTVPRGAATLRLGLTALHRVDDVARCVDLLARAWKEEEEKRGDAPGDQA
>ACP_1301
DGNLPGKSRAPGSGAPWMAAAIPGLIALSGFRRKRRGALLKLWMAVLFTAAITGGLLTGCGGDSRKTASTDVTPAGTSTVTVVATAGDQSATTTFTLQVQ
>CLC_0846
ITIFSLIVFIINIKLKDNSTVKHIYEDYMKMILAIGIPGIIVCTLNTYILLMFIPGLQGKSFMFLWIPRIVEEVFMIVFESYAVSLLLRVYESVVLKISN
>TTHA0954
EVLQHGVEIFQIETRNPHLHENKGDEHIRDMLLACLATVYHSKLATEEVRQSVLEELQAAGALAPGEEPPPPVLYPPLSSLDLQAVRKALRGHLSRFRVP
>DICTH_0258
MLIGITPPPSPKDIDDRINDKRASYPVATRDKEGSYALIYFTFANQTLNIDTSSLLGHVIKASWFDPRTGERYYIGEFSKGTLKFTSPLGGPDWVLILEV
>Chy400_3342
VLINPRIVKMSGEEVMRDEGCLSLPGWYGMVPRQTWVTVEFQDLNGKHHRLRRAGDLLGWAIQHEVDHLNGILFTERIRDLSTLRDITKERDAQPVDQAP
>BSU23470
LTGELDHHTAETLKQKVTQSLEKDDIRHIVLNLEDLSFMDSSGLGVILGRYKQIKQIGGEMVVCAISPAVKRLFDMSGLFKIIRFEQSEQQALLTLGVAS
>Chy400_3330
IIATLNVRGYRLLIADNEIAAQGLLAHNPHPALIVAEFQRSTPIQIWQQVNHNSTLIALINDDEDATIAQQAGAQVIIRLDGSPLNLSDQLQAALATLAR
>HydSN_0821
IDENMPVIFVAPKDKLYEKAVSNIEEVLARKAKLIVIGNASDEHLRNISKHFIGIPDIEEQDLYPLLTVLPLQLIAYEVANRLGLDVDQPRNLAKTVTVE
>CLC_2349
NLKFEDLCKSFNMDAYSALEEFASKSIVFDLIFIDPPYAKEMIPPAMESIDKKELLNKEGLIVTKIDSSEEIYEGTERIKLFDHRKYGNTTVCFYKFKED
>Sinac_3319
VLFATSTPILDDRAAQARTKADYELLQASIDQYNQIALKVMDELKVPVDDLRTALPDDSVATAKIMTTDGVHFSPEGRERLGKQVAAFISQHLPSGAPPR
>MLBr_00997
IDAASALMLAKLRHGLPGAVFISARTGDGIDVLRRRIAELVVATDTAVDVVIPYDRGDLVARLHANGRVQQAEHNSNGTRIKARVPVALAACLQEFSADR
>CLDAP_03030
CLDAAAGGTSMIDADGYIASPPELIVEIVASSASYDLHNKLLHDKLRVYPRCGVQEYLVWRVYDQAIDWFALSEGRYLPVRTMSCAVASFPAFGLTVRPC
>Turpa_2530
LQVYAIAEGRLSPIFSYSNEPDTCLSARLEGRYLIVEGGAAEDSDEQLTERCGKNLAEMLKENKAVALNTKHRSFPAYLRYDGAKFQPIEKPDDLPGNPG
>HydSN_0402
PVFYGHSEAISLELKKEPDIPKIRELLRKAPSVILMDEPKDGVYPIPIVVEGRDEVFVGRIRKDRAFDNGLSMWVVADNIRKGAATNAIQIAEVLIHEGG
>trd_0670
VQRLVDLAQLRLWANRLGLASLIERDGELFIRPVVGTRLDQEELRRQVGSGVYVTPHQIRLVIARLEVPLWEAVTTVLRAIEHRRATVLLISPHAALTTT
>DEFDS_1907
DSLVLIDFANRKRREENATFHDAIYEAGLKRFRPILLTTLTTFFGLMPMIFETSVQARFLIPMAISLGFGILFSTFIVLILVPGLYVIIEDAIGIAKKLF
>ALPR1_07800
MNFFFDKANRYFLKWYYYKKAALFVGRRAKAGAGKNVEKYGFWGLIFFVALPVPGTGVYAGSIAGYLFGLDRKKAFYANAIGILISCLIVWAATLTAMKI
>CSE_04920
VDRMVEIGLIDEVRRLKEMYPCWSKTARQAIGYKEILDYLEGVITLEDAIKLIKKNTRHFAKRQITWFKKEKNVLWFDSTNLEKVVDEIKRLVGEFINEN
>BVU_0907
FNEVFDVAVRMFPDDPTANINAAAIELQRGDLQQAVRYLDKADAQASATLNNRGVLKLLQGDLDSAENYFKQAQAKDSVEAGANLEEVTNKRKDEAIFVK
>Selin_1522
VLEMPYRPAIRGAAEPGELPFTYRLGGNTCLAGDVIGDYSFASPLQPGDRIVFEDMTHYTMVKNNTFNGVPLPSIAIWRKSGRLDVVRKFGYEDYRMRLS
>MLBr_01629
GEKSLIAVAMLVAIFKARPSPFYIMDEVEAALDDVNLCRLIGVFEQLRGQSQLIIITHQKPTMEVADTLYGVTMQGDGITAVISQRMRGQQVESLVTSSS
>MLBr_01298
CTHGDVIKAVIADAFGMHLDSFQRVIADPGSVSVIRYTQLRPFVLHVNHTGAQLSSALRAAMKPSGESHSDSCGERSGEIRNEPDAAVPSGDAVLGGSAD
>MROS_2639
VLKNSKSGILGAVMLGLGRAIGETMAVTMVIGNRPIISESLFDPGYTMASIIANEFTEATTELYLSALIELALILFVITIIINIAARLLVWSLEKQWKQN
>Sinac_3534
KARKLVETSGLFEAPGDERAYLFGRGGARKKAEQLGVPFLGEVPLNINVRERGDEGKIKEALAPGSLARPYLLGVVEQLAAQISIQNIKTPKMPKLEILN
>DEFDS_1132
GIVLNFNDKKLVYTSDTEYFEELIEIVNNADLLIAECGKLKGEDFEGHMFYDEVLEIAVNSNISTLLFSHFYPETDKFYIDAKDYNFKIFKARDLMTLNI
>FN1474
EIFDLEKKEILEYQEIISEWIENLTDGLSSIIYCFNPANIILGGGVIEQGEPLINRIKNSLFKKIGPQFKEKLNITQAKLGNNAGMIGASYLLLEKINKR
>DEFDS_1740
KMKNYNVKVCFDFGHFNLFSKVELSYWLKLLKNEIVEFHIHNNYGIRDEHNPLDKGTFDYLQAFDIIVPKILVIENNNIDDFRTSAKILEKILGGRDESF
>BVU_2844
GFSRVGCFPCVMSNLQNIKMLLNDKEMCSRLKNVEDEVRALRPGASFFKSGFIPKYACANRKYPTVEDVFWYVTDKNATLDAFEPEGGYACMSMFHGLCE
>FN1187
LYNNFTEALLDLQNQKIDAVIIAEVSANEYLKTMKGVKKIDTIKDKLPNASIAFRKADSKLAKEFSDTILKLKDSPGYAKLVKKYFPEHYDNFIANQKKK
>PSMK_04470
TLDELFESLTLIQTMKIRPFPVVCVGHDFWDGLLDWIRETLDEKYRTISHADLDLIHVTDDLDEAVAQIQGCFDPGEYAKRVAEPMPAQMIDLARAQAPR
>Sph21_4606
ERACLEMLNDVPRKISFEHADQLIQGMTSLSPRTLQRLLEACTNVKVKRLFLWFASRHNYTWFSKLDTEQIALGSGNRVIAKEGELDKTYKITVPKDFQP
>BVU_0569
YIHFIFFPADQYIMMRRSGCPMKESDLYPMLNLNPKVSNYPLPRRFQVTQPTVDDKMGDIKRKAYQDQGYSYGPEPTILNTERVWYDKKAPQFGEGPNLN
>ANT_23370
ELGSLLAGGITIWIVLEAMLNIGVSVNLLPQAGNALPFISYGGSSLLSTLAGVGILLNIGRLGNQQKQKGEQTLGAVVNLRWRDGRRRVSRPVHPASPEE
>THEYE_A1528
LEEMQKLGIKESDIEEKFIKCSGHGGQKLNKTSTGVYLKHIPSAIEVKCTKERSQGLNRFFARRMLVEKIKEFIGIPTKKQIEIEKIRKKKVKKQRNSQL
>MROS_1152
HIDDVMDCMFLAMDKIHDGTAINIGSGKLTSFIELIQLFTKFAGYSPAIKPLTDKPMGVHSRYSDMSFVKQLLGWEPRISLEEGMRRVYDVAVERIKNNK
>glr2981
ENRRWAIAFGFGLIHGFGFASVMADLGLAKENLVLSLLGFNLGVEMGQLAIVAVFLPIAFWLRNSWFYRRVVFTGGSVAVAGIAAIWLAERLFDWQLLAS
>glr4340
REHGQAEVSFLYGSLAIAPGRTAQGVAVEDHPAMTVLSLGLRGEYSWERFRAGLQQLREWLMHHPGYEVSGSARRLLYDSPYVPAERKRSEVQLPVRPEG
>GAU_0109
LLLLVYHQRRERARVAALAAANAELASLNEELRTALAEVRTLSGLIPICANCKKVRDDRGYWEAVETFVSERSNATFSHSICQTCGPQLYGDLWPGSPQS
>Sinac_3414
WEGESTVATGIHRFWKAGKGWTMARDLAPGDPIRTLNGVAKVRSIQEEAVQPVFNLEVADGKSFFVGERGTLVHDNSLVESTPEPFDAAPVLAAAPVAKP
>Sterm_1691
AAIMASKNTYNAIPMCHNILLSSAKIEFETDDKNSLIKIKSTVKTTGKTGVEMEALMMVSVAGLTIYDMCKAIDKGMIIGEIKLEEKLGGKSGVWKREEK
>Chy400_0569
FRTPIGQGEIVEAFSRVIYVGRSSMVVRVHLFAEHPLIGDRRLCTTGYFSMVAINREGGPAPVVPQLLLLDDDARAEHAVGAEIHAAIAARRNSRTTGRS
>Kole_0636
EETLKDLGVPYVKGKTWTTDAFYRETQNRVKKRLAEGCVTVEMEASALMAVSEFRGVEFGQILSSSDDVSGTEWDPRIPPEASSHKEKIFWLAAECLIRL
>PSMK_10350
WRVAGSRGSLAWDGADAMEAQRLAADPGEGFHRELETIDVPRVTLEHEGHAHLIRQFAEHVCSGGRTPLACPAADNLPSLAMVLAAVESLRTGNRVPVRW
>FP0706
AKEKGYELKIGKFPFSASGKAKASGTPDGFVKVIFDAKYGEWLGCHMIGAGVTDMIAEAVVARKLETTGHEILKAIHPHPTMSEAVMEAVADAYGEVIHL
>gll0159
EAAVVGRPDEIKGEAIVAFVTVESEVETTPQLLEELRAHVVKEIGALARPEEIRYAEALPKTRSGKIMRRLLRSLASGSDLTGDTSTLEDRSVLEKLREG
>BVU_3699
NPQTNGFDPFYKPSGVLIQRGTWDINLSIPVVVFWSREEFVDVDPEADVNLIGEDSLDEDSNRTLHSIMKTFSLTWKEALEEFISYTYQAGDVEAGSIWL
>Kole_0321
HCNEIECIRDALSIQSGENQEICYAAHAEQNALSQAAKFGISTDGATIYVTHKPCSICARLIINAGIKRVVYDVDYPDPLSEFLLEKTGVILEHYENAGR
>Turpa_3286
TNKLVVPVITIYEVFKKLLTEAGEEQALKVAAHMKLDRVIDVNLTVSLEAAKFSKLHKLPMADALIYATARLENCTLWTQDAHFETLEGVRFLPKKNQRN
>CCALI_00774
VICFDGDPATLKGLQQGMVDLTVVQKPFQFGRLSIELLNLLHQNHNNVDSALHQMMPELESLGMKVDMQKHTIDTGVTVVTPENAESFINDLHAHGLSST
>Caka_1207
YLSSGVYHQWYPEQSEPATEWEARIDELIGLQERTLDIEKRYEMMHEVQAILAEELPLLYCFTPYGYVGIKDKWHNVYVPKAGTTLWNLEELWTEQGEDD
>ALPR1_14104
NPDWQNNESILSFTRWLNVSEELTANPYFTPLILSAAERITDPLEQYEMLNEASLFNHDPILWIRKIQAAKRMNLVNYAEDALSELKEWVPQSKLDSLEY
>ANT_24910
VRVSGGGARSPLWRQILADVFDAELVTVNTTEGAAYGAALLAGVGAGIWKTVDEACSAAIRITGSTAPRPEGVSFYQKAYQGYRQLYPALRDLSHALSEW
>ALPR1_08123
FEGHFARYPKGSFYVRHMDQFQQVIYRQVTVIIYLNDSWSEEDAGMLRMYLPQANGSEEILDISPIGGRLVVFLSGEIPHEVLPTNKERISITGWLKDID
>CLC_1134
DTAVQNSWDTPWELIGNSDDGKDVEDGKDVEDGKDVEDGKDIEDGGEVGSAPAYNLQQEYWGGDKVSYKGKVYQAKWWTKGFAPDTVVENTWDTPWALIG
>CLDAP_10200
QIVDVCLIYGCIPARRSVETEFSKRLAERYPDVDLDVIFAAIDYLDNPNHESFVPEWGRINDVLNNNFSAVYLRPIDAKAVLDRTNQEVQQILDEYWARQ
>Sinac_1237
GRGMIAGSIFAFGPVGDFPGAGMKRGTLAFFEGEGDGTNERWLLPTFVPSGRSRPPFLTIYLRQLRQWGFPVPDSAFSGPLARYNGDLAQRGQGEIWVGP
>MLBr_00405
AQLHAASTRQGTRSQAGVSAELSTEQFGGQQEPVSAQGSQGMGGSQGMGGMTPASTKSKKDERKKKKYSEGAAAGTDDAERAPIEVQSGGGKRALAQHVV
>TOPB45_0949
FYESFVSKIDNFLAMPLSSAAEERRRRASALIDLNRIVNEKYAEFGWENALMKGEIVRKAVQKAYGVRVRTIEEEFYAAVERVKEACQSLTAEDFGEETV
>btf_938
NKVSFKEAVVVEFPRVGMHSLAFITNETTNSSGEKLYLVYVPGSPNPTSGFLELLRENQIERVNISVEDAMKTLISCGLVFPETVQSIEIGHGDSHPNKL
>Amico_0432
QQEEDYNFSILFEDAWSLSQELANWLASATILFGMLTGRFLEEDEENFAVLMDSLGIRSFCEKAEKAIEEMSDSLSSLDAEAFDANILEMLRANIYLPLK
>GAU_3036
IAVGSKRVYASSRGAVSINQMPRGDMIDRGNRAPVACYIAIIVDGIRLYSSGPDETLLDINRMGLGRVLAAEYYSVSQLPPEFNRSGTAPCGTLVLWTQY
>CLC_2595
IVNSLEDNYEEKGFTKENYFEHVTLYMYNHREEFKVGYVKGEDFYNKEYRLCVDTKEDFALINNIYEHFKNPYITSKEVVEYLDKNPSIANINISIQQRI
>BSU16340
QNRSIQLIKVGKSVLVVGVGETIQLLKEIEDEKEIEVILSQHEEAMSSKIEWQKFVKPLKSSEHQPQQKLPSFSKALKEQLEELKQNRSEGKKKGPRHHE
>Amico_1903
GAASLGAKVQTRIQKSYRGFTLKEMSPSVQWASSAIRRIGLIPVLISSGGGSDANILNEKGIEAVNLGIGAKKAHTSEEYILKRDLYTLGDIVYAIMNGA
>GAU_2564
RTMVVMLADVQWIESDGNYVVLHAGKERYQVRETLTSIESRLDPRRFLRIHRQTIVDMRAMKELQPWFGGDQIMILRDGTRLRVSRNYRTEVSKRLAGEA
>CCALI_02771
ISFGPVRTNGSLRLKRQKAGQWVLIPFPRDEAFDVTLVLSDIDPLWRQGVRITALNTAGAPIGRIPVQLRVHNGALQATFRVNTVPNAVAYLLVAAPSKP
>Cpha266_0972
LYKMGCKGPTTYNSCSTIQWNDGTSFPIGSGHPCIGCSEPHFWDNGPFYKRLADVSFLGSDSNADRIGAVALGAAAAGAAAHATITAIKKGKSGKGNDKA
>ALPR1_17913
ILELKEKLDIRDYSENPISSYSSGMLKKSALLLAFLGEPKLIILDEPFTTIDLATQDHLKELILKKQEEGVSFILTSHMADFEDFFAYHSVHEIKDGSII
>MROS_1334
VCDSAETFYEKMKEKKIDIILMDISLRGKKDGLQLTKELRESEEYKNMPIVGLSAHVFQRDKDNAYNAGVDIFLTKPIQNSVLMETLIKTLEKKTGIKIE
>Sph21_3838
NKYVAPSISLQFIQKLGSLGSSTLFSSKMELLNQKERDVLELIMSGHANREIAYQLFTTKRKIEEIRKSIMKKIGVDNNLSLTAFYLNQELYHKDHLGTT
>DEFDS_1129
AIIDFNKSAYAVYNHIRAYSYPFFGAFAISKNEKVTIWKAHIEKWDGDYGYPGTVIKKTKNGIEVACGSGTIIVSKIELNSKLYNFEEIPLEENTILNHL
>Sph21_0687
RLGFGVSDVLIYSRRSKGVVRMTLDIYRKITCGQFELLSLQLLRVLMDMEVLVTPEEDSQKLRRRKAIYLKLDNVSTTIIHRKLPNKVLLDMCRAKKIIS
>BSU03260
NEKDIEAFRKMNSRQRSGEGFLIDLSQTAAVSLKDLQAIICPVLIMQSVYDGLVDLSHAHHAKEHIRGAVLCLLHSWGHLIWLGKEAAETGSILLGFLES
>Sterm_4111
VRDILGLSKNISRQNAELKIKKVFLIRAKMNTIAFKEFQNSLESFFDEQQFSKVAIRENQDIINAVNSQLDIFTYRNSSNGAIDYRNLVDEYIEELQKEI
>Sinac_4244
DGTGLADDSVDYVMLFNILHVEDPVSLLNEARRILAPGGKVGIIHWRSDIETPRGPSLAIRPRPEQCRAWSEQAGLRFVRYEPLTCCSYHFGLIVEKPSP
>Sterm_2081
NKELNKEFAKMLVFHFENLMLGVGDTPVFNSDTNTLNDDFLKSYKYYISKNGVFKSDLQKYIDALDKNKYVKSPDTYGNQVKLVNKVISFYQLKRDETFQ
>TOPB45_1513
VVSQTMFKRIDKPGRIVAVEIMIATPAIRNLIRENKIHQIPSLIQTGKKYGMISLDDCIMDYLNKGYISPEEAFIKAIDKSRFLPFIQDKEIADFTEIPG
>Caka_1900
YRNWQERVAVWNFVKDIPLTDGHPSYAELKRVEEGLSCLKDKPIQLVWGAKDFCFNMKFFERWMEFFPGADQHVFPRHGHYILEDGREEVEVTILDFMRL
>Caka_0805
GDLEVTVRVDQPNYTFNPSILTATAEREGITRKFVIPPGPNNPVGLAWIGLNRPSYGIHGTPVPEQVGRTESSGCFRLANWNAQTVLGASWVGMPVTVKP
>MROS_0602
GRAILNKYDTEVWGVTIELNVKFKKPIPLNEELKVVGRITKENNRIFEGTGEIYLQNGETAATAYGKYFKVPLERIADFDPEENEWKIIEKEDDPDEIEI
>ANT_07620
LENLFHEKAVFVHMGGTLTREKELEVIQTGAIHYKETEIQEVSVRFVSRTTAILLNKIRLLAVVGGNEVVNPFVVTEVYVRQGGKWLLASLSFTRLLTPQ
>PSMK_15400
GVLRVLAVSISFEEALGLACDQLRPYVAADRNAALHLMNAFGDLALSVRGAGRRERVLAEAEALADATDGALPLAIDRALLRERLMTLQAAAGSLPAASA
>ALPR1_05970
DDYYVSYQINAYTANTKIAAKSYSDLHANIQDAFQNAGVEIMSPHYRAQRDGNELTIPPTYIPEEKKPEKEEKKAEEPKGNSESPPEDDSIQGMDDATYS
>BVU_1855
FVRTYRDPSFTSKANSAQDFQDEVWLQRRMELWGEGFSLFDILRLKKPVVRKNTNYDPSVQYNSAAEAQILIYRIPQCEMETNSGISDTDNNPAAPQPQL
>ALPR1_13794
KYDFPFSPRKIEIPNAMKLHRLYLDESVQGKGVAKELMVHIEKVAIENKLNFIWLEAMKKKPQAKRFYEKMGYEWVYTYQLEFERLFPEVRGIQIMKKRV
>Caka_2634
FILDRQQAFIGSLNLDPRSVVENTEIGTLIESPELAAYLADELAEIIDAIAFRLSLEGSRLRWECGKDGELQVFTKEPYTSWWDRFTVNCMSILPIESQL
>Chy400_0849
AAHVQSLPPEQQVALVAEQTVTATRQALNTGDPQVRMTLADQVQAAADHYADGEAPDSLYMQLADLLRYCCAWLRGEPLPPVPERFRHLVSAPEEGGSPV
>ALPR1_15464
HNVIGDSFRGATWVSIHNGGGVGWGEVINGGFGMVLDGSQEAERKLKSMLFYDVNNGIARRAWARNSGSLEAIKREMERSPELKVTVPNLVDEDILKDLN
>Emin_1293
IGEGSKVNHLSYIGDTEMGQKVNVGAGTITCNYDGVNKHKTIIGDNVFLGSNTNLVAPVKLGKNSKTGAGSTITDDIEEGALAIARARQVVLKNRGKIKK
>DEFDS_0233
GVSKSITEEVVFFITTLNEGEFFGEMAILTNHPRSANVFAKTDITLLSFDSIAYDTLKRENKLLFSKLNSIFAVTLAERLYKVEERIKLILKASLIKDII
>Sph21_4503
NLPDHEKNYAMHVSIPIGEGQFLMASDCLKSAGHQLNVGNNNYICITPDSREEADRLFNGLSAGGKVEMPMADMFWGDYFGSFEDRYGVRWMINYNEKAK
>ALPR1_14569
GAQLSLTREWAVELLPYKIRVNAVIPAEVYTPLYQNWIQTFDDPEQKLADITKNIPLGKRMTSPEEIAAMSIFLLSEKASHITGQHLFVDGGYTHLDRSL
>Kole_1237
TREIREEYGIPDSTLWGWINKYRAEGESAFEPKLRAGDFIVDPTKIPPVLYKEIGLGKIKKDPKELKGVLNEIEKYKLIIAEKELEIRLLKEALKKTGKG
>DvMF_2173
LCGMLAVTYIPRAVPLQLLSQRELNPVITRWLSFVPPAVLAALLAPDLIVKQGAVHITADNLYLLAAVPATLVAWRTGSFFGTIAVGMAAVACARWFGMA
>Sph21_0990
GLVDAYPKETVAIYDYVKAGEIEKALAIFRWFLPLLELDIHAKLVQYIKLAATSEGISNETVRAPRLPLVGEERERILKVIADSKVNRPNLETKGSGSLV
>DEFDS_1284
YQDYYYRVRPVKGLYQLYLLIDYTWSMINKKSFPVYIIYSAYDDIINNKEVERFYNKLQVSKKKIDLIKQKDIKHILTLNDNPEAAEDIFKKIEKWVRED
>Kole_1165
SLPENNKVQRSNMDYTEKKRIKNKLKSLLRDIEDLNSKEEELEKQIDELNDEIKIYSTDFNKLQQLHEELSKKEEDLLELLQKREDLEEKIRELKELVES
>DEFDS_0737
LVFEYDKKVYIVDWKSNFLGSSIEDYSRERLIDEIALHHYYLQMVIYQIAIYGFLQSSGFKYEIGDVFYIFLRGFEPEKECGYYKFSLSKQELNKLLEYF
>Amico_1570
AKEANFYAIGVDSPQEYLAPEVVLTSMLKRLDNAAYDLIKAKKEENYPRGQVVSCDLKNNGVGLSWSDSALKLVPEDVRHRLEELTQEVVEGKIVVEEYK
>Amico_0938
ETGEFGFTILNRPLDSLEYDRKEWFDAAVEIEPKKSRLFDKKRFNCFLLYGRPYHPSLKETYSRKDGFLSSDWKLFHDAARKYKDFFIHKLLQKYGMICG
>Chy400_2454
QALQQIGAEVYGTDEHGTIVIVTDGVDYQIQTGYDRPPTAAPEMPGTAPSSNNTTQGDRDCRNFATQAEAQAFFLANGGPARDPHRLDGDDDGIACESLP
>ANT_11550
YQQALRLETWLRQRLAQPEDVVMVNNPPGYTYATGRPAIVIPFGHEQDVLATGRRYGARFLLLDENNSGYLSEWYLHPVTTRDLNYFGTVEGVRIYEFIP
>CCALI_00705
REIALDIREGADIVMVKPGLAYLDVLHVARERFDVPLAVYNVSGEYSLVKAAAMNGWIEEERIVEEILTAFKRAGADIILTYHALDYARRWHKIHGETKL
>BVU_0214
PELIAKYRECHSKEKSWREIREGIRSVGILEMEIYICGNRLFMIVETPIDFDWESAMAKLATLPRQQEWEDFVSVFQQCRKGELAKEKWSMMERMFYLYE
>Sph21_0712
VRKLHVEDKLIEFVAKIVYQTRNHKSLFLGASPRASLAIMNGAKAIAAMNSRDFVTPDDIIGVTPAVLRHRIVLTPDREMEGITPDEVIHQLIKNIEIPR
>Sterm_3802
EVQKPMGPVRAGQYYPATGVFVYKKDRLILKDKEISYNLVDNTGLLENIVQKVTDKFDVQSYEYVNLEIQGDIKEGTIYVNRIVNYRAPEDRYQTDVIID
>Caka_2135
KRYVLSGTPQQPLEEMLASSGGDQLFDVIIGAPPLKPQSMDRIMAETAISPERTLFVGDANADQQAALHVGAHFVYMPSEAERPKAEILTETEDLRTLLL
>CLC_1589
ITGVSQSDFSGYPDCRDVFIKSLNVTLNLAMDYEFEIITPLMWINKAETWKMAYDLGVLDIVKEETLTCYNGIKADGCGECPACKLRKKGYWEFEKEYLK
>BSU17780
AIIYVFMCLFFSLFWFYQGFAGVKTSILTGTAEIGLAILWLLPLKRKWIIHGVQACIFAGFACLGSEIFMWVLLSVFSAASGALSLQLPSARRTKRKRKK
>PSMK_25160
VAGLSEYLWKLEQPAHAVANQYFVGAINRPGNEAPWNIGEFYGQSYFCDPRGQFIAQTEERTADAIVIADMDLDLIREVRNTWQFFRDRRPETYGALVAP
>Cpha266_2002
SAELGAQIVKTYYVPEEFETVVSSCPVPIVMAGGKKISELDALDMSYRAIQEGAAGVDMGRNIFQSDAPLAMMKAVNKVVHEQFIPSEAFEYFNSIKAEG
>GAU_3569
DEERPDCHRLEEHSYKSVYGRLRPNKPAQTITSGFLSMGQGRYVHPTKRRTITPHEAARLQFIPDFFDFGSVSKRTALAEMIGNAVPSKLAYVLGVELLR
>PSMK_13740
EKERQGRRFDTLSLRVGVPAGGYAVIGLAREATGLATADPRRAEAGAEAPAEAPAGGGVLPPTRVLEAPAPLPAHLGRALFTGRAHPRGEPQILLIVGPA
>Chy400_0745
AGAGALGTLLLLNTTRLSPQAVVGTDLWFGLILSAIGGGIHTVLGQFDLWLFLKLTGGGVIGSLAGAWLAQHVSQRPFRLGLLAWMMVIGSHLVFRSLMR
>TTHA1093
TKGYLMELPPEASEGSYRVVAYRDDDNNGRYSRGDTVLGDTCSKYLLYANGSGTRLYWVGSLRFLKVKHGWNGYDARRGGDPYQASVYTDYDLYRSGNCP
>Sinac_4749
AERQEALVRAAKAELCGLLEVVPSETGLQVMSWLDEGINDRAASRWADAAGVVAPPLSSYTLEPSSRQGLLLGYAAHSPRQIREGMRRLATALHCGVNTS
>CLC_0608
TKNYSKSFKGGSITTMFAGVDLDLLDAELSLDGAYIDVFVAFGGVDIMVPENWNVVITGIPIFGGWSNKTRNRNINNAGPTLKINCIAAFGGLDVKHYFN
>CSE_00520
FDMFSIAKEFSLSKDSLLNYKNKIDKALDKVKTEKSPFEKYFVTIIFSKYVSEEELEKLVKEYYIEVLAIEGKVLKKKQILMELSLFLPRTECFMTKTCS
>Cpha266_1995
VRQLCAIMDSKLNRPAGESEKLITYVTDRAGHDLRYAIDSSKLQRELGWAPSIQFEEGLERTVDWYLANQHWLDQVTSGAYQSYYDAMYGTGGTSSVVSR
>HydSN_0483
HVSNTYANLVYEGLWFSPLREALDAFNNNISKYINGTVRLKLYKGNIDVVGRKSPNALYIEELSTYTEKDAFDHKAGAMFTKVYGLPLKVLGRVKAKNQK
>trd_1359
MSGYAASKGVPAPQAAVIITGIMLLLGGASVATGYQPVIGNLLLIIFLVPVAFWMHNFWAESDPMMRANQMAHFLKNLALAGAALALLGVPTPWPLSLGS
>Sph21_4403
LENLIYQQLRRRYKEIYYFTDKGECDFLAFIKGKIHKAIQVCYQIDDLNFYREYNGLLEALRFFKLQEGLIITLDQKDVFEQDGFIIKMIPAYEYLAAGE
>GAU_2704
GLALGVILGLLAVGRILTWQELGLYDYGAHHLLIALTVGVSLVGIVAFGSLTGSMLPFILRRLGFDPASASAPFVATLVDVAGISIYFSVAYMVLSGTLL
>Emin_1278
GFKLYIEKFPEGELVQEAYNLIGDAYFAKKEYKSAAIEYANLIKKYPKSKKTPSYRLKYAKSIIPLNKKTEAKQYLQSIIQDYPKSSEAKVAQRELGKLK
>CLDAP_13290
NPFRILISILLPQCAPVVLAVALFHLVFAWNDYFGPLLYLSTRFDLQPIAVALPRFNNLYGSNPPLIQAASLMAMALPVLLFFLAQRVFMQGVVITGVEK
>BSU04630
LGVKLLEEKDISTEDGKRIIMTYGGEKSFTLIQEKAQIAKASSSVTLNGEPVNLGYTIGALSDASLSWTYDGVDYLLSSKDLSKEEMVTVAKSMQGQSSK
>Cpha266_0527
LKALQSGDIVAITPDGPRGPVHQFKYGIVRIASEQQIPILFAEISYNDAWKLKSWDDFEIPKPFSRVAVTLKTVTVPEFNNETMLRNFASQLSRSFTHVV
>Sph21_2902
KAEAIQTFIKARPLLVGGNSRGDLEMMNESVGIKLIVNPDDEKIEKGIHAGDMDGYTVKQYWEAHDALTVYCHDADDRKSTYITKEWGIPPNKSHPKIKH
>Amico_0500
VHYLIGYSGKKVPLAPYATYGTTELAQNVAEAIGSYNAVLLANHGLVTVGSSLSRAFSTAEEIELVSEIYYRTKSIGEPVILSKEEMDNVLRKFGSYGKQ
>GAU_0622
PAGTPTADAAPAAPDSASLEPELVSVPAVTDLEEGDARNAILDAGLQVGEVQFRPSIKPAGIVLGTFPVSGARVPTKSAISLVLSDGRDPADTLQQHSLR
>trd_1688
RIAFIASCDWAHTHRADGPYGFHPDAAEVDRLVVEALEANDPGRLIELPEEKATNAAIDGLWQTLMLAGVMRRVPLRGEVLCYEAPSYYSMIVAAFSPIA
>BSU24830
DRLLALHTQGEEIYWGYKGLEPEESAAVIKEFEELSGNIYKGVRDIDSYAGFRDWFIHHYFKEGYTVELGKGQNPLPFQQFSHIYNATSGILWRALFFHE
>CLDAP_29900
VPIITVHASPAWSEMHYEDPDDVLCEAFERAMRPWLAPDAWILEEQVKRWRYATPTVLHPERMLKIAAHAPLYIGGDAFGAPRVEGAALSGLAIGEALLA
>CLDAP_27760
SLCVSETSLPHNPALQPGLHYVSAPPSDLVETILYYLDHPELAAPIIERAYTTVTQGHRFQDSVRQIMLWAEQGRQAACRVVQTASTMYQSTHTFTIPLF
>Turpa_3759
GMIFVYNRPEEMNFWMRNTVLPLSIAYVHEKLFIASIHDMKPLDLDIVSSDIPVLYAIEANQGWFKNNAIHSGNRITIYKKPDDFKIERKNKYRKELKVP
>Selin_1009
GLCVAIYSRSFDQVSAVSTFVLLPLIYLGGVFFPLSIMPAFWQVVSLFNPLLYLINGIRYAFLGMSDISILPVALLASGFVLLAYTLALLAVKKGNYGRF
>TTHA0971
LEGPLGEEEAYWVFAKKSHRRSMVYGDLVGRFLAESPGEAVKQALLEAQGVAFWAVPERLVVGTEPTPEVVESWFAPAREKTYRLQSYYGLVTAKEERHA
>Sinac_4911
MSQWVVHRDPRFFEDPESFRPERWQDGLMKRIPRYAYFPFGGGPRICIGNSFAMMEAVLLLATIARRFRLGLEPGTKAKLLPTMTLRADGGIPMVLSSRR
>GAU_1885
VLTVAVDGQLIVTNRQEFKQAILDAADQGVRIVIVDFTHTGYIDSSGLGALVSLSRRLRDVNGDLRLVGLNDDLRTLFELTRLDALFPLFASRADALASR
>DEFDS_2137
FTGKLMLQLAGCVGNDNGKCNACNTGLCPVGICTQNPVLVKRLDIDKVAENIVNYFLSVDHELKKLMAPIGNSSLPVGRSDALIATDKAVADRLKIQYAC
>DvMF_2437
PESGGNEVRIMLGDALPGTEIRMTRGPDGMLMVDLATDDANSFQTLVAARAELKARLDQLEKGGVRVEVTDTARQDDGNADRRSAGYMDYDPDNQRGRRG
>ALPR1_04408
LFVGARPALELESGKDMLAYSLSKRLVITLTEILGEEIKDSSVRSHVFVPSVIDTPQNREAMPDADFSKWVRADEIAEAMHYSVNTSALRNMTFKLYGEV
>Turpa_1193
LSYHYFAQRDLRNHLELFLDVADTAPLETWRYFRDKEARRTDGRRRFVSAPEHRRVYLDFAGKVSEDRGKLRIVRRGFFVDRRTGRPWSSERMDAILVTL
>DvMF_0964
LPDWEDFERKFSTLKNPSRKMRDFRRLVIGSAELMELDGQGRVRISRSHMDYAGITKDVVLLGQGSRFEIWDQGRFDGIVTQDFDDVAAELADSGIELSL
>Sterm_3788
KTLKELSELSGLTIRSLNIIGGGSQNEYLNQLTSDAAEIKVIAGPVEATVLGNVTVQAYAGGEIKSIEEGREIIKNSSGLKYYRPERDLKDLYKKFLELC
>GAU_2976
VGQEALDGIFTQINTELAEQGKASFEWKTIPQGAATSVWAGFVANADEIGGRYLENCHVTTNITDGYISAISEGVRPYALDAENAKALWAKSEELVGQTF
>ALPR1_13819
GLYLPYILFHCMIFERFLALLRFKGNVGFLFYTADALGYTGSVGVLLFKEFSNTKVTWVNFLTDLTQFSGIVMLLVCVLTLFLLRIKIKKSPELRVKLNS
>gll1240
QAARRPALPGALSLFKRGGLEGVRQIEGAAAMPWSARWDVRSLPVDPTQCRLDFREGACSFKREMVLPTFELVGFLAESLAAGGSPGDFSAGFYRRLFGA
>TTHA1416
DWKNGEKVFTDPKRGNCYACHQGDPREVAYGTMGPSLTGYGQRGLSEAVVRYTYEKIYNAWAFVPCSLMYRGGVHGYFTPEETADLVAYLLSPESPINRR
>Sterm_1166
IRGVSAEKAISNLLEKNLIYISGKKKSIGTPNIYNVTEDFYSYLNIDKEENLPGYEEFRKINLLTQKSAVSEDEPEVPEVITNSNQNNILKENEENNEIK
>Turpa_3464
ELVLSAELLAEYVEVIERLSKNSELASHWQETLIKRATFVAVTQTVDVCRDPNDNFILALGLASSADYLISGDKDILSISDFPIKIVSPATFLLEFFRGH
>Turpa_0170
VDPLMDESLRRIVKLARDKNVPMLLYKPFVHEELNRVLDKTPYAPAVEKYAIDLPGGSVKFHFAKQDDYKCKFWSDASHYSTRCTPEIMHHLLRQLNFFR
>GAU_3606
VPNAQRRLLPGMFATVRLKVPSSPSLRVPAIALIVRGDGTQVARVEKDTVRLVPITIGRDYGTSLEVLGGLQPGDQVVVNPPESMASGQPVKAIARGGVK
>Chy400_0831
MAHASRSHTPTPVTEPAPVLSTPETAFRRQPPFLMWYDDNPKTPVARKITEAIEAYKARFPGVQPTLVLVNEAEVTTIEGITVRAMPTVSRNTYWVGQIV
>Cpha266_0940
YNKYMAEYHKKYALAFACIVFALVGAPLGVLARRGGFGIGAGLSLVFFVLYWILMISGEKLAERGLLDPGLSMWLGNITIGFIGLFLLYRLTGAVFNSSK
>Turpa_1145
IFGDSATGGARNGHYPKVILLDLKLPKVDGFEVLRRLKATEATKTIPVVILTSSKEHRDMIESYNLGVNSYIVKPVNFENFANVIKELGFYWLVLNQRVQ
>DvMF_0785
IIINEAQLVLAEKRTSLAALRTGIAIVALPMSLTTFLIATSRYYDTEDVLHFLLPVGTLNLILLVLGAWLSLRAVRRLRQQEQTLRLLKERNGALAEFLK
>ALPR1_10900
SIYFAALAGAGELSTGLLCQLAIAGKGSFSMLVVDFKAEFHKKANQKITLTCEQGSELFEMIDQLKVNDTNKLTTVSTGRNPNGDVVAKFYITWSFKRKA
>ACP_1978
SRLLWCLTEQQHPKKGRSPMQEKVDRIEKFSVAELANLRAELMRSGLDSRQAAEILSTFLIGRGYGVDSQRVTEAALRMERSGCTTDCMQAELESVALIM
>CLDAP_25960
GYAGVRLEAVGEPGNEGAEMQKQSGYLRLRYLPANQHDQRADDVQLEFENVLLKRGVDTDRIPGFDVVLCDALTQCQERSEIGIANDSLLDQDFQVVDAA
>gvip306
AALGELGDRRAVDLLVTALKGDPLIRTVAAGALGQLGDRRAVGELVAYIADEDWQLRFRIAQALGELGGEEACSALQTLAADPNDAVSSTARSALEQLAQ
>CSE_13570
EFEAMIKIVVSDLNFAPENSVVKVIYEVDEKEARLIKVLRAIESNFNVKTASYPPIHLEEKLRIILYGKNGLLNEAKEYFESTLKNAKITFKEISPSHTS
>BSU07380
DGKRLEGAEKQKVIDQFNEAIFLEKYYIYPGDEERYLHPENGGTPLVIDTKKGKKDVKLFVYRYDDHIDVVKQYKKKVIAYRVLSESLQKESLSVAGSLA
>Sph21_2435
LDTIGIAIPGVILIEAIASYFYLRRSYRKPSIAMIYYSATMKIYYDSGVLFKNLSQGFWTGLFRHFNYSGTRKKNHFIQFNRYKLVKLILFVVLVICLIW
>Sinac_3508
GVVAVIAGCSGYVAARAGWVELMEPLASEIPRQVHVRFLAALWTHLASYGTGFLGGLFIWGWAWRERTRRRTAITVQNSLETLREANQGPLSPRVGDQRG
>Sterm_0245
IPQVNKYLDKANKSKILGAISDLNNSSLSWSIENNGSIPDDIQKVFQEHGDIEKLNINLKTDTSFELGNIKGKFFLDDGEISAKIDSDSRSFKDETLVAK
>CCALI_01827
HGRPLRARGRFDILPNREDDRLFAIGLYWAKGVDVELEACLPEEIKRSVPVFVGDGKEQWRPLETYERQGNRLRIWLCPEADRVYLTDFPPPPKEADQQS
>MROS_1491
AVWGMYIHSNLNVRTGRLQYVINGPEMHRWHHTTGKGRNRNFATKLAIWDWLFNSAFLPGDKAEQYGLKTFFPDNYFKQFLFAFRPFKKKKNSLLDRLFR
>CLC_2308
KLALDVYHYTVRQTIGAYTAVLNGVDAIVFTAGLGENSAASREEILNGLEYLGIKIDAEKNKQRGKQIEISTEDSKVKVFVIPTDEELMIARDTKEITVK
>GAU_0037
DPMPTGVRIDDAVSADVRLVHLFVTEQLALEAQLAKLRATVASDVVVWVSWPKRTSKVPTDITEDTIRDIALPMGWVDVKVCAVDLVWSGLKLVVRTALR
>DvMF_2985
GGQDHRNHQGRGDRQGRGDRQERGSDADRNRRGHGERSGGKADGRPGGMPDGPGNGDRNANRNETRNDKRPDSRPGSRPGSRPDPRNDRRGGKGGGGRSR
>Cpha266_0669
VVITALRIYAEMKDRPVVTSKEAKYKTLMQNVFAYIIMALLLLREPVFFGSSIASAVNGFLVSDYLDYMMLVVTIFTVYTGISYLTSNWRASFQSSSDEH
>Chy400_2646
DFVEVKTGDMRKLPFEDNTIDVVVSSLAIHNIPTKEGREQAIREIARVLKPNGQVALLDFQCTDEYVQTLKELGWHAVNRSGLNFHMFPPVRVVTGRKPL
>TTHA0848
LEAMGYLDDRAYARAFVETRARRYGPRKLRALLLARGVPEEVVEEVLPEARVEEALAVLRRYRHREDKARAVRFLEGRGFPLGVALEAWRLAQEEGEGYK
>FP1886
IGIIGHYRIKWEHFRSEIGYMLLPEYHGKGIVTQAIQLIVSYGFDEMKMHSLEAIIDPKNTASAKVLEKNNFVKEAHLLQNEFYDGKFLDTVIYSLLKKE
>Emin_0258
SKDKVWVQVKDFEGHTGWIHNTLLSTQIGLSATSDVNIRQSPSSNAPIVCTVEKGYALKFISKNGGWYQVQDEPADKNKGICKGWVYSAYVWGPRAKTAK
>Selin_1491
WELERDRRIAGHIGHSNPFVTGERTWHRGYRPTGDGLTENATSNQPPIDLTGPVRGNQRSKIFHRPDCPGYDTISEHNRVEFASPKAAEDAGYRIAGNCP
>GAU_0870
AKQASPCLLEPVMKVEVVSPEAYMGDVLGDLSSRRGKIGGMTQRGEAQVISATVPLAEMFGYSTKLRSMSQGRAVYSMEFSHYEEVPKSKAEEIISKVKA
>ALPR1_04120
QKGKEAASLDKSLGGAFEAGKVRALKILDQMSVKLRKAEERNLNVQIERALAIQEFIKPGGAPQERVVNMMQFYLAQPDLLDELLDCFDPLDFRMMVLDL
>Sph21_4739
RYFDDFMRDHKQLIDDYTKKQANKIRKLKDLYHDCEAIGSFSIEEVTELQKLDIPFLSLLALELKMPVDELNTFLRSHRLPFLLLKRILERNYLNDSSLP
>CTL0377
GNYDKIYIPKEIMKDNAMFLKAGVTVFALVHEGTVFSMELPHFLELMVAKTDFPGDSLSLSGGAKKALLETGVEVLVPPFVEIGDVIKVDTRTCEYIQRV
>Emin_1055
LSGGEPFIQAKPLAKLAKMVKQTGKDIVTYTGYIYETLVEGADKKNGWAELLKETDFLIDGPFILEQKSLNLKFRGSQNQRIIDIKKSEKAGKAVTADTL
>Caka_0660
QADQARQWADAIKELRAEKHDLLVRKNSVSLGALLQCDFGGESEYYFFAGVAGGHSVEVEDKSVTVITPQSPLAGRLLGLKEGESFRLPNGTYGQILFVE
>CLC_0192
AQKVAEKVVAKEFDFGILVCGTGIGISIAANKVKGVRAALCSDTFSAHACREHNNANILALGQRVVGVGLALDIVDNFLNAEFQGGRHENRINKMMRIEK
>Turpa_2194
VDTVTDDSPSIYCMVNGAGNAIQTFVNGQLASTVGGSTLIGSNTRPLLVGARYDYAGSYHGQIGDIVIAVKDASTAERRVTECYLSSKYSIPLTAGAVCP
>Sph21_2531
DSSRYFYKEGYDELQKEGKPQRQLSKEFVRKWLIENGFQGKEGQSVPMMDDELVASISERYIELYEHITGEKFIRYEIQHIEERVENNINKALDRLLERG
>trd_0130
QMALLEPILSEAIAYTLLSVLRDAYHEAVARGIPEPAVRDFLLGHIRVELAILFGEIQWRPSDAAERVRMWTYPRLIKENWRRLFDDDQLHECVQIILES
>PSMK_00720
AFALASDGEGLSLSMLEALACGLPCLLSPGCNAPEVEEAGAGETVASTPSAWADALIRWSDRSQRHRDAGRAAQRLFQERFTLRAVSERMTCIYKDVLAR
>MLBr_01712
TDEGVFTLEAVLPAVVSVNEKINEPRFPSFKGIMAAKKKEVTVLTLAEIGVEVDEVGLANAGSKVLVSTPKPAKTAGEKITDEGDGGNQIVQYLVAQKII
>FN1578
IRKYYLQFGYNIPTLNKYVKAKVNAKYQSLIYKKIINDLDEEFKVIGKRAKNSNIKTFPRSCTVMEYKEATALEAIIGAMYLLKKEEEIKKIINIVIKGE
>Selin_2122
RKTDPGDPKLCSVFDFHKLFSPQEQRDEVCAGCTGATIGCMDCKKMLFANLDSFIAPMRERRAAISDQAALDIMHQGSLRAAAVAEAHMKRVRSHMSLEI
>HydSN_0849
LKIDIIYTGNHNKLDIYNKIKKDFALEDEEICYMGDDIVDIPILKRVGLSFAPSNAHDYVKGFCKYITKRQGGDGALREAIEHVLDLTGKLADILKSFDV
>Sinac_6727
HVLDFATHPEFRRQGVGQQMVAKLVGKLSSHRRTRIALSVRETNLVGQLFFRIQGFRAMEVVREHYMDTAEDAYVMQYLLDESVLDEPMPTNRIAKQYEN
>Caka_0345
LQKAQGIRDFALLEYVSATVYNPLVPKWIDGAVAKAVNVHPDNRYDALSELLADLKTPNPDFMGAEGLPLIQRSPVAFWKGVSGVLSLVVLILFFVLLKG
>MLBr_00686
DPEVKPGVSNLLNIQSAVTGVDVDTLVQRYVGHGYGDLKKDTAEAVVEFVSPIKDRVDELMADLTELEVVLAVGAQRAQDVAGKTMQRVYDRLGFLPQRG
>BSU16390
LKVVTCSGRVEKAIADGVQQTEHGNYLSLEPDISESIVRSVAKEAEQLSLRQETAILLCSPPVRMYVKQLLERYFPDLPVLSYNELEANVEVQSIGVVDI
>MLBr_00231
QVTIVDINNGARLVTYAIAGERGTGVIGINGAAAHLVHPGDLVILISYGTMEDAEAHAYQPRIVFVDADNKPIDLGHDPGSVPLDISVAAELFDPRIGAR
>MROS_2583
FVDENDGSYIAKYYEGDNIREANKIYTKLVEDIKNCLPKEWDESRKDWNNVEDFKVKGAMFSNLTDINPRYVQISLFDFTDSKERFTGNFVVQLEIRRAN
>Sinac_5730
SGFLTGKYRSEADLAKSARGQGVKKYLNDRGYRILAALDDVAARYSSTPARVAIAWLLARPSVTAPIASATSVEQLDDLIEATRLELDGPAIDLLNQASA
>PSMK_01220
LVPAGLIAAWSAIGVVFGVGLLSLVPPLLLAAGSAGPQAAPLGFMAGLMTRLFGTLIGALVGTLGLGLAPRPFLLTLAVVYVMLLPAELIGLPRVNRGGD
>Amico_1612
TAEEMMEEIFKECGVDTVSAPGPGGSSDMGNVSQHCPALQPLLAITQVPTPHHTRAFAEAVTTPEARETLKTGARILARAALRTFLDSFFREEMRAEFLS
>ANT_03260
MVRQWQEFFYDRRYAATPMRSPDFVKLAEAHGLTGLRVWRREEVFDAIQRARETDGTVVIDFRVEQEDSVYPMVPAGADLHNMIRRPVRNPLVETAQDEM
>Amico_1036
IKVSVEENVTPPLITVDVFVLVKYGLRIPDVAWDLQEAVKNNLEQYTGYAVKAVNVNVQGIFINDRPAENVVADTEKLASDKIPTKEDFTSGIDVDAEPK
>trd_0179
DDQVYLAAFANEIEPRLAAYRPELVMVSAGYDAHYADPLAAMAVTEHGFAAMASQVRAIAEVWCDGRLVLALEGGYNLSALASSVAATLDALDTDGRAER
>Sph21_3112
YVEDWFDVKPNQTYVIISKSDGIVYKRIAHKFKEEKGLKLLSDNKVYEPYWVETPDILEIWKAKAFISTEFPEPTAEPSLETLTTMMAQMQKTISGMKTE
>FP0440
NKYAFFQIEHQFPKFEISKKIKPVFSLVTKYGIGSLANADRHLNLTIKTLERGYVESGFELNQIYQGLGFVVFYRYGANQLPNFEDNIAIKLSVKIDLGF
>THEYE_A1216
LGGAYDITKDLKAELYGYWLRAHKAVAINGATDASGNALTDKDLGWEVDAKVTYKIDKGLTYWVEGGYFWAGDAYKLGTGGNNRDADDAWAVRHGIQLNF
>Sinac_2583
STQHLRRAAYQQFDQGWTNRANDALGGEGKPESVRAIGFGIIEALAMEPQTQASFPLFVKGLIENPGKLDDVIKDSLGADRAQFLAGTGEFVATHYGRSR
>ALPR1_09930
LEVMVCWMNQKALQSRTKVILKHTTKECQAMVKDIQYKVDVNTLHRIEDISEIGMNDIARVSIRTAQPVFFDSYRKNRMTGSIILIDPNTNETVGAGMII
>PSMK_00350
RARHHLLAGVALRVRARAAAEAGAARTLRLDAALAFLRSAAAGPAGGPLHGPALLEAAVTLRLLGGPEAEAAADRLLLEAEPLLVRGGDAATLDRLAAAR
>CLDAP_30170
TEVTRSLAQWNRFGDARLLTLPTLLIWGEHDVLVDRSTITRTLIAIPGANNLEVLRNVGHSPMIEAPVALANRWLDFLLSDYDAYDELRRSAYDDNETTA
>Sph21_0622
TTAEVAAGANVVLFTTGLGTPTGNPIAPVVKLSTNTKTFEKMPDIIDINCGTIIEGTETIEQAAERILDFVIEVASGKQVPKAVKLGQDDFIPWRRGVSL
>btf_716
EETPPSARPARQAYPYYDQHEERSRSRTSRRYAADDDYYEDEEPIRYRNSRRPAKAYREERSYRPNRRNDVMPLLVVLLIAGVGVLGYGIYLLIQNFIGS
>Sterm_1042
VIKSPEFSELENDEEAKIITETVKRNDSDGEPYETQEKITVIEEEINTKQTNNNTDYENMKVTDLRGIVKELNSHLTWNQVKAMNKKKLVETLKKNKREK
>DvMF_2386
SPHAKLACNECHAPHNLAAKLPFKAKEGTRDIYATTLGTIPDLIHPGGETKDVVQANCRRCHVATTMTVSMETKKYCTDCHRHVPHTPKLPIARRSAADV
>CLDAP_31350
EPTPDLHMALVTTTADGTPVATTPERRLAGYSYPFARWRAGEIVASHLPARTWLGADEPTPGAYRFTLRVFDMNDPTASPLPLADGRPEAELGPVEVQID
>THEYE_A1128
PENELWINDKAAAKLGIKNGDWVEVSSGDFSGKIRAKVTPFIHPEAVFMYRGFENEVPWKTRSFGKGLNEGRLLSGAFDKMAHGSHTGALFENFVRVKKA
>BSU13980
KQVQTGMKLVTSSGTAKNTFTEDVSGKTGTAETFYYGTNRNWWGKKTYNLTFVGYYPSKKPKVAFSVVVPSVDDDDKINKIIAKRAIHAYAELEKKHSKK
>BVU_3732
VWMTLQEIADMYNVFGCYVRKAVKAIFKDGILKEQGVRRHVRKNDRISYDVYSLELVIAVAFRIDSIESRAFREFIMQSVIGRQTSRTKLVCIFTENAMA
>DEFDS_0197
KNYNLFLIIDDFYRTTKYINCKFDIIYFDPFSISKNPEMWQIPVYKKLYEILDEDGCIVTYSCRDKIRKDFYKVGLIPYETKKLPDAFQPGTVFYKRLRL
>MROS_1386
PRHPAQLYESIAYLIVFIFLFSYYKKKEGSFKEGLLFGYFLILVFTFRFFVEFVKENQTYFEEGMILNMGQILSVPLIIAGIYLLTRKNSKSIKINRRNS
>CLC_0616
MLEKLLLTLTLSRKAKLYLLDEPLGGVDPVSRDKILDAIVNNYSEDSTIIVTTHLVNDIERIFDEVFFISEGEIALSGIAEELRMEKGMSIDELYKEVFQ
>Chy400_2279
ELLVVKYEDLYADTPSQVRRILNFCHIQATDDQIAAAVAASSFERMRAKEQAANGAATPFFVRKGGSGDWRNLFSPADEELFWQYHRAGMLAAGYGDRAA
>ACP_1876
DEEVFGPVMVIERFDGFDDALARVNNSRYGLQAGLFTRDAQQIFKAYAELEVGALIVGDTPTWRMDPMPYGGVKESGLGREGIRYAIEEMTEPRLLVMAL
>Turpa_3435
TIQLLSDNGPQFTSRETVHFASSIGFQVCTTPAYSPESNGMAEAFVKTFKRDYVYINRLESAWKVMPQISDWMHDYNHHAPHKGLKMRSPVEYRNLMAAG
>FN0191
EGNIFRTIIPLKEIATEKVGGENVSRNVPRNVPRNVPQKSIEEMKEIMKEIIKKNNRVSRKYLAEILGVSEKTITRYIKEIPNLSYIGKGKNGYWKLDEE
>Emin_1042
SKGREASYQRAQLEDELKSLFYSSKSMLYSLEVQTEFIKQMIEQSSKAAKLTYDAYKAGSVTFLEVDSANLGLLESRIALADVYIETLNRLAVIDNLGTN
>CLDAP_26480
CFPSLFEGFGLPVLEAQSYGVPVVTSNNSALPEIAGDAALLVDPTDVDAIADAMLRLSQDEALRQRLIEAGYANVKRFSWEKAARETLAVLLEAAKEGRR
>Sterm_1730
MSFFSGVIIIWGVIISTFQFFKNELSKSSSSEKAVQRAYIRTFLASYILLGLEVLIAADIIDTIAHPELNEIITLIVIVFIRTFISYFLQKEIKETARQG
>Selin_2207
IRPIVKWVTDMTRDEDELKKTFGTGQKKPKQLVPTQLPKTLAELEAEMESQIDSESSVSASAVRGKVIRKKLSDIVQENPAGAAQLIRIWINDDKTKGEP
>Chy400_0496
MAHSITIAADSRLAQALGTTNLMINSLHHQAVRRVAPGLRAVAWAPDGVIEALEGDSQHFIVGVQCHPEALQATVDPRWQGLFAAFVQSCSDTHRQSRAA
>DvMF_0309
NPGAEVSLVVRDLDVKARRISLAPADATGEDDDEWRKLAQPQKREPREGRGGSRDGARPGGRDGGRGSRSSAPATVVSGDSSGFGSLGSALQAALDKRKK
>ALPR1_05555
VLWQSLGLISLTILGLTLVTFWWKMSAHMTGFGGLVATVVVLGMKFPTFTPLYPLLLAIFLSGIVGSSRLYLNAHKPIETYVGFVYGFVMCFVGFQFIYT
>DvMF_2546
GLTASARGAMGGHRLALPPTKISLGTVVRLMEGGIRIAEHCDLPATPGDRLTCLGWTRAADAVESALDSITLDDLAKGLPDLTDHDTPPDGTAHADRPGA
>CLDAP_20900
PILYVTKVKDLEEGMAKANDTIYGLTAGFFSEDAQEIQWFFDNIEAGTTYVNRKGGATTGAWPGVQAFGGWKGSGLSGKGVGGFYTLPLYMHEQSQTIIK
>Sinac_0972
IVMAVAVMTGYFSHLLLDEICSVDLKGARVNKAFGTALKFWAPSPWSTIATYLLLSYLTWRIIQVWPDGPLILTPPTPPKIPITLPENLRIAIPGSEFDR
>CLDAP_04330
QEIRPDMVLFSATTTEAALSLQPLCERLASIEPPRPIIGYGGRAFNLRPELRNNLAGVYLGATAMEAVESIGELLSEQTRLSPRHHHAIPDRQTSKQSNR
>TTHA1022
TCVLFLPQTACAFPSKTEENALQYEENQRARHAHDRARPPEERPSGEEKPRARSEVASPSQGPEERARALAEVAQGLGGRVFRITAPRPRPEEDEVEVEL
>DEFDS_1071
KMETDFDDATKEILSYETTKPVLETFKKNIENLEILDVDNYKSIIKAVQKETGAKGKKLFMAIRVGVSGKIKGPELDKLVINLGKNEVINRINKILDMLS
>trd_0358
VLVHWLEYGFDLQTAIELPRWRHRGPGHESNWPHGSLDLVQVEGRLPNATIEGLQARGHRVERLARWGPIGSCQGIHWRDAERVVEAAADPRSDAYALAW
>Kole_2094
LNIGIGIGGTADKAMLLSKLALTNPFNRKNPNEKYNELENEILEDVNALKIGYQGLGNGISAYSVSIEYYPTHIATLPVAVSVDCFICRKGRIVFEDKGT
>DICTH_0306
PIIHLQQTTRDASAHWPFTEEYNAIGHVKIDKVLSAIEYSFKHYKENPVSQYLRPVEEIILIVEVIPSSTKTEEKLLKELKETAEYLRKYIPQGGIYYEF
>BVU_0208
YPRIQVIFGGHDSFRDPLEIDVDEFIGIKSFKAKGKRISTYNIEQINELEPLRFPEPSKEEDGAEEGTDENEETAEIEDPDHGKSETDIIDEITGQMKLF
>Chy400_2056
YTAPADHTVRFYREYFQPDRIEELEKQRRRWRILYRDHDFAINLDTLIGQADRGPFLEIKSRTWSRRDAERRAELISELLELIGISDDALVLQEYVELVA
>Turpa_3080
LQMNIGRDETGQFVWQNNIAAIEDSKSRTVFPPYENPLFRGPVLSIRGLRSDYVTNEDIVRMRAAFPLLESHDLPDAAHWLHHTHRDEVTRLISAFVQRV
>Kole_0469
KSIGNKIDGYVALFRTAAKQIKLITGKESIEVKTFIKYVQYLCNYWRSDKTEEIEKFFTRYFYLTGLKAETGRNAASGLDLYTSPRVKGTYVILRFEGDN
>ACP_2706
SEAALAAIAARCTLMGDAERKLERDMHKKIAAVVMSSRIGQQFNAVVTGVNSYGTFVRTLAPHVDGMLVQGQKGLDVGDRLHVKLIRTDLYRGFIDFARA
>Turpa_1665
EYAFGGQNKGVLPRHLRTASIFSCVLVTFFAAVNLAQAGLIQITGFESLFRIAGWVIAGYAVLGTFMNAISRSKPERLLWTPIVALLAVLNITILVLTAK
>CLC_2335
RDIASKMKAEVVGVTKCKNVEEIRGANKCKTPGDCPGQVAGIMKLKKDGAKRILISNCSDCSNTVMCCAPNLGIPVYHHTDHVFRTIDHTLTRRLPIDKK
>PSMK_11080
SDGYKNHRLGFLEKGKWHRFILKIKANHTGGGECRLYYKDGSRWKTISTYSGKLGNNWKNASNNDIDVHYGVYCKGGQHDDIEIFFDNMRFSTSFDGAKP
>DvMF_2639
LALLCGADGLSRYREYLRVRRMLNRWGFTPRLLRPLASSRCQRDAAMQAAREAGCADKTRAYYRKLGYRWYHLLPDRVVANPLAFLDMRFLRATFLPGKR
>CLC_2612
VFLVFHSIENEDIGIIVTSPFNIENNYEIQLEEEQITNLKLQDEKDALVLNTVTLDSDIDKITVNLRAPIIINIKEKIGEQIIINSDKYKVKHSLFKEEA
>Chy400_0057
IVAFNAPPGTQPPTPVGVFSITAEAGVTPGQPSPATIIIGIGPSDAAEETLWQGTIVVAADGTSGTFEVPGQVKVPGRACLRRERGTTISVILVWRGIEA
>ALPR1_17878
SIDFNDLEVYCLIDQNKVHGFIGVADQNIEMLFIAPSHFGQGLGKRLVNFAILELEAKKVDVNEQNRNAVGFYQKLGFQTFERTELDDQGRNYPLLRMKL
>Sph21_4183
GGLAIFVGFFVSVTAIPLICTMLVAMFTIHINYGFSSVKTIGLAPQGPLFGPPGYEINLLYIAGLISLILTGAGLSSIDSWLAKRKPEENNKLAGTNKAG
>GAU_3599
TSIAGSAKAVGKTAPRTAMVVPTTPRWVRVGNDSLWLEAIDLPDAPGVLTAYSPTHRWVYSPMLGVPNYKPEYDALLARWRARGWIVEWQGSLRGVRAPI
>trd_1294
DLFAYADMPLRYRGTLWTVVEQGDLLFVQVRVSFGSGPDDWRALVVMFPLYRFTIERARLTEGASVVVWGRPRTMLEFTDDAGNRVAQPLLLGDGITVLE
>Sph21_4330
FDRSPYTQQVAMLKKISELSLDSAVVLQIVDYLPQLNQALFKQALSVLASQETLSKAAQEKLMAYLTAPDKERARAVYEVMKQHKQIRENFNEQLRTYKP
>Caka_1726
AIGFSEPSLVWYSGTIWNFRSGNELEQLKLQSGDLFILSTRRWRLDDDFLNDWIQGDAPRPRHDSRDWVEQNTLPGEVTWVQGFNPGNTSWYELAIIEKQ
>CSE_14890
IPDKFYILPALVFLSMFLQSKTSQMPGTEMDANTRMFMYFLPIIFAVWAVSWPPSVLLYWITFSLTATFEQYLIIRSLENFKRMALEEPKEVIKKDKKEK
>FP2076
KIQEFTKEPLENKEIIAEIIPQKTEEKLKTETNPTTLIASVETKNEQTKNVNKPKLKIDASALLSQVDGEITLTFRQKAFKLISKNYDSAKEAVVSRNQE
>btf_302
TLLIIDQRPSGIDPEVMSQLGTKITALLDNEKDIDAVLSGVSGKNELKGVLAKLASRQQALIFGAAVPMPVAFVPREYDQNIYNEVSQKKISSEEIEELF
>Sph21_3005
DQRAQVIKSLAQTEKEIIGISLDQVEHFAGNMLQIKNKYNESLLIMSEQAYLSLNKKQLKCLEKYAQLLYSPLDVIEKNGGGSARCMMAEIFLPPKKSLI
>CLC_0724
VVSSMPIIAKHTLDAKIPIIAAEKGSVEAGALATVGIDYYQLGYETGKMAVSVLKGEDISKMPIKMTSKTEIYINKNSLEKLGIAKGNLDNLGNVKYVEK
>Kole_0522
SLRGGKPRVFFDDTGEIFTVAVKGGKEKNSVAVINLSDEKARVKIPEDALSWSGVNTEEMDVEIEPHSIWLRSVSSVAVELKKTVEYKEDGRQVNYYEEA
>FN0049
AALERARARIEKEEQEKLKAQQEMAEAKNQMEAQTETMAEQTANENPNQNQVFVEESTPRMTPEEEKEAYEALERVRARILKEDEERAELLKAAAEQQVQ
>CTL0618
GTAISLAEAIRSAKAESCEEEPEPFIEMHGSRLGNVCGEHEVSFVGEDERFVIRHEVFSRRVFSDGVLLILEKIMGEGLPKGYYTSDVLYESLFQEKVFG
>TOPB45_0556
TVRAVFIVDPNGKIRAIIYYPLSAGRNMREILRLIDALQTADKHGVATPANWVPEPQVWEFTEENTKVIVPPPTTYEEAVNRFQQGYECIDWYFCKKKLS
>glr1439
LDAARVFRLAIEHGVESGPYHAVAEEGVAFKDIASVVARRLNVPLVAKSSEEATEHFGWFALFAAMDVPTSSERTRALLGWKPEQPELIADIDRPSYFAA
>Kole_0609
LRQYYTALATGVDYVAVYFDRMKRSGIDPVKRIQEMLKIGANTNSSPKILAASIKELQSAYELITIGVDSLTLPLNLAKEFVKGDFPMNDLEIFENEFRM
>ANT_18320
EMDKHQVVLWDGTSESDIFAQIVQEMPDLILLDYYLRDRNGIEIVKQLRQEPQTSHIRVIMTSGQYLRDECLEAGADAFLLKPYMPDELLRLLHQVQQNG
>CTL0827
RAPMWIAILKMCQLCLIMTIQLSAPAAVAMLMSDLFLGIINRMAPQVQVIYLLSALKAFMGLLFLTLAWWFIVKQIDYFTLAWFKEIPTMLFGAHPPKVL
>Sph21_3094
IDRVTLYRVLSAFEEKGIIHKIFDLHGTATYALCSTQCKSHEHHDEHVHFTCSNCNSVYCLEEITLPNISTPSGFTIEQVSVNAIGICNKCKTLKDASDA
>DICTH_0044
TLFVNVLGSFILGLITEIILEHIRMTETLRHMIITGFISSFTTFSSFILEIIELLIRGEITIAILYPISSILLGLLAFILGVRMAGVISVKQRKEECELI
>CLDAP_14930
TGQDGQPQEKTTWFRVTAWRKLAELASQYLTKGSKVLIVGTVEEPQAYIDREGQPRASLEVTAQDIRFLSARGEGMEAPVAAGSAAGTEGPGMSEEDIPF
>CLC_1664
DTHTAVAYDVYEKYKNKTGDNSATIIASTASPFKFPKSINEVLDMGHENASDFELVNLFSDKLNLKLPKGLEGLEEKEICHKVTCKKDEMKKVIKNFLGI
>CLDAP_12350
RDANNNPLNGVCVHIWFYEPRTTKCSGCDGVGDGVWGFSPFGGPAPRGTTVEIYVVQCPPNPLPMGGLSSNFGDLTPQSPKWVRTINESEQCTGITFYKR
>Sph21_5071
DMRKSFDGLCGLVISVMNRQPTSGEVFVFLNRSRTHIKLLHWEHGGFVLYYKRLEQGTFGTSSLKKGELSWSDLVLLIEGVQVVKCIQKKRYSLPQKQLF
>CSE_07930
KRGQIKDCIVDGPLATDLALSKESAEIKKVKSEVAGDADILIMPNIEAGNAFFKALTKLGNAEIAAVVTGAMAPAVLTSRGDSEKSKLYSIALAALIAEK
>Sph21_3140
LGIKDIELGVSDKVAVFKNWLTKLELHPEDVLYIGDDIPDLEVMKIVGLAACPNDAAEEIKAIAHYIGTKNGGEGVVREIMEKVLKLQGAWDADQYIKSV
>glr3311
ILGVSTEEEPSARKIAQLVETIRKEQVRAVFIETSTAPELLQSLARDAGVKIGGTLYSDSVGAQGTAGDTYIKMLTANTRTIVEALGGTYTAFVPPSASK
>MROS_0941
MFNNGEIIACDTPDNIKRSIGMTSLEIVCKPIKNAYDLLLSEINNDIQLFGDRINILIRNKDEVESILKILNSGNIEVADKRLTEPSIENVFMYLIKQRK
>Kole_0894
ISGRCGRLLCCLAYEQDLYEEELKDIPDEGTVVEYQNKTCKVLTVNIFLKMLTLVADDGQLLKIPFDEFRKSQVSFLSDTDPEELLREKDEDIELEEDDK
>Sph21_1808
NVSILRGMKQVGVQFERMVHNNDLFYSTPKDMRANWVDFGMAAHGVYDYKNFLFTGKIQYIHANNYQYQFEEKPDLNNFWKYETFNRANWHLQLGAMYRF
>CLC_0024
GDLGFTAALKYDLEVWMPSYNRYVEISSCSNFEDFQARRANIRYKEDAKAKPQYVHTLNGSGVAIGRTVAAILENYQNEDGSVTIPEVLRPYMGGKEAIK
>Sterm_3033
RIGFDEQMIEFGYAFDDTIDGFPYFYILIYPIKASEYEDAKPEGSGYFSKEKSEFFLPLKPVFESENPSEEIQKFLSSSFKIICHNEKWPNLDWHTQEIK
>Amico_0190
EGPYALVASPTLWKSLYSLSECYPLFKNVKEVLEGPVILSTHEKESFLVSMRGGDMELVVGQDLSLGFIGNDSRKGTFFLTESFTFRVINSEAIIPLALS
>Turpa_0340
RSYYSIVRVDKPDAFPVNAIMIRALELEARETAEGVLRYSNAQGNVVMEVLGRNGREPYGSGGNNLLKTTKVERYNGLVKRKTISHFGIIDFALKPGESR
>CLC_0810
NAKIIKALSDGNRLKIIDILSCGEKCACDILEHFQFTQPTLSHHMKVLIDCGLVKSRKEGLWSHYSLNITNCNKLILFFMSIITDTDDCICKNKSKCDCE
>CCALI_02812
LHLLQQLQLSVPQDLFLEARQRAIGRLDYQTETDEGYATAIGEALTTGGDLPDQLRERLQNLTSQDAELFLSRYLRTQDAFTVVMEPALTSKVSGESLRP
>DEFDS_1705
AIAIAYVFNLPIYPLILGAYITNPITFIFIYAFCYKVGLWLTDINTKISIDWNHLTWHDLFTNVKGMLIPFFVGTHVVGVIASIMAYCLVYFVLKKYRGW
>CLDAP_37950
ELIAQMGADVITLTGVGDAAGLAEQLRRLPYISQSLVHQHERSENAAVSVQVGVDNGERWLAEVIAAALACQFHIQQVKVNRPTLGDVFLAYTGDRLRDE
>HydSN_0752
AFRLKLAQTPIQNITIPLVSNVDAKAHTMAHEIRDNLHKQIYSSVKWYQSVEYMISQGVDTFVEIGPKNVLSKLISQIDSRVRVFNVDKLQDAENVLKAL
>Sinac_2310
QTVRFNLTGGYKFTGTVNLSIPAGAVKSRTGASSLGFADSFKVNTPEIKAATVPTQVSTQTTSQPVAPVPTPTVVTPPPAKAPTKAKARLAARLFARRNR
>Chy400_3664
LATGEGNEFRKGLAWVLIGGMLTSTALTLLVVPTVYSLMDAAVTWVKQRFGLGQEHEGFELPAPGPAVAGVTPAASTGTPAARPVAPTSSPTPAGEPSAD
>Amico_0833
AIVRAMRDRANRLVNCDASNIRKTLEAAEWQLEIAKVFQNEKVWATLPEPLKELIETRMQYPSATLTELGQLLSKPVSKSTVKYRWQKLKEMAEQLPHGI
>BVU_0778
TPQHSINEDRVIPLDSNKGIADMEFGDAHTLAHRVSASAERMYRFSSIETTQFIKILLRKMAARMASLASCHTHVYASSHSLPWDSACEHYIFGMRRILI
>CLC_0887
FDIYNLTSESWEITDSFQLENGLKIVSEYFNMVELKRYKDNLKVTDPVYILDYIFSMPGNNKVNLSSKDLKKIYDYLEDNIKEKENIYITKDTGYFKGKK
>gll1655
YRGQALAWRDKKNYEEALAMVDQALAAAPTNPDLSYLKGQILALYSKPAEAVAHFDRAIYQGNQLPESTRKQILRERDAQARLAGDLYTPLPSVTVTPQP
>Turpa_2421
LDMFVLTSEKETYGMVTIEAMAAGLPVIATRSGGTPELVDDGQTGILFEPHSDDQLRAALRTLVKNAHLRRQYGNAGRKKAMARFSHRQQIAGMLRAIEA
>MROS_2787
PRKGRIPGSIWIEWYNSMEYKDYIPWFKSPEQLNEMFRRFGLSEDKELYLYCFKGARTSNLFVALKMAGFEKVFNYLASWNEWSRDFSLPIEHGYPKRKH
>Turpa_1393
LITITVTNNVPMLGRDLERIENSRRYHQKLHKEGRAGEFFDYDNIDTTESAGFGIAMVDQGFYRFGLNPFEHMRIESRNRETLVTLSYPRRVLEKKPAAV
>FP2353
SNGGDISVLFAHKYPDLVDKIISLDNRRMELPRTKQPRIYSLRSSDQPADEGVLPTIEEQEKFGIKIIKLPNTIHNDMNDRGNNKQKKEINNYVMAFLNE
>Kole_1252
FLWLFSPGYGWDGIIIATLARNNPLFVPIAALFLSYIRVGAKTMGRYTNIPPEIVSILQATIILLVTAEAFLSRLRQKAIEKEAKANEPNNVAVAGGDVE
>GAU_3760
GQLLTQYVGGCGVAAANGGVDAFYQTEMWTCGNGGYQFLTFTDAWFDAANVHSVGVSTWARFADSDVGVAAFCTRYLDTNTSFGDADGTPRWVTCAVTEV
>ACP_2187
SRLALADLKAIALYTRQTWGLAQAQQYLAELEEMILRLASNSHLGRACDEIRKGYRRIEQRRHVLFYRVRRSSRSAQSETVEIIRILHARMLPGEHLGEE
>gll4374
AAEAGARQTYEALIKLAPDEGTRKTLVHLLTREISHTQMFMKALDSLGKLTDPLFGSIEPDETVRLYYNLSSNGGQADERGPWNTEPTFEYVADPASRMQ
>ALPR1_13505
INGKGDIVSGNSSSIEALSLPPLKNHIYRETIKTDNFRISDYNLFRSKSLQVREMAQAFLMKREEKFVFRNENNLTAAIAASFSFTDWYLIEINPSLDEQ
>glr0126
AFPFSDLKTKKKRPAVVVSSSFYQTRYPDVILMAVTSQIQTPQYPGEVLIADWQAAGLLKASVTKPVLATVETELIIRKLGQLASADQEAVRATLLIIFG
>Sinac_0966
VIGLVFFAFPLHQPGKPDTQRAEHLGAVRVPMLFLSGTRDELAAMNLLGPVCEKLGSLATLHPLDTADHGFKTLKRSRKSEEDVFVEMGRVAREWASGLG
>Chy400_2473
SGLLQIGFGKNRGFGEVAVQVQEARLDEVTSGMEIGLWRGLADFVSDEEKTRYGLSTTFTLNGMPDPLRTEPLGLYTRRIYDPKRWDEVAQRVTDKLGTT
>gll1703
PMTYVEKIKTPLMLIEGEADLRTPPGAGGEQLFRALKYLKRPVVMVQFPGENHDLSRTGKPSYRIERLQHIVGWFDKYLQGVPKPEYDLPAAGPVRQEAP
>Sinac_0298
KKKAHLAHYRERNRGPVNEPRQAWIVTRESRLAVTWDFMLGFTTAQKRELFGPWHQVEFAWPAEAYQVNGWTFPTIESDKTGWISQYVLQLEAWAAGEPG
>BSU32220
QTIDFYCYTEYNGFMTTKGANVMTEVEMKEQVQEVLDKLRPFLLRDGGDCELVDVDEGIVKLRLLGACGSCPSSTITLKAGIERALLEEVPGVVEVEQVF
>BVU_0035
YLYPQGCNFHKGIDGLCGEVIRHTGSCVSEQSCHIFPDRSRSRLHILYRCDDEYRLECRRLNRGSFLLKKEERKKDFLQISWNRLNELLTVKKYRKTVEK
>DvMF_2843
PGIAGGMPGLPCPAEFPSALQHQCGAPSQCRTPPQGWKDYRNAALGSVEKGYLHHLLLASEGNITRAARMAGLSRQRLYALLRKHGVMRQWVDDDTSSKK
>ANT_12930
LALLNKVILIGILTLTFLAFHVPFTPGVVIAGFSLASLFLIVSPTPAGIGIVEGVLTVALRSLQVPIEDAAVITMAYRGITFWVPLLVGMVTFRTLPHHQ
>TTHA1339
WALAVGNQLPRPAAPAVDFRNRSVAAFFWGLKPTGGYGLKVVGVTYAGERARVVLSLGAPKPGAITTQALTSPYVVLELQKVRRVVFADTSGKVLAEARD
>CLC_3121
KEKSENIYEASKITFRIKSLEEEIDYYYKRIGRKVYKKYNKGKDVEEDYKKHCKSIEKIKKEVKELEEKKLKYSDKKLCKHCGKEIYLYSDFCNHCGKEQ
>MLBr_01193
QVSVIRGEVSQPYAIEASGGVYDTARTAFRQAWGADPTDMGMGGSIPFIAEFASAFPQAKILVTGVGDPATQAHGVNESVHLGVLERAAVAEALLLANLA
>DICTH_1695
HNGVINFSVLDGWWIEGHVEGYTGWSIGPSPFEEKSIENHIQEEIDDLYNKLEYIIIPTYYHHRDEWIRIMRNSISNIASYFNTHRMMKRYITEAYFKRS
>Sterm_0390
TKLALYPLSGLAEDVNVPDLKHRGSAFPGITLAYNTKTKEEVDEILDKIENLGGKVVKKAHDTFWGGYGGYFTDLDGYYWEVAYADSWIFDKNDMLVITE
>BSU34530
SADNIRPENLKNLPPNWGVLLDRSPNEPLLPFLQMIAGGNGYYESMVSANLLGDRFFRLDPRIPNFSKTDPAVVPAVIEIANKTNLQPANQFIEKNWGSK
>BSU07000
WHTILDDPDSYLEVSASAGIASALMSSGKLYTKYVQKSLAAILDAVEEDGRVSRVSAGTAVMKNAEGYKQVPYKRIQGWGQGLALTFLADVLKTKKRLYQ
>Chy400_1717
ERPGLIELYEQNIGLVTPLLLEELREASARYPAEWLEDAIREAVRANVRSWRYIQRMLERWAANGREPASYQTGRPIDIEKYTSGQLGHLFRRGSDESDL
>APH_0113
GKTWVGLWAGIAFSAVSTLVMSVIFGIFYVPHSILIGAVIAVVAQCGDVTESAVKRMCKVKDSGFIVPGHGGVMDRMDGFIFTAPLVAYYVKHFSKFFIG
>lpg2689
NITSQALNEFNMATRRLFDPTASNTPGQPNQQWIKQINDASPATVQKEIAILLAEINYQMYLDRQIQERILLTNSIMLLQNLKAAQPTADFSSQGSPSEQ
>lpg2512
NAILIVEVAREQREIHNKSVLEAAVIGAKTRFRPILMTSFAFIMGVMPLVFATGAGANSRRSIGIAVSSGMLASTCLAVVFVPVFYVLLQTWQDKRKAKH
>BPI_I1574
SLSRVLKQLIDTGHVVQATGQHDRRHRKLYPTKSGRQLTLALALPQSRRIARALEDCAQQDRKVIERFLYNMVNPERRAQIDEFSAAADRVDTKTHPCRQ
>BMEI1635
DGEYKGLVTPLSHVEMIRAPEGGMVLFHVAPGDVVEAGAKLATVVTRPGEPEGDIAITAPQAGRILTRRSLRYVRRGDDLLKLLADKPSAVKKRAGALEA
>lpg1054
YSIAQAVREHLERYQELEDMISMMGIEELSPKDRAIVLRARKLQRYLSQPFHVTKLQTGMEGKSVSLEHTLTDCESFLRGDYDEFSEEACYMRGAMDKGR
>lpg1731
GANTWQRFWQIIFPILSPTTFFLLIMNLIYGFFDTFGIIQVMTHGGPGNSTTNLIYKVYEDGFEGMDLGSSSAQSVLLMLIVIAVSLLQFKYLEKKVHYE
>lpg2257
MPGLTHMTPAQFGNQFLYNLNQSGVKYIVHVIEEKPELLIFEFKIQKPANLQQDEILKITKGKDGIYVLHYAIKKSDMTKENRDKWIKNLKNSFIKISTP
>COXBURSA331_A1223
LFLDEPTTGLDAKSARELNELILHLRKTLELTFVMVTHDLDTLWQVPDRVFFLGEGKVLAALPMDGLVHHKHPLIQDYFGSGKRTFRDKLERGAKDGYKS
>lpg1418
EELFQRNCLKAAKLYQYLDSTDFYLTPVSKEARSIMNVCFSLYYPDLEQKFLDMANERGLKALKGHRFTGGLRASLYNAMPMAGVDALIEFMSEFAKENG
>lpg2802
ISGNQPPIKCDIKLADLRSRLSWGLVIQLNELNDDEKINTLKMRAAKRGFELPESVGHFLLNRCSRNMHDLYEILNQLDDASWEAHRKITIPFVKNILKI
>COXBURSA331_A1686
VLNWYGERVDDLSKLSPKKDAKSLLQEWLQARRLPLPTYEVKITGEAHAQTFTVNCYVKGLPHKTEGVNTTRRRAEQIAAKRFLELLDDGKGDGITERDQ
>lpg0609
AHISESKARIDFKANFNISSIFSQLLDEYNAIIRQDLVIYKGYHDVTNQRRFWKIDGFAEVPCGGTHVHSTSEVGFIRLKRSHPGKSIERIEITLMDDSR
>BH00950
GIEELRVKESDRLSVLAQGLKINHVDCEEGQDFLIVHGKGSAKGLGGGHVTTHLDHRIAMSFLIFGLVSEKPVTIDDKRMIATSFPEFIPFIQQLGGKIS
>lpg0247
TTIGAQRACWNSEIAPHNFEGFFMNMGDMLVKSGDPETGIKIYNNAKLTKNYNKWPYKDMLEKRILNAKANVQHFNQKSNDPNQSIMFNSGYGCVVCHQR
>lpg2572
FLSLPDKQQKEFLKGKKPLMVSQDDLVVKMGLNKNTFRGLYEFLSSQAHSFPLSFYKMKDDGRGRGVHCEVEENHTKVVIGYCIVFLEQAEKDMNVLFAQ
>lpg1853
ILLFSDKALREIMDIRIFMSTPLDVCLTRRLKRDVVERHRSFESVIHQYETTVRPMYMQFIEPSSRYADIIVPRGGENRIAIEMIQAKMRELLASHTRGS
>lpg0526
SALLLFTHGQAIPPATRWYQFSLFSIIFVYYYGSIRFGGQTIGMKAWRFKLTTDSGKKLSRQQIIARFFYFIPATLIAPFCLKGNYKLLHQWTQTGFKKV
>lpg2958
LAFQIAWSAIWAMAVLNILIFVLVLGMLIKSRNQKIRHGLETLVGAKGRALGDINLEGQAVIKGEIWNVHSSSPIAANKSVKVTRASGLLLEVEEDQSVY
>lpg0283
ESGHLAGYAGDVWFPQPPAKNHPWRSMPNHAMTPHTSGTTLSAQARYAAGVREILECWLGNKPIREEYLIVSQGHLAGVGSHSYSAGNTTSGTEQAAELV
>lpg0036
FIQRATHTAWRYRQLFKTSIFIPKHPKYAAVISDEAFFHLNDFNLQRNQGFDQNRLFVGLGYRTSKNSTIEIGYLNQMIKRVNNPDYRGDYLSMALLLTE
>lpg1046
YRNGVFSVEYSKASPIKNIPLKKATLIIKIYYYGYPKGHFSVVTDEKQHFIMGYDDKYQIALELIAISGQEQYKALCRGESKPGQLKLIVVCNPYKKKTL
>BH03530
QGNINQDQYDAAQKYLEVRNDYLCAKTLPSAIYDKMPSSSDEAARKKWVEFATKQFLNMQEVIKETQHLYRQHNFYAALQYLVSEDQELPYLVPSLADSP
>lpg1937
HANHYYNGTSDYIKSKINNTFSRFILLHKYFHPYIAFYGDGEPLSKQEADCINSAIQKNTVSTAWQPGDVMIVDNFSCLHGKTPHTGNRLILVGLTKYFD
>lpg0354
HAFVDMKFEESRADNKERNDFDPVLLRSVDDLELTVRSANCLKAENIHYIGDLVQRTESELLKTPNLGKKSLTEIKDVLASRSLSLGMKLENWPPASLGE
>lpg1228
ELKRSKFKPEYAGKMNFYLNLLDDFVKEPHENPSIGIILCGDHSKFDVEYALRGIDKPVGVAGYQLTRDIPKQLRDALPDADQLEEKIMFELGLNNESQN
>lpg0013
ITLPANATIQQTIPDDYQAVLFVIEGTVNTGGQQITAGTLASLTNGERIQIEGKDKENRNHCLLIAAAKLHEPIVRYGPFVMNTQEEIMQAIHDFRTGHF
>lpg2264
NLLIGMLIEETTTISFIEVCQKYHIPEELFIEMIEQGLFPDQPSDPEKIALGQKELRRLESAFRLHRDLGINLPGVALALDLLEKIDQMHHELEILRKHF
>lpg0020
SPVVAFPIMTTAGAMQQPLTTLVFLQKNKIPLKKTLILSFSGCLGVMITIPIFTKLTITWLHFLLLFILIYNFLAIGHTYLRSRPVKQYVQSSVKLAAAD
>lpg2549
ADSVNVNRVAKHCYLSISQLQRRFKQMLGCGIAEYWRMKKLLHAKKLLSQKNCSIEAIAFEVGYENLPAFSRRFSKVFGESPSQWRSKALTAKKMREIDK
>lpg0817
TGIADTELSTEISTAIKRPRKYKVLLLNDDYTPMDFVVEVLKHFFHLNEEVAIQVMLQVHFQGKGVCGVFTRDIAETKVALVNEYARMNQHPLLSSMEPE
>lpg1832
TFVINLKKCTSEMPLNSAIVSVTPNAVMVIGDSRVTASDRHFTLDDPLARGTPMFDYSKFNLDSEGDASIKTTVLNASSYERLGSYQMNCKLGDGFKVFG
>lpg2158
HFDFVVAMYVASVVPDIDTFLKEISRVCKPSGEIIFVNHFASEKPILRFFEKQLSHIDNFVGFNSNFSIHSILNYKEFKLLETQKVNLFGYWKLLHCKIN
>lpg0105
LALYLFDPQHRATLAILMLGSILLCITSFLVVGIFSNNTTQKSFYYSPGIMERAEAFLFFIFMTLFSSCFNFLAALFCFLVCLTALIRLFEFKKSVQAPS
>lpg2931
IAKYNIGDLVIHKRIRYRAIVIDVDPIFQASGKYNPRATQHEFATRNPWYRLLVDDSSQITYVEECQLLPDTSQEPINNPNIDDYLIKNKGSYQKTIPSH
>lpg0512
FPYGTLLVNTLGSFLAGFFLIVLVGRFSAEESFRLFLFTGFLGAFTTFSSFAAESLFMFEQGYWFKLMTNILVNNVGSLSMVFIGTLVAKYVLLGHQGSN
>lpg2337
PYIAENDPHLKHGDVRFEPTSALVSSQDGLADLQYIIQHSYEYLLPDGLLLVEHGFEQKNEISAILNQLGYKNIHCWQDLQGHDRVSGGQRPSNRNNKPL
>lpg2668
EIKILKLIGATDPYIIRPFLYSGIWYGAAGALLAIFLVNIFILTLGVAVNQLANVYQMHYPLACLSLRQILLLVLFAIILGWLGALLSVKRQLASIEPYK
>lpg1915
RVTEGLTLADSAKLAVSETAITNNALPPTQAATGYVSPAATPNVQSIAIGANGVITITYTASAGGGTIVMTPTLQANGDVTWTCTGGTLLAKYRPASCRP
>lpg1873
ISGWRYKQLRMNPKTANYRYSQLISYGVKPITASQNHPPRAGVIELVTRKGKEYWIAYPNFFVITRYNSSPQYALAVYLLSQQLKQHWYTSATKKHRAYV
>lpg2014
TKSGIPPEHAIDLALEVKQLPNLQLRGLMTIPPQQNNMQTQYNLFLKLNQLKESINKALHLKMDTLSMGMSDDLVPAIKAGSTIVRIGRAIFGERKGKLL
>lpg0369
LHTALHMTERLCGVIALSAYLPLAKHNKPQLDKNTPIFMGAGQFDPLVLPKWTLQSKDWLLANGYNEVSFHQYPMEHSICFEEIKDLSLWLNKQVQGVLQ
>lpg2150
FLEITKINAKVAFNFQILNYQRYVKLVDSYQQSSQAKSLSDLNTSANSQLFFKKRDSTGQDRASITTGQARVAHDTVGLGLKWNEAIQNTISENMMNQRL
>lpg1350
TLKRILENAIPKTYQDIVIVYVTVEGIKQGELTEKSYVKKIYPEVIRGLEWSAIQVSTASGVCAVVDLVLGQGNEYKGLILQEKFKLSHVLENRFGKYYA
>lpg1547
IKLLHNVPAKVNLIPFNPFPLTQYQRSSRETIDAFRDKLMKHGINTITRKTRGDDIDAACGQLAGEVKDKTSRSQRWQKLHFMSKTDKSTELTISSEEIA
>lpg2780
SVQTQEKPLSVNSQLMDLSTEDGLVTPEKATSNTEKLGMVLYTDYILAFEIAAVILLVAIVSAITLVHRGAIRSKRQDITQQIMTRRAERVKLISMKSEK
>lpg0964
GLKNSTRKVLRRYNPVFLQRLIVITGLACFITYLFYTVYARAESFFFILTLPFAAIALWRFAWLATQDVENDDPVNIFLSDRLSRINLWCFAILTFMALN
>lpg1632
CFVNPGTAELQSIVALEAIASGLPLLAAKAMALPELVKEGVNGYLFDPNDVETLSCYMVKILSDRTFSEQMGRESRKLSQEHDIKRTIEQYETLYQSMVS
>lpg1652
AIYGYDQRIEVFGSGGMLLAENQFEHTVSRYSANGTDGAKPQYFFLERYHQAYLAELNAFYSAWNDNQTSPVSGLDGLQALRIAKAAKQSLETHLPVVLS
>lpg0861
SIQYQNKTRKIFPEKRVYTIGQMPMTESAIDVTPFRDIYIALGEPLSEDAWSVRIYYKPLVRWIWAGGFMILAGGVLALTDRRYYRKRQVTVMSVREIKI
>lpg2895
FYPKTKKIKVHPGEIVKLAFYAENKTDHTMTVQAIPSVTPGIAAKYLKKTECFCFTQQTLNGHEAMNMPLLFHLDTDLPKNVNTVTLSYTLFDVTGRSSN
>lpg1065
IGCTESIVKYKQIKPRLITGISIPTEYDSYKAIFSFGLKRINPYIQNKSSIHCEKLLAMGKFALRRIQEYLIFPDKQPCMTTKPKLTLIINNQVPHEHTP
>AM1336
FCILLHGDIGRIAYRKLSVLRSSQDGFFIAEQDLLLRGGGDILGYKQSGAVEFRFADPFDVQTVLNARSDAWSMLKTAEGRATACRLMEIFGYSLPEVHY
>lpg0244
GLTEAQARSQGRRIKIATIPAAAIPRAKTQGETTGILKAVIDAETDLILGVSIFCAEAGEILGVIQLAMELRVPYQKLRDMMFAHPTLVEGINLWFAQII
>lpg1921
EMYWSCFLEHQFLAQDRINAVKDIQLPANQSFILAGVGIDLYWKDFPEQIKSQISEVLAVFPTASAMIRLAQKANIKAVSVAQAQPVYVRNQVTQGDSRG
>lpg2690
DLTQKPFKNDLSLYADYLNSKVRPDWVITNYYPMESHGDYLTDLLDAKNFFKNYHLASTLSSGFYLNQNQPQGKKMIDFVYQIFKRAYNKPLELESQEPK
>lpg0666
DSQYPIYQIWAMNYFQQDKQIQISGCPEKVVIYQHNDLPCIMLISEEEYIFLELLSSGKQTPWQKVVTELSKWISEEKIGDTLTKALRYQWINHFSLEAI
>lpg2468
SECMECKRKGNVCVLVTKKQPCMGPVTQTGCGSLCPTLGRACYACYGPKENANPNSLGEWFLSIGLTKEAIARQFLHINNQAPAFNQAGNYFKGIKISNG
>lpg0938
LSGAGDWHRWFFAGFSFLMSIILLIWLVRTPEQARFQSVGISLILGGAIGNLIDRGLHGYVIDFIDVYYKHHHFATFNLADSAICIGAAILVLDLLIRRE
>lpg2030
PTPQTPVKVAEAKPTTMQQPNKGAYLVQVASFKARQDAEQMKGMLILKGFDVSVVPVTQAQGNWFRVVVGPYPNKALAQKAQMNLAKTEHLNGMVRSVGG
>lpg2659
FPRSQLDYLEIADRFDNVFLSDVYQLTESHTAQAIMFIHFIDVMYDRGIKLIISADVPAEELYVKGEMKETFKRTLSRLIEMQSVDYLSRHPRRLVKEML
>COXBURSA331_A1667
AYWVNVCFGKTLNLETAQSELLRATGNRYFEEAFEAFKKFGKDLNSVVSHLKEKLNLKGKPLYQPLRIALTGAEHGPELAKLILIMDYETIQNRLQEACQ
>lpg1946
LFDDKWHLSPHYYTLNDNKNIYGLTDREHECVFLLIRGKSAKEIGALLSLSKRTIESYIENIKNKMDCRNKAEILVKAVLNGYHNYFPARLQQAAIIRSL
>lpg2449
IPPHSTGAAIDIELIDSYGNLINLGMAAKDWLIVDPDLSETYSKLISEEAMQNRILMLKIMAKHGFVNYPREWWHFSYGDRLWAYMTEHSTAIYGAIINN
>lpg1238
RAGIFLHQFGKERLPLRFMLQMPYISYFSICDGKTCKLIFVYLAQDSNEYERDLENFLNHVDLKKRLEILIYPHSDCCILRNDIPQTSDNTIKQLINFYR
>lpg1592
DQSEQVPGMVERYEGIITKHNGKIHRKEDLGRRQLAYSINKVHKAHYILMNVECNLDALNEIKNAFKFNDAILRHLITVQKQAITTESVLMKKEKETKVA
>lpg2179
QWHRENMLTQYKMPIIKPKFILFKAKKLTEMFQYNASLNWWENYTSQPIELHLTPGDHESMFYEPNIKILATKLNDSLNEQDIKHYQFNDTLKDSFIDQL
>lpg1802
IFILPRYQAKNQGLKFKLTTPSFLNKWLFHVAYNKRLIISYRMLLLFSNTLRLLFAARSHLCDNFVLAHIIIWNKLWKKINKKHYQRRFRKLNANLAKGL
>COXBURSA331_A1084
ELEKAAAELLAKAKARAKKLEDKSFKITANASDEGRLFGSIGPREIAQAITEAGIEIEKREVDLSQGPIRQVGEYEVPLRLHTDVSVNVKIEVAPENSNS
>COXBURSA331_A0801
GRLHLGNADHLPFPDNSFDAVISLNTVHNLPRERVIIALREIQRVSGGKAYIQVDSYHTPEQKSLFEDWVLTAEFHDYPEGWIKVFEEAGYTGDYNWTLV
>lpg0118
DRGFIGMGALVSQKQQGIKRKMVGLTLLDKGIMRHGQKVIIEGCPDGIITSGSYSPTLQQSIALARVPMETGEQVLVDIRGKLIPAKVGKPRFIKQGKPV
>lpg2817
FWEYAVQLGQTVTEGELLTIDNQTLLYRLYHETELRIFESRSTRFQCRCNQEKMKQVITVLGEEEATDLIKEKGKIEITCDFCNQKYTFDSIDVTLLFRK
>lpg1087
VLMTRLHNLQNRYLFNTILRCVLASAILGFMCQSIFAYGADFLYHPSFWIRAVSLAISISFAVLVYLSMCVILRVDEAKSIFMIIRHRLGFPIKFKSKQV
>lpg1376
ESALTKDALPANARLIALDMLGKSFSSEELALRLTQLQQISSHLCFIIGGPEGLSNEILTLCDERWSLSKLTLPHPLVRIILLESLYRAWSIINNHPYHK
>lpg0698
KDIITFASEQAFPIIPCNLCGSQENLMRKKVASLIDQLAIENPKVPSNMLHALQSLKPSQLMDQNFWNFKNLEDGLETTQSIQCEEVFNAQEFELEDEKI
>lpg1195
AINGWQNNSTSSLWEVVSYYENYGIKNILCTDIACDGMMNGPNFDLYQQAVEYFPQIAWQASGGVRHMQDITTLNSLGISAVILGLMLYQDHMNLEELLC
>lpg0022
RDKFDVIFLDPPSFSNSKRMSDILDIQRDHVSLINMAMRLLNPDGVLYFSTNLRQFKLEPMLKEKYAVQDITPQTIDQDFKRNSKIHHCFKIVMPHFADN
>lpg1265
FKTNQSNSTINELETLRNVLLAYQEEFIDVNGDAYGSPLYHMSKQIKFNFYHYKAPGNGVIINSASLLDTDKRFSFMFDKSNRSFATDAKLFRGCVSLSR
>lpg1143
LTRFDGSRADIVEKYYKNFTEQAYQWFHQNTVFQNAAEVAKVFAEVIDMENPDLCYQSNLFGKQFVAKNKKDTTGREGMDKLLEHFKNLPHDNPDDWKIQ
>lpg1994
QGVALTPGYSLAIDKQWIPMGAPLWLNTTRPDSKNPDVNKPMQRLMIAQDTGGAIRGKVRGDVFWGGGDKATLIAGHMKNEGHYWLLLPAHALSRLAQLK
>lpg0783
SFFGITNQNYNRNSIVTRLLINLEKYLSKFINNDLNAFKDDWNKYDYLVGKKVKVSQALNSISGIALGINSFGQLILEDEFGNKHELSSGDTSLALSNFE
>lpg1492
RDLMFIGGGIGNVWNKPHEIDCFYEGYGKTSIDKTILSYYRHERIVEDIAVYGHDLLSHDQNAQSRLESFKHFKSMFDPNDVIEIAFASYFNLLFFRIIQ
>Atu2442
VSGSVMFISLMAVFGAVVYKAMGPAKTVQAQSEAPNLSVPTGNGPVAVTASLPQGFVIDNVSYSGGDMLFYGRLANGTRKALVFNVAAGRFLADVTVDGQ
>lpg2551
LAIGSWLYRMEYGFWFLMTNKLWHTQTFQGPFDFVMAFFFYLPNLLIAEAYLRGRSAQVSQFSKLIAGTVINLASGLLAVATYFFAKQYWLPAIWGHSIR
>lpg2687
ESFDEAARKLKLSEADLVIKQKALFRLSIIMVVAAFMILIYTGYQFLYGSWKATIISLVVVMIALVLAFRYHFWYYQIKQRKLGCTVKEWYRQGLLGEKE
>lpg1555
RNNQVIFYELIQDMLLGLSNNQVDASLMDYEAAKYWMASEPYAYKLIGKKYKLIGKKISIGEGYSIMANPDQFVLIKKINKILLEMEADGTYLRLYSEYF
>lpg2972
YQPQKTLYYFDQYETLSEFCQKRKGTVYVIANRQPPGVETNLFHPLGMHPEKSAYDLYYQLRLADTSDAICIAIELPPNTSEWQGVRERILKAGFPYSQQ
>lpg0025
GNWHGLYAIAFLDSHRHLEPAVGYAYLKTASVNKDLKAGLGYSVLVTSRVDYDNVPIPGALPWAALFYKRITIAATYIPGSSREGHENGNVLYMLGKISL
>lpg0954
GLLPQPVKHLFLITELKLKAEQLGIQKISASAQQGKLDFSEKPSIDPGTLISLIQVHAKRYQMEGPQRLRFTLDSTSAEERIFEISSLLNKLSPHSQTID
>lpg2388
CSFLYCLMKNTHREIDSKQALWFIFYLFGLGIFSFLGNYGGKHILPQYWDLLYLLVFSLLVFGFALLSRKPSAHTQNMVAQNTRTTITAPAFSIERYDIA
>lpg1520
ISFANQDEIYEIYARSIKESDMFGFLEVEELVFGEQTALVVDPSEEKLKMEFCDVKRIFIPVHSIFRIDEVSKQGTSKVKDNLSHGNKVRPFPGSGKIKD
>COXBURSA331_A2150
LTSLKPGQIKAILEGGKEEVFYMSGGMLEVQPEIVTILADTALRAVDLDEAAAISAKEEAERRLAKQKAGIEYSKAMTELAEAAAQLRAIQMLRKSAKKH
>lpg1212
KLNHTEGEVKKFFIAPKYRGLGLAQKLMLTLVRNAMKHGFKKLFLGTVAQLNAARRFYEKNGFVLVNKNSLPKEFELCPLDTHFYYCETDKLDKSLRELI
>lpg2581
LRWLSPLPKDAILKEIAKAKRILIVDEGRQSGSISEGLMTLLMEEASPRLKIKRITGKDCFIPLGTAWQYLLPSQESIIDAVIALQSDKREKESGRLVVS
>lpg2218
FWIFPNTMLNFYPWGCSVNVVKPLSPELTQVSFLSFVLDESKFGKGAGGALDQVEQEDERVVESVQRGIKSRYYDIGRFSPTKEQGTHHFQRLLCEFLND
>_1_Oant_0974
ERFRNEFPDCETPALVVAGGVAANKTLRAALETLCARHGFSFIAPPLDLCTDNAAMIAWAGAERAATEAPDSLDLAPRSRWPLDEKSAPLIGTGRRGAKA
>COXBURSA331_A1489
TGGQKMVADMLLTLDKVREQMVKRLLIRVAGQDGVDQLLTELPPLIKPYVGGRCPVAIAYQSETAIAELLLGETWRVKLDDKLLSELSKLYGKDQVELEY
>lpg2432
SSNTSMQWNFAAMGIDVVMGGHDHHYERIERNGIVYYVNGAGGAELYSYKKWVEGSKFFYSKHHGFMLIIALEHALKIQFINDDDEIKDEIVIQEKPGVG
>lpg2971
NSYIFPGVGLGVVAGQAKRVTDLMMMAAAVALSELAPAIRTGEGRLLPELNSIREVSQHIARAVILQGIKEGHIEPMNNNKIDDSIKRTMWTPQYEPYVL
>lpg0184
QSRVKSYFKIHPETNIIFCLTSQALDPLGQMLLHPDRYDFNYQPQVYSFDKTPNTVSLIHKKLVNYVMDQQPFLMGYLSITQLVLMNRYQLNPVNINTAM
>lpg2427
WRVYGGRTRFLKDDVQGYTTNKTMDIRQEIKTALKTLATTPSLSLNSILAEHEQLQKRITSAKNCREEGEWLKNNRPELYQQDIFSVSDQQFLELTNKGK
>lpg1528
LAANYPFTEEDLVGFRLPEVLRPYKQKLFGLTIDAQRLQQIRSERRPNSKYASAEQCRLEVTEVEAMYQRENIPYINSTKYSIEEISTKVLAIAGLQRKI
>BMEII0204
TSETPVREALQTNFDFHFKLYRLSGMQHLLDMLEALWMRTGPILSELYPHAMPAYAGPHQHEVVLNALRERDSYALRMAIRMDLIEGGAALIRHLKSATG
>lpg2609
TVIDPEMTDEMRVTVIVTGLGDNRQRQQQPQQPLRARLVETTRSDGSLDYQQLERPAVIRKQAQTGTATTATKQTNNGNESVPDVDYLDIPAFLRRQEEA
>Atu2022
IDWNAYLNLLKVNGTMVLLGVPEHAIPVHAFSVIPARRSLAGSMIGSIKETQEMLDFCGKHDIVSEIETIGIKDVNEAYERVLKSDVRYRFVIDMASLDA
>lpg0910
SGGKDFCEDVGRPCRTVTGSFRVYSKKGEECTSSIYPIETGGGAKMPYCMHFHGGYSIHAAYEVPNYNASHGCIRVLPSAAKWLNQNFIDVGTSVIVKPY
>lpg2995
NALKDKDLDGIIFCDMPWVFSHQMGTKNWPEQFNSYNRLYALGVDSYTLATQLNQLILFPADGSNDSTGILYLKPTQQVARVLEWGQFKKGLAHSLGDTV
>lpg0121
KGWIWWKRLALPGIFPFYITGAITAAGGAWNASIVAEYVSWGNITLKATGLGEYIQASTTAGDFPQIALGTAMMCVYVLAFNHLIWRPLYRLAEERFNFN
>lpg2227
MQTKSQNGDLVLALETANLGVMGKETTNKVQAMDGQPVQESSQSQLTEKSQIDDSLMEAYSLGLIDEIIQAAQIRSRLASHLEFLYRSMETMPPAKHSIV
>lpg1421
TAVEPKTVTVALAEDVSGTIRVSELSDERVDDATTIVKVGDEVEAKITNIDRKNRTISLSVKAKDAQDEADAIKKYSRTEAASTTLGDLLKEKMASKEGE
>lpg2902
PEYHKVIEQIPSFPEHTYYPELGETNPFLHMGLHLAVREQVATDRPQGIRTVYTKLIEKYQDPMAVEHLIMDQLAECLWLSQKNNRPPDENHYLITLQNL
>lpg2151
EELIKMLMWYAGIQTNFSQPMGTYGKYIENHLELELRQEFLKTYVDADYKNMWASLFKMCEIFNDLAIKISSYFGYSFNQKEFDNVVDYLQDVKNNKIPT
>lpg2487
TGIAIYIADPKLAAVILPRSGLGHKNGIVLGNLVGLIDSDYQGELKISCWNRSQEHFTVNPGDRIAQLVFIPVVQASFEVVNEFTESSRGEGGFGSSGRY
>lpg1327
EVNLTIDPEIFVQFQAWLKKHVAEIIQFPGFMQACILKQEKETKSAKEKLTVQYQLDNGDSLSRYLSELAPQMREDGIHLFQTKFSADRRIFEVQEIISK
>lpg2139
LSESENQAYWDTYPPFAQIRFHSYAPTSSQVIPSKQLIENKRKILTSQFHDKPLPMSEYYYGFRVIPTRMVFYTYRTDELSDVVEYCFIKNNWEKNLLSP
>lpg0455
AELNSLCHVLFCAITNDTGYKSSAQNIYRSFKFRSQIVEEKFGEGTSDPAIFGQLMIDSGVNSEEIREKLFKNIRLLPSRAKFRKQIEKWAASALEEIAD
>COXBURSA331_A0525
NLFAVIHQKIFTPKIEDGLLPGIVRQIVIDIATKTDIPIKEKTLSPENLLEADEIFHTNSLIEIQSFAKINERPLATGEQALLTRKILETYEWYKNKRKK
>lpg0482
LFVYDKSMIPNQELINWIMELANKNNIPLQLEVEPGYGEDGSKVQASGMGVPVVNIGIPIRYAHQHAGIFDKRDYDNTVKLLSLIAESLNQEVVDKIKKS
>lpg2763
EIVGEFTTDIAALSRDITPQQDGSVIVDASITIRHLNRMMGWSLPLIGPRTLSGLIIEHLGYIPPPDSCLVIDHYHIEILRVSDNMIRGVKMIKTNKKRK
>COXBURSA331_A0246
RQALDKLPCWISEGVSFSTAIERCGFFSHQAIQLIHIGENSGTLNEMLNKVAVIYQEEIDERYDRLSECLEPAIMIVLALLIGGLIIAMYLPVFRIGSAL
>lpg1103
PKFSNGIISKTDRNTEILKINFNHYDFKPTAPLLLVGTKGDRDVPYAGAEMAYHSFRKYSDFVWIKSVSDALDHVQAHPFVLKEQVDFFKQFERQEAMNK
>lpg2476
IKQQATGNKCRKVKKIVLEIGQLVAVDKHALNFSFKVITQGTIAQNAELSIVEIPGEAICNSCQQIVPMKQYYDECLVCGNHSLTLTKGEELKVKSMVVE
>lpg2997
YGLERKMLSNGQYEKVNPNHSWNANHWLSNQLLIHLQRHSDHHAHGARPYQILRHMENSPQLPSGYLGMIIIALIPPLWHYIMDKRVLAYRIQLRQLEQL
>lpg0425
ELQLGTHQYTTAFQSRLGKTPWIKPYTDEIFAELISKGIKNIVVSCPSFVADCLETLEEIGIRAKEQWEKLGGEQFILTPCMNDHPEWIKAIQSIVNEQF
>lpg1002
AQINPLKTVQQIHFPSSVQTIGEAVEYWLRYSGYHLAPQDKQNESLKQIFQQPLPQVTRNLGPLTIADGLTVLVGKTLFSLKQDDLLREINFSLNARRAQ
>lpg2405
LIVPGGVMEENESDEETLRREIKEELDSDIISFQFYKQFEDKAIYEEKWLVMRTYIVTLGNAPKPANEIDQLVWLGHDYHQSGYRFGSILGKQIIPDFFK
>lpg1796
RIIDKEAEKQKLTLKIRAEANIIYNNIALVEQGMAWSMINERLLNPNLKPLELSDYALSIDFYCHFLQKRTDERLIRIFIDNLVNWVNTSSELSSFSLVN
>lpg0883
KTLLTLTAPKGKSWARGTFNCEAAEGLRYVAQFSPVFWQNDVGKTYPALRNWYLPAKVNPGDLAWTIPVCFPADFAQVPFPPNVAGNCKCNFKNIPDPKL
>lpg0296
KDCYISWPREKVLEWVTYFHEQSPLASIYSLTDFIRAFDLCGLQRHLKVLGVFCRLYLRDNKAGYLGDLPLTLKYALECAETYEELHPFFNFLQKRVYLP
>lpg2500
GAVAGACKDVKLGHLTDVINKIQPVVKPSMESTGIDNCSDPKLIDDMAKANALHVVKNILEQSPILNELVKNKQIGIVAGLHDIKTGKVTFFEEKRSVPE
>lpg1399
RKMDMRVINELSNFCLKGFKPDLTLYLDINPELGMIRAKSRGKFDRIEQESIEFFHRIHDTYHILVKQNPEIIMIDANRSLEEVQSSIQSVIEEFIEHNL
>lpg2299
LKRHLGYPVIKQVREEIESILQQTNKIAEDQMKLFIEEAKSTMELTTSQEVNRLESLQKINPAIRDEEIEFFKKKISESNYFINSSTLKLQAIRVVINVS
>lpg0630
ASLVGNNWTIQPLVPGVEIMKVQYGIGNNGVITRYVSANAVTDWAQVYAIRLGFLIAGQLGSGSLTTRQYNVLDTQVTVPADNRLRHVFELTINLRNSIS
>lpg1463
QEYKKEAFSLFTMMLDNLKYEVIRILSSVEIQTEEDAHVVEEQRRADQIRKMNLMHESLSENDEASETQTFRRQEKKIGRNDPCPCGSGKKYKACHGSLV
>lpg0920
PDLLFDNNLYGFYWFQLNDNYWSFPSGHSITITALAAGLGFLFPRYFFLFIGAALLVAATRVILYHHYLSDVMTGFYISMLLVGLFTQYLQRNHYLNKIN
>lpg2496
DYHQWASILHYENWQTFLQSHSQRRLFCCSAKGKVKYSDVDYKADDILLFGPESCGLPQQILNQYSTIRIPMRENNRSLNLSNAVAIILYEAWRQMDFNM
>lpg2007
NEYPVEFLVDTGATLVAIPQGLAKDLKITGRYPVTIETANGKVTGFLTRLQHLSFGEFHLQNVKAVIIPQNDDNTVLLGMNVLSQFHMIQQGKQLILKRQ
>lpg2918
QNGWQAGEPWAIQVKLPAKFDMKLEGKGIVKPVSEWNALGVRTESGEPLPYQNLQASIVQPYGGPTFLAFPNYKMILRYNNSIYYAGAIGYMADKICQGQ
>lpg2893
YHDNILNQLSENAIYLLQYALHLTLSKMLTNKRPSDIYIDEIALNFLTERIKQKFDEGKNFESEADIGFAVAMDFNPQEQTALAAVRNLLSCLTVEVNRV
>lpg0637
SILFFALGLFTSTQVISYPLVAESNQPENTGAATGIASVIIMGGGGVAQVLFGWLMTHHAGTNVTAYTVSDFQFAMWMFPVAAIAGLVAVLMTRETYCKR
>lpg1769
PQILKSKIDNNEKLIIIDVRETDEWETGKIPNAIHLSKGIIERDIEKIITDNQSNIVVYCSGGYRCALVADSLQKMGYTNVLSLDTGLQGWLEAGYSLVK
>COXBURSA331_A0257
CAAILGYIATIFVDRLTYSRLDYVITHYSFRYPFLREDINRVIPDLAGNEDIAIFKKNFYQLPINKVIDRLEQKFFEITRERKIHEDRDEKFVRLGFASV
>lpg0550
SCFILIQGKINLYYEHAEGFTSMVAELEAGSVFGQMALFLENKRMATCQATENCSMLEIMVEPCKSLFIQQQALGIKLLRLLNQGVIDALHKLNKRLKYT
>lpg0451
NHHYLMRYGSLFASSFLQGFGNAFQSANTTITIGGTGGGNNITVANGVGRSTLENAVIGLATVGKAWSQQAQQLFNTPTTVEVYSGTGLGILFTQDVTTI
>lpg0169
PTHNSAEKYTSMEEAFEAAKKAFEDVSELVRSKEIQDTLEAIQKVSENLGQLASSLNQDVPSVVAYLNQSLKQITSAAYSTQNLTDYLSRYPESLLRGKR
>lpg0618
EIIRNRLKIFSTRKNAKVFLSIQQEYGSFDSYVWQFVNGAPIINRPESIRAIPATSKESDALSKDLKKRGMSFVGSTIIYAYMQAIGMVNDHIVTCFRAK
>lpg1074
TNLSIERRFPSVDRARIRVIRIWRFELGQIAAEYEANIISQFNRYRYYGPAVLMGSGNTELFTKDILSLDKSHHDLRDAVVDLEGNLISRPRQLEFDLSE
>COXBURSA331_A1149
VGVLLADAVLKDEKESQLVEKIAKATKKQIRGGLKEGRPNPEKLGQCVIILLGNRVTQSFSQVNFPQIITSHSPAELLRDGDLKPKTWNALKKAMQLMEA
>COXBURSA331_A0660
MLYLSRTREYMADAGSVELMRDNEPLARALLKIQGDHAQNREGYAREYAQTPHESLRQAAYIFDPVAVGIQPMHSLSDFFSTHPSLVKRLAAIGYKLKEQ
>lpg1217
VYQAKYPVFKSVQENANQWMGEQIKAGVKLDGIYESDAEPHRRYDPNSPIADKDGFVYTSNINYVEEMANIISASRSYQMNIELLNTTKQLMQRTLQLGE
>lpg0001
ALQDKLVTIENIQKTVAEYYKVKVADLLSKRRSRSIARPRQMAMALSKELTNHSLPEIGDHFGGKDHTTVIHACRKVKELIQDDSDFAEDYKNLMRILSS
>COXBURSA331_A1751
RINDIGMQYAVFKVLGISKEMAEAQFGHLLMALQFGSPPLGGIAFGLDRLVAIMTGASSIRDVIAFPKTQTAQCPLTNAPAQVETLQLETLGLKVSKHRK
>AM1066
TDDSVGLTVGNLPKNSKKQQEGVLILRVDHRSDAFSEGVRKGDILLGINSATINSVSDFNKEMSKIKSGSGGKGSLLLLVKKGGGDAPPIYIPVKLNKNA
>lpg1762
SYSWPGNARELDNVIQRALVLQTQGIIEEEHLQITNSTTMPSEEKTKGTSKNLQIHEYELIEKTLLENEGNRQKVAALLGVSERTLRYKLAKMREEGYVV
>lpg0434
LCHKHKTDKLLYPDDKNLDFSCVIHAEMADIDKMWHTFLLFTRDYHEFCDTRLNGIFFHHDPLIGENTPVSEEDYTLELTRYLTYIHDHLGSETLIKWFQ
>lpg1006
EYQGTKLDIRQTAYTVFLQAQQSHYEAELVTSTLLPLARKSIKLAQDGYQMGRYTYIELSTALNALYEEERHYQQAHADYHKTLIQLTGLLGLHPTKESK
>lpg1084
CFLLIDLKIGKLTHQDVGQMDTYVRIYDQHRKSSDDNPTIGLILCSEKSEAVAKYSVLTESKQLFASKYLPYLPTEEELRAELERERAILNELPDIKQKN
>lpg0824
VMITLFSGTLIWCFAKRGIHIGASGLITGYWGFLVYNIYQTGTLTTIILGLLSLYYFAGIFLGIFPGEKGVSWQGHLFGLLAGFLTSYLLEIYPQILIYY
>lpg0345
KTGRSRLVVYRSGVHIYSQIVKSDQLGDKVLVASSTIDKELRSSLTGKSKVEQASLVGQLLGKRAKAAGITQVAFDRAGYKYHGRVKALAEGAREAGLDF
>Atu2042
GIPGMSAYGTAKAALMGLVKGITADYAINGIRANALLPGGVDTPAAGDPAQKEWAAGLHAMKRIAQPEEIAQAALFLASPMASFVAGAALFADGGNAAVK
>lpg1665
VRSLDNNYLSNIAIEDLLPGGFEVVRDSVKTDNMDYADVREDRVNFFGWVDLTAKELVYKIKATNVGKYIVPPAYAEAMYNPNTKARGSSSVITVSREED
>lpg1837
DAISFLHSLQEKDYPDIIYIDPMHPERNKSALVKKEMQVLQQLIGTDHDAMELIELSLSHVKSRVVVKWPQKVKPLLPPDASIDGKTVRFDIYMAQFSSN
>lpg0033
LIVNEKVKANAMTNVTYGGGVHLEPNHQSSAPLLAASATIGISTYLAGTFFGKKILRERDERLQHSRSSSYSIVSGTFWDNKHDIEAKGDTKFEHSHSLQ
>lpg2853
LDALNKACSQCNPKKARDAVLKWASLQWPDAPMLNLTDLAQLVRDAHLRKQLHLLSQVLYRSQEKTLWRGDELLRAVQAVKRNESVKKRKNSNLPPINPF
>lpg0880
LVTAKSDPLFGSSFFAQLKGGVAYRSWQVDLYPINEISQLAGEIQAGFGYPITALASLSLLYQGVFGNDPNVKLNMSSKTGSVSNIPVLHGILLGFTVNL
>lpg2376
FYNYFDRYLRQLGHDKRVSISLGQGIMPLLVLTDSHYLTLSIRKVAEKLSHLIPLSIASVPFEVDSFNCYQYWHQKDDADPGHRWLREMILSIAKKSYLK
>lpg0107
QQVIGEILGAKSELNLISNFLYHPKYFWQHPTLEEHFSMLERYLHIQRRVNAINHRLDTLNEIFDMFNGYLESRHGHHLEIIIIVLIAVEIIIAVMNFHF
>lpg0273
ALIKLFFPMIFIYLGLSFIFANASTFAMSHTSDKAHGSAVMNFINMGLVTVVILGLSLLPMSQYLLPAIYIILCIFMMWLFFSFIKSNEIISSIDRNKES
>lpg1128
IRIATAKLGCEHLYDCDFYILAHPCPMCLAAMYYCSPRKVIFITTRDEYKTYYVDDRKYFTLENFYQEINKPWRERKMPMEHRPDKEAIEVYKMHQKKKS
>lpg1912
SGNQALAEEFLAKFIEELYKNREEFIGLMHQKNVKGLADLAHKLHGACCFCGVPILQKRVAQLERLARRTANADNLTEAFTDLIQSIDAVISEYENQYSQ
>lpg0048
GNDRWVLEENGTPVSLCSFNARLSDIVQVGPVWTPVTLRGRGYARTVVALSLSAAQKSGVSRAVLFTNNQAAVRAYQAIGFNKVGNYRLAILKKPILLTR
>COXBURSA331_A0632
FYDKHGGKSLILGRLIPVVRTFVPIVAGMTRMEYYRYIIFNVVGAFVWGGGVTLVGYYFGYLIPDVGEYILLIVLFIILLSLLPGIWHAVKSRFFNPPSP
>lpg2824
LFDEVDVGIGGSTAALVGKMLRKLGERLQVFCVTHQPQVAASAHHHFLVTKHSNNNQTFTHISLLKASDKIAEIARMMGGLTITEQTLSHAKELISLSNE
>lpg1334
NLPDDTPMEIKKQRLQILQNRLLMNAARYSESMIGSKQKILVTGFSKKSSQQLSGRTECNRVVNFDGPPHLIGQFIDVQISDALPNSLRGRLLEKEMQPA
>lpg0532
KNLNHVAIVRIEQLYPFPKKALMAELEKYQKANEVVWCQEEPQNQGVWFSSQHNMRDCLRSDQTLQYAGREFAAAPAVGSPGLHAEQQVALVEQALLGKK
>lpg0913
WQIIEDNLQKLPSFNAAARRIQRLLIGHATDVEVDANGRVLLPTVLRNYAKLEKDVVMIGQGNKFEVWNKELWESKREQWLAEEASMTDGLPEEMKTFSL
>lpg1938
GCDFNYPGNIFVHHSLFLGALLPEKNIQEYQVEQTIDGANIRVVTTGFINKSQLQKNIRLRLSKVGLMDAQVNITEVPEIKYLYSGKLNRFIPLNSTDKS
>lpg2810
GISNPKDFRNEVVNFVLRARANNRGKNPVWNSYEKLKSVIEKKMFTNTEDLLPVISFNAKASEEDKKKHEEFISRMVEKGYTRKQVRLLCEWYLRVRKSQ
>lpg2820
QFQPENFDQNLGLVNELETIGEKTGYTPAQLSLAWLLAQGEDIIPIPGTSNPQHLAENMRSIDIFLTPEQMKDLENAYKNNPVAGKRLSKELMATFHLKE
>lpg1184
QIRKLADQEIHHAGLIVGFGDRQAKQQRFKVLSNELADLPEDVAEYRKAIDNWLATRVNDGQSTQQLLSENRSSVFAKKVTRGESTVLHIKTTLDLAVSS
>lpg1532
IRAASPDYLPIVGPLPNALEFKEIYSELKSNSKRWIAEAAPCYPNLYVCAAFGSRGLTTIPLATEWLAGLINKEISILPRKLIQAISPARFLRKKIIQGP
>lpg2256
LTGFQAAGTRGEKMLNHEPSVKIHGDDYPVRAQVATLTNASAHADYEEILIWLKHFEKAPKEVFITHGEPQAALGLKGHIETELGWNCKIPDYLQKVNLD
>lpg1919
DNHALYFSRSAIPFHRDDKNAYSNTFRHIGLYAYRAAFLLEFVSWPPCTLEQIECLEQLRILWSGFSIRVDEACEEPLQDINTKEDLILAQQYFLDTFNV
>lpg0028
NPIWYCGSVLLGALAGLAGDKVSLGFVAETERQVTAHLQRHLHYLPEKDKKTIAILKRMQEDEEHHAHTAMEAGAVELPYIIKQLMNAVSKLMTQSSYYI
>lpg2403
ITPKSQSQLTELLNQFDQEKSGRRGHASFKFFSGNDFFIISDIPFSVGLRNCPAFAVTESLFKVTIAKFVSDYQLQLVKKDEDDSTLHITSRDKSFGLMQ
>lpg2262
LLGLSGKTNNVLELQSSPDKNAQFALEYFCLKTAQFIGMMAISLGGVDGIVFTGGIGENSEPIRANILKRIECLHPFSVIVIPANEEKMMAMHTLTALRT
>lpg0659
PDVLFLDEPTSGVDPLTRREFWTHINGMVNKGVTVMVTTHFMDEAEYCDRIALIYRGKNIATGTPDDLKDKVRNSTLPNPTLEDAFIELIRLDELREPVH
>lpg0556
QEGFEELLFQFQREKLAKWTLMTIFQAYFNPEVDVFIKPTTTKNIIKELNLDIVYNPTPSWEFYESYRNIINQMKTKIEKSLAPSNAAFCGFLMMSLDDR
>lpg1179
LANKLKAYALQEQGFDTVDANLELGLPADDRDYAVAYQILKYLGVEALRLLTNNPLKIASLERYGMKITQRIPLEIEPSRENHSYLKTKKIKLGHLLAID
>lpg2986
AQHRVKDELKQAKAHSADIIDKANKRASEIIEAAKEAAKREAQIQAKLAQEQIAQQVNHAKEELRKQVAKLAITGAEKILMREVDAKANSELLDNLIEEI
>lpg0674
RRKKEQIVVGVGIGLASGEVVVGVIGYENRLEYTVIGEAANLAAKLEKHNKEEKTQALTTRDTFLEAVKQGYEDKITKKELNARNVGGVGEPLDLVVLAK
>lpg1987
QQTAESLSGHIFSKNGVESRAGLEPLDDVIPLAKEINQLKQNMMFVGHLPFMNKLVSQLVVEEEHRILVSFKPGSLVCLDKADGIDWCIAWMICPELLRE
>lpg2069
TIMSVIAWRIFFITLVARESPDLPCSFLLANEEWNVLYTKIHHTKHYPETPPTIKEAVKWIAQLGGFLARKNDGEPGPITLWRGWKRLVDLAEGWNLALS
>lpg1567
INPYALETLRYRFPDITLIIDAGIGKPSHAVQVMELGFDGVLLNTAVALANHPALMATAFRHAVIAGHQAFTGGMMSERNVAHPSTPLIDTPFWHQVNNL
>lpg1715
HDHKKILSQLNLTQEQKTKIKTIKIQAQKSIKENYRQLKAIKEQINALIANEKLDEAKLDSLINQRNKITGTMLKNRVMMKNQIYNQLTNEQKSQYKKNM
>lpg1506
INFISTQANQITNILEWIPARITALLFLLVGNFQRGFHLFAQYVLTYPDSNDKILRGCGLQAVRINDTEEVPMAAAENLVEHATIVLLVFIALFTLVAWL
>lpg0297
LSAAWPLSEKWSGIGAYSYNISKNYSMMSFLGVQYDSCCWAMRILGGRIFRSLNEEFEPQYNNNIYLQILLKGLGSVASSDPSGILNTYIPGYYDPFRRR
>lpg0639
YGHRRDIAGYAHALEQFDARLPELDALLQPDDMVFIAADHGCDPTFPGSDHTREHIPVLVFGPQVNSKFIGRRDCFADIGQSIAEHLQLSSPLAHGVSFL
>lpg2796
MSDRTAQQIDDEVRAIIDRNYQRAKEILETNIDKLHLMAQSLIKYETIDTNQIQEIMSGKEPTPPEDWGSTKPMDKAESVNDAPAKPINGETIENPAEGH
>COXBURSA331_A1274
FISYPDPKATKETAEFVKEQGYLGLSAWQLAFDLSFDNRESLLRALYSELHSKPSPSRTSGNDGVIKPKNLKPVSSRGPAHTVRCALKARWIPACAGNDD
>lpg1047
LDTSPAPHFSVPPVLNGSRDQFFADLVEHYLLTMCYSIFYQSFFAENHQRLFHLNQALDRLENKKNALNHRLNLLRQEEITEEIQNILQSAQAIIGHEFT
>lpg2714
PVQAIVLTISEKQNEYAEKVRKTLQKRGIRANFDLRNEKIGFKIREHTLQKIPYLLVVGDKEVENCQVAVRTRDGIDLGVMTIDTICDTLTQEIIRKGSI
>lpg2068
QIMTQIQSECIEVDEHLKAGINDNSSALQEEIGDLLHAVFSLCVFCKLDLKDTLQQTVEKFERRLRAVKMIAHEMKLINLEGQTFDELMSIWKQAKSRVG
>lpg1461
TAQLIQQAGPWGQAFAEPVFDNVFEILDQRIVGKNHLKMTLISSQGGELLDAIAFNVDLKSWPNHRIKYIHAAYKLDINFYQGRTRLQLLIQAMNPVQQA
>lpg0822
MTLAEQGLIGLVLLIIFLASLFITSFQLTSSRPILLGVLFSFCIGSISDTILCYSTAGYLLVVMSALCFGELIEKRRVKDAKEDHPALLSAHAPAAISQT
>BP1579
GEHSFNWGAGMHQIGNAAGFIKANMPLGQAGLLSDQEAWDVAYFMNAHERPQDPRYQGSVAQTRAKYHDSDDSLYGMEVNGHLLGSAAPPSGGKLRAAGK
>lpg0116
VATQCHQNTHELITALTQIEGVELAFKAPFFHEALIKLNQPVQSVLQQLADAGIAGGYAPEQHYPQLANTLLVCATEVRTAEDIAKYAKTLKTIMSKRGA
>lpg0595
TETTCANLFLIENNILYTPRVEDGILPGITRARLISHCQQHKMSVQEISLTKKRIEDADAVFLTNSLQGIRRVLSLDNIIFEVNHPIIDKLIFLLNQDES
>COXBURSA331_A1471
IGEVSELCQLRPHVLRYWEQEFSHLSPLKRRGNRRYYQLKDVLIIRKIRRLLYEEGYTIDGARQKLSEESSKDKQEHKVYETMRRAVSELEKIAASLEMA
>_1_Oant_2561
FLKSRSIATVPFDHMPEAVNALVSDEIAAIVGDGPVLEYYAHQHADQPVDLVGTVFSPDKYGFAFPRHSELVKPASVAIISAHESEEVAKLKAKYFGPEN
>COXBURSA331_A1870
IKPLYFTTHKALEVTLNRLPENLSRKNLLVDKKGMIYLASDIFNAPDESLEKTELLFRSKTAESFYSAKEVKEIYTQGREAQEKLLYSKDLADILEKLRN
>lpg0120
PEVVQKNAYFVNAVATEPPKLITLDPTHWQAIMPILVVYKNPQYEQKQNLKVVLGFTVASPGQGVRGFSVTSLQSTPISPPCQCKIEETPGNTKQGDAKQ
>lpg1999
EGIGAALNSEQIKNLLPQLNTKWEVTEDNRIIKRAFSFKNFYETMAFVNAIAWIANIENHHPDLEVGYNYCRVHFMTHALNGLTHNDFICAAKIDKLLVD
>lpg2823
GGPIMHPQLNAIVLVPMFSHSLSSRPLVIDGEAEIELYISKSNETDLRISCDGHESRVVKPGQKVAVKKNGNRLRLLHPLDYHYYDTLRSKLGWESKHQG
>lpg2863
PLKGYSVYCQTKAALEMQTRSLARELAPEIRVNAVAPGAIAWPENDNSLTAEAQQKIIEKTPLKSHGKPDFIAQAVLALAENSFITGQTLKVDGGRSLTS
>Atu2401
QPMHYRPMFAAYGKLRTNSSVTFVSQASLDGGLAQRLGVAKKLLAVKNVRGGISKASMIHNSLTPHIEVDPETYEVRADGELLTCEPATVLPMAQRYFLF
>lpg2162
LRSYYSASLMLSRFVKRLYTNEQDYQKMIEDCQNEFGNPTAFQIIQDGSWGEGLNAVLMESKHLAATTIQRFFRVAQALNQVNSKQPTTYTKSSQKPRIF
>lpg2624
RIQELEAKLSHAQIIDISKLPNNGKVIFGSTVTICHVATGSELTYKIVGEDEADIKLNKISYSSPIARALIGKELDDAVTVETPGGMVEYEIIQVQYIVE
>lpg1774
ATSFEIDPMWLVEAASRRQKWIDQAQSLNIYMAQPSGKKLDQLYMHAWIRGLKTTYYLRSLGASNAEKSTVTDGALNAVKLIDTEPKACSITDPDCEACQ
>lpg1945
HAIMLECSFLNSQPDDKLFGHLKPNLFMSELRHLASIVDPFDSRNSLRGLPVVVTHIKPKLADFSNTNEDTEKQVINELSQENDIGVELIKPEQGITLSL
>lpg2474
VFDMRPTLQFIANTTEQQLGANLFHGTLIAGLSEWVTGICREKGIHMLLLSGGCFLNQVLAEGLINSLIKSGIKPLLPKLLPPNDGGIALGQAWIVGIKE
>lpg2260
YKTHLLINSDITFVLTNGGHNAGIVSEPGHEGRYYRIRERKMDSTYLDPTTWVKRAELREGSWWIAWHDWLVNHSSQKQVSAPKLDKKLPNAPGKYVLQK
>lpg1827
AWPNARISVMGGEQAANVLAQITREKYAKQGKEWSLEEEEQFKTQMRSQYETQGNPYYASARLWDDGVIAPQDTRKILGLGLSAALNAPIEDTRFGVFRM
>lpg1911
NEDAVKKHLRPVVLEPLMVLHERLKALDEWKNDKIQECINDVSLQFDLNLGKIAQPLRVAVTGSGTSPSIDMTLALLGKNKSIKRLEDALEKIRARASVV
>lpg0690
TLYKKKIVEDGVILVNLSNRHLQMLPVINAIGRSLDMITLFLAHKGDKKLGQFNSEWALLTSNQSLAFQVMKGTNWKFVADDNQFLWTDDYSNIIPLLKW
>lpg1281
SHPSELQNALKLCPGTQPDGLSCQQLEAIGRRMNGLAYQLQYNPQEFGNKILALQEVIANQQREIQSKKDNAELQDSLKRNQEDLAYYLAVVKWLESPES
>lpg0863
EAQFNHLLKDLRCLVCQNQDLADSNAQLAKDLRFQVYELVKEGKSDSEIMDYLTARYGDFILFKPPVKSVTLLLWFGPFLFLLIGFIIFWRTCFKRNSHE
>lpg1192
ELKSFEDVQLVEKRIVKSGKVWTTGGISSGIDLAFEFISTIAGNDVAGKIQLLFEYFPECKLYSQPAMVSELPSYYATKKDEAVLEMNLPDYIKEYFKKS
>lpg0989
EITDVKRFKSLTPQQETLIRDIDSQKGLYAEAVLLGSRYQGLFRVIPPRYLLALLMTEKSEKAQRHLLEKEHDVLEAAEIMAKKLEQPKTTTHNRAYFYD
>lpg1861
LLCAGAEGKRFCLPNSRVMIHQPLGGYRGQATDIEIHARETLAVRERLNNIMAKHTKKTPDQIMRDTERDNFMSATQAMEYGLIDKVLYDRQVAGHSTDL
>lpg2467
SRPEIKPQAGEGAGCTEAPRGMLWQHYVFDETGQVLQARIVPPTSQNQARIEEDLKHSLIQFGLNQEEEAIRYFSEMIIRNYDPCISCSTHFLNLKIDRI
>lpg0298
AASAVKGGDLGWVNPGELVPEFEKTMNSLPLHKVSKPVKTQYGWHLIEVIARRQKDDSEAFKKQQVRQFLQQRKFVEAVQNWQQHLRSQAYINIVDKDLA
>lpg1063
ILSQALIAIPAGAYYATVPVMLAEMFPIKLRCSVLSILYSIAASLSAGLAPLLSMILVKKTGVASSPSILVFTLIATMFIIIIYRTIKPEKRCSLTTLKG
>lpg1308
YLTSSYDIVPTILQRLFACKNPVSDYSIGYNLLIEGNRASFLLVGSYINMGIFEADRATALETSGRITITGMKAEPLDDAVPRVDVITQALDLMRKYYGK
>lpg2667
APDVDDNDDAYKAPERYLFNVNDDPAVLLENEDTGDQGREKLLFAMEQLDERSQDILQQRWLAEEKLTLHDLAEKYGVSAERVRQLEKNAMKKIRQYMEG
>lpg2733
AGCIVLYDPFLASTLITAFLAAVLIVIGLTRMIMAFALKDSTGWGWLLLAGITAIILGILILMQWPVSGLWIIGLFIAIELIVTGWTYIFIAISVKTAKL
>lpg2363
FKQRLHRLLMRKHRTAKQCTRLIPLFLKLVASLKESPFESLKTLGKTLYQWREEVVRMWRFTKNNGITEGFHRKMKLIQRRAYGFRNFENYRLRVKVLCS
>lpg2145
ARDGVEALEQLSGNIKATKPKIIILDIMMPKMNGIEFLRELRSHIHYNPIKVVIFTTSSNIRDKQATTGLDIAGYFVKDSQFNEFVYCCKHLLEKKSHLS
>Atu1757
PTTVGDCEDFVLLKRKMLMNKGFSPSNLLITVVLQPNGEGHAVLTVRTDRGDFVLDNMRNKVMNWSETEYTYLKRQDTANPGRWVKIQDGRATAAVGGIR
>lpg0895
LFGVYVPADLNEDNVKQSMLNVTLVGILFADKIEESQVIIRSASGEEKTYNVGDKIPGGATIKRIMPGGVLVERDGTLESLSLPKNDLTFEPVAKPLKEE
>lpg1766
RSRGEPDYVDDILKMGNENGDGAFDDDSGGQSVEDDDPLYDQAVEFVIQTRKASISAVQRRLKIGYNRAARMIEEMERTGIVGPLDGGYRDVLVTSVTED
>Atu0523
LVRTVTANGSAAAQLSQESAGLELPDFSPGMEAGAGGLMEGFGADFGFDSTDDLLAGGDGEGTFNRRVREGPERRLSRMVEISEERAAKILRKWAVEKAA
>lpg0293
FLSGDPKQPVDRMEHALQLIIEADGLSKKVSDLKRYKWSKLKEKLKEKVESGQLSQQEMEELLAVEDARWDAILVDEFTFDSMKKKTLHSVIEKMKSPLA
>lpg0173
QSQYILKKIGKKITFNGVINSTSLEVVAKLTALGLGYGILPTRVTYPYKHLKKVLNAPVFRDEICLVYRPEKHNNPVSKKIIQIIRSSISNDNDKENYFD
>lpg2020
IKSILINQNLNHVSMDEIASRLCMTSRTLRRHLQRLDVTYQELLDEVREQKAKTFLLNNNISMTEICFLLGFQDTSNFSKAFKRWTGITPTEYREKHEVQ
>lpg0651
DYPNQVNNVLCFPYIFRGALDVRATCINQAMQIAAVEAIRQLVHEPVPQVVKDNYPGVVNWDFGPDYIIPKPIDPRLKERVPAAVAKAAIASGASQFNNL
>lpg0495
MKGLPLAYNKDMQEDKEGLFDTINTIIVCLQMITPFLQSLTFNTPLMRTKAQSGYLDATAILESLVMKGMPFRDAHHQVGAWIAEAIEKQCSLNELLKGG
>lpg0461
ALQATQSNAHANHITESQLSISFPEALQNPVHLVIANILLAPLISLKERFHQLLPSGAHLVTSGILEEQAPLLIDAYDSAFTHIATEYCEGWSLLVFTSK
>COXBURSA331_A0720
DEDIVTAGERRLFEETGLKIPLKRVGEFHYTATVGNQLIENEYDHVLIGFTDADAIDFNKKEISAVRWIRVSELKNELKENPSHFTPWFMQALKIAIKPL
>lpg2213
LPMAEEIGMNYYLAYNISDYSTSSVWGFFIAPIEADSEEGALEASNEVLSMMNAPGVPHQQDEDIICSYDTGTPNLIAAAIKDGSQISPMKLKQYFKSAR
>AM366
FKNLFGVRSTVHDDFAKYGMDIGKFIENKPGDSHGAHLSHTNGDVRHNAQAEVDDIYHDEYDDFERLPRHSPKRPPSEVISDSTVHPAGERATAARRGRR
>lpg1550
VTNKDGIERLCDQLIIGAIIEARSCERFSSIIPYIEDQDLARFYKTLVKSECRHFEEYLHLAKFYGGSVDDRISEFLTIENAFILSDDVVFRFHSGLPPA
>lpg0905
GQIGQSAYSASKGGIVSMTLPAARELAQFAIRVNTIAPGLIATPLLLNMPQEVQDSLVATVTFPKRLGRPEEFASLVGHIIENQMINGEVIRLDAALRMR
