# Supplementary material for: Prediction of bacterial type IV secreted effectors by C-terminal features
Source: BMC Genomics. 2014 Jan 21;15:50. doi: 10.1186/1471-2164-15-50 (PMC3915618; doi:10.1186/1471-2164-15-50)
Supplement: Additional file 13 — T4SEpre package. [file 1471-2164-15-50-S13.zip]

Archive with 52 entries (49 files):
- T4SEpre_psAac/Classify.pl
- T4SEpre_psAac/DataPrepare.pl
- T4SEpre_psAac/DataPrepare.pl~
- T4SEpre_psAac/DOCUMENT
- T4SEpre_psAac/DOCUMENT~
- T4SEpre_psAac/Feature100.pl
- T4SEpre_psAac/Integ.pl
- T4SEpre_psAac/Integ.pl~
- T4SEpre_psAac/Pos100AacFrequency
- T4SEpre_psAac/sample.fas
- T4SEpre_psAac/seqAacCount.pl
- T4SEpre_psAac/seqAacCount.pl~
- T4SEpre_psAac/T4SEpre_psAac.R
- T4SEpre_psAac/T4SEpre_psAac.Rdata
- T4SEpre_psAac/T4SEpre_psAac.R~
- T4SEpre_psAac/
- T4SEpre_Joint/Classify.pl
- T4SEpre_Joint/Classify.pl~
- T4SEpre_Joint/DataPrepare.pl
- T4SEpre_Joint/DataPrepare.pl~
- T4SEpre_Joint/DOCUMENT
- T4SEpre_Joint/DOCUMENT~
- T4SEpre_Joint/featureExt.pl
- T4SEpre_Joint/featureExt.pl~
- T4SEpre_Joint/freqmodel.pl
- T4SEpre_Joint/Integ.pl
- T4SEpre_Joint/Neg.frequency
- T4SEpre_Joint/Pos.frequency
- T4SEpre_Joint/sample.acc
- T4SEpre_Joint/sample.fas
- T4SEpre_Joint/sample.sse
- T4SEpre_Joint/T4SEpre_Joint.R
- T4SEpre_Joint/T4SEpre_Joint.Rdata
- T4SEpre_Joint/T4SEpre_Joint.R~
- T4SEpre_Joint/
- T4SEpre_bpbAac/BPBAacPre.R~
- T4SEpre_bpbAac/Classify.pl
- T4SEpre_bpbAac/Classify.pl~
- T4SEpre_bpbAac/DataPrepare.pl
- T4SEpre_bpbAac/DataPrepare.pl~
- T4SEpre_bpbAac/DOCUMENT
- T4SEpre_bpbAac/DOCUMENT~
- T4SEpre_bpbAac/Feature100.pl
- T4SEpre_bpbAac/Integ.pl
- T4SEpre_bpbAac/Integ.pl~
- T4SEpre_bpbAac/Neg100AacFrequency
- T4SEpre_bpbAac/Pos100AacFrequency
- T4SEpre_bpbAac/sample.fas
- T4SEpre_bpbAac/T4SEpre_bpbAac.R
- T4SEpre_bpbAac/T4SEpre_bpbAac.Rdata
- T4SEpre_bpbAac/T4SEpre_bpbAac.R~
- T4SEpre_bpbAac/
