# Supplementary material for: Prediction of bacterial type IV secreted effectors by C-terminal features
Source: BMC Genomics. 2014 Jan 21;15:50. doi: 10.1186/1471-2164-15-50 (PMC3915618; doi:10.1186/1471-2164-15-50)
Supplement: Additional file 13 — T4SEpre package. [file 1471-2164-15-50-S13.zip › T4SEpre_psAac/DOCUMENT~]

Before using T34SEpre_bpbAac, please ensure following softwares have been downloaded and successfully installed in your computer:
(1)R
(2)Perl
(3)SVM R package 'e1071'

Imput protein sequence file must be FASTA format.


In current directory, run following command:

perl DataPrepare.pl  AMINO_ACID_SEQ_FILE
Rscript T4SEpre_bpbAac.R

Now, a file named "FinalResult.csv" is generated, which can be opened with Excel softwares.

The default SVM cutoff value for decision is set as 0.5. You can change the value in the last command of "T4SEpre_bpbAac.R" script.

Any problem, please send email to Yejun Wang <yejun.wang@gmail.com>.
  
