# Supplementary material for: Prediction of bacterial type IV secreted effectors by C-terminal features
Source: BMC Genomics. 2014 Jan 21;15:50. doi: 10.1186/1471-2164-15-50 (PMC3915618; doi:10.1186/1471-2164-15-50)
Supplement: Additional file 13 — T4SEpre package. [file 1471-2164-15-50-S13.zip › T4SEpre_psAac/Pos100AacFrequency]

W81	0.0115273775216138
P25	0.037463976945245
D91	0.0547550432276657
F33	0.0634005763688761
E47	0.0749279538904899
M83	0.0115273775216138
F21	0.0432276657060519
C8	0.00576368876080692
V10	0.0720461095100865
E61	0.0634005763688761
A55	0.0806916426512968
M93	0.0144092219020173
K58	0.0749279538904899
T56	0.0547550432276657
N13	0.0605187319884726
W46	0.0115273775216138
E89	0.190201729106628
L68	0.106628242074928
S11	0.0979827089337176
N80	0.037463976945245
W95	0.00288184438040346
Y97	0.0230547550432277
R39	0.0432276657060519
V25	0.0518731988472622
F27	0.0345821325648415
M87	0.00576368876080692
D60	0.0403458213256484
F31	0.0288184438040346
N21	0.0864553314121038
Q50	0.0432276657060519
V86	0.0432276657060519
D69	0.0432276657060519
M17	0.0115273775216138
K74	0.103746397694525
I27	0.0778097982708934
S88	0.0547550432276657
G80	0.0345821325648415
A27	0.069164265129683
W2	0.00864553314121038
V19	0.0576368876080692
L33	0.100864553314121
H26	0.0345821325648415
F89	0.0172910662824208
G14	0.037463976945245
Y27	0.0230547550432277
W23	0.00864553314121038
I15	0.0806916426512968
R69	0.0720461095100865
T86	0.0634005763688761
L6	0.103746397694525
R26	0.0605187319884726
L13	0.0979827089337176
E50	0.0893371757925072
T11	0.0634005763688761
H6	0.0345821325648415
Q8	0.037463976945245
G27	0.0432276657060519
E43	0.0605187319884726
A1	0.0662824207492795
R91	0.0461095100864553
K37	0.0864553314121038
P12	0.0403458213256484
I36	0.0864553314121038
Y39	0.0288184438040346
A11	0.0605187319884726
M35	0.0259365994236311
T99	0.0634005763688761
F65	0.0288184438040346
Y29	0.0547550432276657
Q69	0.0547550432276657
R21	0.0432276657060519
E96	0.037463976945245
G51	0.0576368876080692
C16	0.0144092219020173
D73	0.0259365994236311
Q59	0.0345821325648415
W19	0.00288184438040346
Q30	0.0605187319884726
C13	0.0144092219020173
L16	0.121037463976945
N87	0.0403458213256484
S57	0.103746397694525
G42	0.0230547550432277
C48	0.00288184438040346
C22	0.0201729106628242
K1	0.0720461095100865
M30	0.0230547550432277
L22	0.0979827089337176
A80	0.0806916426512968
E37	0.0893371757925072
E71	0.0662824207492795
C76	0.0144092219020173
I85	0.0576368876080692
L95	0.069164265129683
A20	0.069164265129683
F43	0.0259365994236311
N40	0.0720461095100865
F40	0.037463976945245
L34	0.100864553314121
W7	0.00864553314121038
R19	0.0518731988472622
S48	0.0778097982708934
K41	0.0547550432276657
S90	0.0778097982708934
Q92	0.0489913544668588
Q62	0.0461095100864553
S18	0.0778097982708934
N74	0.0518731988472622
E51	0.0634005763688761
G47	0.0605187319884726
I3	0.0634005763688761
W54	0.00864553314121038
Y75	0.0345821325648415
P84	0.0461095100864553
Q53	0.0489913544668588
Y90	0.0201729106628242
R44	0.0403458213256484
M70	0.0115273775216138
Y42	0.0403458213256484
G57	0.0518731988472622
S1	0.0835734870317003
L54	0.121037463976945
L85	0.0893371757925072
E21	0.0547550432276657
P30	0.0259365994236311
Q26	0.0403458213256484
N55	0.0345821325648415
I46	0.0605187319884726
K18	0.0864553314121038
H56	0.0230547550432277
D78	0.0403458213256484
Y16	0.0288184438040346
A51	0.0778097982708934
C62	0.0115273775216138
K91	0.0547550432276657
V4	0.0518731988472622
G66	0.0634005763688761
Q73	0.0461095100864553
C35	0.0115273775216138
C25	0.0115273775216138
V20	0.069164265129683
G25	0.0547550432276657
C65	0.00576368876080692
W96	0.00288184438040346
R2	0.0518731988472622
G56	0.0518731988472622
P4	0.037463976945245
F70	0.0605187319884726
Y2	0.0432276657060519
M64	0.00576368876080692
D86	0.0634005763688761
A63	0.0634005763688761
G44	0.0461095100864553
N10	0.0634005763688761
T100	0.0403458213256484
Y81	0.0172910662824208
W21	0.0144092219020173
D90	0.0605187319884726
D20	0.0576368876080692
N31	0.0432276657060519
H74	0.0201729106628242
H39	0.0489913544668588
S79	0.0605187319884726
W66	0.00288184438040346
T26	0.0259365994236311
R77	0.069164265129683
S60	0.0922190201729107
I72	0.0662824207492795
L52	0.126801152737752
R85	0.0461095100864553
R12	0.0518731988472622
N96	0.0749279538904899
G97	0.0749279538904899
F36	0.0201729106628242
E41	0.0778097982708934
N45	0.0634005763688761
S6	0.069164265129683
H84	0.0345821325648415
Q45	0.0518731988472622
N15	0.0605187319884726
R64	0.037463976945245
D19	0.0461095100864553
V74	0.0547550432276657
N71	0.0461095100864553
W100	0.00576368876080692
Q84	0.0345821325648415
G60	0.0576368876080692
N76	0.0576368876080692
G82	0.0461095100864553
F53	0.0288184438040346
Q97	0.0288184438040346
S51	0.100864553314121
G84	0.0403458213256484
A90	0.0576368876080692
M26	0.0230547550432277
V53	0.0634005763688761
Y79	0.0288184438040346
I57	0.0518731988472622
V60	0.0489913544668588
S30	0.0662824207492795
P95	0.0662824207492795
K7	0.0806916426512968
T21	0.0518731988472622
T90	0.0634005763688761
V36	0.0518731988472622
S20	0.0806916426512968
P39	0.031700288184438
F73	0.0576368876080692
G89	0.0403458213256484
D64	0.0547550432276657
Q6	0.0605187319884726
Q70	0.0864553314121038
G16	0.0345821325648415
P51	0.0288184438040346
H34	0.0230547550432277
R54	0.0432276657060519
Q94	0.0576368876080692
C40	0.0115273775216138
M13	0.0201729106628242
A70	0.0518731988472622
M24	0.0201729106628242
G9	0.0432276657060519
I94	0.0489913544668588
V77	0.037463976945245
P82	0.0576368876080692
W60	0.00288184438040346
D27	0.0432276657060519
I66	0.0634005763688761
M6	0.0201729106628242
Q43	0.037463976945245
L66	0.0778097982708934
K8	0.0806916426512968
G30	0.0489913544668588
W97	0.00576368876080692
Y8	0.0288184438040346
G100	0.0345821325648415
C53	0.0201729106628242
C3	0.0201729106628242
D12	0.0489913544668588
Y11	0.0172910662824208
E16	0.069164265129683
L11	0.0806916426512968
K40	0.0749279538904899
H24	0.0230547550432277
N2	0.0605187319884726
I83	0.0634005763688761
L31	0.115273775216138
C18	0.0144092219020173
I5	0.0547550432276657
D71	0.0432276657060519
M19	0.0201729106628242
A43	0.0662824207492795
D36	0.031700288184438
K79	0.0922190201729107
H32	0.0259365994236311
H59	0.0172910662824208
A53	0.0778097982708934
A18	0.0922190201729107
T68	0.0547550432276657
C46	0.00288184438040346
I82	0.0547550432276657
T42	0.0403458213256484
Y89	0.0201729106628242
F55	0.0403458213256484
V37	0.0576368876080692
F82	0.0432276657060519
Y84	0.0144092219020173
K56	0.0576368876080692
K88	0.0634005763688761
W76	0.00288184438040346
Y20	0.031700288184438
W28	0.00288184438040346
A88	0.069164265129683
S86	0.0662824207492795
T13	0.031700288184438
V67	0.0403458213256484
H90	0.0144092219020173
C85	0.00864553314121038
H80	0.0115273775216138
S97	0.109510086455331
E3	0.0864553314121038
S16	0.0835734870317003
Q79	0.0461095100864553
V70	0.0489913544668588
R17	0.0576368876080692
L10	0.0864553314121038
M85	0.0144092219020173
I25	0.0576368876080692
H15	0.0144092219020173
P58	0.0518731988472622
H37	0.0230547550432277
K78	0.106628242074928
T47	0.0518731988472622
T5	0.031700288184438
E35	0.0547550432276657
A82	0.0489913544668588
E57	0.0864553314121038
W67	0.00576368876080692
A94	0.031700288184438
V23	0.0288184438040346
C78	0.00576368876080692
F80	0.0461095100864553
K33	0.0922190201729107
R32	0.0345821325648415
E4	0.0634005763688761
V6	0.0461095100864553
P66	0.0403458213256484
F7	0.0403458213256484
W87	0.00576368876080692
W38	0.0259365994236311
K39	0.069164265129683
P79	0.0634005763688761
H62	0.031700288184438
Y56	0.0230547550432277
D41	0.0634005763688761
A26	0.0778097982708934
Q80	0.0518731988472622
N53	0.0547550432276657
K63	0.069164265129683
N95	0.0634005763688761
S99	0.0922190201729107
R81	0.0806916426512968
F9	0.0461095100864553
S46	0.069164265129683
F69	0.0547550432276657
Y99	0.0172910662824208
R52	0.0345821325648415
I75	0.0576368876080692
Y32	0.0403458213256484
E20	0.0835734870317003
D67	0.0345821325648415
V27	0.0547550432276657
P76	0.0489913544668588
Y40	0.0259365994236311
C64	0.0144092219020173
A31	0.0749279538904899
G90	0.031700288184438
F75	0.0518731988472622
L4	0.109510086455331
H70	0.0144092219020173
W31	0.00864553314121038
L100	0.118155619596542
M31	0.00864553314121038
I13	0.0605187319884726
Q100	0.0288184438040346
I34	0.0605187319884726
G29	0.0403458213256484
I19	0.0547550432276657
D97	0.0259365994236311
G75	0.0489913544668588
V13	0.0576368876080692
C43	0.0115273775216138
N23	0.0403458213256484
F23	0.0432276657060519
M22	0.0259365994236311
Q55	0.0461095100864553
A6	0.0720461095100865
P45	0.0432276657060519
W5	0.0144092219020173
A96	0.037463976945245
D51	0.0576368876080692
E94	0.069164265129683
H92	0.0345821325648415
F98	0.0605187319884726
N62	0.0634005763688761
L56	0.109510086455331
Q28	0.0432276657060519
I12	0.0835734870317003
P2	0.0230547550432277
Y100	0.031700288184438
Q47	0.0576368876080692
W42	0.00864553314121038
G33	0.0576368876080692
T37	0.0489913544668588
N89	0.0835734870317003
L29	0.103746397694525
D84	0.0547550432276657
S92	0.123919308357349
P9	0.0461095100864553
T51	0.0634005763688761
G19	0.0547550432276657
I96	0.0547550432276657
H76	0.0345821325648415
G68	0.0432276657060519
T29	0.069164265129683
L36	0.0864553314121038
F76	0.069164265129683
R4	0.0432276657060519
W16	0.00864553314121038
A68	0.0605187319884726
W17	0.00288184438040346
E28	0.0806916426512968
K89	0.069164265129683
Q90	0.0547550432276657
R67	0.0288184438040346
H52	0.0403458213256484
Q99	0.0288184438040346
K66	0.0778097982708934
G39	0.0461095100864553
D6	0.0518731988472622
H99	0.0144092219020173
R98	0.0605187319884726
H41	0.0172910662824208
W49	0.0115273775216138
F38	0.0144092219020173
H30	0.0288184438040346
P88	0.0345821325648415
R83	0.0489913544668588
G46	0.0288184438040346
E14	0.106628242074928
S25	0.0806916426512968
P34	0.037463976945245
Q75	0.0345821325648415
N33	0.0518731988472622
Y51	0.0403458213256484
G59	0.037463976945245
C96	0.0144092219020173
K80	0.0922190201729107
Y61	0.0461095100864553
C55	0.00576368876080692
P10	0.0518731988472622
N36	0.0662824207492795
R10	0.0259365994236311
K12	0.0778097982708934
I70	0.0489913544668588
D22	0.0605187319884726
G99	0.115273775216138
C33	0.00288184438040346
Y18	0.0201729106628242
F46	0.0345821325648415
H4	0.031700288184438
E78	0.0662824207492795
E80	0.106628242074928
V39	0.069164265129683
L74	0.106628242074928
D10	0.0403458213256484
C37	0.00864553314121038
M28	0.0115273775216138
C80	0.00864553314121038
V98	0.0403458213256484
E92	0.129682997118156
Y71	0.0345821325648415
M98	0.037463976945245
R30	0.0403458213256484
A8	0.0778097982708934
C72	0.0115273775216138
P80	0.0403458213256484
R74	0.0432276657060519
R7	0.0230547550432277
G23	0.0547550432276657
S22	0.0634005763688761
P99	0.0778097982708934
K82	0.0922190201729107
V40	0.0461095100864553
S37	0.0893371757925072
S68	0.112391930835735
C20	0.0201729106628242
M77	0.0259365994236311
L87	0.0547550432276657
P23	0.0720461095100865
S62	0.0806916426512968
F63	0.031700288184438
T76	0.0634005763688761
R62	0.0432276657060519
Q10	0.0345821325648415
F4	0.0489913544668588
Q32	0.0518731988472622
D62	0.0634005763688761
S76	0.0835734870317003
K21	0.0951008645533141
C93	0.0201729106628242
K70	0.0806916426512968
T6	0.0518731988472622
L92	0.069164265129683
A61	0.0634005763688761
I52	0.0576368876080692
D29	0.0605187319884726
M54	0.0201729106628242
G32	0.037463976945245
Y4	0.0461095100864553
T81	0.0720461095100865
H58	0.0144092219020173
Y34	0.0489913544668588
Q1	0.0605187319884726
A72	0.069164265129683
F11	0.0489913544668588
K93	0.0634005763688761
W44	0.0144092219020173
V75	0.0432276657060519
N43	0.069164265129683
K86	0.0806916426512968
Y15	0.0259365994236311
P29	0.069164265129683
G50	0.0518731988472622
R47	0.0576368876080692
Y23	0.0230547550432277
A84	0.0749279538904899
W1	0.0115273775216138
F15	0.0518731988472622
V63	0.0518731988472622
P21	0.0489913544668588
T83	0.0518731988472622
Y6	0.0403458213256484
D24	0.0605187319884726
D21	0.037463976945245
M43	0.00864553314121038
I33	0.0634005763688761
V94	0.0489913544668588
T3	0.0489913544668588
N26	0.0547550432276657
G93	0.0345821325648415
A24	0.0518731988472622
S24	0.0634005763688761
I80	0.037463976945245
F56	0.0547550432276657
D52	0.0461095100864553
L98	0.144092219020173
L40	0.103746397694525
Y86	0.0144092219020173
R63	0.037463976945245
M90	0.0115273775216138
S95	0.141210374639769
A99	0.031700288184438
K53	0.0749279538904899
S14	0.0518731988472622
T59	0.0547550432276657
M1	0.0259365994236311
Y54	0.0345821325648415
G35	0.037463976945245
K83	0.0576368876080692
H83	0.0201729106628242
A74	0.0547550432276657
V29	0.037463976945245
N49	0.0461095100864553
R97	0.0576368876080692
A21	0.0634005763688761
F44	0.0345821325648415
D95	0.0461095100864553
I61	0.0547550432276657
T97	0.0605187319884726
E75	0.0835734870317003
D82	0.0489913544668588
W91	0.00576368876080692
H22	0.00864553314121038
N73	0.0605187319884726
I23	0.0720461095100865
E40	0.0835734870317003
L64	0.106628242074928
N4	0.0576368876080692
H14	0.0230547550432277
T88	0.037463976945245
A92	0.0547550432276657
I31	0.0720461095100865
V3	0.0634005763688761
H72	0.0201729106628242
A71	0.0634005763688761
S43	0.0893371757925072
V8	0.037463976945245
R50	0.0576368876080692
C44	0.00576368876080692
N42	0.0518731988472622
D94	0.0489913544668588
P98	0.0605187319884726
D49	0.069164265129683
K49	0.0806916426512968
S72	0.100864553314121
C5	0.0230547550432277
E84	0.109510086455331
D89	0.0547550432276657
H2	0.0115273775216138
P81	0.0259365994236311
I42	0.0518731988472622
L91	0.0662824207492795
G87	0.0345821325648415
K35	0.0979827089337176
M53	0.0230547550432277
P40	0.0403458213256484
N93	0.0605187319884726
K45	0.0749279538904899
W57	0.00576368876080692
V51	0.031700288184438
S75	0.100864553314121
K22	0.0749279538904899
R72	0.037463976945245
D61	0.0345821325648415
N58	0.0403458213256484
Y46	0.0172910662824208
V47	0.0547550432276657
N51	0.0605187319884726
L51	0.109510086455331
N67	0.0518731988472622
Y95	0.0201729106628242
H29	0.0201729106628242
Q24	0.0461095100864553
K55	0.0720461095100865
N64	0.0547550432276657
D65	0.0749279538904899
H10	0.0259365994236311
W74	0.0115273775216138
M11	0.0172910662824208
L58	0.106628242074928
M89	0.0230547550432277
V15	0.0461095100864553
W15	0.0115273775216138
F83	0.0259365994236311
V22	0.0518731988472622
L77	0.0806916426512968
Y68	0.0432276657060519
E91	0.155619596541787
T48	0.0489913544668588
C29	0.00864553314121038
N19	0.0461095100864553
H53	0.0230547550432277
P49	0.031700288184438
C11	0.00864553314121038
R53	0.0345821325648415
I73	0.0489913544668588
E66	0.0605187319884726
M46	0.0172910662824208
D57	0.0432276657060519
T85	0.0489913544668588
N5	0.0518731988472622
P7	0.0489913544668588
V31	0.0576368876080692
E54	0.0806916426512968
K31	0.0806916426512968
M80	0.0201729106628242
N83	0.0576368876080692
C17	0.0144092219020173
C59	0.00288184438040346
C81	0.00864553314121038
P42	0.037463976945245
K47	0.0893371757925072
R25	0.0489913544668588
H8	0.0403458213256484
L18	0.106628242074928
H38	0.0288184438040346
F94	0.0115273775216138
Y21	0.037463976945245
T53	0.037463976945245
G91	0.0259365994236311
E55	0.0893371757925072
Q87	0.0605187319884726
S83	0.0864553314121038
Q76	0.0489913544668588
P56	0.0288184438040346
F2	0.0201729106628242
S5	0.0806916426512968
L23	0.0951008645533141
A36	0.0778097982708934
R9	0.0403458213256484
D8	0.069164265129683
W61	0.00864553314121038
K72	0.0662824207492795
R88	0.0259365994236311
R37	0.0461095100864553
F66	0.0489913544668588
P93	0.0403458213256484
Y41	0.037463976945245
C57	0.00864553314121038
N90	0.069164265129683
H64	0.0288184438040346
R16	0.0403458213256484
Y30	0.0345821325648415
H67	0.0288184438040346
K75	0.0778097982708934
H79	0.0172910662824208
Y36	0.0230547550432277
C50	0.0115273775216138
I89	0.031700288184438
T60	0.0432276657060519
V80	0.037463976945245
P17	0.0489913544668588
Q88	0.0778097982708934
W12	0.00864553314121038
G3	0.0576368876080692
I17	0.0576368876080692
D5	0.0432276657060519
V81	0.0634005763688761
E30	0.0662824207492795
P73	0.0576368876080692
H19	0.0172910662824208
G63	0.0806916426512968
M34	0.0201729106628242
S64	0.0951008645533141
L55	0.0893371757925072
C67	0.00864553314121038
Q22	0.037463976945245
G78	0.0778097982708934
L46	0.115273775216138
S66	0.0835734870317003
F1	0.0345821325648415
C73	0.00288184438040346
I10	0.0720461095100865
A42	0.0749279538904899
G17	0.0403458213256484
L19	0.0662824207492795
T74	0.0518731988472622
D45	0.0547550432276657
T8	0.0634005763688761
W69	0.00288184438040346
C91	0.00576368876080692
K95	0.0835734870317003
Y64	0.0172910662824208
T66	0.0489913544668588
T35	0.0806916426512968
W26	0.00576368876080692
P71	0.031700288184438
S55	0.0778097982708934
V72	0.031700288184438
N1	0.0489913544668588
E70	0.0634005763688761
S54	0.0835734870317003
M16	0.00864553314121038
L89	0.103746397694525
G5	0.0345821325648415
Y63	0.0259365994236311
A5	0.069164265129683
A67	0.0576368876080692
R95	0.0461095100864553
Y59	0.0489913544668588
A46	0.0576368876080692
E26	0.0634005763688761
Q12	0.031700288184438
E10	0.0893371757925072
R100	0.0835734870317003
P62	0.0547550432276657
G12	0.0489913544668588
V24	0.0893371757925072
V89	0.0489913544668588
Q19	0.0720461095100865
K13	0.0835734870317003
T14	0.0634005763688761
V88	0.0461095100864553
Q49	0.0662824207492795
V96	0.0547550432276657
S35	0.0749279538904899
L49	0.115273775216138
F77	0.0835734870317003
M75	0.031700288184438
F16	0.0576368876080692
L81	0.0835734870317003
D75	0.031700288184438
G95	0.0489913544668588
L62	0.0893371757925072
C1	0.0201729106628242
R23	0.0403458213256484
I79	0.0576368876080692
P33	0.031700288184438
S29	0.0634005763688761
M8	0.0201729106628242
V5	0.0432276657060519
S26	0.069164265129683
V33	0.0461095100864553
Y52	0.0403458213256484
D87	0.0893371757925072
P5	0.0259365994236311
I50	0.0662824207492795
K3	0.0605187319884726
Y1	0.0288184438040346
D47	0.0634005763688761
F91	0.0201729106628242
A76	0.0634005763688761
L79	0.0922190201729107
S93	0.118155619596542
I86	0.037463976945245
Y66	0.0230547550432277
N99	0.0576368876080692
P36	0.031700288184438
M37	0.0144092219020173
D26	0.0720461095100865
L97	0.0979827089337176
M41	0.0259365994236311
V91	0.0605187319884726
H43	0.0115273775216138
T32	0.0518731988472622
N28	0.0547550432276657
F29	0.069164265129683
W48	0.0144092219020173
Y80	0.0230547550432277
Y25	0.037463976945245
Q40	0.0605187319884726
Y48	0.0288184438040346
A14	0.0662824207492795
M3	0.0172910662824208
L39	0.109510086455331
N6	0.0662824207492795
E63	0.0576368876080692
K44	0.0720461095100865
G73	0.0576368876080692
I100	0.106628242074928
E86	0.138328530259366
E19	0.0778097982708934
R49	0.0403458213256484
S41	0.0547550432276657
T41	0.0720461095100865
P52	0.0489913544668588
I1	0.0605187319884726
W8	0.00576368876080692
N39	0.0778097982708934
E98	0.0230547550432277
D63	0.0403458213256484
S77	0.0979827089337176
G85	0.0403458213256484
F85	0.0288184438040346
Q37	0.0605187319884726
M95	0.00576368876080692
D54	0.0461095100864553
L72	0.0864553314121038
F79	0.0576368876080692
N47	0.037463976945245
F87	0.0403458213256484
K29	0.0806916426512968
C31	0.00864553314121038
Y9	0.0230547550432277
Y76	0.0144092219020173
C24	0.0201729106628242
N38	0.0461095100864553
Y44	0.0461095100864553
I8	0.0461095100864553
Q66	0.0778097982708934
A3	0.0662824207492795
N32	0.0547550432276657
C27	0.00576368876080692
H25	0.0432276657060519
S74	0.106628242074928
E29	0.0662824207492795
G71	0.0461095100864553
A97	0.0778097982708934
E12	0.0893371757925072
S81	0.0835734870317003
V16	0.037463976945245
M55	0.00576368876080692
Y92	0.0259365994236311
M40	0.0144092219020173
M29	0.0201729106628242
N56	0.0432276657060519
T39	0.0461095100864553
P86	0.0634005763688761
Y87	0.0288184438040346
G21	0.0922190201729107
V45	0.0576368876080692
Q60	0.0605187319884726
H20	0.031700288184438
F58	0.0288184438040346
K24	0.0806916426512968
R29	0.0259365994236311
C7	0.0172910662824208
L7	0.0893371757925072
Y93	0.0230547550432277
N69	0.0778097982708934
Q56	0.0547550432276657
I38	0.0778097982708934
G10	0.0489913544668588
L53	0.0893371757925072
E73	0.0864553314121038
T95	0.0864553314121038
W94	0.00576368876080692
L44	0.118155619596542
C83	0.00864553314121038
C49	0.0201729106628242
P47	0.0403458213256484
M92	0.00864553314121038
P69	0.0489913544668588
D70	0.0547550432276657
Y73	0.0259365994236311
V68	0.0345821325648415
G7	0.0547550432276657
S33	0.0806916426512968
R41	0.0432276657060519
F8	0.037463976945245
A38	0.0951008645533141
E6	0.0864553314121038
V83	0.0634005763688761
I44	0.0461095100864553
W24	0.0115273775216138
W10	0.00576368876080692
T92	0.0662824207492795
F25	0.0403458213256484
H60	0.0230547550432277
M51	0.0144092219020173
V43	0.0461095100864553
K61	0.0864553314121038
D43	0.0605187319884726
T24	0.0432276657060519
P74	0.0403458213256484
S3	0.0864553314121038
D15	0.0547550432276657
I68	0.0432276657060519
Y38	0.0201729106628242
H94	0.0259365994236311
K16	0.0893371757925072
R14	0.0345821325648415
H86	0.0259365994236311
S8	0.0893371757925072
P91	0.0489913544668588
Q35	0.0489913544668588
R86	0.0518731988472622
T87	0.0662824207492795
H12	0.031700288184438
I91	0.0576368876080692
W83	0.00576368876080692
M57	0.031700288184438
H48	0.0259365994236311
P19	0.0518731988472622
W13	0.00288184438040346
N100	0.0547550432276657
L69	0.0979827089337176
K60	0.0778097982708934
T55	0.0634005763688761
A48	0.0662824207492795
H89	0.0115273775216138
W77	0.00864553314121038
P26	0.0547550432276657
T16	0.0634005763688761
Q51	0.0288184438040346
Q85	0.0547550432276657
A57	0.0489913544668588
T23	0.0489913544668588
L14	0.0979827089337176
M74	0.031700288184438
M18	0.0115273775216138
I98	0.0634005763688761
W55	0.00864553314121038
H69	0.0403458213256484
T19	0.0547550432276657
E24	0.0720461095100865
K51	0.0922190201729107
V55	0.0518731988472622
V66	0.0461095100864553
E52	0.0720461095100865
K26	0.0835734870317003
N86	0.0518731988472622
I55	0.0547550432276657
M49	0.00864553314121038
N85	0.0634005763688761
M48	0.0144092219020173
E68	0.0518731988472622
E34	0.0749279538904899
R56	0.037463976945245
L83	0.0720461095100865
Q4	0.0489913544668588
A69	0.0432276657060519
G38	0.0432276657060519
C42	0.00864553314121038
R20	0.0605187319884726
G53	0.0432276657060519
T62	0.069164265129683
D34	0.0605187319884726
W89	0.00864553314121038
D3	0.0864553314121038
I87	0.0605187319884726
A66	0.0662824207492795
T64	0.0662824207492795
M4	0.0172910662824208
V61	0.0432276657060519
N78	0.0576368876080692
M50	0.0144092219020173
W79	0.00576368876080692
T72	0.0720461095100865
R60	0.0461095100864553
D80	0.0576368876080692
M65	0.0230547550432277
R93	0.0720461095100865
L25	0.0922190201729107
S12	0.0547550432276657
P60	0.0634005763688761
T45	0.0403458213256484
P31	0.0576368876080692
F18	0.0489913544668588
H36	0.0230547550432277
G15	0.0547550432276657
F49	0.037463976945245
F92	0.0230547550432277
N17	0.0547550432276657
H66	0.0172910662824208
S38	0.0518731988472622
I48	0.0547550432276657
L70	0.0951008645533141
N63	0.069164265129683
L84	0.0979827089337176
E22	0.0720461095100865
L1	0.103746397694525
C36	0.00288184438040346
K17	0.0835734870317003
W51	0.00576368876080692
Y19	0.0259365994236311
P3	0.0403458213256484
K67	0.0778097982708934
G61	0.0518731988472622
K92	0.0576368876080692
V1	0.0461095100864553
F37	0.0403458213256484
D18	0.0403458213256484
R3	0.0461095100864553
V100	0.037463976945245
T93	0.0835734870317003
S19	0.0720461095100865
Q17	0.0749279538904899
A37	0.0662824207492795
I76	0.0547550432276657
A19	0.0778097982708934
P87	0.0576368876080692
N46	0.0576368876080692
T25	0.0662824207492795
P38	0.0403458213256484
Y60	0.0259365994236311
G26	0.0259365994236311
G6	0.0403458213256484
R11	0.0403458213256484
D55	0.069164265129683
L57	0.0979827089337176
S9	0.0518731988472622
C19	0.0201729106628242
K10	0.0835734870317003
I92	0.0547550432276657
L60	0.103746397694525
M67	0.0230547550432277
L2	0.135446685878963
L73	0.103746397694525
E27	0.0835734870317003
G83	0.0432276657060519
E42	0.0720461095100865
H75	0.0144092219020173
K97	0.0720461095100865
P15	0.037463976945245
V7	0.0461095100864553
H45	0.0201729106628242
D11	0.0403458213256484
V69	0.031700288184438
C95	0.0172910662824208
I21	0.0576368876080692
G65	0.0518731988472622
N34	0.0605187319884726
G81	0.037463976945245
F81	0.0288184438040346
G58	0.0605187319884726
N54	0.0403458213256484
T79	0.0518731988472622
W72	0.00864553314121038
H87	0.00576368876080692
Q71	0.0403458213256484
F17	0.0461095100864553
D42	0.0576368876080692
D77	0.0605187319884726
S31	0.0605187319884726
V35	0.0489913544668588
P96	0.0634005763688761
C86	0.00288184438040346
T20	0.0547550432276657
Q83	0.0605187319884726
Q42	0.0576368876080692
V99	0.031700288184438
H23	0.0172910662824208
R31	0.037463976945245
D25	0.0489913544668588
D28	0.0547550432276657
N8	0.0576368876080692
E17	0.0403458213256484
H91	0.0230547550432277
T30	0.0720461095100865
W63	0.00288184438040346
H57	0.0115273775216138
K9	0.0778097982708934
I63	0.0634005763688761
Y82	0.0172910662824208
P50	0.0605187319884726
V78	0.0432276657060519
A52	0.0835734870317003
A86	0.0605187319884726
Q14	0.0634005763688761
D79	0.0461095100864553
E79	0.0806916426512968
G31	0.0345821325648415
C54	0.00288184438040346
T77	0.0461095100864553
R78	0.031700288184438
K52	0.0720461095100865
E81	0.0806916426512968
I93	0.0605187319884726
Q39	0.0634005763688761
L67	0.100864553314121
H31	0.0201729106628242
D30	0.0720461095100865
Q7	0.0345821325648415
Q29	0.031700288184438
Y83	0.0115273775216138
Y3	0.0345821325648415
M7	0.0230547550432277
Q95	0.0547550432276657
A54	0.069164265129683
M61	0.00576368876080692
D56	0.0432276657060519
F72	0.069164265129683
K81	0.0806916426512968
A28	0.0778097982708934
W3	0.00576368876080692
E48	0.121037463976945
E74	0.0576368876080692
N3	0.0345821325648415
A87	0.0403458213256484
I51	0.0518731988472622
Q52	0.0461095100864553
T44	0.0662824207492795
I47	0.0576368876080692
L94	0.0835734870317003
R38	0.0489913544668588
P44	0.0518731988472622
R92	0.0518731988472622
T70	0.0634005763688761
V26	0.0605187319884726
C97	0.0288184438040346
R5	0.0432276657060519
M32	0.0201729106628242
D100	0.0172910662824208
N14	0.0403458213256484
W32	0.00288184438040346
E64	0.0806916426512968
N81	0.0345821325648415
H81	0.031700288184438
I99	0.0662824207492795
Q63	0.0605187319884726
M94	0.0230547550432277
F34	0.0230547550432277
D99	0.0144092219020173
V59	0.0547550432276657
Y24	0.0259365994236311
I4	0.0489913544668588
V90	0.0403458213256484
F99	0.0403458213256484
M97	0.0115273775216138
W29	0.00576368876080692
W75	0.00288184438040346
N60	0.0634005763688761
S36	0.0720461095100865
C90	0.00864553314121038
G13	0.0489913544668588
A10	0.0662824207492795
M84	0.00864553314121038
T69	0.0547550432276657
D32	0.0662824207492795
L21	0.0864553314121038
T22	0.0605187319884726
K57	0.069164265129683
C15	0.0115273775216138
K42	0.0778097982708934
Y50	0.037463976945245
I37	0.0518731988472622
S98	0.0749279538904899
H5	0.0403458213256484
H96	0.0288184438040346
F88	0.0259365994236311
A2	0.0806916426512968
Y28	0.0432276657060519
C75	0.00864553314121038
K46	0.0806916426512968
R71	0.0403458213256484
G45	0.0576368876080692
K38	0.0864553314121038
P67	0.037463976945245
G28	0.0489913544668588
T10	0.0576368876080692
C47	0.00576368876080692
I16	0.0778097982708934
G98	0.0576368876080692
W53	0.00864553314121038
G55	0.0461095100864553
W37	0.0115273775216138
F51	0.0489913544668588
I84	0.0576368876080692
K28	0.0835734870317003
S47	0.0720461095100865
C32	0.0172910662824208
P13	0.0489913544668588
A49	0.069164265129683
S85	0.0605187319884726
A81	0.0461095100864553
R84	0.0461095100864553
E88	0.167146974063401
R33	0.0345821325648415
G48	0.0547550432276657
S59	0.0662824207492795
S58	0.0778097982708934
I30	0.0634005763688761
L28	0.0979827089337176
H50	0.0144092219020173
Y91	0.0230547550432277
A32	0.0547550432276657
L45	0.0922190201729107
M88	0.0230547550432277
Y53	0.0288184438040346
S10	0.0720461095100865
M72	0.0172910662824208
A98	0.0547550432276657
A95	0.0662824207492795
R58	0.037463976945245
I77	0.0576368876080692
A64	0.069164265129683
W80	0.00864553314121038
I60	0.0461095100864553
I45	0.0893371757925072
H100	0.0288184438040346
Q9	0.0605187319884726
D92	0.0576368876080692
L15	0.112391930835735
P68	0.0518731988472622
D50	0.0547550432276657
V85	0.0576368876080692
N24	0.0634005763688761
D37	0.0634005763688761
S17	0.0806916426512968
K34	0.0806916426512968
T57	0.0835734870317003
N75	0.0518731988472622
S91	0.103746397694525
R43	0.0288184438040346
P89	0.0547550432276657
F20	0.0403458213256484
E32	0.069164265129683
Y33	0.0288184438040346
Y98	0.031700288184438
L3	0.0951008645533141
V42	0.0605187319884726
E5	0.0806916426512968
C26	0.0201729106628242
F41	0.0288184438040346
G52	0.0489913544668588
Q27	0.0403458213256484
Q58	0.0432276657060519
M21	0.0259365994236311
A25	0.0749279538904899
H77	0.0259365994236311
I95	0.0489913544668588
E15	0.0489913544668588
W41	0.0230547550432277
K20	0.0749279538904899
F52	0.0345821325648415
W70	0.00864553314121038
T28	0.037463976945245
L35	0.0864553314121038
C94	0.00864553314121038
N88	0.0576368876080692
R45	0.0489913544668588
C88	0.00576368876080692
M45	0.0144092219020173
P55	0.0403458213256484
Y13	0.0489913544668588
E90	0.138328530259366
N41	0.0662824207492795
T98	0.0547550432276657
E77	0.0749279538904899
E39	0.0835734870317003
N35	0.037463976945245
T75	0.0662824207492795
K64	0.0720461095100865
N44	0.0547550432276657
Q74	0.0461095100864553
H17	0.0172910662824208
I69	0.0518731988472622
L75	0.103746397694525
P85	0.0461095100864553
E45	0.0835734870317003
H51	0.0172910662824208
M99	0.0172910662824208
Q93	0.0461095100864553
L59	0.100864553314121
D83	0.0749279538904899
V49	0.0403458213256484
R89	0.0259365994236311
F61	0.0345821325648415
G11	0.0605187319884726
Q11	0.0403458213256484
M63	0.0288184438040346
K50	0.0835734870317003
T27	0.0489913544668588
M69	0.0201729106628242
R76	0.031700288184438
K11	0.0864553314121038
P1	0.0403458213256484
K65	0.0951008645533141
T15	0.0489913544668588
R99	0.0922190201729107
G41	0.0605187319884726
R46	0.037463976945245
F62	0.037463976945245
R66	0.0605187319884726
H78	0.0259365994236311
H61	0.0230547550432277
H98	0.0345821325648415
S70	0.0951008645533141
C34	0.00576368876080692
W65	0.00864553314121038
V73	0.0720461095100865
F47	0.0461095100864553
F6	0.031700288184438
G43	0.0547550432276657
S7	0.0778097982708934
T50	0.0547550432276657
W18	0.00864553314121038
S52	0.0720461095100865
W22	0.00864553314121038
I40	0.031700288184438
A39	0.0749279538904899
A59	0.0749279538904899
M79	0.0144092219020173
C38	0.00288184438040346
Q33	0.0605187319884726
S50	0.0806916426512968
I58	0.0518731988472622
F74	0.0518731988472622
K94	0.0749279538904899
P83	0.0547550432276657
L65	0.0605187319884726
I53	0.0605187319884726
K90	0.0576368876080692
T91	0.0576368876080692
V97	0.0634005763688761
N59	0.0547550432276657
L86	0.103746397694525
S23	0.0864553314121038
A100	0.0403458213256484
E93	0.0893371757925072
H27	0.0144092219020173
R75	0.0576368876080692
C66	0.0230547550432277
P94	0.0806916426512968
C71	0.00288184438040346
K6	0.0806916426512968
F10	0.0403458213256484
C56	0.00576368876080692
G67	0.0518731988472622
M82	0.0115273775216138
M25	0.0230547550432277
V87	0.0518731988472622
G8	0.0518731988472622
F13	0.0288184438040346
V76	0.0547550432276657
L42	0.106628242074928
T36	0.0922190201729107
G24	0.0547550432276657
M14	0.0288184438040346
I65	0.0461095100864553
A78	0.0518731988472622
E59	0.069164265129683
Q20	0.0403458213256484
R65	0.0345821325648415
E25	0.069164265129683
V41	0.0345821325648415
S34	0.0864553314121038
Q89	0.0345821325648415
Y70	0.0201729106628242
W43	0.00864553314121038
Q2	0.031700288184438
Y26	0.0288184438040346
P24	0.0345821325648415
C21	0.0201729106628242
A9	0.0864553314121038
D17	0.0778097982708934
F39	0.0230547550432277
V11	0.0605187319884726
T12	0.0576368876080692
W35	0.00576368876080692
N20	0.0518731988472622
W82	0.00288184438040346
M23	0.0201729106628242
A85	0.0518731988472622
S69	0.100864553314121
T4	0.0662824207492795
H21	0.0288184438040346
F32	0.0605187319884726
E9	0.069164265129683
V38	0.0576368876080692
A44	0.069164265129683
P22	0.0547550432276657
K59	0.0979827089337176
C2	0.00864553314121038
F26	0.0288184438040346
I6	0.0518731988472622
I81	0.0605187319884726
Q31	0.0461095100864553
C45	0.00864553314121038
H16	0.0201729106628242
A17	0.0518731988472622
E83	0.121037463976945
C70	0.00864553314121038
W85	0.00576368876080692
P59	0.0518731988472622
W33	0.00864553314121038
A16	0.0547550432276657
E2	0.0893371757925072
W88	0.00576368876080692
F30	0.0432276657060519
L9	0.123919308357349
I28	0.0749279538904899
V18	0.0662824207492795
T67	0.0778097982708934
K4	0.0922190201729107
T46	0.0806916426512968
R35	0.0432276657060519
D68	0.0345821325648415
Q78	0.0432276657060519
W58	0.00288184438040346
C89	0.00864553314121038
M86	0.00576368876080692
V57	0.037463976945245
V12	0.0662824207492795
P65	0.0259365994236311
R24	0.0230547550432277
A50	0.0547550432276657
Y57	0.0403458213256484
P78	0.037463976945245
C99	0.0144092219020173
A23	0.0634005763688761
I62	0.0662824207492795
R55	0.0749279538904899
R27	0.037463976945245
L12	0.103746397694525
D59	0.0662824207492795
E72	0.0749279538904899
S15	0.069164265129683
S40	0.106628242074928
T43	0.0720461095100865
K87	0.0864553314121038
A89	0.0259365994236311
D35	0.0489913544668588
A40	0.0547550432276657
G1	0.0432276657060519
D98	0.0115273775216138
F97	0.0403458213256484
Q64	0.0432276657060519
F100	0.069164265129683
D40	0.0547550432276657
L17	0.100864553314121
Q96	0.0288184438040346
N77	0.0489913544668588
S96	0.146974063400576
W73	0.0115273775216138
G76	0.0345821325648415
A34	0.0749279538904899
W68	0.00864553314121038
V52	0.0345821325648415
A93	0.0720461095100865
Q44	0.0518731988472622
E44	0.069164265129683
Y62	0.031700288184438
F42	0.0461095100864553
C10	0.0172910662824208
I35	0.0634005763688761
R18	0.0259365994236311
N97	0.069164265129683
H49	0.0345821325648415
R80	0.0605187319884726
E56	0.103746397694525
R90	0.0576368876080692
E38	0.0662824207492795
E62	0.0605187319884726
L5	0.109510086455331
S44	0.109510086455331
Y31	0.0288184438040346
D39	0.0403458213256484
Y69	0.0345821325648415
N65	0.0634005763688761
F68	0.0518731988472622
E58	0.0547550432276657
V28	0.0403458213256484
M100	0.0403458213256484
M44	0.0115273775216138
N12	0.0605187319884726
V32	0.0432276657060519
S45	0.0720461095100865
A7	0.0835734870317003
F22	0.0489913544668588
C63	0.00576368876080692
Q81	0.0576368876080692
I14	0.0576368876080692
Q54	0.069164265129683
R82	0.0547550432276657
L32	0.109510086455331
L93	0.0749279538904899
Y43	0.0288184438040346
N11	0.069164265129683
H93	0.0201729106628242
I11	0.0634005763688761
T38	0.0662824207492795
R1	0.037463976945245
F95	0.0144092219020173
C100	0.0230547550432277
Q91	0.0720461095100865
T49	0.0461095100864553
Q3	0.0432276657060519
P77	0.0345821325648415
W36	0.00864553314121038
E8	0.0605187319884726
K32	0.0778097982708934
H42	0.031700288184438
T52	0.0662824207492795
N30	0.0518731988472622
A15	0.0547550432276657
K19	0.0806916426512968
H3	0.0172910662824208
P11	0.0345821325648415
V82	0.0489913544668588
N82	0.0461095100864553
P43	0.0461095100864553
G77	0.0259365994236311
H63	0.0172910662824208
C58	0.00864553314121038
P57	0.0518731988472622
A77	0.0634005763688761
P35	0.037463976945245
M27	0.0230547550432277
F67	0.0518731988472622
C12	0.00576368876080692
K76	0.0835734870317003
P64	0.0432276657060519
D58	0.0778097982708934
I88	0.0576368876080692
Q77	0.0547550432276657
K48	0.0979827089337176
C41	0.0144092219020173
E97	0.0201729106628242
K71	0.0951008645533141
T40	0.037463976945245
I67	0.0720461095100865
R34	0.0288184438040346
F96	0.0345821325648415
I74	0.0461095100864553
F24	0.0403458213256484
A45	0.0432276657060519
H95	0.0172910662824208
L82	0.0778097982708934
M33	0.0288184438040346
C82	0.00288184438040346
Q86	0.0518731988472622
W62	0.00576368876080692
C87	0.00288184438040346
V9	0.0576368876080692
C28	0.0144092219020173
R57	0.031700288184438
S4	0.0489913544668588
N91	0.0403458213256484
H82	0.0288184438040346
C69	0.00576368876080692
K77	0.0835734870317003
H40	0.031700288184438
D7	0.0547550432276657
M73	0.00576368876080692
P92	0.0605187319884726
T17	0.0634005763688761
S32	0.0662824207492795
P8	0.037463976945245
T61	0.069164265129683
W27	0.00576368876080692
H35	0.0230547550432277
R15	0.069164265129683
I97	0.0403458213256484
S53	0.0922190201729107
P48	0.0461095100864553
S100	0.069164265129683
K99	0.0979827089337176
P16	0.0345821325648415
D46	0.0662824207492795
Q48	0.0403458213256484
K25	0.0662824207492795
L48	0.0951008645533141
H13	0.0144092219020173
L24	0.0778097982708934
G54	0.031700288184438
N50	0.0605187319884726
P70	0.031700288184438
E23	0.0893371757925072
M47	0.0144092219020173
P54	0.0144092219020173
S67	0.0979827089337176
G69	0.0288184438040346
D33	0.0576368876080692
I7	0.0749279538904899
C74	0.00864553314121038
F90	0.00864553314121038
Y58	0.0259365994236311
R94	0.0432276657060519
N18	0.0432276657060519
A58	0.109510086455331
L38	0.100864553314121
T73	0.0432276657060519
Q13	0.0634005763688761
H7	0.0201729106628242
G18	0.0403458213256484
Q21	0.0115273775216138
F48	0.031700288184438
V95	0.0547550432276657
Y35	0.0403458213256484
P63	0.0201729106628242
R6	0.0432276657060519
K85	0.0547550432276657
R87	0.0461095100864553
W78	0.0115273775216138
S61	0.0979827089337176
E100	0.00864553314121038
D4	0.0345821325648415
Q18	0.0547550432276657
W20	0.00576368876080692
K96	0.0720461095100865
T7	0.0518731988472622
F5	0.0288184438040346
A62	0.0634005763688761
V65	0.0403458213256484
A33	0.0634005763688761
E65	0.0749279538904899
T34	0.0432276657060519
M20	0.0115273775216138
M9	0.0259365994236311
L37	0.0778097982708934
Y88	0.0144092219020173
T65	0.0778097982708934
A73	0.0461095100864553
A29	0.0547550432276657
E13	0.0835734870317003
E76	0.0864553314121038
L43	0.0893371757925072
I22	0.0403458213256484
H44	0.0201729106628242
G22	0.0518731988472622
T80	0.0806916426512968
M66	0.00864553314121038
I20	0.0432276657060519
K43	0.100864553314121
H18	0.0201729106628242
I26	0.069164265129683
M12	0.00864553314121038
E33	0.0432276657060519
D96	0.00864553314121038
W56	0.00864553314121038
Y12	0.0288184438040346
D74	0.0461095100864553
V93	0.037463976945245
E46	0.0893371757925072
M39	0.0115273775216138
V56	0.0547550432276657
W47	0.00288184438040346
L30	0.109510086455331
F60	0.031700288184438
Y5	0.0461095100864553
I54	0.0835734870317003
W90	0.0115273775216138
F54	0.0518731988472622
G94	0.037463976945245
D53	0.0662824207492795
M91	0.0259365994236311
N25	0.0432276657060519
F45	0.0288184438040346
E85	0.126801152737752
Y85	0.0288184438040346
K2	0.0778097982708934
D81	0.0720461095100865
M38	0.0230547550432277
K54	0.0662824207492795
Q36	0.0489913544668588
A83	0.0605187319884726
S63	0.0835734870317003
M42	0.0144092219020173
N7	0.0720461095100865
P28	0.0489913544668588
M60	0.0144092219020173
H85	0.0259365994236311
S94	0.129682997118156
R96	0.0576368876080692
I71	0.0605187319884726
M2	0.0144092219020173
S42	0.103746397694525
W14	0.0115273775216138
M81	0.0230547550432277
W40	0.0144092219020173
G92	0.0403458213256484
T96	0.0749279538904899
G34	0.0576368876080692
M58	0.0115273775216138
Q98	0.0201729106628242
Y47	0.0288184438040346
Q57	0.0489913544668588
D16	0.0345821325648415
V21	0.0345821325648415
F57	0.037463976945245
A41	0.0547550432276657
K84	0.0922190201729107
N94	0.0778097982708934
S78	0.0979827089337176
C79	0.0115273775216138
P100	0.0576368876080692
S71	0.069164265129683
Q65	0.0662824207492795
L76	0.103746397694525
H71	0.0345821325648415
N52	0.0662824207492795
T89	0.0662824207492795
H47	0.0201729106628242
M52	0.00864553314121038
C4	0.0201729106628242
I32	0.0634005763688761
Y77	0.0201729106628242
V58	0.0806916426512968
R61	0.0749279538904899
Q34	0.0518731988472622
N48	0.0403458213256484
E99	0.00576368876080692
S27	0.0979827089337176
S84	0.0864553314121038
L90	0.0806916426512968
E1	0.0806916426512968
I41	0.0605187319884726
L63	0.126801152737752
G88	0.037463976945245
S2	0.069164265129683
M59	0.0230547550432277
D66	0.0288184438040346
L8	0.112391930835735
E36	0.100864553314121
K62	0.0806916426512968
Y96	0.0172910662824208
H28	0.0230547550432277
Q46	0.0489913544668588
K5	0.100864553314121
I9	0.0489913544668588
N66	0.0806916426512968
T94	0.0662824207492795
V50	0.037463976945245
R73	0.0605187319884726
E60	0.0720461095100865
G70	0.0461095100864553
F12	0.0432276657060519
T58	0.0403458213256484
K23	0.100864553314121
D72	0.0461095100864553
R51	0.0403458213256484
V48	0.0662824207492795
H54	0.0230547550432277
A47	0.0778097982708934
H88	0.031700288184438
T9	0.0461095100864553
R13	0.0461095100864553
K30	0.069164265129683
T71	0.0518731988472622
M10	0.0144092219020173
D13	0.031700288184438
G79	0.0403458213256484
Y10	0.031700288184438
N70	0.0547550432276657
W93	0.00576368876080692
I43	0.0835734870317003
C61	0.0144092219020173
Y72	0.00864553314121038
H9	0.031700288184438
T1	0.0547550432276657
H55	0.0201729106628242
E7	0.0749279538904899
V44	0.0259365994236311
Y17	0.0259365994236311
W39	0.00288184438040346
Q25	0.0461095100864553
C98	0.0115273775216138
F3	0.0259365994236311
F64	0.0489913544668588
S65	0.0893371757925072
T2	0.0576368876080692
E95	0.0461095100864553
A65	0.0432276657060519
E49	0.0806916426512968
W11	0.00288184438040346
D14	0.0605187319884726
P90	0.0605187319884726
F35	0.0605187319884726
T84	0.0576368876080692
P41	0.0576368876080692
V84	0.0547550432276657
P75	0.0461095100864553
M96	0.0345821325648415
F93	0.00576368876080692
P18	0.0201729106628242
A79	0.0576368876080692
L47	0.0864553314121038
N84	0.0518731988472622
C60	0.0172910662824208
A35	0.0720461095100865
E67	0.0547550432276657
A30	0.0605187319884726
R40	0.0518731988472622
N29	0.0547550432276657
K100	0.103746397694525
W34	0.00576368876080692
C30	0.00864553314121038
M56	0.0115273775216138
P46	0.037463976945245
R8	0.0403458213256484
C51	0.00864553314121038
I29	0.0634005763688761
S13	0.0864553314121038
M5	0.031700288184438
Y49	0.0288184438040346
H68	0.037463976945245
G74	0.0461095100864553
T78	0.0518731988472622
V17	0.0489913544668588
H97	0.0259365994236311
G2	0.0547550432276657
H33	0.037463976945245
D31	0.0835734870317003
Q5	0.0461095100864553
H11	0.0201729106628242
I90	0.0749279538904899
K15	0.0778097982708934
T54	0.0778097982708934
I49	0.0662824207492795
K98	0.0749279538904899
H65	0.0518731988472622
H1	0.0230547550432277
G49	0.0461095100864553
N16	0.0605187319884726
L20	0.0893371757925072
S49	0.0605187319884726
I64	0.0461095100864553
W71	0.00576368876080692
A60	0.069164265129683
D23	0.0576368876080692
M15	0.0172910662824208
V64	0.0576368876080692
A22	0.0662824207492795
I18	0.0806916426512968
D93	0.0576368876080692
L27	0.0951008645533141
K68	0.0922190201729107
P72	0.0576368876080692
M71	0.0259365994236311
N79	0.069164265129683
D2	0.0259365994236311
R42	0.0345821325648415
A56	0.0576368876080692
S39	0.0749279538904899
V54	0.031700288184438
K27	0.121037463976945
S56	0.103746397694525
I24	0.0979827089337176
C84	0.00864553314121038
L26	0.100864553314121
D38	0.0605187319884726
Q23	0.0288184438040346
V71	0.0345821325648415
F78	0.0605187319884726
D44	0.0461095100864553
I78	0.0720461095100865
K14	0.0806916426512968
F19	0.0489913544668588
D1	0.0576368876080692
A4	0.0720461095100865
G4	0.0605187319884726
E53	0.0864553314121038
W25	0.00576368876080692
F50	0.031700288184438
G40	0.0461095100864553
P61	0.0461095100864553
S89	0.0806916426512968
R59	0.0432276657060519
R22	0.0403458213256484
L96	0.0922190201729107
Q41	0.0518731988472622
P37	0.0489913544668588
N9	0.0518731988472622
W92	0.00576368876080692
N98	0.0835734870317003
L80	0.0605187319884726
Q16	0.0605187319884726
D48	0.0345821325648415
T63	0.0634005763688761
V79	0.0518731988472622
K73	0.0979827089337176
M76	0.0201729106628242
E82	0.118155619596542
V14	0.031700288184438
E18	0.0778097982708934
G37	0.0403458213256484
T18	0.0634005763688761
D88	0.0835734870317003
F59	0.0345821325648415
N22	0.0749279538904899
F71	0.0749279538904899
T82	0.0518731988472622
L50	0.0806916426512968
P32	0.0518731988472622
L88	0.0806916426512968
T33	0.0461095100864553
Y55	0.0288184438040346
V92	0.0259365994236311
Y65	0.037463976945245
W45	0.0115273775216138
I56	0.0720461095100865
L61	0.0864553314121038
P14	0.0345821325648415
V34	0.0547550432276657
M68	0.0201729106628242
P20	0.0201729106628242
E87	0.164265129682997
V62	0.037463976945245
L99	0.115273775216138
P6	0.0288184438040346
L41	0.100864553314121
Y7	0.0230547550432277
Y67	0.0432276657060519
Q82	0.0605187319884726
T31	0.0605187319884726
G62	0.0547550432276657
K69	0.0806916426512968
W99	0.00576368876080692
G20	0.0634005763688761
C39	0.00864553314121038
N72	0.0634005763688761
A13	0.069164265129683
R70	0.0547550432276657
G64	0.0518731988472622
F28	0.0634005763688761
S21	0.0662824207492795
R48	0.037463976945245
N57	0.0576368876080692
M62	0.00864553314121038
G86	0.0518731988472622
Y78	0.0288184438040346
Y94	0.0259365994236311
D85	0.0893371757925072
Y22	0.0403458213256484
Y37	0.0259365994236311
Q38	0.0432276657060519
P53	0.037463976945245
V30	0.0547550432276657
Q15	0.0518731988472622
E11	0.0864553314121038
A91	0.0518731988472622
F84	0.0288184438040346
C6	0.0115273775216138
C68	0.0115273775216138
G72	0.0489913544668588
D9	0.037463976945245
Q61	0.0432276657060519
E31	0.0720461095100865
S73	0.0806916426512968
G96	0.0634005763688761
I2	0.0893371757925072
I39	0.0461095100864553
H46	0.0259365994236311
R36	0.031700288184438
N27	0.0547550432276657
I59	0.0662824207492795
Q68	0.0288184438040346
H73	0.00864553314121038
N61	0.0518731988472622
G36	0.0461095100864553
W50	0.0144092219020173
R68	0.0518731988472622
C9	0.0144092219020173
Y74	0.0201729106628242
D76	0.0288184438040346
S28	0.0605187319884726
V46	0.0605187319884726
L71	0.132564841498559
N92	0.0605187319884726
R79	0.0547550432276657
Y14	0.0345821325648415
S82	0.0864553314121038
M36	0.0172910662824208
Q67	0.0547550432276657
C14	0.0144092219020173
L78	0.0893371757925072
F86	0.0230547550432277
Y45	0.0432276657060519
S80	0.103746397694525
P27	0.0259365994236311
W9	0.0172910662824208
N68	0.0605187319884726
Q72	0.0432276657060519
E69	0.0547550432276657
W64	0.00576368876080692
S87	0.0576368876080692
N37	0.0489913544668588
F14	0.0605187319884726
V2	0.0461095100864553
R28	0.037463976945245
A75	0.0518731988472622
C23	0.00864553314121038
A12	0.0576368876080692
W6	0.00864553314121038
K36	0.0806916426512968
P97	0.0662824207492795
