# Supplementary material for: Prediction of bacterial type IV secreted effectors by C-terminal features
Source: BMC Genomics. 2014 Jan 21;15:50. doi: 10.1186/1471-2164-15-50 (PMC3915618; doi:10.1186/1471-2164-15-50)
Supplement: Additional file 13 — T4SEpre package. [file 1471-2164-15-50-S13.zip › T4SEpre_psAac/sample.fas]

>Seq1
KNNQLAFALSLFNGVLEKINEIDALIEPHLKDWDFKRLGSMEKAILRLGAYEIGFTPTQNPIIINECIELGKLYAEPNTPKFLNAILDSLSKKLTQKPLN
>Seq2
AYELPFILDKLLESEKYDGVCVLGAIIRGGTPHFDYVSAEATKGIAHAMLKYSMPVSFGVLTTDNIEQAIERAGSKAGNKGFEAMSTLIELLSLCQTLKG
>Seq3
FGYGNLVVDMRSLKIMREFAPVIFDATHSVQMPGGANGKSSGDSSFAPILARAAAAVGIDGLFAETHVDPKNALSDGANMLKPDELEQLVTDMLKIQNLF
>Seq4
YIANWIQFLEPVKEELKNHPQFSNHFAKRSWLTERLNARLQLNNLLSYDFIQEKASKNELKIFGWHYIIETGRIYNYNFESHFFEPIGETIKQRKSHENF
>Seq5
VYNAPLKTQAIKLSAMGKESGIDGVVCSVFESLAIKEALGKDFLTLTPGIRLDQNDKEDQERVANAKEAKQNLSDFIVVGRPIYQAKEPREVVLELLKDC
>Seq6
RDDDNLALSSRNVYLNATQRKQALAIPKALEKIQQAIDKGEKACEKLKKLGLEILETLEVDYLECCNHKLEPLTIIEPTNTLILVAARVGKTRLLDNLWV
>Seq7
MRFCYWLVLFFWGFKKALFLSRSNKSY
>Seq8
FGGIALAGTSWLNSQYVNLATFNNFYSAKMNVANFQFLFNLGLRMNLAKNKKKASDHVAQHGVELGVKIPTINTNYYSLLGTQLQYRRLYSVYLNYVFAY
>Seq9
PLAQIAINAGYDGGVVVNEVEKHEGHFGFNASNGKYVDMFKEGIIDPLKVERIALQNAVSVSSLLLTTEATVHEIKEEKAAPAMPDMGGMGGMGGMGGMM
>Seq10
NKTSSGIIIPDNAKEKPLMGVVKAVSHKISEGCKCVKEGDVIAFGKYKGAEIVLDGTEYMVLELEDILGIVGSGSCCHTGNHDHKHAKEHEACCHDHKKH
>Seq11
LDLAVGYIHSGVFLHKKQEFDALCQEKLDDPKLVALLLDANLPLKKGGFEKELRLLILRYFERQLKEIPKSSLPFSEKMICLKKARQAIMKLKQGELVAI
>Seq12
NGRYFVLPHNARLVVARNEEENHKLDIQHPLMDKIELLNCKGPLSLVDKNASKEDKELAGRIALGYAKTLKNQAYLIQIGDEKRELYPLDKENAREYLFA
>Seq13
QKLLDWIKDQLNHQQDGDSLEALRPFLERHNFPTKMIFAIGATPYMPFAQEHFLQKGDEVVIVAYNHLQYSFEKIQNLLEEDALQAKEHANLSYVYQIVE
>Seq14
NWFMGIF
>Seq15
KSKIKTKTKCYRA
>Seq16
FLSNMGTLILYPQKNARELKHNFNVPLSETEISFLENTPLYARQVLVKNLGNGSSNMIDVSLESLGRYLKIFNSDSSHVSKVKALQKDYPTEWREKLLRS
>Seq17
LYSGVSTFADTRSTSIFAHKIYLMRIKNKAFESYEVRADSIDAFSFSLKPCKRSLESPKIIDARELLSGFVAAPQIFCSNRHNILYVRSFKNGFVLSRLK
>Seq18
KHIDFINGKTLLEHLFNPTTDVSNIGLIITDLEMPEASGFEVIKQVKNNPLTSKIPIVVNSSMSGSSNEDMARSLKADDFISKSNPKDIQRVVKQFLELA
>Seq19
FKVSVENDEELIEVEKGENQGAFSYFLGGPTCLAGDFMGSFSFETPLKRGDKIVFQDMLHYTIVKNNSFNGVPLPSLARLDQQGFKILKNFSYEDYKNRN
>Seq20
LLTHTTKRALNHVTINDQRLGERPYGGNFNMPSGHSSMVGLAVAFLMRRYSFKKYFWLLPLVPLTMLARIYLDMHTIGAVLTGLGVGMLCVSLFTSPKKP
>Seq21
LENAKQPALMIYLSDHGESLGEEAFYLHGIPKSIAPKEQYEIPFIVYANEPFKEKHSIIQTQTPINQNVIFHSVLGVFLDFKNPSVVYRPSLDLLKHKKE
>Seq22
MVYLKWKVLFLGWLHLRALKRVGCRISSRLIVRIWGKSK
>Seq23
MKCKSGKRSWKLLYLEISFSWFKVVFLMKR
>Seq24
FGGIQLAGTSWLNSQYVNLANVNNYYKAKINTSNFQFLFNLGLRTNLARNKRIGADHSAQHGMELGVKIPTINTNYYSLLGTTLQYRRLYSVYLNYVFAY
>Seq25
LKGLKDELHQKGVKMDERLSEIAAKVEEIALKDEYFIERNLYPNVDFYSGTILRALKIPVRFFTPVFVIGRTVGWCAQLLEHVKSPQARITRPRQVYVGD
>Seq26
VGGIGIAPGANLNDTVGMFEATHGTAPKYAGLDKVNPGSIILSAEMMLRHMGWVEAADLIVSAMEKAIKSKKVTYDFARLMDGAKEVKCSEFASVMIENM
>Seq27
SVTVYRNEDTRFSFPFYFKFNSADISALAQSLINQQVEVKYYGWRINLFNMFPNVIFLKPLKESTDISKPIFSWILYALLLMGFFISARSVCTLFKSKAH
>Seq28
GGLCVPITLEENMLDFALKLKAKMLLISHDNLGLINDCLLNDFLLKSHQLDYKIAINLKGNNTAFHSISLPYIELFNTRSNNPIVIFQQSLKVLMSFALK
>Seq29
PTDLATQLGNISPRLSKSIVTAIEQAEGVRLNYALIDKITYNSLHNILSFIFDIDNPLSDQVFERLVIEVPREALKNVKLPQIKNVLTSQIFDGAYHFKS
>Seq30
SMEVFIYSESGMMDYGQTEALEEEKAKALLKQFEDAFKKENIECESVLKSGDLIDVVLDMAKDYDLLLIGASESNLLYRLFISHQNSLVEQSSIPVVIAK
>Seq31
LKLLVEEIK
>Seq32
DFERIVSVELDKLKALALEQDITLKFHKEVVKFIAQKSYQTTLGAREIKKIIHNEIKTKLSDILLLQSFKKPCKIACLLEKNQLVLKEIKRAQKVKENDF
>Seq33
ANLNYIGSITIDEDLAKLAKLREGMKVEIVDVNNGERFSTYVILGKKRGEICVNGAAARKVAIGDVVIILAYASMNEDEINAHKPSIVLVDEKNEILEKG
>Seq34
AKL
>Seq35
KRNHKVKEVTLKVNKRYGGFLLKDTFLERYGIALDERFIITKIGAHLPKGLDFLKLGDRILWVNYKSVASNPKALREALSAPKIELLVLRKGFEFYIKVR
>Seq36
IGVPFFINALFRVQNSLKETYKLATNLSANLSQNALNSLQYITTPPASSSVSSSMSESVSKEKETHSPTFKVETTQLDVKIPNFKQKKVKKDTINTKNEI
>Seq37
WQRFEDLIKTQNSIYVQSHLEREVHIVNIAIYQQDNNPIASVSIAAKLLNENKLVYEKRYKIVLSYLFDTPDFDYASMPKNPTGFKITRYSITEITNRGD
>Seq38
ALKSSQRKWYCLGICSKKSKLSLMPKEIFNDKQFTYFKFDKRLALSKFPVIYKVVDGYDNPVNTRIVGDYIIAEDVSAKWTLRLGKDYLCIRFVKKAKDE
>Seq39
IYHQKPKAPLNNQPSLLNDDEVKYPLQDYTFTQNPQPTNTESSKDATIKALQEQLKAALKALNSKEMNHSKEETFKNPPIDLKQTQTPLKKTFLQSNGIY
>Seq40
GVPLLLSTLTNGLLIGITSALNNRGNKEGATNFFGDYLLMQLMRQSGMGINQVVNQILRDKSKIAPIVVIREGSRVFISPNTDIFFPIPRENEVIAEFLK
>Seq41
GCYKVKILEVKPNARLSLQKHFHRSEHWVVISGMASVELDHQLFELQANESTYIPKNTLHRLANYGKIPLIIIEVQVGEYVGEDDIVRIDDDFNRQNQNA
>Seq42
GIKEIGLIKSVDEKRANALKLNLSHLKKGQIVVRIDERYFRPTEVDLLLGDPTKAEKELDWVREYDLKELVKDMLEYDLKECQKNLYLQDGGYILRNFYE
>Seq43
YLNAKDLARFISLAYENIASIPSVMNVGSGVDYSIEEYYEKVAQVLDYKGVFVKDLSKPVGMQQKLMDISKQRALKWELEIPLEQGIKEAYEYYLKLLEV
>Seq44
MCGFALNFKCFQKARCVTILFFHKELGGKECKGAFLLGQPPTSLH
>Seq45
RVKIVIEEEKIPLKEETKGICEILGLEPYALANEGVFVLALNQKDAPKALEILKSNEKAKNACVIGKVFENPYPSVVLKNAWGFERILEVPEGELLPRIC
>Seq46
EFYQAFEKDLGVLEPERIAKKFFNSLVEIITALIVPFKEHVVVCSGGVFCNQLLCEQLAKRLRGLKRQYFFHKHFPPNDSSIPIGQALMAYFNPTIIKKG
>Seq47
LKKMQEELKTFKKLDGTPYKLIPLEIPKAIFDENQQRLPATYVNFLLCNNALIVPTYNDPKDALILETLKQHTPLEVIGVDCNTLIKQHGSLHCVTMQLY
>Seq48
VKKKAKWVFNKPKNEKYLRPLILKSPVVSGLEKTKHPTQKSLALMEKIISIHTNPNDIVLDPFMGSGTTGLACKNLERNFIGIESEKEYFQTAKKRLNLF
>Seq49
ECLPKNLHGKQQFKSTWGRLNWNKISPTIDTRFDTPSNGTNSHPELHRSITPREAARIQSFSDNYIFYGNKTSVCKQIGNAVPPLLALALGKAILKSLRK
>Seq50
FYLKNIYQQDLDDKSIEKLREQLGFIQKSEEFRRDSKIINLYRLSTPNVCSACCDDYDIKERSFLSLPLYQITQNPDSYYTEIHDFFRQNQRIRCFSKSC
>Seq51
HFIYAHPNNQTRLIDKDFQYICLLAKTTTILNDTQGVYDWNDYIVVLNMGLKTTIFSQVKNEWELLKVIDAFYFDFNKSKDPSWSYLLDKNDLRAFKLKF
>Seq52
QKEVLSPFKIASFLDRDDVYLTPNMTYKPRILKKEKGYVVNGSVAILIPKNPISLSKKQCDYISSVEFRDFYKIARNYQTRTLNIDSMSCFWFGILRSSL
>Seq53
LSIVSYAWAGFGASFGSVILFSLFWSRMTRIGAIAGMLSGASTVILYDKFGKSFLDIYEIVPGFIVASVAIVVFSLFSSVRTGTKEAFETMLKEIESLKH
>Seq54
CLKALQASAPIVYESLQKFSEKLNTFNRVRYLKSDLDLLHEQASALGMVLATAKPCLNGRFELLYYHLERSVSISYHRYGNLGSRVLRQPTCHKSCCAEK
>Seq55
KDASTKKEVQYTPKGFFDPYSSNLNHWDSTF
>Seq56
HLTDKLKKLESAQKNLENSNDQLLQAIENIAEEKTELEREIARLKSLEATDKSELDLQNCRFKSAIEDLKRQNRKLEEENIALKERAYGLKEQPSKQPKP
>Seq57
IEREGKFHTRISRDSLKPNEYQIFQTKEEWGGFDGLEIRYSDKSLANTNTLDIEDTQLIFIALEEHEEVDVKVCSIDSQSIKVGLFKDNQLIYESEAEKL
>Seq58
ALVEALEGFKDWNLSLKIEDKRSNSLGNGTKKLLTNADLGSDYKTIVIDSMKTYHQSQQEKYKRERGETLEVRPTTPPSYGGGSIRISGDKKPDFDEENF
>Seq59
AWLKERIRVLEEDY
>Seq60
LRLAEFESVFSAIVPLEDLDKPACAHHALKALEATLKNRDLGFDATELEQIAKGFIPKGYLWHFDANVLGNVALVREELLLGVKHTKGYLLWKQFLQTQN
>Seq61
DFVKRSNYGFSQWRSFVVGNKSYTFKHVLNFNLEGLFIDFMQSLKEWLEPEEIIFANDGYGGYYLLNTATDVVLFLDTDDGSKHALLHLKMFLKKLESRG
>Seq62
ICDDFEKNAMQDDLGQKLRSDVLEDMLKIAHDLENLEDDTQYQRRIIDEQIEEAKSLMRQIDMNFHPSSEIDRLMREAKEHEREASKRYDEYLKSKDKND
>Seq63
KELHDKIGVEKLRSFLEKATDNEQYCIIFAHDLKQIQANYDLSKLKELLNNHFKQRLAFRCNGENLSAIKKDLPLLTNELNALFVELSKDSHTEFRPFSL
>Seq64
QDEKPIYYDNTILDPKTTDLNNMCMFDGYTHYLNLVLVNCPIELSGVRECIEESEGVDGAVSETASSHLCVKALAKGSEPLLHLREKIARLVTQTTTQKV
>Seq65
GGDNLSATFNPELADFTIFVIDVAEGDKIPRKGGPGITRSDLLVINKIDLAPYVGADLKVMERDSKKMRGEKPFIFTNIRAKEGLDDVIAWIKRNALLED
>Seq66
KDPTHATSYGVFAASLGIELKKALRHYLYAQTSNMVINCVKSVPLSQNDGQKILLSLQSPFNQLIEKTLELDESHLCTASVQNDIKAMQHESLYSRLYMS
>Seq67
IAVNILDSEVIHIQAKSVAEVAKICYEIGNRHAALYYGESQFEFKTPFEKPTLALLEKLGVQNRVLSSKLDSKERLTVSMPHSEPNFKVSLASDFKVVVK
>Seq68
TFGLDWRPYSWYSLFVAINTIPAAILSHYSDMLDDHKVLGITEGDWWAIIWLAWGVLWLTAFIENILKIPLGKFTPWLAIIEGILTAWIPAWLLFIQHWV
>Seq69
PQPVYYREMFAHHGKAKYDANITFVSQAAYDKGIKEELGLERQVLPVKNCRNITKKDMQFNDTTAHIEVNPETYHVFVDGKEVTSKPANKVSLAQLFSIF
>Seq70
VQIGSHFHFFEVNRCLDFDREKTFGKRLDIASGTAVRFEPGEEKSVELIDIGGNRRIFGFNALVDRQADNESKKIALHRAKERGFHGAKSDDNYVKTIKE
>Seq71
FLEGGLKYLQILLILGLFIFLMRQRELFKNHAIEFGMVFGAGVSNVLDRFVHGGVVDYVYYHYGFDFAIFNFADVMIDVGVGVLLLKQFFFKQKQNKIKA
>Seq72
CALQVSALVLESKQVSSVALNPFELYPQSLVNLNVQKKPPLESLKGYSALLKELDKLEIRHLIRYSGTENKLRILLEAKDEKLLESKMQELKEFFEGHLC
>Seq73
LNASVKKIALA
>Seq74
VSMQDEKSQHKNKDKALKILKARLYEKQIEEQQLANAKDRKEQVGSGDRSERIRTYNYPQNRLSEHRINLTLYSLEEIMLSGNLDEVINPLIAHAQSQFE
>Seq75
KPDTKVNPSASWMKK
>Seq76
FLGFGLGGDSFIVQGESYLKSQMHICNNTAGCSASMNTSYFQMPVEFGFRSNFSKHSGIEVGFKLPLFTNQFYKERGVDGSVDVFYKRNFSIYFNYMINF
>Seq77
ASGLNNTGDMNNTDTGNTDTGNTDTGNTDDMSNMNNGNDDTGNANDDMSNGNDMGDDLNNANDMNDDMGNGNDDMGDMGDMNDDMGGDMGDMGDMGDMGN
>Seq78
MPMQALKSKAFRVSIQWNALVRKLLALERGGFNTKMILLR
>Seq79
GEHGRGFAVVADEVRKLAERTQKSLSEIEANINILVQSIADNAESIKMQNKGVENIHNSINALQQDVQDNLTIANHSLQVSTKIDGISQDILEDVSRKKF
>Seq80
EQSLNQWLGGHEAIKMKVMQPLLLTKQEQSVDIKAVVFGGGYSAQAEALRHGISKALNAYDIAFRAILKPKGLLTRDSRVVERKKYGKRKARRSPQFSKR
>Seq81
FYTPNVDCGDFVVVINANKVKFSGMKLEDKEYFTHSGYFGSTKSKTLQEMLEKAPEKLYHLAVRGMLPKTKLGKAMIKKLKVYRDDKHPHTAQTSKKDAK
>Seq82
VVLLMMINLYMLINQINASAQMSHQIKKIEERLNQEQK
>Seq83
KFLKDAQKIIPSLSLEDLEYAHGFGEVRPQVLDRTKRKLELGEKKICTHKGITFNMTPSPGATSCLQNALVDSQEIAAYLGESFELERFYKDLSPEELEN
>Seq84
YILKNATPFGTLIYLKGHIMLYLGAHNHQAIVAHSIWSVQTQKHFKTLSHKIGGVVITSLWLAEEHNGAFSKKKLLIDRVLGMSDLKDFVNKTSSPLNAN
>Seq85
DDGKFGDFVEDKNIVSSIDHIMREDLKAQIESVLDQLNEREKAVIRMRFGLLDDESDRTLEEIGKELNVTRERVRQIESSAIKKLRSPQYGRILRNYLRI
>Seq86
AKEVANEQHIVLKEGVIASGDQFVHSKERKEFLVSEFKASAVEMEGASVAFVCQKFGVPCCVLRSISDNADEEANMSFDAFLEKSAQTSAKFLKSMVDEL
>Seq87
QELLEKSLKDKFHFEIISNATNEAYHNKAKAVELLSLQLTQPVRYQDCVKSNNDRVDVFFELGCGSVLKGLNKRLSNKPTISVGDNKGLDEAIEFLEEYV
>Seq88
LCQAFGDDIKKFDFVVCGKDKTYFIEANFYTISGSKLNEVARSYQDLALKFEAFPNYEFIWITDGIGWLDAKNKLQEAYKSVEIYNLSNVNDFISKAQKW
>Seq89
RDVWSFPAIAPWEKVNGKHPTQKPLALLVRLLLMASDENSLIGDPFSGSSTTGIAANLLKREFIGIEKESEFIKISMDRKIELDARYKEIRSKIKDLNHQ
>Seq90
FVFCEDLEFTQNLDLGYPFMDMTTRDKEEEAYWDMLLMQSCQHGIIANSTYSWWAAYLIENPEKIIIGPKHWLFGHENILCKEWVKIESHFEVKSQKYNA
>Seq91
LPYASAKEIAIAKMQHLPKLVRDALKCMGFDRVSQEIVFEYEPKLLKPSRLTYFFGYFQDPRYFDAISPLIKQTFTLPPPPPKIIRIIIKKRKNISASFL
>Seq92
SDVYNRVLILVNEYCTNEELFDKESVKISDLLIQDIQLYALVDEMLKEDKYQVQHTILKGIIKRKYDEAYSLNSEDRILLEYQERLLEHSHASFSNKKFK
>Seq93
DLIALKELQSLKDGAILINVGRGGIVNEKDLAEILETKDLYYASDVFVKEPFEKDHAFLNPKIQNKLLLTPHIAWAYSDSLKTLVEKTKENIQDFLASQK
>Seq94
QGGFLAYNGMMYGGMGMYGPGFGMMMMDDVEEQEVMQESRQALKILAINYLKNNTLNVESKAKGGFVVVDTKNLKTPGVVVVKVFLEDEIHTFKIDISKM
>Seq95
QYLIDPHTATALNASLKTHEKTLVSATASYEKFPRITLLALNEQKKNDNDKAALETLKNSYNTPDSQRLDDLFERGIKHQEVLKLNEIKSSILLWLESLH
>Seq96
GEHGRGFAVVADEVRKLAERTQKSLSEIEANINILVQSISDTSESIKNQVKEVEEINASIEALRSVTEGNLKIASDSLEISQEIDKVSNDILEDVNKKQF
>Seq97
INDLRWVFSQRLSVLVGYSQRDETLFLTLEGLNTLMAKNYDNLKELNLNPLNYEEELSLRALVSGSESINPIIVLEERTEKTLFVEIKSVFQEEKVFYLL
>Seq98
IFVDKNIYRFRSYLGIALEQGVLLVDTIKPGAITTIIPRTKKTFFQAPLRFGFIVDFIGYLSLQLGIEMPLVRNVFYTYNNHQERFKPRFNANLSLIVSF
>Seq99
YERYGLYKTDYKISADFEMIIRLFVVQKISFSYLKEVLVVMRTGGVSASGFKSLLLRNKENIRACKENGIQANVFSMLLKYPRKIMGLFKRGKGGLKRND
>Seq100
SSQMNLNSQKMERLSDMSKSVQETYEKMSSNLSSVVSDSNQSMDDYAKSGHQIEVMVSDFAEVEKVASKTLADSSDILNIATHVSGTTMNLDKQVNLFKT
>Seq101
FGTLSTTLNLVTDADRYYNSYDELQDNGQIRDLIIKYITEEKGGKVTPELEGNWEIINYDFKNPLLEKLREKLKEGSIKIPTSKDGRTLNVKSIKESEVK
>Seq102
SLHSLEHLVAEIIRNHASYVVDWSPMGCQTGFYLTVLNHDNYTEILEVLEKTMQDVLKATEVPASNEKQCGWAANHTLEGAKDLARAFLDKRAEWSEVGV
>Seq103
PNYELAKKQMRGFSGMLSFTLKNDSEAVAFVESLKLFILGESLGGVESLVGIPAFMTHACIPKTQREAAGIRDGLVRLSVGIEHEQDLLEDLEQAFAKIG
>Seq104
EGSILNGGEPGPHEIEGIGVEFIPPFFENLDIDGFETISDEEGFSYTRKLAKKNGLLVGSSSGAAFVAALKEAQRLPEGSQVLTIFPDVADRYLSKGIYL
>Seq105
KISPGSHGRLSYKPSIAFCRQDILGEGFVNGEIPTPTKGFYIWLAYYWHNDAKKFHLCIGRSIEENGEKECQKCLAYDKIIDPDGDAYYQESYDDLKSPS
>Seq106
AKKKEVIEARNHADSLAHQTQKSLDEHKTNLNENDANEIQNAINALKDCVKNDNATKAELEDKTKLLAQAAQKLGEAMANKNNAEQPKKKDDDVIDAEVE
>Seq107
LLPVIDALLGAHKSAAEEDKESALTKGLELTMEKLHEVLARHGIEGIECLEEFDPHFHNAIMQVKSEEKENGKIVQVLQQGYKYKGRVLRPAMVSIAKND
>Seq108
AASFNALSLARQLERLEYSNTQITRFNLMGLKTLLNSPLFFDILGGKVLERLSKGLHFIEPDCMLVTRPVEFQNKRMQLLCVGKLECDYEGFFQTISEEE
>Seq109
RHNRLLPRDYLGYRSLGEEISIFNPKDYDSWQERADTEILRQLQESKKYFVFIKGCGIFAYHRELSKLMEVFDLIENSCKVLRLGDLMDYCYNDDPRLSV
>Seq110
YA
>Seq111
KNKLEELDFNKLENLSAEIDNIKELFDDKRFNSYFMDAIQSYIFHQELHIAEIVCKKTNNEDELRAKQLEYIYVHKYWLFSLAGGIDCVIEAIKMALKEW
>Seq112
GAGVTSLKGAMIVMDMADSARTQLDKIRSDMGSVQMELVTTINNISVTQVNVKAAESQIRDVDFAEESANFSKYNILAQSGSFAMAQANAVQQNVLRLLQ
>Seq113
NNYPECKNTKSLKNTPNAKETIEGVKCPECGGDIALKRSKKGSFYGCNNYPKCNFLSNHKPINKRCEKCHYLMSERIYRKKKAHECIKCKERVFLEEDNG
>Seq114
TIDRPSSFKAPKLSEDELLKCSLFFEGLCVSLPKRSITQAKKLISCGIDELLALISRRPLSAEEAPLILDSNAFKHLETLLNHKQITIKKVGSLEFYCAF
>Seq115
YSQKAIAKQVDFYRPSSIAYLELDPRDFKVTEEWQKENLKIRSKAQAKMLEMRNPQAHLSNSQSLLFVQKIFADVNKEIEAVANTEKKAEKAGYGYSKRM
>Seq116
AIAKQVNFYKPSSIAYLELDPRDFKVTEEWQKENLKIRSKAQAKMLEMRDLKPDPQAHLPTSQSLLFVQKIFADVNKEIEAVANTEKKAEKAGYGYSKRM
>Seq117
AIAKQVNFYKPSSIAYLELDPRDFKVTEEWQKENLKIRSKAQAKMLEMRDLKPDPQAHLPTSQSLLFVQKIFADVNKEIEAVANTEKKAEKAGYGYSKRM
>Seq118
NDLTQLTLGVDRDSELVSHVFDERNEAMLKMFKKAIEACKRHNKYCGICGQAPSDYPEVTEFLVKEGITSISLNPDSVIPTWNAVAKLEKELKEHGLTEH
>Seq119
MYRRLLLNLFCMVFLQACLKPMSDPKAEKVDSQVQCGFGSKDC
>Seq120
APTQIALIPINEEHHVFALKLKEALKKRDIFVEVLDKNDSLNKKVRLAEKQKIPMILVLGNEEVETEILSIRDREKQDQYKMPLKEFLNMVESKMQEVSF
>Seq121
VKHAREFIESNKHVKFKVVLKGRESQNSKAGLDVLFRVQTMMQDLANPEKEPKTEGRFVSWMFVPKAKEAPKNEKKTKENNPPFNRINLMKGENHAKNED
>Seq122
SHILTKKSPKRKANLNAPKHVHHTNAHSVMSLLCRA
>Seq123
LKLARGFYSGRRKHFRKAKEQLERSMYYAFRDRKQKKREFRSLWVVRINAACRMHNTSYSRFMHALKVANIELDRKVLADMAMNDMQAFTSVLESVKEHL
>Seq124
HFGFFLGVAIGGTSWGPTNYYFKDLADEYRGSFHPSNFQVLVNGGIRLGTKHQGFEIGLKIQTIRNNYYTASADNVPEGTTYRFTFHRPYAFYWRYIVSF
>Seq125
MAFYDFLVSKALKNQYGYLLKIKAQSLQAIELTNNRTQTNL
>Seq126
SEVPEFRAEVNKRLAVMKEEDRKNYKADFKKAMDKNLASLSQEDRNKRKKEILEAIANKKKTMTMKEYREEGLDLHDCACEGPFHDHERKKGKKPSHHKH
>Seq127
AEKDTKAAFQKRSSGELESHTDSPEFISSSKRTQNASNSDLNSMTNANALKETASKEPEASSKKEKKSKKKRRLSKKEKQQQALQQEFEKQISDSSKSEK
>Seq128
MPYPFMSFKQTFYYKMESKTMKERFKTLFFKIF
>Seq129
LAHLCQATTQQVLIASEIAMEHHLGLTCDPVGGLVQIPCIERNVLGAIKAISASKLALEDEYKPKVSLDEVIATMYATGKDMNEKYKETSLGGLAKTLKC
>Seq130
EGLEGIIIQSLKLKKASKPLSVSVTIFLWLTITLVAYINPNILDFIENLGGPIIALILFVMPMIAFYSVSSLKRFRNFKVDIFVFVFGSLTALSVFLGLF
>Seq131
DPMHGNTVKTSLGVKTRAFDSVLDEVKSFFEIHRAEGSLASGVHLEMTGENVTECIGGSQAITEEGLSCHYYTQCDPRLNATQALELAFLIADMLKKQHA
>Seq132
MRISLLAVILALLFVACHETKKQILQNEADSTPSEKTIWQPEQK
>Seq133
FSALFSEFEKKNAVVVGISPDNAQSHQKFISQCSLNVILLCDEDKKAANLYKAYGKRMLYGKEHLGIIRSTFIINTQGVLEKCFYNVKAKGHAQKVLESL
>Seq134
DTALLHGVCGISSLGMIGAVSSHASPRLLSLITLNCIILLKKESIVRNLSEGMQALKNQSQNGALPTNMLLIGGPSRTADIELKTVFGVHGPQKVAIILY
>Seq135
ELIRDLRSDKVGEGRGVIKGAKSTQHSGMEKFSMKMFAKMASDGAKWRFQLKMAQFFSPLGKLLAPILPLVKEWASVRTLPNMDTSLHAKVQHLEGVIYE
>Seq136
VAKVIDSAKNLIRQLKNVELIELEKEEECCGFGGTFSVKEPEISAVMVKEKIKNIESRQVDVIVSADAGCLMNISTAMQKMGSLTKPMHFYDFLASRLGL
>Seq137
LTGSDTSSNLLFGSLQMLIATQLGLPEVLFLAANTSGGVVGKMISPQSIAIACAAVGLVGKESELFRFTVKYSIVLAIIMGIVFTLIAYVFPFIIPIIPK
>Seq138
FLTGSDTSSNLLFGSLQQLTAQRLHLPEVLTLTANTVGGTLGKMISPQSIAIACAAVGLAGKESDLFKFTVKYSLIFVAIMGVVISAIAYLIPEVVPAIK
>Seq139
LGVVIQNNQIALEKIEQKLYLGMHHFPDLKENLECKLPFLGAIKHSHTKFKLHLNLYSAAIKDLKNPVRFYSLKDLETLPISSMTLKILNFLKQKNLFGG
>Seq140
GRLVDFQFWIMTLGIVLYFSSMWIAGITQGMMWRDVDQYGNLTYQFIDTVKVLIPYYNIRGVGGLMYFIGFIIFAYNIFMTITAGKKLEREPNYATPMSR
>Seq141
MPAYKHLFTKKSDFDTAYAEALTQKKVFGVPYDTENGVKLGSVEEAKKAYLEEAKKITADMKDKRVLEAIERGEVLEIVALIAYLNSLGNSRINANQNAK
>Seq142
LALNDALEDELIEPRHKKVHDNGIKES
>Seq143
IASYVMAELSSVKKTKNPQLIDKGKELFESMGCTGCHGNDGKGLQENQVFAADLTAYGTENFLRNILTHGKKGNIGHMPSFKYKNFSDLQVKALLNLSNR
>Seq144
TNYYRYKDINALETKNTQNRANYELVNQGSKK
>Seq145
AQKIELVANPKDLLDTDKIFFEKIAPLLPTNPKEYTPQRISAMLINGYSVAVDALAQKYRVNITQNFNAPKGVTFVKVVIYILLLTLLGAFLGLYFFKKS
>Seq146
QENLLNNALILEKSNTLYAQLQPLKPALDSPNIQVYLAFYPSPSQPRWLGTLDCKNACEPLKFDLLESDKMGRYKILFKFVFKNKEELILEQLAFFKQRI
>Seq147
VLMKFLFVLSVLNAARIKKARFLLGGLLFILVGVVLELAFNSLLPLMSSSLSINEGFYYFLQQQELQENKYYLLWGVDFLKILLLYGMIRYLLMHKLELD
>Seq148
PLYRAILIKKALIKAVEVALKHQNLLSGMLLERSLIRVNKERLRTYLSLYANETSTRLSEIQILAIDKLFELGYQHGFYASLLKTKDCLLTDEYLKYRFS
>Seq149
VVKNKVAPPFREAEFDIMFGEGISKEGEIIDYGVKLDIVDKSGAWLSYQDKKLGQGRENAKALLKEDKALADEITLKIKESIGSNEEIMPLPDEPLEEME
>Seq150
IEKNIANAVLIKPNQIGTISETLETIRLAKHHAYQCVMSHRSGESEDSFIADFAVALNTGEIKTGSTARSERIAKYNRLLEIEHELKGGIYIGKELFKHG
>Seq151
ELKELRPRD
>Seq152
AFEKRYQIQDFDFLMASNTMILRSPYKILRSFVLVNPYRIVLDTQKGPLDIYQNMDLNQKFFSHIKVGTHKDYYRITLILDGKYRYLLEEKNGAYELKLK
>Seq153
LIDELKTLKTPHVISTGGGIVMHENLKGLGTTFYLKMDFETLIKRLNQKEREKRPLLNNLTQAKELFEKRQALYEKNASFIIDARGGLNNSLKQVLQFIA
>Seq154
VLLTLALATFDLVKAIFEEEVLGKNSGDNHHAIHRTMIRFLGSIIIALAIEALMLVFKFSVSEPDKITYAVYLAVGVAVLLISLAIYVKFAYSVLPKRER
>Seq155
RFIPDKKEIVMLHFYFVGKPWVLPTFSYSKEWHETLLKTPFYAEYSVKFLKQMTECLSLKDKQKTFEFLAPLLNKKTLLEYVFFRLNRIFKRLKEKFFNS
>Seq156
CVSLGYMYEVGMDVKQNGEQALNLYKKGCYLKRGSGCHNVAVMYYTGKGVPKDLDKAISYYKKGCTLGFSGSCKVLEEVIGKKSDDLQDDAQNDTQDDMQ
>Seq157
MRTKLSPNISLGSPIALAFGRFTINIKELTTQAIIF
>Seq158
KNEVENLKLSLEDLEFALIDYGLEELEEVEDKIIIRGDYNSFKLLNEGFESLKLPILKASLQRIATTPIELNDEQMELTEKLLDRIEDDDDVVALYTNIE
>Seq159
NQKEALLESLEDEKQGADILMVKPALAYLDIVKEIRDHTLLPLALYNVSGEYAMLKLAQKHNLINYESVLLETMTCFKRAGADMIISYHAKEVANLLQRN
>Seq160
KQVFLDFIGNNLVVSNKSKPLKEDFEKYLQPYFKSSNPSQAHGFGLGMYIIKNALEAMGLNLSYHYSNGRICFTIHDCVFNSFYDLEEDNEELPPPPPKI
>Seq161
ETTIENLEKVLAKRRHQLHHRNIGYAEVFKFSDMVFILLKKDEHFVLYKDLHSVSYRNYFLAITVGLLLILFLFLFVLQSLLPLRELRSQVKPSLKGIKA
>Seq162
SEPGDANIFRVDKDSREVYMHEKKLDLTRAEYEILSLLISKKGYVFSRESIAIESESINPESSNKSIDVIIGRLRSKIEKNPKQPQYIISVRGIGYKLEY
>Seq163
LEPKNAAKIETQEKITEEKEEAPEIITEEIAQENPTQVLISNERVFLKGLLERTLVLFKGMQALEEKEAMKRLDLVARFLQYQLSTLEKRLESLERENTE
>Seq164
SVENLEKWLVEWN
>Seq165
EGDFQVNGEITEDGRFFACKFTTTTNTAYEIIAPKNAAITPIVNEIGKIYTFEKRSYLVLYKILLENNTELETIHSGNVNLVRLPAPLPAFSFLRTQVRV
>Seq166
LNEQQEILNALKSIEEEAANCSDSSMQAMDIMQFQDIHRQKIERVVNVMRALSQYMNSLFEGKIDDSKRVSSATFITGDDDKDLASADDIEALIASFGAK
>Seq167
HFPTGIVVQCQNDRSQHKNKASALKMLKSKLYELELEKQQSSAKNEEKSEIGWGHQIRSYVLAPYQQVKDARSNTAYSNVEAILDGDIDAILEGVLIAKA
>Seq168
PLSCLLVLRVLILPLLERLSLNKDFKLKPFKAQINAPLKLKGERAHLILGNYSNHQFIPYNNNRYDSGAIQALARVDSIALIDEGVRLVQGEIEILRFEN
>Seq169
AVPLGQFVFEPALAKNIVKAFSHLFVIGFSMAFPILCLVLLSDIIFGMIMKTHPQFNLLAIGFPVKIAIGFVGIILIASAIMGRFKEEISLAFSAISKIF
>Seq170
LFLAVLTPFYFIPFIGVFGVFFSIVPHFLFFKNTMSLDIASMIFNHQSYQNLLKQHRLKHYRFSFFCYLFSLIPFFNFFATLLQTLMLTHYFFIFKEKEC
>Seq171
PNSKNAQNGGDLGKFQKNQMAPDFSKAAFALTPGDYTKTPVKTEFGYHIIYLISKDSPVTYTYEQAKPTIKGMLQEKLFQERMNQRIEELRKHAKIVINK
>Seq172
VLHGASAIPDNVRKSYLDAGGDLKGSKGVPFEFLQESVKGGINKVNTDTDLRIAFIAEVRKVANEDKSQFDLRKFFSPAQLALKNVVKERMKLLGSANKI
>Seq173
SYEQIALNDSQVGEASKWMLDGMQVQVLLHNDKAISVDVPQVVALKIVETAPNFKGDTSSASKKPATLETGAVVQVPFHVLEGEIIKVNTETEEYLEKVK
>Seq174
MDFNGFKSMVEAIKQSVLALGEEEPRINPKTLEKRRFFARSLFVIKDIQKGEALTENNIKALRPNLGLHPKFYKEILGQKASKFLKANTPLSADDIERSL
>Seq175
SLLEQLGIAHTLKQGVGELSGGQQQRLSIARVLSKKPKIIIADEPTGNLDTTSANQVISMLQNYITEKEGALVLATHDEHLAFTCSQVYRLEKEVLIKEK
>Seq176
YLYRNAPHFSDFTLDDFTFRPLICYEGTSKPAYSNSPSKIFIVMSNNAWFSPSIEPTLQRTLLKYYARRYDKIILHSANFSTSYILSPSLLGDILFRKRS
>Seq177
NAYLQEKSAFFSTMKSVASKIMRLDGVKHVEQNLKDNLEEMSDEVKNKESFNKNKESFNKAMDKGVESLKEKAKDLPKNMLDPKANQTPPNPTPSNKEPL
>Seq178
ELFIAGKEIANGFSELNDPLDQLERFKNQVAEKEKGDEEAQYMDEDYVWALAHGMPPTAGQGIGIDRLVMLLTGAKSIKDVILFPAMRPVKNDFNVESEE
>Seq179
DFLDKPYSGKDADIALGNAGITVNKNTIPGETRSPFVTSGIRIGSAALSARGMGAKEFEIIGNKISDILNDINNVSLQLHVKEELKAMVNQFPVYHQPIF
>Seq180
RNPERFYHKAQLLLREEGFMNFTAYNTKTPGHLHLYVHKGHTELGEGERLVKTLSMKLAQGLPKEWKVFPSNEWPKEFNILALPYEVFAKERGSSWAKHL
>Seq181
DKDKHAVKELKVKKEAHKEVPKKANSKTTLTKGHYLQVGVFAHTPNKAFLQAFNQFPHKIEDRGSTKRYLIGPYKNKQEALMHADEVSKKMTKPVVIEAR
>Seq182
PINLLKQESNNKIRDLGFEDKKDLEDYIDTYGNLISLEKSLNRKASDKDLYGKDEIYKSSEIPFNRRFDTKNFNKKALVKRNEEMREWLIDTFFKDFAAH
>Seq183
IFLKF
>Seq184
MKTTIKEIFQAEGYSIPNYQRDYAWKDKNFRDL
>Seq185
SYESFVSKLDKVDASEITWLKHTDFNALKLKVSLSIVAISAIFLLKRYMSLEDVLSSIPKDTPLSHNPIFWQVVIHLVFVCSALLAAVTNNIAFSQNKAH
>Seq186
KTIVFDDNLTLLGSFNIDPRSAYINTESAVLFDNPSFAKRVRLSLKDHAQQSWHLVVYRHRVIWEAVEEGILIHEKTSPDTSFFLRLIKEWSKVLPEREL
>Seq187
QEVFELDRCIECGCCIASCGTKLMRPNFIGAAGMNRAMRFMIDSHDERNDDDFYELVGDDDGVFGCMSLIACHDTCPKELPLQSSIATLRNRMLKVGKSR
>Seq188
MEISPDFRGYGKKGNFIPHPKKEERDAEILKTILELEKLGKDRIEVQHALMPFELQEKYKARNMRLEDEEVRARGEHLYSFNVHELLDQHNANLKGEHHE
>Seq189
PHGSSYRFVTQNFWLLYIFLLFAVELHGSIGLYRLAIKWGWFKNVSIQGLRKVKWAMSVFFIVLGLCTYGAYIKKGLENKENGIKTMQEAIEADGKFHKE
>Seq190
AVKEFLSEQLENIDLNYPNLVVAYEPIWAIGTKKSASLEDIYLTHGFLKQILNQKTPLLYGGSVNTQNAKEILGIDSVDGLLIGSASWELENFKTIISFL
>Seq191
LGKHHIRVNALSAGPIRTLASSGIADFRMILKWNEINAPLRKNVSLEEVGNAGMYLLSSLSSGVSGEVHFVDAGYHVMGMGAVEEKDNKATLLWDLHKEQ
>Seq192
LGEHSIVVSQVGLSGSTTTGRNVVFGGQVGIGGHLHVGEFTQIGGKSAVGKDLPPNTNFAGAIPAMEIHEWHHFLAHLRTNFRKQQKTSLLQKAKGFFKS
>Seq193
LVASGVCDKATVQLAYAIGVIEPVSIYVNTHNTSKYSSAELEKCVKSVFKLTPKGIIESLDLLRPIYSLTSAYGHFGRELEEFTWEKTNKAEEIKAFFKR
>Seq194
RLHLSVKDAENFYAIHRERPFFKDLIEFMVSGPVVVMVLEGKDAVAKNRDLMGATDPKLAQKGTIRADFAESIDANAVHGSDSLENAHNEIAFFFAARDL
>Seq195
EHEGVVLEGEVVRVGAKLFRLEACLKGELMLICDTSGKEFKKSLDESLVLHISDGLWDTQSQSLDFDNLDVIESFNGFIDLSEILRSEVESIKLDYHYAD
>Seq196
MAVPDRRVSKTRAAKRRTHYSVKLAKPIKAKDGTWKLPHHINKFTKEY
>Seq197
IGSIFKDEIKSSFKSKMGALMLKNAFDILKQKTDYAEYGGAPLLGVNKSVIISHGKSNARAIECAIYQAISAVESQVCLRITQAFESLKPSVSQSDQQDA
>Seq198
LKDVEMILEKNALKPEDVRLFIPHQANFRIIQAVREHLDFKDEQVVLTVHKYGNTSAASIPMAMGEAYEEGRLKKGDLMLLDAFGGGLTWGSALVYFGGS
>Seq199
RIASMRKWL
>Seq200
YRATGGKLMGKMTDSSLLSITSMNDEPVVIKNLIVNRGNSCEATKKVEPKLGDKFKKEKLFDHELKYSQQIFYRLDCKPNQLLEVKIITDKGEYYHKFSK
>Seq201
ANEEMHDPIRILQLSDCDRHFKQIEDCFSANDRKKYAKNKQMELAMAFKTRLLYGEKDDVMSEETKKNFLKLFEWIKKECNNLTIKKEYIKFDYNTPQML
>Seq202
KLHHFRNLGRKSPVELPLNSSFEKHGGLVILVGENNVGKSNVLKALTIFNDADIKLCNEEDYFKPHEKDSLLSLEEETILDHKITGFSCVDLRIQSKEII
>Seq203
MGSFVCEHCKKESEIFGSNSMSELLEAYHTQILAKLPLEPKVRLGGDRGEPIVISHPNSVSAKIFEKMAQDLSAFLERVKKEKLADNKDIQPTQTHACSH
>Seq204
NFYNANSITINAFIGKSVKNLLVQLYGKLTYSPRADSQSLGVTFKYNLKKHIYLMLMFNGYQITMHKGYKVGFFTSGYNPDFAQTIQNRSYLMSSMSYRF
>Seq205
KGVELSSHLTSAVALIGDEQNAMMANWMRQMGQSVPESKKTLELNPNHAILQKLLKCEDKEQLSAFIWLLYDGAKLLEKGALKDAKSFNERLNSVLLKAL
>Seq206
KDLRKALDLYEKACDLKDSPGCINAGYIYSVTKNFKEAIVRYSKACELKDGRGCYNLGVMQYNAQGTAKDEKQAVENFKKGCKSSVKEACDALKELKIEL
>Seq207
KDLPYTLELESSSSPFITASHSKLTSVLKENILKTCHTTPLLNTKGGTSDARFFSAHGIEVVEFGVINDRIHAIDERVSLKELELLEKVFLGVLEGLSEA
>Seq208
SFFSFLAPLNERVLEQIKIECKYNIYIEKQHENIAKMDSMLKVSIPKGFVFKGIPGLSLEAVEKLEKFRPKSLFEASEISGITPANLDVLHLYIHLRKNS
>Seq209
IFLTEITSNTATAAAFLPVIGGVAMGMGYENHQSLLLTIPVALSATCAFMLPVVTPPNAIAYGSGYVKITDMIKAGLWLNLVGVVLISTFSYFLVSLIFN
>Seq210
ALIGVVLASVLGSFVGMGKLSGGFFMALFFSFLIALVAVFGDLYESYLKRKVGIKDSGKILPGHGGVLDRLDSMLFGALGLHALLYFLEIWKETAVFLGD
>Seq211
LDLYALSAIKFEPISMERYTLWCYKDLLLENPKLGVVLNASNEVAMEKFLNKEIAFGGLIQTISQALESYDKMPFKLSSLEEVLELDKEVRERFKNVAGV
>Seq212
WGDQWLFYNDCEPFEIWQHNDDIYEILKLKDKHHIKDKELMQWHFPLAKKRRNAIVDNDLIPLKEFKKHHADLIGTKIEESMLDEKRILEMYQKFNLAER
>Seq213
ENASMMDKRIVQGVNSLTQGFIRSPLNESEKQRSNLNNSVYIGPMPPNGDHHYLIQVYALDIPKLALKAPFFLGDLHDKMRNHIIAIGRKEFLYKQFVRK
>Seq214
PEIAQEDEEKRLYVLQYLSHVDITKNKQDSQLKKDCLEFIQRFNVPKPIIITALYNLRGIKPTKKEVAKQLQKLYVWEKRYQQGGIDALKDRRGRPLKKP
>Seq215
VGDRIHRVPNTTLVSVRGIEGEAMLWDLNRSNIAASTGSACASEDLEANPVMVAIGASKELAHTAIRLSLSRFNTEAEIDKTIEVFSQAAVRLRNISSSY
>Seq216
KLKATANKSQSGELAFREMTMVQKIKAVDKVIDENIRPMLMMDGGDLEILDIKESDDYIDVYIRYMGACDGCMSATTGTLFAIENALQELLDRSIRVLPI
>Seq217
EKMANEEEESVGSYIKRYILKALRKIE
>Seq218
RHDVFINVSGGIKISEPACDLAVIASILSSFKNRKIDNKTAFLGEVSLNGRILEAPNLNARLKEMENYGFLKAILPKKPSQKTSIKCYEANAVGKIVEWM
>Seq219
DSGCGWPSFSKPINKDVVKYEDDESLNRKRIEVLSRIGKAHLGHVFNDGPKELGGLRYCINSAALRFIPLKDMEKEGYGEFIPYIKKGELKKYINDKKSH
>Seq220
MRGLSVWVVLWVILKNAKNRLK
>Seq221
GILMVPFLGYFLKYDSKKIVPLGLFFVVFASLSGVISLYNGRVLDNISVQAGVITGIGAFLGVGIGIKLIALANEKVHKILLLLIYALSILATLHKLIMG
>Seq222
FGGFALAGTSWLNSQQVNLTMMNGIYNANVSTSNFQFLFDLGLRMNLARPKKKDSDHAAQHGIELGFKIPTINTNYYSFMGAKLEYRRMYSLFLNYVFAY
>Seq223
SGAKTRLSTFFAGFSLMVLILVFNEYVVKIPIVAVVAVMVMISFTTFNFQSIINIKKIKLYDTLNMLLVVAVVLYTHNLAIGVVVGVLVNALWIKSKGIA
>Seq224
SDKNRKVSFGIFGGIALAGTTWLNSQFMNLKTTNSAYSAKINNTNFQFLFNTGLRLQGIHHGVELGVKIPTINTNYYSFMGAKLAYRRLYSVYFNYVLAY
>Seq225
NALYFSRSLIPFLRDFDAKRQTPLLGHIGIYGFHNKEILEELCALKPCVLEEIEKLEQLRALYYQKKIAVKIVQSESVGIDTQEDLQNALKIFSPDLLER
>Seq226
LTKLRDHLKENTVRMVVVGWLGVNSAKKAALIQEEMAKARARGASVEDKISILEKIYSTQYDINAQKEPEDLRTKVENTTKKIFESGVIKGVPFLYHYKA
>Seq227
GGSNEGSGFGLGSAILGSAAGAILGSYIGNKLFNNPNYQQNAQRTYKSPQAYQRSQNSFSKSAPSASSMGGASKGQSGFFGSSRPTSSPAVSSGTRGFNS
>Seq228
LLLETSYEPLANKKQIKKVAFGREGANSEIFEASMQSLLKTDGVYSNHKPVYQEFYELNSHNGLYYQPNVFFAYESCALGFRKGGLILDNFSKFVSHRLQ
>Seq229
PREHRGALVIGTPLYEINLETKGDQTKIKTIERGFLGALIMLHKAKVGVVFKTLLGIFCVFLLLFYVSAFLMVAFKDTKRMFISVLIGFVVFFGAIYWSL
>Seq230
KKDPQKAFNFFKQACDMGSAVSCSRMGFMYSQGDAVPKDLRKALDNYERGCDMGDEVGCFALAGMYYNMKDKENAIMIYDKGCKLGMKQACENLTKLRGY
>Seq231
ISDLEYGMALYKNPRGVACAKCHGIKGEQQEITFYYEKGEKKILYAPKINHLDFKTFKDALSLGKGMMPKYNLNLEEIQAIYLYIISLEHKEERKDSPKP
>Seq232
HKHFATLQKLNDEKSAFCCRLEREFIKGLNGGCQIPIGVHASLMGDRVKIQAVLGLPNGKEVITKEKQGDKTKAFDLVQELLEEFLQSGAKEILEKAQLF
>Seq233
PFDVVIVVSNWKDEAQKKLAFEVYERLLQKGVDALLDDRDARFGAKMRDFELIGERLALIIGKQTLESKEFECIKRANLEKQTIKDIELEEKILEMLESE
>Seq234
EVEPVIKDLRELARISAQKELQKALKKRYVPKEYENNIEKILHNAFNTFLHNPTIALKKNAQKEESDVLVGAIKNLFNLDKSNANHAQNLNLYKCEYYEE
>Seq235
DAKTLGKPNFSDFKEGKTTLPYLLLYEKLNQRDQGLLISYFKQDSHEIIEWTKEKFKQYGTIEETLKIAQVYSKKALEAIKGENNLILEKLAQDVIYRTF
>Seq236
KDEVFKAIIKDTSNEQTKEITLYWTLYANKGLVINMRFNHFPYQFILYTDHARNTYNLKVFEEKFSSNSTLSLVFKDFKEDKAALRLLALMPLVFSPKEP
>Seq237
ILSGNE
>Seq238
EEFADMFDDLAERIVQLGHHPLVTLSEAIKLTRVKEETKTSFHSKDIFKEILEDYKYLEKEFKELSNTAEKEGDKVTVTYADDQLAKLQKSIWMLQAHLA
>Seq239
VLQNFLYNAIDAIEALEESEQGQVKIEAFIQNEFIVFTIIDNGKEVENKSALFEPFETTKLKGNGLGLALSLQVVKAHEGSIALLENQEKTFEIKILNAS
>Seq240
KAMLEQYNVSKLASEEKLKALAQNKNDKLLKEQTDSFEALLLKFMLDSAMKMDNPLYPKAPGDEIYASMYKDTLSKELSGNFGYSEMLFNFLKEQEKQKP
>Seq241
KSGTIVSGVDIMVHPVVVTSQDITLKITKDPLNDSKNTQDLDNNMSLDTAHNTLSSNGKNITIAGVVKALQKIGVSAKGMVSILQALKKSGAISAEMEIL
>Seq242
IIKTLHDAKVSEGIISLYEQLTEIFEPSQLVLKLLSLQFETSKIGLNQQEIDAIQNPKEKTPKPSNKKTPQHERARSFKKGQHRDRHPKTNHYSKKPKRR
>Seq243
QKQAALAKGEADANRIKAQGVADAIVIEAKAKSQANLSISQSLSDKLLRLRQIEVQGQFNEALKTNNNAQIMLTPGGAVPNIWIDTKSKVKSSIAETKEP
>Seq244
PIETRILHANPLSYSNAFSLQVGVKNHSKFTLNKCVLRLEVLKNPHNFVEEHAFKWFVKKSYEKIFKEKILPKESKVFSFFIDNYPYSKTAPYQVSLFCL
>Seq245
RQRVAIARAIALKPKIILLDEPTSALDKSIQKSVLELLLDLQEKQDLSYLFISHDLDVIKAFCDKVLVISEGKVVEMNTIKEVFDNPKHAYTKRLLESRL
>Seq246
GVNDLKIIFYHVLPNALVATITYVPFLMAASISTLVSLDFLGFGMPIGSASLGELVNQGKDNLTTPHLAIVAFVAISLLLSVLVFIGEGVRDAFNANMLK
>Seq247
RTTIGLFFGAQIAGQTWSTNVTNLLSGQRPDVKSSSFQFLFDLGVRTNFAKTNFNKHRLDQGIEFGVKIPVIAHKYFATQGSSASYMRNFSFYVGYSVGF
>Seq248
MKNTNTKEIKNTRMKKGYSQYHALKKGLLKTLCFLAFL
>Seq249
FGGIQIAGNTWDSSLRGQIENSFKEYPTPTNFQFLFNLGLRAHFASTMHRRFLSASQSIQHGMEFGVKIPAINQRYLRANGADVDYRRLYAFYINYTIGF
>Seq250
LNGCTQLALMKLDVLDGIDAIKVCVAYERKGERLEIFPSDLKDCVPIYQTFKGWEKSVGVRKLDDLEPNVREYIRFIEKEVGVKIRLISTSPEREDTIFL
>Seq251
QLSAFKNPELGGMSLFLQTQQLKSALRMEIEYYQQESENLNKDLKILEKDYLLANQELEKAKIILEKEKQKEQKILEKKEQALLDENAMILHWQKEGLHA
>Seq252
DSKIGETYSKMKDSKSALILENLPTQNALEILMALKPQELGKILAKMDPKKAAALTELWQKPPKENKEIPKTTAPTPPIAPTPLKEPMIKDPNTKEPAGV
>Seq253
MGSSSVKELSGVVGIVGALSHANSLSMLLLFGAFLSINLGILNLLPIPALDGAQMLGVVFKNIFHITLPTPIQNALWLAGVGFLVFIMFLGLFNDLTRLL
>Seq254
LKIALENKTLEFLRFKKTLLEKISTQTLTSPFLQTKTERLNRLENALKLAHANLKLPQFGALVSKNNQAIELEALKRGDKIELSNEKTRASAEILSVDRV
>Seq255
FKTPKPVALIKYLLLCSTPKDSIILDFFAGSGTTAQAVIEVNRDYCLNWSFYLCQKEEKIKNNPQAVSILKNKGYQNTISNIMLLRLEKIIKRSEYEILR
>Seq256
PIEEIQNKYNKHDNDSFLNELRDSMVALYLDYELINIQKHGLDAKRSSSDEFLEIKQVSFQSQLIKEFEFKMKPIDSKEQELINLFNLKFGHFSWENYLA
>Seq257
NDKILRAKRINGELDRVKRALWVHFGEYSVLPDIILYQTNKDNIKILAILSVKNSFRERFTETPYWKLKLLQSPVTSHIKVFMITPDNDDEISFKDKPKG
>Seq258
QKQTSTISKEEFLLYTNGLWNFSGESKKRLKHPAPFPRELPRRCIQLFSFLEDTIFDPFSGSGTTILEANALGRFSVGLKIEKEYCELSKKRILESLSLV
>Seq259
EIISFNALDSHAVINIVGILFENIQKKALERGINITLDEEAKELIAEAGFDRFYGARPLKRALYEMVEDKLAELILEDKVKENDSVAFVVENNEIVPKIK
>Seq260
LLGMSFALGWTPCIGPIFTSIVIMSASKDAYGLILMVVFVMGLAIPFLLVALMLERALLFLKSLKKYNRAIEIVSGLVLILMGILIMTNSLESLTNFLQK
>Seq261
CESIEDAFSVAYTFLVQKKVISFQQLIKVMAINQAKFLKLNAGEVKENQLANLMIVDLNAQTRVSNQNSPFYGLELYGEVQRMILKGQTTFIKENACKKS
>Seq262
SVATDGLSSNISLSLLDELRAFLLTHNMPLLELAKIALLGATRHGAKALALNNGEIEANKRADLSVFGFNEKFTKEQAILQFLLHAKEVECLFLGGKRVI
>Seq263
LDEVRVSTDEKDFLYELHII
>Seq264
AGAWKERVPLEVSSSRLERLQNRHKEILEEKAKLEVGKTHVVLVENRREMDNQIVGFEGRSDTGKFIEVTCKEKRNPGELVKVEIISHSKGRLMAATKGN
>Seq265
DVAITPDGPKGPRHSIADGVIALAQKSGVGISACRVVCKNAWRLNTWDQFEIPKPFSEVYYYMLESVIIPKEWELSRAKEYLKTRMDSVGFEEPQRGLGA
>Seq266
GLDSSKDNSEKITEDAYSLIEGMTNIPLIADVLQEGLRGVYHSREIDFVEKVVVLDSCQIHQKALMHLQETLMIEVDRLDFSLVERLNILARMENEKHAF
>Seq267
IKEAKKRLNYNDDIRDVLQGLLNIVPDSITINSIEIDQQSVVVSGKTPSKEAFYFLFQNKLNPMFDYSRAEFFPLSDGWFNFVSTNFSNSLLIKNPESIK
>Seq268
QKETSESLLKIFNDEESKRILEKILKKCFDAYKIKPLLSQNSLQKTQFFIMARASELEKTYLFFTLINKYLPSAQSQLPLKISKDDEGLLVQFGVSIDLQ
>Seq269
QEMQQISAFLKLELEEFSQKYVKKVGYKFSLLEKDAKELGLACVFLDLETKKCQIYSVRPKQCQTFPFWEGVKTFSKEQKEAFCQSCPGITQKTKETKVR
>Seq270
QAWLAKTKDKEDAQDAFFYNFLGYSLIDYDMDIKRGMDFVRKALALDSGSVLYLDSLAWGYYKLGNCLEAKKIFSSIAKESIQAEPELKEHNKIIQECKK
>Seq271
LEVLGLLRRHASSLIVHQDLFISHYQLLESLVQGSDGVVLDEELLKEDLKGMVEFSWRLGLSVFVETHKQDYTHLKDLGVLGVLEKVPHSQNQKRIVFLD
>Seq272
SKEELKYKYESLKEQD
>Seq273
YGFSHQDRAIICLLAQFSHKKIPKDNAIAHMSAMMPSLLTLQWLSFILSLAENLCLTDSHHLKYTLEKNKLVIHSNDTLYLAKEMLPKLVKPIPLTIEFA
>Seq274
QRDVLLLPKLTLNEVKALLFKMDLIIGGDTGITHLAWALQKPSITLYGNTPMERFKLESPINVSLTGNSNANYHKKDFSIQNIEPKKIKECVLNILKEKE
>Seq275
VVVKFFDRDATHTTIASILSRRYNIDIQPVFIDFNDDYSHYTATYYPSIRSQITDNAQNDILECTQAQASLCEEVIRNHPESYFWFHRRFKSTHPEIYQR
>Seq276
NARNATLFTHSGKISIKNAPYKLDNTPIEENCACYACKRYSKAYLHHLFRAKELTYARLASLHNLHFYLELVKNARNAILEKRFLSFKKEFLEKYNSRSH
>Seq277
MQMDLGLLLYDFDPNKRYKNEIVNHYENLANAFNRKIEIFQTDIRNPIMYLNSLRNPILHFMPFEECITHTRFWWFLSTKVEKLAFLNDDNPQIFIPVAE
>Seq278
ERFLHGEAIAIGMRMANDLALSLGMLTLKEYERIENLLKKFDLIFHYKILDLQKFYERLFLDKKSENKTIKFILPKGVGAFEVASHIPKETIIKVLEKWH
>Seq279
KEYTDITYKQLNKMRDRYSLRSLSVKPRCFLMPENNGIKISVWYQTNSYATLSLRSKIVAEIVEAFLKEENIHIAYTTSKLLKVDADFLGDGFGNKREQK
>Seq280
SKRKDTPSSLMTDSVSLEDSKKRLNAIKDLIFHKNKAFRQLQLKLNTPLKALVEVQKDGEFKALDQFFNPIKIKSDKPLRASFLEIKEYEIKERENHAVF
>Seq281
HSESEIKNYIKVYLSGTIILELLYKERYSLSKQDLQKAKFLNEFMASELLLAPTKESLSVLYEEQLEFLKPQIAACKRLSVLLLEQEYLEHSNLYDLLNG
>Seq282
QLSSFQKDPQSYMDNFYQEVGLSAQLERFKKEGSLEELEFLLNYKYSDSIIRLLLEKGVKIEVFIGLKDKITDIQALLEFFMPLVQVWQFKDCNHLLQKS
>Seq283
RFNYVLGAIGFVVLLYEIISFIYYKRSLVYLILGVAIGALCLLFVFYYTPYILNAQKAGEAALQSAEFARSHAQSEWLFKELFVLVCALFFWRLLGKNVL
>Seq284
LNMGLESRKYFGKNSYYFVTARLGRDLLIKSKGSNTVRFVGENTLLYRKGEVFNTFASVITGGEMHLWRLVYVNAGVGLKMGLQYQDINITGNVGMRVAF
>Seq285
HAIRVITPSKGREISPCDVVGPVCESSDTFLKDAHLPELEPGDKLVIEKVGAYGSSMASQYNSRPKLLELALEDHKIRVIRKREALEDLWRLEEEGLKGV
>Seq286
ELKK
>Seq287
LENYESLDVKGGLIRVNGEIASFSFGEVLNEESALIHIEKARTDIAGAYQIINQQLLLNEFSHLTYANREEDLGLEGLRRSKMSYNPVFLIDKYEAVAKN
>Seq288
YAPFYQKARALIKKGVMFDEIFYNQDLELTEGARSNLVLEIHNRLLTPYFSAGALNGTGVVGLLKKGLVGHAPLKLQDLQKASKIYCINALYGLVEVKIK
>Seq289
HTLGECGEEENGLQYAQLSVQQIRDARKYDQSQNQLFKLLHRGYSGVFASGDGDKGVAECPFEFYKTWVNDPKKAQENVEKITRPSVGVAACPVGDLPTK
>Seq290
GDTYSSDMRNLGIQNGITLIDHLSDHIEKMIAKNGAHGKAFENIIRRNEVLKTQVQSIRGETTGTDMAETYNKFSNLTNNYNAVLASTNKINNLSLTKYL
>Seq291
IFKHGGKQYKVVEGDIVLLDKMDKEPKALVELVEVLAVSKEGKLSCGKPFVNGAKIEAEVINEGRGKKVITFKKRRRKDSKTKRGFRRDFTRVRITKIVA
>Seq292
KKVSVVSQNFGE
>Seq293
DPDNFLYTLWSEQAASAIPTQNHSFYKNKEFSNLLIKAKRVSDQKEREALYLKAQEIIHKDAPYVPLAYPYSVVPHLSKVKGYKTTGVSVNRFFKVYLEK
>Seq294
TAKAKGCSSFRVIFVHTLRNALIPVTTIAGLMLAGLLGGSMITETVFSWPGIGKWIVNALNQRDFPIIQSMSLIIAMMYIGANLLVDILYAFIDPRIRLS
>Seq295
SSHLRLMCKVIFPNCIIPLIVQTTMGFASTVLEAAALSFLGLGAQPPKPEWGAMLMNSMQYIATAPWMLVFPGVMIFLTVMSFNLVGDGIMDALDPKRTS
>Seq296
TIQAQILELMKELQQKKGTSILFITHDLGVVAQIADEVVVMYKGHVVEQASAKELFADPRHPYTKALLSAIPKPGKEYRKKRLETVDENVDYLSFQKELR
>Seq297
LHPSVVICDEPVSALDVSIQAQVLNLLLDLQKEMGLTYIFISHDLGVVEHISDKIIVMNQGQIVETGDVDSVISAPKHPYTQKLLNAVPHLEKSMQRFAK
>Seq298
ELEKFSSALANKPFGVLLNKCDVVENIDEMTKDFCAFLNLGAQKLNEFGLEPYLGFLHPHLTNDFENNPNEQSALFVLPLSAVSALNVHALKFVLLEALP
>Seq299
IAYTNFALLALTISGELLFENGYDLWGSGAGKRLSVAYNKVATWILNPETFPYFQPNLIGVHNNAYFIILAKHYSSPSANELLKQGDLHEDGFRLKLRSP
>Seq300
VKEAFFALFKNTNIKVTFRNVIEGDHAGSLTAYVRMNEKLVKVPMQYTIAEDKIVVKGVLDLLNFGLKNELASLAKRCESFHEGLTWSQVEIQFESMIKG
>Seq301
RLTQGLQKSAQNYNIALETLNMGSMFGFFFNENAVHDFDDALKSDTEMFAKFHQKMLFKGVYLACSSFETGFICEPMTEEMIDLTIAKADESFDEIIKGV
>Seq302
DPKYTQNKTK
>Seq303
GGFLGFFIVALSSYYGVKKRLDLRKQNSIEKEEKQKFQKFALGLEMSFNVWRLGGYGVLLGILGTLLFLHLFNGLIFLIGVFVSSLSSALLRFLNNNGKF
>Seq304
ARAYNWDLLSRARALENGCFVCACNHNGEETNAQLKQTLEFAGDSRIIAPNGKIIAQATKLNEVIIAEMDLNEVALQRQKIPYLQDFDTKLTKKGFGKFT
>Seq305
ANWYLDDLPPMMFIKKSPNSFGFVSPHDIGQMWIDQFDWVYREMDYAVFSMTIHPDVSARPQVLLMHEKIIEHINKHEGVRWVTFNEIADDFLKRNPRKK
>Seq306
IDENLKGQNALISANENARERKRARLKRVRLLNQILAFYGLKINDWQGAKFVLCDKKGQSVIVNDLGDLWDKAQNLAKKEMDALDSHLLAFLNQNANAIH
>Seq307
TLSINFEGTMEWSAFGIWLSLLLHQYGTQILRIKGIIDIGSGFLVSINGVMHVIYPPKHILKDQNGSNLVFIMRHLEREKILNSLKGFKDFLGIKGFETQ
>Seq308
IFFHQISLLNLSIFIMGAATTANINLFSMMALKIAGAKHFAQASSWVVFSFGIFQALFSYLFTIFLGDLGYVLIFVICGVCLVLSFIVLFPIKMQTAIHK
>Seq309
MRLLHFFLSVMGSFHKTARYDCLVLLKKRCFPLYKCQKF
>Seq310
TEIVKS
>Seq311
KMQNDRISFKEKMAKELEKRDQNFKDKIDALNELLQKISQAFDDKRDCCLGHEIPNIETQQAMRDALNGINLTQIDSLDDFTNELKRENSKGFENVCFSV
>Seq312
FGGIALAGTSWLNSEYVNLATVNNVYNAKMNVANFQFLFNMGVRMNLARSKKKGSDHAAQHGIELGLKIPTINTNYYSFMGAELKYRRLYSVYLNYVFAY
>Seq313
LEDESKAKSAILRKRLRYKTNARFIERGAEFDKAFDSFIEKTGGAGGIKTIRAMQDFHLIALDFKEGRFVKGFGQAYDILGDKIAYVGDKGNPHNFAHKK
>Seq314
EEVLQTPLTNLNAEEKYLLFSALSLPKAIESSFEEYGLQKMCEYAKTLASEFHRFYNAGKILDTPKAKELLKICLIVSLSLSNAFKLLGIEIKTKISARD
>Seq315
DAQATQTKVHESSEIKSKQES
>Seq316
HEILKKHYPNACSVFISTKNQEILKERLLLRGTDSKETIEKRLINAYKEMQCLESFDYLIINEDLEKSKEIILSIAKTLVHRLKAFNFEKICKAWKNETL
>Seq317
VMAKAMGEELPFLNEAVAKIPNNENDTETPKESVTETSKNENNTETPQEKEESDKTSSPLELRLNLQDLLKSLNQESLKSLLENKTLSIKITLEDKKPNA
>Seq318
IYDYESNHHNKQSTIGYLDKYPNTKVCLLKGLKAKNGNYYGIMHQKVAIIDDKIVFLGSANWSKNAFENNYEVLLKTDDTETILKAKSYYQKMLGSCVGF
>Seq319
YQDDISVDIGVFGGIAIAGNSWYIGSKGQELLGITNSSAVDNTSFQFLFNFGLKALFVDEHEFEIGFKFPTINNKYYTTDALKVQMRRVFAFYVGYNYHF
>Seq320
KGGGSQKKSEDLEIVLSARIIKVLENGNYFIYGNKEVLVDGEKQILKVSGVIRPYDIERNNTIQSKFLADAKIEYTNLGHLSDSNKKKFAADAMETQMPY
>Seq321
PLNPLEFSSLMKSCACAISAAGQTLYELALSQTPSLILPIASNQIIQSKEFESLGIFKQTSLKTLAKDFENLQIQKNQAWAKNLVFGDKLEGALREFLEI
>Seq322
KINFFHKHGYLGIYKNPFLKNGGETILKALEFIAFEEFQLHSLHLEVMENNFKAIAFYEKNHYELEGRLKGFISKDKEFIDVLLYYKDKKGYNDQSLLKL
>Seq323
RMLLVTAIANPSRLDAFLPKEVVKKLYFKDHAPFNLELLEKEFYQNNATSLLVTSKDLVKLQDCNLPLSVLNLKLEICPKVLEEIDHYILSYPYNTKERL
>Seq324
KTEVYELARRLNIPKKILNKPPSADLFVGQSDEKDLGYPYSVIDPLLKDIEALFQTKPIDTETLAQLGYDEILVKNITSRIQKNAFKLELPAIAKRFNPE
>Seq325
VHEVKLVADLLHYKGVEGLRKHISNTAEFGAIKAREPMGKLLKKRMQKILKKIQNGSFAKDFLLEKSLNYPRLNTERKALKETKIEQIGEILRAPFNHKK
>Seq326
GMEVHKHLIINRLKPELVANGEMISIEEVLKILCLPLIGIIPEDHHIISATNKGEPVIRTDCESAKAYQRITRRILGEEVEYVEFKAKRGFFSALKGIFS
>Seq327
IHFKTLDSNQSVETIEVEIILPR
>Seq328
LAQKYQKPLFVLPQRLNESDGTNELLEKGQAQGIFNIQNFINTLLKDYHLKEMPEMEDEFLEYCAKNPSYEEAYLKFGDKLLEYELLGKIKRINHIVVLA
>Seq329
QASRDLSDLLREKNIQVLVVGKPHESYADTNARIEHFIKLVDFKGEIVFINEDRSSIEAYENLEHLGKKNKRLAIKDGRLDSLSACRILERYCQKVLKNH
>Seq330
KVEDFIRGRKYIEKACELNDGRGWNGKKRLEESHSILC
>Seq331
INKQKLFQYLSKACELNSGNGCRFLGDFYENGKYVKKDLRKAAQYYSKACGLNDQDGCLILGYKQYAGKGVVKNEKQAVKTFEKACRLGSEDACGILNNY
>Seq332
KIMHQVRDFLDSCKQTIQKNSSEVFQKTKRAFFKEESQKIREQAVKIVEKRLKKEGMKLSDFNEEELKIMFEAEEKRLLEQIQTKHFKEVWEKGDNEQGK
>Seq333
VIVFSARKCYKFSQKMFALIQKKRQIRENLKNRPNPLDTKNSPKERLSSVTEEIISKKQEELQSKETPEGKHDGERLSSVTEEIISKKLEELKAKNNKGN
>Seq334
HPTIGYGYNLSVYSYEGKRITKTYGLLTDILSYGWYKNLDAMRRMVILDLSYNLGLNGLLKFKQFIKAIEDKNYALAVERLQKSPYFNQVKKERQGIWKF
>Seq335
EYLNEGCILLGE
>Seq336
MLKNFKKAFFRALCLGALCLLGEWCSNLGRL
>Seq337
QKMWRIPEKALWVLSLLGGSVGFLVAMVVSHHKILKPEFKYGVSLIYLIESTILYFVSKDLSWIVALTIFSLSLILVAFKIFLLKDNPNKRFKNNKRDKK
>Seq338
GIVACSYISLKMHQRKCFAKCFVNSESFLSKMLHSPIMVICFYFIFSIFTSISIVYSVLDYDQMMWGFVFCTIVVCAVVFGTLEKNAQEYHQRRLFDADV
>Seq339
HGNMPDYLRPALIDTIKAASDSIYSSCDYMDYFLKARKMLEGFAWWSMFKAESMGLNKGFMVAGWVAFIIYNALSGIAISRLSAQIIYWLSKYFRSEYGK
>Seq340
ARPKLEPEKQKQEPEEQKQEKQDKQEQKPKQEKEESKSKEQEENKKQKRSSYIFWGCIIGLCIVVIIAKIIAFGGSSEEAKADKPKNSLSMLKNFYLPIL
>Seq341
GPFVPACTIGLWFGSDAAFNYIDEWLHRDDFKKEILNNINEVKENLKNSYKQQFNDSFVKISQEFQKSFKNAPVVEKKTIKEHIGDLNQTPEEDNQKINQ
>Seq342
LSYNPFLDISLLKITPLTGRTHQIRLHLSSVDHRIVGEGLYGVADENAREYLQLKRENNAPLLMLHAASLEFEFKGAIYKIASPMPERFMPFLKDLSFFY
>Seq343
LTLKLKDIDRELLEIIEMGEPYGQENPEPLFQAKNLEVIEEKIIKESHQVLRFKDKECVKEAIYFSAERFLKAGEKVSVLFSVELDECSNEPKMFVKSLL
>Seq344
RLGEYECEIMPNSLLEKAYKKPSIKERHRHRYEINPKYRQEWENKGLKVVGFGSNHLIEAIELEDHPFFVGVQFHPEFTSRLQSPNPIILDFIKSALSKS
>Seq345
LKHLFAYSIQWLSRSANFPNATALSLVLFYGLLILLIPHLITHQTLKNVLFYSLFGLIFLIGLALIVLGVSFSSVLGGFCLGALGACFSIGIYLSVFQKI
>Seq346
KKVIVPFSERMLEVVPDEDKEVKSMFEEMDEEEDELNKLGDLRKKVEDQLGLNASFSEEEVRYEIILEKIRGTLKERPDEIAMLFKLLIKDEISSDGAKG
>Seq347
MMFTFEDIVKLDNFAIREILKVADKKDLSLALKTSTKDLTDKFLNNMSSRAAEQFVEEMQYLGAVKIKDVDVAQRKIIEIVQSLQEKGVIQTGEEEDVIE
>Seq348
IAKEVILKEVEDNSQKVALALAEELLKNVLDATDIHLKVNPLDYPYLNERLQNASKIKLESNEAISKGGVMITSSNGSLDGNLMERFKTLKESVLENFKV
>Seq349
KNIECALLDLRFLKPLDPNLSAIVAPYQKLYVFSDNYKLGGVASAILEFLSEQNILKPVKSFEIIDEFIMHGNTALVEKSLGLDTESLTDAILKDLGQER
>Seq350
SIIIDKNKAYEKGRALVETMKELIPRQLFEVAIQASVGNKIIARETIKSVGKNVTAKCYGGDITRKRKLLEKQKEGKKRMKAIGKVELPQEAFLAILKID
>Seq351
HLKDMRLFGDGYDFYIQTNKQAFLVEVKGIREKQGTLRLTQKEYEQAQTYSHDYVLVVVLNLSEKPHLLSIANPLKHLEFKACERKQKSILEYHLIGQIK
>Seq352
SKAFVKQFSLNLRADLAGTNIRVSNVEPGLCGETEFSMVRFKGDKIKAQSVYENTIYLKPQDIANIVLWIYEQPLHVNINRIEIMPISQTFAPLPTHKNP
>Seq353
SLKSPKTQLKIHNGLLDLNTKQMNMLMDAEILKFIFKMKLQGNMHQPKFSLILNEKAIQQNLQQGLKEILKNDTLKKGLDHLLKDDKLKEKLEKGLKGLF
>Seq354
MVENSGIEPLTSCVQSRRSPS
>Seq355
DLANAHLASYQTLLEKNKSEIYNVGYNQGHSVKEVIEKVKEISNNDFLVEILDKRQGDPASLIANNAKILQNTSFKPLYNNLDTIIKSALDWEEHLLRFQ
>Seq356
TGKHDFSMFKKEGGATTNPKRTIFNAFAYKTFIIGHECVVFKIIGDAFLRSSVRLIIQACVQYSLEKITLAEIQAQIHNLKATIRTPIMANGLYLHRVYY
>Seq357
GYWKKAFGKNANKNQKRRFSQAILVSLFPLASVFLIPLFGIANPRFKTNWSYFYVLGAVGVYFLMVHVISTDLFLMTFFFPFIWAFASYLLFRKFILKRY
>Seq358
YIEARLRLKTLGLDNVHVKFADGNKGWEQYAPYDRILFSACAKNIPQALIDQLEEGGILVAPIQENNEQVIKRFVKQNNALRVQKVLEKCLFVPVVDGVQ
>Seq359
TPQLINEVIGMFKKAVEIEALWGDYITQGKILGLTSSLIEQYIQFLADSRLSKVGIAKVYGVQHPIKWVESFSSFNEQRSNFFEARVSNYAKGSVSFDDF
>Seq360
MAKLVDALDLGSSAARHEGSIPFFRTILND
>Seq361
LLKDKSSNHLYPILMHQKFFTCKKLILESLHKRGILAQVHYKPIYQYQLYQQLFNTAPLKSAEDFYHAEISLPCHANLNLESVQNIAHSVLKTFESFKIE
>Seq362
SRLDKAIDSFNQKSGNDNLKLPGNIDIDDTKALEKFSKSLESEKENIQNSLHQWKKQLAETNHLNKEYNTLDKTRLNAQKFQDVHDTSKITPSRLQDLLA
>Seq363
RKGRTNNTFQFNGINPRYNYDFLICLGVCEDQLLYRIFKKDKIHYIHKERKYFMKQNEFKKQLVPMNPDNQVNYKLTLNLKELKEITNLIKELERVLGLD
>Seq364
AKNRECGKEWIFNQKASFYISSTFYKSTQIVENFEEVKYKSGIAVVFTSTNKALNTKLKKLFKEIDWTKYASLATNSCYHLGKSHIFQALYDHLDSLKDN
>Seq365
KKFYPSPGKITEWIAPGGVNVRLDSHAHANYVVPTHYDSMIGKLIVWGENRERAIAKMKRALKEFKVEGIKTTIPFHLEMLENADFRQAKIHTKYLEENF
>Seq366
ASMPSVQTPVPMVCTPIVDKKEDFVLSPMVGTFYHAPSPGAEPYVKAGDTLKKGQIVGIVEAMKIMNEIEVEYPCKVVSVEVGDAQPVEYGTKLIKVEKL
>Seq367
LAHTIEYFKMPKDTLAICLGKSTYARCGIIVNVTPFEPEFEGYITIEISNTTNLPAKVYANEGIAQVVFLQGDEMCEQSYKDRGGKYQGQVGITLPKILK
>Seq368
KKQDNPTKKVFASSFGVFGGLRGLYNSYYVFNQVKGSGNLDIVTGFNYRYKHSKYSVGISVPLIQSGIKIASNNGIYANSVVLNEGGSHFKVFFNYGWIF
>Seq369
QKILIHSCEQCGRSALMELEVFSNTKEALKAYPKASVLDFKGETLPASADFEKGVIIGPEGGFSEPERGYFKEREIYRIPLDMVLKSESACVFVASIAQV
>Seq370
KEKNFIQLNKKIYLVMPAIYILLSIALLSGIFIWAMQQFAFSFSVVAMLLGLLLMLIAEIKRHKSVKLAITKKERMEAYIKKAKILYFLETILIVVLMGL
>Seq371
MQQKNTPFKEVLLSYQSKLGPMKWLEPSTEELIEKHRKSHIIIYPLAFTIDNSETLYELDMQYRLMAERLAVKEYLVCPCLNDSIEFAQFIIERVKNLKE
>Seq372
YSKEHDFKVGDKNNEKEIKMSTEELAQIYAVQSTPTIVLSDKTGKTIYELPGYMPSTQFLAVLEFIGDGKYQDTKDDEDLTKKLKAYIKYKTNLSKSKSN
>Seq373
GWDPKETWALISICVYALILHLRFLGSHNWPFILASSSVLGFYSVLMTYFGVNYYLSGLHSYAAGDPLPIPTFLYFLVAIPFALVILAYFKRHLSLPKLA
>Seq374
DLSFKKILDFFKTILENDTIYHKFSTSFMWEYDLHKPLVSIDDLRVNYDDLRVNYDRLLQNASPLLELSQNTTFKIYRKAYQKSLPLLRAVRKLVKKLGL
>Seq375
NMPSSNEAIGLFLQAKISYGIGKAANAGGVSVSGLEMAQNASMHPWSFEVVDAKLHHIMKEIYKNVSQTAKEFKDPTNFVLGANIAGFRKVASAMIAQGV
>Seq376
MIEMLVSNPPYIARNYPLEKSVLKEPHEALFGGVKGDEILKEIVFLAAKLKIPFLVCEMGYDQLKSLKECLEFCGYDAEFYKDLSGFDRGFVGVLKSFLR
>Seq377
VFEGFNVSQTPASLIAILLLFLPVFSFYAMPLIGFFSRKNEYNADKFGASLSSKEVLAKALVSIVSENKAFPYSHPFYVFLHFTHPPLLERLKALDYEIE
>Seq378
KNTPFVLLDADNKVKFSNIGAFVASFKNDALIKTPYFALKKQGFYLTDSAPTNRLGVSKIIIAEEEIQKNFIPLYKMIGYAFLGASLFVALIARWLYKIQ
>Seq379
INQSQPLTKESPKNENKKNLVKPNLKDASIPKGYYLQIGAXLNAPSKDFLQTLKTFPYQIKKKDSLTHYFIGPYKTKEEALKQLENAIKSFKNKPVLVEK
>Seq380
LYDELSAKDKGIQGLYDKISDLLS
>Seq381
QNEYLHNELQKLLEKISSCSIT
>Seq382
ERCELYPPFSRLCLLEFKHKNEEKAQQLSLKASQTLSSCLEKGVTLSNFKAPIEKIASSYRYLILLRSKNPLSLIKSVHAFLKSAPSIPCSVNMDPVDIF
>Seq383
EVLLKKIYNSLALNGVLLVGEKIMSEDRILDKQMIELYYLYKQNQGYSHNEIAFKREALENVLVPYSLKENVALLESVGFKHVEALFKWVNFTLLVARKT
>Seq384
TTLFGSGWNWVAYNLDTQKIEIIQTSNAQTPVTDKKVPLLVVDVWEHAYYIDHKNARPVYLEKFYEHINWHFVSQCYEWAKKEGLGSVDYYINELVHKKA
>Seq385
FNEQTGKLPSVSFSVISMDLPFSQGQICGAEGIKDLRILSDFRYKAFGENYGVLLGKGSLQGLLARSVFVLDDKGVVIYKEIVQNILEEPNYEALLKVLK
>Seq386
VLGVFNLRGNVFPLISLRLKFGLKAEKQNKDTRYLVVRHNDQIAGFFIDRLTEAIRIKQTDIDPVPETLSDNNNLTYGIGKQNDRLVTILRVEEILKKDF
>Seq387
LEATNGLEGLEMLKNGDKIPDAILVDIEMPKMDGYTFASEVRKYNKFKNLPLIAVTSRVTKTDRMRGVESGMTEYITKPYSGEYLTTVVKRSIKLEGDQS
>Seq388
DGEDGLNKLEMLFKKYGDDLRKHLKFIISDVEMPKMDGYHFLFKLQKDPRFAYIPVIFNSSICDNYSAERAKEMGAVAYLVKFDAEKFTEEISKILDKNA
>Seq389
KTLYPLFKKLIYQKPVRLWELEPKELQSFIEKRLKAYQNYIKDLNIGSIDGIIEGHFHLKSGAKIPLNTPIYCPLPSFYYEQSLFKVSSSVLEPSQNKDA
>Seq390
LLQVNSAYEESKSGVVPEEALEIYSQISETCKHLKLKGLMCIGAHTDDEKEIEKSFITTKKLFDQIKNASVLSMGMSDDFELAIACGANLLRIGSFLFKE
>Seq391
RIVIFVEHASNDLNNPYMLLWRIVNNIDARRDILTSKHCFFIDATNKGVMDKHFREWPTETNCSMEVIENLKKKGLLKDFETLNQKFHLTHSFSTHKEDL
>Seq392
VSGTVFEEDILKLTEIDGFHIDIEPKGKMLLFRNTDIPGVIGSVGNAFARHGINIADFRLGRNTQKEALALIIVDEEVSLEVLEELKNIPACLSVHYVVI
>Seq393
HNNALSQNLDAQESINYPVVEHYSEIPFEEKKREYSKLIIKDLKDYQWWCLKEILKKEQIDYAYDNTKNQPNLIIYLDENKKERLLADLDYYKIRYHAVF
>Seq394
KHKTDSVIQGKVVSIKDFGVFINADGIDVLIKNEDLNPLKKDEIKIGQEITCVVVAIEKSNNKVRASVHRLERKKEKEELQAFNTSDDKMTLGDILKEKL
>Seq395
RCTEVRIFNTICNATSYNQKAALDLSKEVDIMIVVGGKTSSNTKQLLSIAKQHCKDSYLVEDENELELAWFKDKKLCGITAGASTPDWIIENVKQKISTI
>Seq396
ESDRIKAVVSNFKALGIECEEFEDGFYVEGLEDISPLKQRFSRIKPPLIKSFNDHRIAMSFAVLTLALPLEIDNLECANISFPQFKHLLNQFKKGSLNGN
>Seq397
PAMLLKPFSIYPSSVRDLTLIIDENTAFSGIKKALKDAQIPNLSEILPLDIFKESNNSIALSVRCVIHSLEKTLNDEEVNSAVQKALEILEKEFNARLKG
>Seq398
FGGVKLRWRSSFFPFTEPSAEVDISCVFCKQEGCRVCSHTGWLEVLGCGMVNNAVFEAIGYENVSGFAFGMGIERLAMLTCQINDLRSFFETDLRVLESF
>Seq399
EKIIQGEIPCSKILENERFLSFYDINPKAKVHALVIPKQSIQDFNGITPELMAQMTSFIFEVVEKLGIKEKGYKLLTNVGKNAGQEVMHLHFHILSGDKH
>Seq400
AINIYGNLTAHRVGVVAFNIGGISPYDLARVLSYEYAIETRAGCSCAGPYGHDLLNLNAQKSSDFNAKPGWLRVSLHFTHSINDIDYLLDSLKKAVKKLR
>Seq401
MDMNGRSLEPVFVEKTINTILNLHDKVIGAKDETISAFKNENMFLKDALISMQEVYEEDKKTIDLLRDELNQAREEIEFMKRKYRLMWGKVADMSSVNKK
>Seq402
EIVEVFNARGRLLAGAFVTKNIRQGVLSIQKGAWYDPEDERVRNPRCNAGHVNTLTSLRPTSSMTQAISANTALVNIRRLRRYELVKPYHSISTPSIIGA
>Seq403
SNKLSKKVLCDFDAFLLPETLMSGMPKKALFHKEFLFQSKENKTLYAFSLIDSQYCSKGGNYRYELEKLERWFVQKAPELAESYRVNYKNQYNKTQISQK
>Seq404
EADFIFIEELKKANLYDKVWQAFCVLLNVNSVGVMGDNRTYENAICLRAVNASDGMTASFSFLEHSFLEKVSNRITNEVSGINRVVYDITSKPPGTIEWE
>Seq405
SGYLNLNFVEPKSEDIIHSFGIDVSKIKAVIERVELRRTNSGGFVPKTFVHRIKETDHDQAIRKIMNQAYHKVMVHITKELSKKHMEHYEKVSSEMKKRK
>Seq406
LAVFLKNYAQKLENSAIITLHVKISGRSAVWLAHLVWDQGVEGSNPFAPTTFLHNLLFCLRFFGRISLPFRMVGVAQSVRASDCGPEGRGFDSHLPPHLI
>Seq407
MDSLEWGLLIFLILVFLVGIGYYIFMVFFSKD
>Seq408
KYFVSFSVEYEQDITPIKNTKNGVGLDLNILDTACSCEINNHDKLTDFKQYQTDMKELLGIEIDEELDTKRLIPTYSKLYSLKKYSKKFKRLQRKQSRRC
>Seq409
FLGSVFAKVCKDFESELVEFDGESDHVHLLINYPPKVSVSKLVNSLKGVSSRLTRQHHFKSVEASLWGKHLWSPSYFAGSCGDAPLEMIKQYIQDQETPH
>Seq410
QNVSDYRYMFKKDIVSIDDFLGYKNNLFVFLDQFADSSINILVYCFSKTVVWEEWLEVKEDVMLKIMGIVEKHHLSFAFPSQSLYVESLPEVSLKEGAKI
>Seq411
YLPSLREVMSVMSECDFHLLMAESLRIHYAKTLDIWRNNFNHNLDQVKRLSYDERFIRMWDLYLRTCASAFRVGSADLFQLLLTNSVDNTFPLTKEYIYQ
>Seq412
KKVEIKVGLIKEAQRIEKSNKLLRLKVDLGEGRLRQIISGIALDYEPESLVGQMVCVVANLKPAKLMGEMSEGMILAVRDSDNLALISPTREKIAGSLIS
>Seq413
IAPYGTTARVIVAETSKELFEMMLQKAFEILSWGKIVVFCRKNSAAFFKKTNPYFYTTQNNLKEQLKNLAFNFAFIHGISSHHLESLLNPPFFKKTPTLW
>Seq414
LIIDSPLDIALCPKKTYAKMKNVYFIPSVSALKGWCERVGFENFEILSVLKTTPKEQRKTDFILGQSLEDFLDKTDPSKTLEGYDAPLRGYFKMLKPSKR
>Seq415
ESMVYEENFVHAGFVLIACNYAALCALNKRHSVVVSNNINFYAPLELNQEALIKAQVIQDGVKKAEIKIEAFVLDIQVLEGMIEIVVFDKKPFKFNFKEE
>Seq416
ACLEAISVGIVPVIANSPLSATRQFALDERSLFEPNNAKDLSAKIDWWLENKLERERMQNEYAKSALNYTLENSVIQIEKVYEEAIRDFKNNPHLFKTLS
>Seq417
AFFLVGAYQEVLGMKHNLFTHPTEFSVVFDEKGDYEVEDICEAQTILDVLDDLDYDTKEIERLLKQKIEDNNQLDMEEKKEIMGRLYVMLSENGYLRTIS
>Seq418
EYAEGNKEFEKELNDFSPDGFWAKYLPKNKNEAMFVAQLICDGGINKYGLSCAGLTPGVLADNLWSYGMRDEDYDEEGNVIRERDIVTGEELNNAEGNVE
>Seq419
VGDSLSVQSLYVTFDLVIDMDRPMSEQFLNHIGELGSFESRERALEWVRLSQAKLIIETPREALKNAQLSQIEEILTGCIFNGAYRLQNDLKGNRHGNFK
>Seq420
AQIFPCNKILVALLDESCSTKVGVSGLVANNFLKKYPSNRSLCIYRDNKDGYSGSARGGGNFLSQIKTIPLIQAGGHEEAFGLSFAKEDFKKVIKSLQAL
>Seq421
FDKEKREEWVNNIANLTLLKRKKNAHALNGDFDEKRKIYGGKDTSKVISCYDITKELYSNYRKWNEKSLQERYKSLYNTITPVLHIEGQEDDFEDDFDLE
>Seq422
GIQPFNHSTIQPSNHPIIQSFNHPIIQAIKQSSNQAIKQSSNQAIKQSSNQAIKQRYHTFITFTKIRLKIPYFLLFPLLFLFSFPLSLTHTAIFLKNLIR
>Seq423
DTFPTKFYKPYSILVSDGEPNNDKWQEPLFNFHHDGRSAKSVCWSIFIGDRNDNPQVNKDFGKDGVFYTDDVEKLVKLFEIMTQTISKGSASIKKLNWIP
>Seq424
MNENGKKEALQL
>Seq425
EIQVKSSVAFGADANMIKLKKISSKVFDSAEIFQVLHFMKKSGCD
>Seq426
HRLLREDKQDLVHFTTPFDRNTLLTWEVLERKKIDALFLCTDGLDESLIDARRLDFVKDIISEFKHKKKASKKCYVLLKNHKFYDDTSLIIAYRKGSLWS
>Seq427
ESEKALCVIFTPNYGALEISQTSKNSDTTNYNTMLSDTFSFAIITYELLNMVHPFDGNKADDSVENFIELPWIEDRKDDSNRSCGLLPFFLTRDLKNLLA
>Seq428
KKPVRLVATSYYQKSEVFYFVSNFTDPIFLPTTLFKGIEVVKSEWEFAEIANNILIFHHDIQQEKILINNKRLDHYRIEIDLEKELTISYNGFLIKVQKC
>Seq429
EILKKSQFKKGSDLGVLEDLDPQNEENLINLISEQKKQISKNNSQSIMIEDISGDDFIIDYDLSIKEGDAFHLNYMGDLNTLKKQYSALDKTKKGLKRQS
>Seq430
HDATNNARERIKVGGLPTFKFGAKKNAKEEQYKQDERLNERLREFAETLIESVRKKLQKLGDYENIEKILDLEEALRRYYSSPISELEFLKEIEKNESFF
>Seq431
KQEMPANLSIIHALRATQEGFEDDGVMRNYDLLESQFKENLTKEDRELLESPKPNLEKLQELKIRLLEKNGIFKPPKQKSQISLVFGMNALVPLGTIKTL
>Seq432
FIKSVIDEIATQSNFIIIAMESDIDHLHLMVQYIPRMSISSIISRIKQITTYRVWRDKRFIPLLQKHFWKEKTFWTDGFFVCSIGEANPETIKAYIENQG
>Seq433
TGKKHESITKFTCPHCQTTHHRDYNASVNIRNYALGMLDDRHKVKTDKARVGIIRSDYTHHTNECVKACGASSNGVSSKYGNILDLASYGAMKQEKAQSL
>Seq434
AHYDSIYTNPLLTRKVKIANIYLDKDLAYIDIEVSLYHSGELESLKRYKVVMSFEFKKQEINFDSMSLNPTGFMVTSYDVTEIAIVNYPTAKAIGLFLAS
>Seq435
AKFYQTQSTDNNMPTDKQLELIDKICKDKKLQKPSQEILQNKEKCSDWIAEHVKEKPSQKQLNLVKKICEECKLAMPTNKILNDKFAISKWIDKHKKTKK
>Seq436
AAQVILYPTNNFEKLESYGILLSPIEKSFLNKTPLNARQVLVKNLLTQSSVFLEINLEKLNSTSKKFLRAYNSSASSVFELETLKKDNPKDYKEIYLTKE
>Seq437
FTLRTGARNYYA
>Seq438
MKTKHKGIRMFKQIRRMMSLAILMPSFLLAAPDYKQKFTQILDFISNDFIKAIGGLIIVGTCIYAYKNWDRLGEIGWKCVGIIIITAAISNAKTLSQWLF
>Seq439
KDANDDLKIAKALGLKQISNRILQDFLFDAKEKMQNPTTTPSQKSILANQLQKLQDLMPKPKLLQGVFHGYQQDHGFGSKYVANSVYYTNNQSQNKGHER
>Seq440
PTNKEYKNFLVKDLPKLVHREVEIVMKLLFEINEVVDRD
>Seq441
ICGYLKKLFKKLKDRAFRLANKHGVFFLKIPKHFQMQNFNNIFLEFVSVNNPCFSYRLTYDQLVGKKIPNIKCSYQQAIVKKNIHRALDELSIDKEILAS
>Seq442
EQKRLLEQALKGYANLEIGTVDSFQGKEFDVVFLSSVRTRHTEGFGFLKISSCLCVALSRQKRALIVAGDREKFDTPESKDKVSGLFEFLQSCKKEGKIL
>Seq443
IRHNDLGLNAIEKCALKLKESGVKDEELKGFLGFGGELDLLEPILEKIETKTLEEYKKIHAHFYYNLINQEFLHFVDLERVRAIDGKEVKCPTAKDDWAS
>Seq444
NLDSLREVREDFLKRAFKNDEASLGAYVLVLLSCKYFESVFEKVQEWLDFIARLIALRGHVHKITKELERLEEEDLEKLEKQALEYFNKIANKIYLKEKR
>Seq445
MSGNEELELRARETELDKRVAELDKREKQLRKDIDAFKQEKKFI
>Seq446
MKQREE
>Seq447
HRVWQSMSTYMHNHPLVLHASDKNKALQFAYEECLVLKIFPKLRGVQTRNNQHLTKIQDLLKDFSVSSDFKQAMENDFKEFVFNSTNYLNNVEYEKLLKK
>Seq448
LKNPESFYFSSACELLLAFLSYRNAKRELELIPESEKTMRLLDSIDKAIEKETEIKSFVKLELKNQSFNNIPPLLSALRLYLRGDLEGVGIEINGTEEDE
>Seq449
ETPMDYGWDVAQCIKKPRGIAKHYDYDFYLERVLVEPQDYEKQNRELSLKALEFLKYNFDFDVIFYSFGEQLMPILTRMLVSVSKSHRKRLENYGKDIKT
>Seq450
QVVARTLRKNVNILEEQGFIEVIKGKQRYLYVYLKDYRELEGYNSVGANQKNNIPSPFFLQIMRFLEKFAKEIERVKITTKNVLCIFLAKSLCKELIMLF
>Seq451
FWDKDFLLLEQLLENNLGHFTFESEFALLKDKETLNLSQIKQIGVLKVLTYEMIQTLKNQIIHLAQVVNEENLEKDEELVVYHLNFTSRNNLTKYYPSSV
>Seq452
HSKIKTKANSFYA
>Seq453
HKEVVLANQSNKNTPKRKRKSS
>Seq454
KDLNDKFGIRLSDTEKHFLENTAVNEYKVLLKNMNDGSSNIIDVSLSSLGNYLQIFSSNSSMVEHIDNLIKHYPKTWREVFVSNKHENFDDKKHLEKVLK
>Seq455
QEELIKNIQTSIAKNQELEKISFEKWENKIQERVLPKLKRIVTHKLQESITSSINTQLESFKKDELDLSSVFEIQRKNTQIAYRLAIGGLIGIIALSSQI
>Seq456
MKFYSKNEVLQKRVFKQQLLLTFYKRTHKG
>Seq457
TDTWCICANEFSDYLYLLLSSIKNHINQSFFQGTSLKHLQKNLLKKYPIYMPSVHEIKKFNQIMMPLLTLISINTRTSKKLEQIRDFLLPLLLKQQVKPQ
>Seq458
IRHLVDERLVYGVVCMPSQVFANTGTNVSIIFFQKTPSAKEVVLIDASKLGEEYTENKNKKTRLRPSDIDLILETFQNKTKKSDFCALVSFDEITEKIIL
>Seq459
LSYAITNKRLHKHLMEQNISNSAGIFTLLSALKKAIDARIFKRQEILNEEYYLKNAIKAELNNAFKKDPSLKDLEKEKELIIQTLFNELTQNHHQGNPHA
>Seq460
NLMNFKESFFTHLNTPCKTKQEIFEWVDSLSGFCQTISAKTPTIGILFEGSVAHILQSVLIVSLHLNENELTHFIKFSQNALKQFLKEACLLLQMQLKQP
>Seq461
ELFLDVGVFLQIDNQDFNELYDNFERFNAIEIPMSLEEAKSLFEIQTHTTKQDLEKKALDLSAPYYHKMNDNKRYSEQDFISLKKIAIASQLLENDLKDS
>Seq462
LKLALASLMGGLWYAFNGEGSEIVAIGIFVLILFVFFIRPVSFQDPEKREEYIERLKKNHERKMILQDKQKEEQMRLYQAKKERESRQKQDLKEQMKKYS
>Seq463
FLESFQNYAPLLEVNEVSGLLQCAHLRYLGIDLGADFLIVHSLGLFHAFENLSLKASKVYKRDNDNTPTLFLPQIALMAMGEKNTQALGLDAHYHKVTFI
>Seq464
LESLIIDTKSVQFEAGFGPNNIGSVVQVKLPGIIQILIKEKNENAVLFNRCDSLELFQKEDSIAQEPKKDERESKEWLDSKEALFSNSKNRAILENLHKS
>Seq465
NYHLWWSYIPHFIHSPFYCYAYSYGQLLTLALYGLYKKSDAKEFVKTYTEFLSLGGSKSPKELVSMFGFDIDSKEFWEIGMQEVRHLLEEFERLLACKEN
>Seq466
RDAKTAIKTALSLAQIGEFSFVIFLNSGSHQLFNLQEKKGILGFLHQKNILNIAQNDIHQLLILMVVFSMLATPFILKYLESIAQFILHQKSQENEPAKK
>Seq467
TKTNLLTYGGGGDLIVNLIPLDKFALGLIGGVQLAGNTWMFPYDVNQTRFQFLWNLGGRMRVGDRSAFEAGVKFPMVNQGSKDVGLIRYYSWYVDYVFTF
>Seq468
NLKLTPSLKSKIVYGASISQAHQFVATKNAQIGFGALSLMDKKDKNLSYFIIDKALYNPIEQALIITKNGANNPLAKVFKDFLFSPKARAIFKEYGYIVD
>Seq469
YSLGKGEYYTLFFVLLPNIKPSLLMAIITTFTHTIGEFGVVMMLGGDILGETRVASIAIFNEAEALNYSKAHQYALTLTLISFSLLFVTLFLNKKQSSFL
>Seq470
LKNEVQQGLLDFIKRENLSVLLVSHNPNEITKLAQTFLFLNNGVIDPNQENRLFSNRLLIKPLFEDENYCHYEVISQTISLPKDCLNPTFKLDFNQNKKF
>Seq471
VLIAPVEYEEKVFKKLNQALVMPLLEKFKLELNKANFNDESALENAMRQIIEEEKIKAGSFMQPLRLALLGKGGGIGLKEALFILGKTESVKRIEDFLKN
>Seq472
LGFALAGSSWVGSGLSMWVSQTDFINNYLTGYQAKMHTSFFQIPLNFGVRVNVNRHNGFEMGLKIPLAMNSFYETHGKGLNTSLFFKRLVMFNVSYVYSF
>Seq473
QRLFLNSANMFVLKENFPINAHALKELLNSDLMQFIFESLFKTHKILRKDLECLPLFVQFINDNFDEKFYLKNLGIEKKDPKHFTIRKNHACCLSFGFRG
>Seq474
TLLDFEERYAFLKDRVAHYRAKTSLEEVKNLILESDLYIGGDSFLIHLAYYLKKNYFIFFYRDNDDFMPPNSKNKNFLKAHKSHSIEQDLAKKFRHLGLL
>Seq475
NIQERGTLFINPQTKVYVGMVIGEHSRDNDLDVNPIKSKHLTNMRASGSDDAIKLTPPRTMVLERALEWIEEDEILEVTPLNLRIRKKILDPNMRKRAKK
>Seq476
EPTRETYNIIKQELKAHYKKECTLDPLILARDYYFNFNLSYGPGFLGWMSKIYTDKQRYLNALLKIKGFNAPSLKVECSSFEEVLLAYPNDFFYLAPLMC
>Seq477
GGIKSTLNIYKDGGVKGRPNIRSFGVWYFLYHTILTGAKIEFYMIYQPNFETQVKGLFGFCAIKDASISYKLLEQACLTDYRNNSNDALPEWNVQEQGKD
>Seq478
DFLLDNHLLLEVQSDFQGINDIKEHKVLEAKRRLITDKVPTIVVHFDLFNGQVACVEISKIKDNDLNWITRQQMEGQSVFNISQNFFDYKITEIPNKPLS
>Seq479
KDSNYLLSAFQQHLKTKPIEYQMYLVFANKNDATNDTTALWKGKHKELLVGTLKVEKYEGMGCNKDVYFPADLPKGVEAPTDPLFQIRNEVYGITFSRRQ
>Seq480
VYQRFTTAPRALEYGIGMYLDYQFSKHVKAGLKLVWLEFQIRAGYNPGTGFLGPNGQPLNLNTGLFESSAFAQGPQNMGGIAKSITQDRSHLMTHISYSF
>Seq481
VGSQYRGFSWKILGRWTDSPRADERSLALFLSYFSNKYNIRMDLKLEYYGNITKKGYCIGYCGMYVPVDPNGPGTQPLTHNVYSDRSHIMFNIAYGFRIY
>Seq482
MSKEEAKKYALKIINNIPNIISNGKLSKDNLGRLSIEFENQRVGLNDSWKGETLNNRWVITSYEIDKSRNGLIESPLAPNYKGKDTNPLNLDSPNPTTKN
>Seq483
NEAKENANNQITENKTQAITNINEARESATTQITTNKQEVLNSITQEKNQATSEITEAKKSAFNELLETLKPKFSGLFAGAYYIRNVIIFKADGRRKSRI
>Seq484
ILERFINKKDTLLDLEEVIVPKTSWLVLRKLKEAHFREIAKAFVIGITQKDGKYIPMPDGETIIASESKLLMVGTSEGVATCKQLISNHQRPKEVDYISL
>Seq485
NKRRLLPNLRSIKIQLDDGTTKRIKVAASTLRTMRKGA
>Seq486
NFYEPESNRVVHDFAVEVGTFQAMTYTYKHNNSGGLNSSNSIIHEYLEKNKEDAIHKILNRMYAVVMKKAVTELTKENIDKYREAIDRMKGFKSSMPQKK
>Seq487
ASVFMGDSGSLALGGFIAYNAIVSHNEILLVLMGSIFVIETLSVILQVGSYKTRKKRLFLMAPIHHHFEQKGWAENKVIVRFWIISMLSNLVALLSLKVR
>Seq488
HLILGGDIKGVNLTPLFEEFKNYKISLYAIGSSAFIIQALALEFNVSCQVCLELEKAVQEIKSVLSQNEIALLSPSAASLDQFSSYKERGEKFKAFVLKD
>Seq489
FQKISQLDKVVQTL
>Seq490
FKQNVLPENEEGVFVIRSIKADFFTPASLGQVLEIRTQIKELRKVFVVLFQEIYCIQNASLEPMKPFKVFASEIKFGFVNRSTYSPIAIPKLFKELLNAI
>Seq491
VALIFVVGVVLIFSLHKDYKDYLTFFEKSLFDWLDFASSTIIMPLGGMATFIFMGWVLKKEKLRLLSVHFLGPKLFATWYFLLKYITPLIVFSIWLSKIY
>Seq492
GVVVYVLGVLVILSMNERYAKFLSFAHKSVFGWLDFITSSFLMPLGGLFSVLFIGWILNKKRSFLATKHFFNANAFKAWHFSVRFIAPVVILAIFILQFK
>Seq493
AYWPYVPYDQSNPNLIDYMGYGNAKIDYRRGRHHFELQLYDIFTQYWRYDRWHGAFRLGYTYRINPFVGIYAQWFNGYGDGLYEYDVFSNRIGVGIRLNP
>Seq494
SSTIKLTLEKNNALFESLDSEHSETAKTSVEIEKGLDIEKAFHLGVNAKFFLEALNALGTTQFVLRCNEPSSPFLIQESLDEKQSHLNAKISTLMMPITL
>Seq495
KLMEYNLDFLENKDILAFLEEVENHAKKGANIQRYKGLGEMNPNDLWETTMHKENRSLIKLKIEDLEKTDAVFSLCMGDEVEPRRAFIQAHAKDVKQLDV
>Seq496
PPYLVDCAYKLLKKHVGIEKYTLLDTACGNKEFLKLQHPKKNRSGY
>Seq497
GACVGYFFPMRDINALKRNKTFLNAPSTNVVRISQDKLIYYQYIHYFKEIAPKIPYYFGNLDIIIDCFAFLEIKDAFLKDKRARLEYFKKLFQGHPCEFD
>Seq498
MSLIKVSGDKKAIEVSIPLTSILGKVRVKIRHAFSDYGISTATRKSLLV
>Seq499
RISYPLLIHSFDDNELSEIVIREQQYGSKTQAMLYFCFSILELKTATPLLNRTATLKEHAFLTIHKANAPMFLEMLKIFGLLSQAHHSDVLKILEKILQN
>Seq500
YAHMSAFANGLKKGSFVKKGQIIGRVGSTGLSTGPHLHFGVYKNSRPINPLGYIRTAKSKLHGKQREVFLEKAQRSKQKLEELLKTHSFEKNSFYLLEGF
>Seq501
EIACEEALEECGYQISPKNLETIGQFYSATGLSGSLQTLYYAEVHKNLKVSKGGGIDTERIEVLFLERSKALDFIMDFQYAKTTGLSLAILWHLKKFKNV
>Seq502
ERVKPKENEREIKQEAIKEPSDGNNATQQGEKQNAPKENNAQKEENKPNSKEEKRRLKEEKKKAKAEQRAREFEQRAREHQERDEKELEERRKALEAGKK
>Seq503
ISQKYGFKIPCFGHTGDGNVHVNIMLEDPKRDLEKGHEAMEEIFQAAISLEGTLSGEHGIGLSKAKFMPLAFNHSEMELFRNIKKALDPNNILNPFKMGL
>Seq504
PSGTALSLYETCAKARGYDEKNALITHREGLRSKESIGIAALRGGDVAGKHTIGFYLEGEYIELSHTATNRSIFAKGALEVALWLKDKAAKKYEINEMFG
>Seq505
MKTIRNSVFIGASLLGGCASVEAYFDALHVARVKDACL
>Seq506
AAILMAGMDGVKNKIDPGEAMDINLFKLTLDEIREKGIKQMPHTLRRSLEEMLADKQYLKESQVFSEEFIQAYQSLKFNAEVFPWESKPHPFEFITTYSC
>Seq507
ALDERITEKFNQKYIAYKFCKISFVDIVVQEKGLKLYLKMNLNELQDEIKEKLKIRDVSNIGRPCVGNMEVELETKENIPYCLGLIKQALEKQMGGRNRQ
>Seq508
EVKKKAEKEALEKAQKLQMVETLQTITLTIHKKVGANGSLFGAITKEEITERLKEQHASLNLDKKDIELKHPIKSTGIYEIEVKLGSGVVGVFKIDVVAE
>Seq509
KSVVDFSKEWRKDKYLRRLEAMMIVLNFDHIFILSGMGDVLEAEDNKIAAIGSGGNYALSAARALDHFAHLEPRKLVEESLKIAGDLCIYTNTNIKILEL
>Seq510
LTQTKTSIIKQYQALLKVEGVEIAFEDDAIKELAKLSYNANQKSEDIGARRLHTTIEKVLEDISFEAEDYSGQNVTITKELVQSKLEDLVADENLVKYIL
>Seq511
DFLSDEIPYESDVMIDKFIEEERIDKVYARIIVEKESQKKIVIGKNGVNIKRIGTNARLKMQEVGEKKVFLNLQVIAQKSWSKEEKSLQKLGYIHRRNRD
>Seq512
DFERYMRFYNPNFTRYDGMKFNAFKEYKKRVFAKNEKKNIAFSSINVIPYPNSQNKRLFYVVFDQDYKAYQHNKLSYSSNSQKELYIEIENNQVSIIMEK
>Seq513
LIGSRFIDLSGLSANPIKFGKKFGILVKKSTQIKDKTLLWEDIAEISSNITLLKQQMGEILYRIGIAYKEGLGTRKKKDRAKKFLQKSAEFGYEKAMEAL
>Seq514
KPNAFVNFFKNNLTDKRYDSLGLIGAGVLCCVLSGAMGIVGIIFVAIGIFLSFSNINLVKLVEKLSKKQSKVPTTVNNETQKSQATSVTNEPTEAKETKD
>Seq515
TTIKRSYEGTLISENSYSKKTPLNPNDLRSLEEEIKSYYIKSNGLCYTNGINLYVKIKNDPYKEGMLCGYESVQNLLSPLKDKLKYDKQKLQKALLKDSK
>Seq516
KDTSYSMFHITLNTAKKFYPTYSKTLLKFKLLNDVGFAIQLAKQILKENFDYYKQKHPNKSVYQLVEMAIGAYNGGMKHNPNGAYVKKFRCIYSQVRYNE
>Seq517
NTSISNKERFLMTPDELMTMGDELIILENTLKPIKCHKALYYDDPFFTDELIKVSPSLSKKYKLGKVPNQATFYDDLQAAKTRGELSYDKSLVPVGSSEL
>Seq518
DCLKSCLRMRPDRIILGELRSSEAYDFYNVLCSGHKGTLTTLHAGSSEEAFIRLANMSSSNSAARNIKFESLIEGFKDLIDMIVHINHHKQCDEFYIKHR
>Seq519
TLGEFVAEISDNFNNFMCDEVARISDLVASYLPREYLPPFIDGNMMGVAFQILGIDDFGRKLNEIVQDIGTKYIILSKNKTYLTSLERAKLITQLKLNLE
>Seq520
GRSERTPEFNYALGQAINGSMQSSAQMSNQILGQLMNIPPSFYKNEGDSIKILTMDDIDFSGVYDVKITNKSVVDEIIKQSTKTLSREHEEITTSPKGGN
>Seq521
GTFTYFGFKNITLQPAIFVVQPDGKLSMTDAAIDPNMTNSGLRWYRVNEIAEKFKLIKDKALVTVINKGYGKNPLTKNYNIKNYGELERVIKKLPLVRDK
>Seq522
ILVLAIPILLFGVLALLAFNLTITPSVAIQNINQGGLGIDSTIASLITLFILKGFIETIIESVNAIVNTIFSSVSMDGSRMDRERDALMVGRVGGSMFKG
>Seq523
ISSNIQREKVKNSPLTRLTFFITIKITPDTMENYEYITKKQVTIYYDFARGNSSQENLIINPFGFKVFDIQITDLQNEQTVSEILRKIREVESKNKALNK
>Seq524
FLRTSKNMELVESLKTKLKLQYFYYAFGVGAVLFFGLETIRSIYELYILGIGSTNDKVLFVLKNICFIGMGYLIYKVIKVIGIKNFINGLFTSKKQGGAE
>Seq525
VINEVAREKAQLEKINQYYKTLLQDKEQEYTTRKNNQREILETLSNRAGYQMRQNVISSEIFKNGNLNMQAKEEEVREKLQEERENEYLRNQIRSLLSGK
>Seq526
ELLHAIAENPNFLFSKFDRSILGIFLPFFSKPIMFKMSIREMDSQIELYGTKLPLLKLFVMTDEEMNFYANLKTIEQYNDYVRDLLMKFDLEKYMKEKGV
>Seq527
GKILASLLGGGTNLFTGLSSDLFSMILNFLFFLMLMMGLNEILGKKFNLPMDNIKNFMAEVLKNGFDSIKNMGSALVGNGFGSNKSDKTTNKMSVSQVRL
>Seq528
FKHSFNKHLDKYSLYYRLFNISSIVIGFLVALFSYGAGVILVYPILFLFALIIKPSFFYYTTYLLLLVSLSIISKYYLLSHANFTMKLIILMTQWQNWFL
>Seq529
LKNVKDDVELNTLTKNFTNQKLSFAQKQKLCLLVLDSFNFDTQSKKSILKKTNEYNIFVDSDPMMSDKTTMQKEHYKIFNFFKTVVSAYRNNVAKNNPFE
>Seq530
EIETENNKFSRQHLSGLKLALNNSNNRTFLIASCAICEKRKKEMEQENNYQDTTNASEFGATDTKENEAKDAAFSNNRSKSELPNSVINQIEQSIAHGKK
>Seq531
YCEGKLKIEQEKQNIRERLETSLKAYQSNIGGTASLITASQTLVESLKNKNFIKGIRKLMLAHNKVFLNYLEELDALERSLEQSKRQYLQERQSSKIIVK
>Seq532
ACLMEQVIQNYRMIVALIQNKLSDADFQNIAYLNGINGEIKTLKGSVDLNALIEVAILNAENHLNYIENLEKKADLWEEQLKLERETTARNIASSKVIVK
>Seq533
YCYAEKVAEILREYYIEFVKNNTNLLQNASQMILNQSGLATSTYDTQAISNISSLYNYNIVANKSFLKSHLTYLDYIKNKLKGQKDSYLTERVQTKIIVK
>Seq534
LNSVGLVSRDQLKIEIPKETLEQKVAVLNDYNDKNVNIKFDNISLGSFQPNDNLGINAMWGIQNLLMSQMMGDYGPNNPFMYGYAPTYSDSSFLPPILGY
>Seq535
ILRLLEKPINNNISEDMQNDIENFFVQANFLEYYVQNKIYPTNHAYDFTHLIMDSIIPNWIQTDMSVEAKKKELFEKYFQNIDEVTNKMLDQKNQNXSND
>Seq536
TKIFLRNDGGNLSDYQRLANVTEKEFEIITKGLDRKILYKQDGSPSVIASFNLRGIPKEYLKILSTDTVFVKEIDKIIQNHSIIDKYQALRQMYQQIKEY
>Seq537
PVIEKIFDEKGKEMGLNVELQINPEVKDFFTFKSISTTNKQRCFLSLRGETREILCDDKLYNVLLAVFNSYDPNDLLKHISTVESLKKIFYTITCEAVYL
>Seq538
VTLGLVVTTNPLMAVTSPAEGVTETKTLVIQIISVLAIVGGCALGVKGIADIWKISDDIKRGQATVFAYAQPIAMLAVAGGIIYLSTKFGFNIGESGGAS
>Seq539
MLTQKNPEWLKLVNDKIVAHNVGSVSLSEYDKIGFNQKNMKDYSDSFKFSTKLNNAVKDIKSGFTHFLANAFSTGYYCLARENAEHGIKNVNTKGGFQKS
>Seq540
GELLETCMRYYFTPLEILPEVVILGCTHFPLIAQKIEGYFMEHFALSTPPLLIHSGDAIVEYLQQNYALKKNACAFPKVEFHASGDVVWLEKQAKEWLKL
>Seq541
LIETGSRMDEVIFEEFKGTGNSEIVLARNIADRRIYPAFDILKSGTRKDNILLGKDRLTKVWVLRNVMQQMDDIEALSFVYSKMQQTKDNEEFLNLMNEK
>Seq542
DISSFCHPFYTGSDKIADTAGRVEKFKQRYNLK
>Seq543
DLNDLAKGMHLFAAKELTKLHQQYYLGEVSQIIERLQQSTIQGEWVLVLLNEKKIEPCMGLSALLELDLPPKIKAKIEAVMTQKNAKELYFQRLLEEKNQ
>Seq544
VRSSLGLMYDLPFSVMPNTLDLINELKTSGFLCLGASMQGSSQIENLSLKKCALFLGSEHEGLSKKILAKMDTILSVKMRRDFDSLNVSVAAGILMDKIN
>Seq545
EKEAIKEDPNTIYIIPKKDIWVEVIDLDEKKNSFQKVFKKNYSLETKNHRLLLRFGHGHLSLKNNHQEQDYNDSKTRRFLYEPNKGLTLINEAQYKELQR
>Seq546
NARVLVLSSEPVEFKEASGKYWLSVNQNAYLKISSNNPLWQPKIIFYDENLKIIQIIAKENRQQEIALNLLNGVRFIHITDAKNPIVLKNGISVVFDAMP
>Seq547
VAWLLMPEHLIGWFLISFSGEFVADMAFGKKSKIFKTRFGISIVSGVSLLLGALPAHLFFVWFGFINWWAVLFIEAGAGLLVGCVIQKIFFGKYWVDRYY
>Seq548
SIFSVISPEGCAAILWDDPSKTEVAIKAMKITPRDLKEAGLIDDIILEPSKGAHRDKFSAANTIKEYFLDALRTIQQDPHFLDNRYQKLMSLGSFVESMN
>Seq549
LYESIALKNVFGSKEKVPPVSSTKGQIGHCLGAAGALEAVISIMAMNQGILPPTINQEMPDPECDLDYIPNAAREKRVDAVMSNSFGFGGTNGVVIFKKA
>Seq550
EQAEKIINVGDVVKYIEDNKLA
>Seq551
GNMGQTNYSASKGGMIAMSKSFAYEGALRNIRFNSVTPGFIETDMNANLKDELKADYVKNIPLNRLGSAKEVAEAVAFLLSDHSSYITGETLKVNGGLYM
>Seq552
KTEKRKKQKISAKKKVLKRLYMLRRYESRL
>Seq553
AKTPEMPFYNQYQYVEMYCTPSYCPTPIYRGVPFFQANMYNRFDFYYNWKNDFASVRINFVLNAMRGGFDRSLPWSESYQVYMTVAFDPYNLINKIARKK
>Seq554
LRRLADEEVESVNSFVKRHILKTIIYKKGTNQDSSINCDSSSRL
>Seq555
ILVLLGLWMPLMGVIGGLLVAGMTITTLSFLFTTPEVFVNQHFPWLSGAGRLVVKDLALFAGGLFVAGFDAKRYLEGKGFCLMDRSSVGIKTKCSSGCCS
>Seq556
LRHEFNANINIAFIENKETIFLQTYERGVEDFTLACGTGMAAVFIAARIFYNTPKKAALIPKSNESLELSLKNDGIFYKGAVRYIGMSVLGMRVFENGCF
>Seq557
YELYHGNVNEAIFIALYSILLISVLIDSVIKPILIVFIKKRIFKTTLKINEMLIFFSMIAGISQFGFWGIIVGPTITAFFIALLRLYENYFIQNEQKACE
>Seq558
NIQKTFKWPSLNAQNPLNQKSKIPYCYGLIKQIAILSNGVVVPCCMDTQANISLGDLNHTPLKDVLKSQKAMAIKTHFLKGEALELLCQNCSYPLIRYKK
>Seq559
SGLEKTIRLSFKELGLINYFTAGVKEVRSWTIKKGSSAPVAAGVIHKDFEKGFIRAETISYDDFIAYKGEAGAKEKGALRIEGKDYIVQDGDVLHFRFNI
>Seq560
SGLESGELLAKLPFNRHLKKLIESKIADVCNISSSRYGGAITAGLFLNEFIRDEFKDKWLHIDIAGPAYVEKEWDVNSFGASGAGVRACTAFVEELLKKA
>Seq561
LLQKHGWFIIFIQRYMYGMRTIIPISIGLTRYSALKFAIINLISAMVWASITIILAWYLGEELLHALGWLKKHPYALILLLVSFLALVLWYFQYYSKKNR
>Seq562
FVPVRKKGKLPAHTLSQSYSLEYGSDSIEIHSDAFRGIKGVRVVLIDDLLATGGTALASLELIKALQAECIEACFLIGLKELPGIQLLEERVKTFCLLEC
>Seq563
AIVFILYMGVRTFFFKTVAKRQERTNASMKLTLQEAEILIQKHQLQLQRALGNIDILTQEMSSLKTELKALKQRNSEYKGESDKYKNRIKELEQKIEALL
>Seq564
KLVCQKVLENAQSYGILVCATGIGMSMGANRFKGIRAALCLDAYMAKMTRLHNNANVLCLGEKISGIGVVESILEAFFSTEFEQGRHVLRIQKLDESLKS
>Seq565
NALSIDELNLYQLALVTFLIQGILYNLVLGVFNSLPIPPLDGSKALGFLALHFKSAFLLEWFSKMERYGLLVVFIFLFIPPLSEFFIHAPTRFLFSLLLS
>Seq566
SMQLIQMEGEKVFYKKINDDEFFMIGDNRDNSSDSRFWGSVAYKNIVGSPWFVYFSLSLKNSLEMDAENNPKKRYLVRWERMFKSVGGLEKIIKKENATH
>Seq567
VCHILTKDISFYTQNADIVCVGVGKPDLIKASMLKKGAVVVDIGINHLNDGRIVGDVDFNNVQKVAGFITPVPKGVGPMTIVSLLENTLIAFEKQQRKGF
>Seq568
TIIELVAPKGFQFVSFGKPLFSNNTTNPPSHPNYALGYEAIATKDYFYNPSLGLRYLNESPKEPKDKQNDKIEASKFYQQLESLKALSYYLLYHGANLKD
>Seq569
LETLQSYSVMLFFNLLLLTDVLGFLPFSIYHHFMASLIFSALFCSSLFLSSPLLGVIALVALSSSLLMRSNFQILDSLLDFPLLLFVFFKTLSLVKKRLY
>Seq570
KPMLTNLKNLNDALNLINLNEELYLIHNPSDSSLRRKELWLSKLENSNSFKTLKVLDKANEVSYPSYSLNPHFIDIVYTYNRSHIKHIRFNMAYLKSLLK
>Seq571
SAPHFISKKHSANIPAGIFSAPILLPALCELFEKHNALENLQAFISDNAKTIYGLENLPSKKARLSKKPFMIPTHTLCLNEKIAILRGGETLSWNLQEIA
>Seq572
LGTAEKDFIRNNLRDIGRITQKYLEYPQVAAYLGQDGTNAVEFYLHPNGDITDLKIIIGSEYKMLDDNTLKTIQIAYKDYPRPKTKTLIRIRVRYYLGGN
>Seq573
AVIAALLLILYVIKKKIVPTQGSFSAKDFKLEISVLGRVDANHKIISIETNKERYLVLLSDKYGLLLDKISPKTSKEELIKEAENNIKNSKLGNLYAGKF
>Seq574
ELELSTYLEELICDYKNLLDMEIVFSAELGSTQIPLLQILRFEKGSVIDLQKPAGESVDTFVNGRVIGKGEVMVFERNLAIRLNEILDSNAIVYYLAKNS
>Seq575
LMSLDGVGQKTANVVLSVCFDANCIAVDTHVFRATHRLGLSNAKDPIKTEEELSDLFKDNLSKLHHALILFGRYTCKAKNPLCGACFLKEFCVSKASFKA
>Seq576
AGNGIIELDKNKLDLNLEVSTIKALSNVLNKIPIVGYLVLGKGGKITTNVNVKGTLDKPKTQVTLASDIIQAPFKILRRIFTPIDIIVDEVKKNIDSKRK
>Seq577
NRLKKGMPLQMDGALNYQEFSHAKVTKERIKTDNTPYNTYKFKGLPKNPVGSVSLEAIRAVIFPKKTDFLYFVKMPDKKHAFSATYKEHLKNINLSNNHF
>Seq578
VNEDRCKGCDICVSVCPAGVLGMGIEKERVLGKVAKVAYPESCIGCVQCELHCPDFAIYVADRKDFKFAKVSKEAQERSEKVKANKYMLLEETILEGRDK
>Seq579
EIVVIAYGSVSLAVKEALKDYHKESKQKVGFFRPKTLWPSPAKRLKEIGDKYEKILVIELNKGQYLEEIERAMQRKVHFLGQANGRTISPKQIIAKLKEL
>Seq580
VLDPQKLEKVLKEGFSHKGFSFFDVHSNCHINLGRKNKMGEASQMLKWMESRLVSKRQFEAMSPEERVDKFPTGVLKHDTDRKEYCEAYQEIIEKAQGKQ
>Seq581
IKQGGIVVIDPNLVTPTKEDEEKYQIYKIPIISIAKDEVGNIITQSVVALAITVELTKCVEEIIVLDTMLKKVPAKVADTNKKAFEIGKKHALEALKVRA
>Seq582
AKLPKFKIPTPYKNYEPDFAYLLKDEKGAKIFFVCETKGYEKESDIPPDEKRKIEYAKKFFETLSQNLKNAKKEIRVVFATRINKQDLFNTLKNALKETP
>Seq583
INDKEEITLFNRSDLTPFDKALNLALQCGKTLNQALEIIIKDKLYKCEDAYFCIVCDEEAQEYLAKSKNEMIFLDGYEEIDLEAFLNLNASFKERLSVVY
>Seq584
SLAAILIAFKKPEKENWAFGILMVVWLVELIIFIAHSSSVLPNMNL
>Seq585
NSDKQVHGEFLLELGNAKLKEKRGLGELVISTLALKDNKLYAFSKEFNTLLVIDPTKEEILEVYGLPKEIKNISAGGFRNDELVLVSYENNKNILYTLNF
>Seq586
AYLSKTNRIKQKITNEMFIQMTQPIYDSLMNVDRLGIYINPNNEEVFALVRARGFDKDALSEGLHKMSLDNQAVSILVAKVEEIFKDSVNYGDVKVPIAM
>Seq587
NNNIDAWFIGFTPTLQSVIWFGRDDNTPISKGATGGVVSAPVYSYFMRNILAIEPSLKRKFDVPKGLRKEIVDKIPYYSTPNSITPTPKRTDDSEERLLF
>Seq588
VQKQELKNELSKHQQIIFETLGIRTLAGFFTLEFESNPALLNAHHFLKEKGFLVGAIRPPTVSKPLLRVSLSLKNSLEDTKELANTLLNYSKIQSSFKSG
>Seq589
ITSHKNCRLGKWYYEGAGKENFSNTSGYRALESHHASVHAEANDLVKAVQEDHITDSKYLEHKVHLMEDSAKHVRENIDKMFYEKQDELNKIIEKIQKGE
>Seq590
SLGQKQRIATIRAFLKPSHCIVLDEPSSTIDPIIEKEFLDFIFKKSQSKMALIITHRMNSVKQADEIIVLDQGKLIEQGNFETLMKKQGLFYELFLKQQY
>Seq591
GSGVTTLRGAMVVIDIAESAMKMLDKVRSDLGSVQNQMISTVNNISITQVNVKAAESQIRDVDFAEESANFNKNNILAQSGSYAMSQANTVQQNILRLLT
>Seq592
TREWLLNQKGVGKESADAILCYVCAKEVMVVDKYSYLFLKKIGIEIEDYDELQHFFEKGVQENLNSALALYENTIPLAQLYARFHGKIVEFSKQKLELKL
>Seq593
FMAGVRLFKGWVIPKIALGYQLQILGAKIDKYQFNIQSAVGSVGLFFNAAKNFGLSIEARGGIPFYFIQSRFSKAFGTPRLNIYSVGITFTFYDFTRFLG
>Seq594
PKGIGAYLDSIDGEFDVFGVDWGTPLTAAKKILGGKYVLQGNLEPTRLYDKNALEEGVETILKVMGNQGHIFNLGHGMLPDLPRENAKYLVQLVHAKTRR
>Seq595
KNLAYKKLEQEKDEQLYRKSLDIARAKIESSKASLDAANLSFANIKRKYDANLVDFTTYLRGLTTRFDAEVAYNLALNNYEVQKANYIFNSGHKIDDYVH
>Seq596
VIASKNIQVGEGVSANNTVLLRLVSHARKLVIEFDSKYINAVKVGDTYTYSIDGDSNQHEAKITKIYPTVDENTRKVSAEALLSKPMAVGLFGDGFIQTK
>Seq597
DVANEERKKGLNIQEAILFAGKTRLRPILMTTIAMVCGMLPLALASGDGAAMKSPIGIAMSGGLMISMVLSLLIVPVFYRLLAPIDDKIKRFYQNQKTLE
>Seq598
SLLSLNIDVLSDFYTYKKYSFGVYGGLGIGYFYQSNHLGMKNSSFMGYNGLFNVGLGSTIDRHHRIELGAKIPFSKTRNSFKNPYFLESVFIHATYSYMF
>Seq599
NNNSFNGGSYSFNDTKNTTFKGTNTLINSDPFSRLKGSVSIENNSVFNIERDLTDKTTYTLLSGNSIKYNNQALAGQCFFKKFMEFNPLWWRTRDSIKSG
>Seq600
IELALENRHYFNTNSYFYAIGGFGRDLLVNSMGDKLVRFIGNNTLSYRKGELYNTFASITTGGEVRLFKSFYANAGVGARFGLDYKMINITGNIGMRLAF
>Seq601
IFVARIFQNEQSILGFCNIINLYALMSCNVFVPLEYLPSIGQLFIKTSIFYYLNQLLIKAFQGIDTILVLATSTFFIIGGIILFLLSANRMLLTPKERMR
>Seq602
LLIISSAIFGLTQAITSLRIA
>Seq603
LALSHHPQLIIMDEPETSLEQNALIRLSNLISLRNTQQLTSIIATHDLIVLDSCEWVLFLKNGNIAQYKPLNSILKSVAKTFNFKEKPTTKDLLALLKDI
>Seq604
QALQAKRKKLLTELAELEAEIKVSSERKSSFNISLSPSLLAEIEEIEYEEKTSKERRINHSVLLSPSFMAKVDEYMKEKGFSNRSLLFEKALEFYMLKHP
>Seq605
IRSLFELLNPKNSDMAEEKQKSSSVFNNKTIVLTGTLSKPRQEYAQMLENLGAKISSSVSAKTDFLIAGENPGSKLALAQKHGVSVLNEEELLKRLKELD
>Seq606
LELRYLAFPNGRELLDYLYEKEHYQQVGVVITDLEMPNISGFEVLKTIKADHRTEHLPVIINSSMSSDSNRQLAQSLEADGFVVKSNILEIHEMLKKTLS
>Seq607
GSIRIHKEEMQKKVFEKINIHEEEAQKKFGFLLEALKFGAPPHGGFAIGFDRLIMLMTKSHSIRDVIAFPKTQKASCLLTNAPSPINEEQLRELHIRLRK
>Seq608
SVEQMQALDKELNAQNEVILKSVIEVEVSENTAKERVLGRSRGADDNEKVFHNRMRVFLDPLGEIQNFYKNKKVYKAIDGERSIEEIVGEMQEYILSFGN
>Seq609
SDVAFQAGSVVKARLVGVLNMEDESGMDEKLIALPIDKIDPTHSYVKDIDDLSKHTLDKIKHFFETYKDLEPNKWVKVKGFENKESAIKVLEKAIKAYQG
>Seq610
IQKPPKNKFKPPKTTIPKPKEASLRLDLRGQRSEEALDLLDAFLNDALLGGFEEVLICHGKGSGILEKFVKEFLKNHPKVVSFSDAPINLGGSGVKIVKL
>Seq611
FGLASPKQKILAFLIVGIIGASISVYTYKQNQQNQQEIALQRAFLRGETLLCKGIKVNNQTFNLVSGTLSFLGKKQTPMKDVLVDLDSCQTLQKDPLIQP
>Seq612
IWQAHKYSRLMDNLEEFKKCFSEHCDRLIILPVYSASEVKRDIDLKAHFKHYNPTFIDRVRKKGDFLELLVNDNVVETIEKGFVIGFGAGDITYQLRGEM
>Seq613
LDDRHAEFFRNIYANNLKLARKIFKNTLIYPYSFYVYLPVQNGENFAKTLYQNEGIITLPALYLGRNRIGADYVRLALVYDTPLLEKPLEIIETYRENHA
>Seq614
NWISCPTCGRIEANLVDMAIKVEKRLSHIKTPLDISVMGCVVNALGEAKHADMAIAFGNRSGLIIKEGKVIHKLAEKDLFETFVIEVENLAKEREKSLKD
>Seq615
ISIGKNCLLGANSVTGISLGDGCIVDAGVAILAGSVIEIEENEFKKLLEVNSALEKHANNLYKGKELSGKNGVHFRSNSQNGKLIAFRSVKKIELNQNLH
>Seq616
FLVLQLSGAEENNQAPKNTPPELNPANAKGAPNSNTQITPKNDNSNLLDKLGSPENAQTELSAGIDLAKKGDYQGAFKLFSQSCDNGNAAGCFASGGDVC
>Seq617
GWIYANGDLGAPLNNHYAAKYFQMACDGGILGSCNNLGVLYQKGLGVPQDDQRALDLFSYACDNGFESSCRNYGNFKEHLLRVNPNYGRLFMPYNSYDIP
>Seq618
KLPNHQRKIARNAKELASAVIDYLLENAREAFESYTDEEPRYICWDKAKAQLRDRDGTLVVPFEKYGFYFVSNASYQTVGSNLRDLILGCDLNPRDFIVE
>Seq619
ASDGRSSQNPTKNYGKGGLMQGKKYMLSLTWNAPIEAFNDPSEFFEGVGVDVVYLHLHKAFQFLGLSALPTFICNDVVKNPQVEQYLNSLTTHLRQAFGK
>Seq620
LYKMGCKGPYTFNNCSKLRFNSHTSWPIGAGHGCIGCSEPNFWDTMSPFEEPLANRSIKTAFDGLGADKVADKVGTTLLSATAIGIVAHALLSKAIKNKE
>Seq621
IGQVPRGMLSHWVRIKNGVVENYQAVVPSTWNAGPRDSQNQRGAYEMSLIGTKIADLTQPLEIIRTIHSFDPCIACSVHVMDFKGQSLNEFKVEPNFAKF
>Seq622
PIQLVAYSTLIVLIVLMSLSGMVLYYNVYHAGLGAFLGSAFKWFETLCGGLANVRFIHHLATWGFILFVPVHVYMVFFHSIRYESSGADSMINGYGYTKE
>Seq623
FDFKDAPKEITWAGSAHEVEMLHTLRLTEFLGDLPKTFIVGLVPFVIGSETTFKLSSKILNALETALKAIETQLNAWGVKMQRTDHIALECIAELSYKGF
>Seq624
IDYKILKDNSLKMALNFSKIMHSAMSFRLAGVENEILSLGILDSLAEFLGNFIWDNAQNFSVQEVTIAGDFFGEKVFLDLFVRYFPKTLALKTHAFLDYE
>Seq625
AKNNIAEG
>Seq626
ETKAQEVAREEKAIQQENATIDARTTPLINRFTNYSAYGSLNGFYNSVDNLNSPMQNGMYGGYYMPYYYMPYGFMPYGSGLMPYGPYGYGAPGYFPYAFY
>Seq627
GMELGGSTWFASNNLTPFNQVKSRTIFQLQGKFGVRWNNDEYDIDRYGDEIYLGGSSVELGVKVPAFKVNYYSDDYGDKLDYKRVVSVYLNYTYNFKNKH
>Seq628
QADFSGYPDCKEDFIKSIEHALNLGSNTAIKILTPLMFLNKAQEFQMAKDLGVLDLVIKETHTCYQGERKILHAYGYGCDKCPACQLRKKGFEEFQANKK
>Seq629
NLALDFYALKNPKHALKIKGLLKEIFDSNEPFKKEHLALKGGALQSLGYQHQKIGEILNACLDLVIANPKNNALEWLIEWVKGHYLPNDTINLSPIGRRN
>Seq630
SQAEKSGLGELDMAAVYHYLEKGEH
>Seq631
IKNFQENDMKLNSERSLFDWASKQTYIQMANMMMAAAMLGIDSCPIEGYDQEKVEAYLEEKGYLNTAEFGVSVMACFGYRNQEITPKTRWKTEVIYEVIE
>Seq632
ELREKISLFLEPKDIVKTYENEDFKERCLALFNALTSMDFQAYKDFESFKKEAMRLSQLKGKDFFKPLRILLTGNSHGVELPLIFPYIQSHHQEVLRLKA
>Seq633
KNL
>Seq634
LKFGNYYLNHLKKEFNHPLFVAYAYNAGPGFLRRWLESSKRFKEKNHFEPWLSMELMPYSETRMYGFRVMLNYLIYQEIFGNFIPIDGFLEQTLNSKDKP
>Seq635
RGEWLEEGVYEIKDMVEKPNQEDAPSNLAVIGRYILTPDIFEILSETKPGKNNEIQITDALRTQAKRKRIIAYQFKGKRYDCGSVEGYIEASNAYYKKRL
>Seq636
KQNIPNKSLSLENLNEQIKNLKSVPALEKLKNDFNERFKICPKDKETLWLETIQKLVASEFFELEDAINFGQELENANPNYQQKIANATGLALKNKKEKG
>Seq637
TSVIEETLFENRFMHASELQRLGANISLKTNVATISGSTELTGSDVMATDLRASSALVLAALVAKGVSRVHRIYHLDRGYERLEDKINALGAKVARLKEK
>Seq638
HSFVILGRAIETLTTKCVEGITANEKICHDYVFNSIGIVTALNPHIGYEKSAMIAKEALKSDRSIYDIALEKKILTKEQLDDIFKPENMLSPHAFKKHKD
>Seq639
LSLLKCDSNSLNLEEEINACLFHLTWQLDNSASKVIVVFGEILPKRLLNLSKEESFGRIVSLKTKHFLSTHALEDMLKNPTLKKEALAHFKIALQFLNQS
>Seq640
NYDDLRVNYDDLRVNYDDLRVNYDDLRVNYDDLRVNYDDLRVNYDDLRVNYDDLRVNYDRLLQNASPLLELSQNTTFKIYRKAYQKSLPLLRTIRRWVKK
>Seq641
DLLHLDAAFSNTLIVENDALNGLVTGHMMFSHSKGEMLLVLQRLLNISKTNTLVVGDGANDLSMFKHAHIKIAFNAKEVLKQHATHCINEPDLALIKPLI
>Seq642
VQLTSISAPEHKFEGLTQIFQKAYEHEQHISESINNIVDHAIKGKDHATFNFLQWYVSEQHEEEVLFKDILDKIELIGNENHGLYLADQYVKGIAKSRKS
>Seq643
VEKSPSAIEILKTIAISRILLNNIPHIKAYWATLGLNLALVAQEFGANDLDGTIEIESIQSAAGAKSRHGLEKEDLIFKIKDAGFVAVERDSLYNFIQKF
>Seq644
GFLTFKTPTRGSFFYNAPVTTANFKDYGVIGAGFERATWRASTGLQIEWISPMGPLVLIFPIAFFNQWGDGNGKKCKGLCFNPNMDDYTQHFEFSMGTRF
>Seq645
ASSNRYLRYLACSRIFLDNIQNIQSSWVTQGSMIGQLALLFGANDLGSVMMEENVVKAAGTSFCMNEAGMIELIEDIGSVAAKRNTAYEILKRYPAKAKV
>Seq646
SVALVKKIVKEFIEKGMTQQELDDAKKFLLGSEPLRNETISSRLNTTYNYFYLGLPLNFNQTLLNQIQKMSLKEINDFIKAHTEINDLTFAIVSNKKKDK
>Seq647
KRIDEGKISGKSAKDVLDKLLEEQGGDVDALIEQMGLSQVNDTEAIVKVIEEVLKNNADKVLEYKSGKDKLFGFFVGQAMKNLKGANPSVVNAILKEKLG
>Seq648
NLEIPGVSKANEKIEMKTLNPQIAQVFISHEQGSFTPVMNGGGGQFITFYIKEKKGKNEVSFSQAKQFIAQKLVEESKDKILEEHFEKLRVKSRIVMIRE
>Seq649
WDMNIPAFILEKHALLQDIARSQGLLLDNKPCQVFELEVLRALLNSPIKARLTFEYRCKHCKQIFPFESHRCPVCYQLAFMDMVLKISKESYGSGLNARN
>Seq650
NRMELRALNEALKILKRPCRITLYSDSQYVCQAINVWLANWQKKNFSKVKNVDLWKEFLEVSKGHSIVAVWIKGHNGHAENERCDSLAKLEAQKRVKTTT
>Seq651
AGLAKVQKIMQNLLNRAYKRLDLEHLFMDYKTALQELTQAQFCVIPTYQLLKEKGPDHHKEFEMALYIQDKMYATAKGKSKKEAEQQCAYQALQKLKEAK
>Seq652
MDQKGFLSNRSGGVLGGMSNGEEIIVRVHFKPTPSIFQPQRTIDINGNECECLLKGRHDPCIAIRGSVVCESLLALVLADMVLLNLTSKIEYLKTIYNEN
>Seq653
SLLAENARKAFEARLRAELERDIITQAPIDFEDVREVSLQLLENLRQKDGNLPNINTLNFVKQIKKEHPNLFFNFDNMFKQPPFNENNFENFDNSDEENF
>Seq654
PVERGVALSQEDVLRKEVIMQMMSNLKLDYSKIEEKFSVDFKAHFKKELEKLKPYEEAGLLSFNSKGFEMTKTGGMLVRNMAMEFDAYLRGGEKHFSKTL
>Seq655
LNAHKEVRNLLNLHYEIKEMPDNCCGFGGITMQTQKAGFSLKVGLLRAKEIIDTKAAILSAECGACHMQLNNALKSLDDPNTPPFLHPLELIAKALKSAE
>Seq656
FKQRIHRCAMQIPSK
>Seq657
PALDSIVFFDGKSAMVDIIQAVGRVMRKAKRKKRGYIILPIALEESEIQNLDEAVNNTNFKNIWKVIKALRSHDPSLVDEATFKEKIKIFGSDDGNQSQR
>Seq658
IEGYYDVDKMTKKGDCIIYNQNIAITKIPKKAFDYVINGKSAIDWVIERYQKTMDKESLIENNPNDYAGGKYVFELLCRVITLSVKSVDLIEKISEKRFE
>Seq659
SLSRTKCDQTKNYFNDKCQEDLIQQIVDCRNSLAHGRSLKLDTNKATDISHAFIDFKQIVIEFFFGEIGLSDFITNNFGFLNKVKLRNPPKTEKITEPNR
>Seq660
KEDASFGFFFGAQIAGNSWGNTTGAFLETKSPYKHTSYSLDPAIFQFLFNLGIRTHIGRHQEFDFGVKIPTINVYYFNHGNLSFTYRRQYSLYVGYRYNF
>Seq661
ETMRQAFERRCDLAHAKINAIGGLNALKPDGAFYLFIHIGSLCGGDSMRFCHELLEKEGVALVPGKAFGLEGYVRLSFACSEEQIEKGIERIARFVKSKG
>Seq662
PSISSYALSDKIKREVRDTFDRYLWHGYSKIPQEKRIAKIKEQVKEEIKLNPSFRNYRVDSEQNRKINEIAEGLKSGKIIGKKVIANAFDLNASLLFYYS
>Seq663
PLSYIITDAINQKEGVALDYALINDIKYNLLDNTFHFIFDVGNPLLKESSQFIIEVPREALDLENVDRLVEYTLSPNNHSQSSLVYHISEGSYIIHLIDD
>Seq664
ERELYPVKNDLLFCNQKGSALTQAYLYKQVERIINFAGLRREKNGAHMLRHSFATLLYQKRHDLILVQEALGHASLNTSRIYTHFDKQRLEEAASIWEEN
>Seq665
PLDLIGTFFQKQVWSALMTIPYGKTKSYDEIAKLINNPRSCRAVGNANRNNPISLIVPCHRVVRKNGTLGGYNGGIEVKKWLLEFESKILNQQAKNSLIS
>Seq666
GMLMVPLMHYFLGYDSKKCVALGLFFILFSSISGAFSLMYHHIINKEVLLAGAIVGLGSVMGVSIGIKWIMGLLNEKMHKALILGVYGLSLLIVLYKLFF
>Seq667
MTLWRLSNWLNELRNLPVSEPNEDSHVLCCKNKTDQ
>Seq668
IFDTLIYLFGSVKDKVINKEEPDCVGGILFLEHAKIRWFFSINPEHMGVAKEKVYHKMILEGEEVNLTQSFDNLYIESYKQILAQGGFGLDDAMASVKLA
>Seq669
LIPVVVPNLNVETWNFYTSAYDIDAKDLIKAAAVRQKWIDQGQSLNVFLRIENASGKTLHDIYTLAWKLGLKSTYYLRSESPSIDEKSVLDRSVECFNCQ
>Seq670
LSNLLFNPKGRSVGYLMIETWQGFPKFFKAIFKARFFGAFYDAVLGSRLRDFYVMLLTMPFIAAIHEVSAYCGHPSNLLVEGLVILGFQGFLKLCAKWGW
>Seq671
FSCVVVLCGAMANVAIASPKIEARGELGKFIGGGVGGFVGDKMGGFVGGAIGGYIGSEIGDRVEDYIRGVDREPQNKEPQAPREPIRDLYDYGYSFGHAW
>Seq672
GTKAGHLSYLGDCEIGKNTNVGAGVITCNYDGKKKHQTIIGENVFIGSDSQLVAPINIGSNVLIGSGTTITKDIPSGSLSLSRAPQTNIENGYFKFFKKP
>Seq673
FLILICPLICPLMSADSALPSVNLSLNAPNDPKQLVTTLNVIALLTLLVLAPSLILVMTSFTRLIVVFSFLRTALGTQQTPPHSNFSLALFDIDFFHHGT
>Seq674
LALFFRIRNLPNPKTPDEVSLSVLIPAFMISELKTAFQIGFLLYLPFLVIDMVISSILMAMGMMMLPPVMISLPFKILVFILVDGFNLLTENLVASFKMV
>Seq675
AYSSMLNQAKSQTVCLPLNPEYTGGLEYGCNSVGLLPLYFVLNVQVSSVLWQSGRHKITGSLQINNLFNMKYYFRGIGTSPTGREPAPGRSITAYLNYEF
>Seq676
LVTGFMAKEVVVSTLGVLFSLGDQNEKSDAFRGILRKEVSVPSGIAFIVFVMFYIPCFAATITFGREAGGIKFVAYLFIFTTVVAYAFSLIAFYATQILV
>Seq677
QFIKVGNFGQKHENKEDFTSEKELLEDFFKYFNEKQPRLISFNGRGFDMPLLTLKALKYNLTLDAFYNQENKWENYRARYSEQFHLDLMDSLSHYGSVRG
>Seq678
REFA
>Seq679
SIAIKNNLKNVKMNLNDIHLFELNEAFAAQSLAVLKELELNPNIVNVNGGAIAIGHPIGASGARILVTLLHEMKRSGHGVGCASLCVGGGQGLSVVVEQK
>Seq680
SREFNGKEYILERAITGDYGLIKAYKSDTLGNLVFRKTARNFNPLCAMAAKICVAEVEEIVPAGELDPDEIHLPGIYVQHIYKGEKFEKRIEKITTRSTK
>Seq681
DLANWMIPKKLIKGMGGAMDLVHGAKKVIVIMEHCNKYGESKVKKECSLPLTGKGVVHQLITDLAVFEFSNNAMKLVELQEGVSLDQVKEKTEAEFEVRL
>Seq682
FVLMTFLSAGIVNIFIPSGGGQWAIQAPIMLPAGQSLGVDPGVVSMAIAWGDAWTNMIQPFWALPALAIAGLGAKDIMGYCVLTLIFVGLVVCGVFYFLV
>Seq683
IHKWGHDPQFYGWNTQLKNEFIFELHYQLLKKVPLLKTRFFSMELMPGFNVELGNARDYFQLGSLFRAGYNLDADYGVNKVNTAFDGGMPYSDKFSIYFL
>Seq684
LGFSVTGVIMRGVVATQKPVIPVEKEHGATPPKEAKIGVRKFYRHKKWVDADVWQMEKLLPGNEVIGPAIVESDATTFVIPKGFATRLDKHRLFHLKEIK
>Seq685
ARRKEILENRKARSIPVKQWMEQERNAILEKEASKQVKHMYATSFDLSPKFLNDFKTFWNLPKNWSVKEDELGVFTYGSKYRMDLSKLPDVRTVLLVDEK
>Seq686
QKKWVIKCSCGHAFCAPEENWKLHANIYVRDTAEKMEEVYPKLLASDTHWQVYREYICPDCGILLDVEAPTPWYPVIHDFEPDIEVFYKDWLGIQPPERR
>Seq687
MKVTQGIANDFFALTNTIFSILKIRKCIL
>Seq688
LGFFSPYFSLRSQTPSVSYESALASLENYFMALFQSHFKDDTALQQNFKGLLQAFVSMAKDKRSQIALNAQAKDNAKLTFNALLESLSVNFFQSYKISHE
>Seq689
CAWIEESAFRQIVILALFCIVLASYLAKDFLEWGLLILPCFLSVVVELINSSIEKAVDFTGTEFHPLAKKAKDMASAAQLIGLIFWTLIWGRYLLALYLK
>Seq690
AEAYRGQSRGGKGVIGMKLTQKTGNLVGVISVDDENLDLMILTASAKMIRVSIKDIRETGRNASGVKLINTADKVMYVNSCPKEEEPENLETSSAQNLFE
>Seq691
KTAPYVLDYHCSIITRNLPNLKNPLLPIKLERFLLEIALKKEKERVIDCILKSQVAITHYDHSYKNGTTTTSILALKALSVRASLVGDALFLDIFRKEEE
>Seq692
EKIAAKEFREDLFFRLQIVPITIAPLRERVEEILPIAEIKLKEVCDAYHLGPKSFSKNAAKCLLEYSWHGNVRELLGVVERAAILSEETEIQEKDLFLER
>Seq693
MVSNSLNFFSNSHAIDFKGMASLLTLIYIINGYCCR
>Seq694
SKKDTGKTLYILDEPTTGLHFEDVNHLLQVLHSLVALGNSMLVIEHNLDIIKNADYIIDMGPDGGDKGGKVIASGTPLEVAQNCEKTQSYTGKFLALELK
>Seq695
KSSAANYWKEQIIEAKGPDVCTPTYCNPNAPYSTKTSTVAFQVWLNFGVRANIYKHNGVEFGVRVPLLINKFLSAGPNATNLYYHLKRDYSLYLGYNYTF
>Seq696
IEVNSELEELKEFLQCARNLKGAILCVISFHSLEDALVKNAFKDYAKNCICDPSSFKCACSNNHALGEILTKKPITPSPEEIKNNRRSRSAKMRVFQFKP
>Seq697
VRIEEDEKKGLFAGTANENSHGLSLMALIGVLVFGGAFLALLAPKIYLSNNIYYISRKINTLEDQKRLLLEEQQILKNELEKERFKYYIENSENIGDIAF
>Seq698
PILDIQYGNVWSNISDKLLNQAKIKLNDTLCVTIFKGSKKQYEGKMPYVASFGDVPEGQPLVYLNSLLNVSVALNRDNFAQKYQIKSGADWNIDIKKCAK
>Seq699
SPTGIQTKRNFSSSFGIFGGLRGLYNSYYVLNKVKGSGNLDVATGLNYRYKHSKYSVGISIPLIQRKASVVSNGGDYTNSFVFNEGASHFKVFFNYGWVF
>Seq700
LKYFTENEFKNRYKDKSNKIIFTKDAEELFTLYNSDEYLGVCGELLKVCDHLSAFLEAQISLSHGISSNDLIKGAQNLLELRSQTELLDLDLGKLFRDFK
>Seq701
TAIENNPLSLAETISILTTEYIPREMPQRAFFEVKNYQNMLFFLLENLNKGQSVDSFFIRELHGILMNFLLPNKGAFKTTDNTILGASFETTPIFKCLWL
>Seq702
KMKTLQDKEEKLKAILEQHILFERIHPFSDGNGRVGRMLIFYSVLEQNLIPFVITKEQKEAHIKALDTCNTESLYQLAKVSQEFELTRIQGQMILNKNKP
>Seq703
TISRAISNKYLACERGVFPIKHFFSIALDNSETSNAVIKDYLLELIKNEDKKEPLSDAKILELIEEKFHLKMVRRTITKYRQLLNIASSSERKRLYLMRA
>Seq704
ERRRVEIARALMKNPKFVLLDEPFAGVDPIAVIDIQKIIESLIGLNIGVLITDHNVRETLSVCHRAYVIKSGTLLASGNANEIYENALVRKYYLGENFKV
>Seq705
KTTLVQACLKHLGLDIQATSPTFSLMHAYSESVFHYDFYMHDLKACLELGMLECLLEKGIHFVEWGDEKLEKILKKYDLAIKVVEVKTESTSRFYTIKIA
>Seq706
FGKGESIKIALKNHSENKSTLEVVKELKFPYSKPKPTTETTAETKEKETKEKEIQENDTKEIQEVQPKQAPTALQEFMANHSELIEEIKSEFEIKSVELL
>Seq707
TLLFTLGVTLLNPQVYLEMVFLIGASALSFNLAQKFVFLAGTLSAALSWLLLLCTLSLRYGSKLLNNQKIFMGVNLFVTAIMGTLSVTLFRDFLALLSKT
>Seq708
SCGKNLDNKGLGMRRSLAFYLLALLGLQVLGARDFSQLKNEELLKLAGTLPSNEAIDYRMEVSKRLKTLNAEDAKKFRANFSRIARKNLSKMSEGFQKNA
>Seq709
KELEEKTKGLSDEEIKAKGLNVSVCSGDTRKVWCRAVKKKDEHCSPK
>Seq710
RMEKMPEDKRKAFHKQLHEYATKNTDKMTVADFEARQKAVKEALKKGNMEDMDDDFGLRSCKHGKKHKHDKHGKKHGKKHDKDHDDKDHDHHDEDHSDKH
>Seq711
FGGIQLAGTTWLNSQYVNLTAFNNPYSAKVNATNFQFLFNLGLRTNLATARKKDSEHSAQHGIELGIKIPTITTNYYSFLGTQLQYRRLYSVYLNYVFAY
>Seq712
TPDLFQASLNSHAKGVVIAGVGNGNVSAGFLKAMQEASQMGVVIVRSSRVNSGEITSGEIDDKAFITSDNLNPQKARVLLQLALTKTNNKEKIQEMFEEY
>Seq713
SMLLYSQAATSKALIPSVITALGISANHTEHLYIIVASFASVSALFVLPTYPTLLGAIAMDNTGTTKMGRYVFDHAFLIPGVLVVSLSVALGFVVAPLVL
>Seq714
FGGIQLAGTTWLNSQYVNLTAFNNPYSAKVNATNFQFLFNLGLRTNLATARKKDSEHSAQHGIELGIKIPTITTNYYSFLGTQLQYRRLYSVYLNYVFAY
>Seq715
FGGGGVEYAILWSPNYQNQNTKQGDKFFAAGGGFFVNFGGSLYIGKRNRFNVGLKIPYYSLSAQSWKNFGSSNVWQQQTIRQNFSVFRNKEVFVSYAFLF
>Seq716
PWIFWQIRNNTTKLPAVVKKDLVLEHFDKMVEFYGDMGVIMFRKNLHAYAKGEMQASAFRNCVNTLTEIKSMRESIEEFFNQEMLQSEVPLWVELNQKSV
>Seq717
FMVDKILKQKGYVLSFSQKEEIKRSFFSLEIAQKFIIESDKEHVFIALKPPKTLSMPKDFKDRARRLDIPKRLRPVLYAEFLKQPTHDFLTRFKQSLMDL
>Seq718
AYEVQGKSYTLKDFFTKKPNLGSVKFLLRHEKVQYHLEENLNRFINYPFSKSISLIQEIRNEAVHQKAPGLNEVEKLRNEILGIEGASLLKGVLTHKETS
>Seq719
FSKICSSLKLLNALKGFLFKRISSPVQSARIANMVLDIKNALEGENDPSNKAGKTLDLIVGFKKEYPQDFDELFEILKELIQEYEQNPDEIKQNLKEILK
>Seq720
VWDSWKESQKIEKLEKAKREMESDFNNQKQEILDLINNETRFKQTCFPMALELEKCIQECEESVKKTQECTQGLEKWIQTGEDLIKGEDFIEVEPERGMN
>Seq721
GIASSIWKFFSSRYQRSQQRKEVDKNLHQICEKIVQDVKSRLESRKKDIWEKIEKLKANLRPVDNYKRMKRQLKEAHERLRYISHSIHLIISKQGACNEE
>Seq722
LIQGIETLHEDIKWRFRECEKRFDGEIKEAIKQLEYRIKDSLAMLERISIDRDFNLNFDTDSGIDGTKLATSIGGLGLLGIFNAWNPMGWLALTAGLLQD
>Seq723
LEKVPKKTINARIKALNKIALKHQNHSFKALLNKPIKALVENKEGEYFYKARDLRWAPEVDGEILINDSELTTPLKPGHYTIAPSEFKDNILLAKVLSPF
>Seq724
GINAISYDTTKQQNALKIENIPTIKERLKTILVVDEIVDSGNSLEAVLKVLEEKHPDKKFYSASLFQKTSAKYKADAFLKDAPEWIDFFWEVDLKNLKSH
>Seq725
AVLALGLKIFPKSPSLSMTTIVNEHAKELRNLLKEKYQVQFAGGQEPYKDALIRINHMGIIPVYKSAYALNALELALNDLDLREFDGVANATFLKQYYGI
>Seq726
AQIDKEEEETKRHDSSYIVIDELVGMWLAMAISGLSLAGVILSFIFFRIYDITKPSLIGKIDKEVKGGLGVVADDALAGVLAGLSALLVIHILGFFNIKL
>Seq727
LDFSRNKAPKANLSNALEEQLKENFKKLYNDLFDGAIIRCDFFVIKNEVYLNEINPIPGSLANYLFDDFKTTLENLAQSLPKTPKIQIKNSYLLQIQKNK
>Seq728
LGLNLGFLRSKDAMGLNQAMYETFKKVISEDFSDHFKRCEKEVLLFWGKDDKATPLSSAQKMQTLLKRSVLFVLEGDHFFFLNQAKEIEKLVENYHHAKS
>Seq729
LKGMLEGIRLASLHKGRKVIVTPGLVESNTESNEALAQKIDGVFDVAIITGELNSKTIASQLKTPQKILLKDKAQLENILQATTIQGDLILFANDAPNYI
>Seq730
PHVHQASVELLDLNTWLNMNALAPKVLKALYAYGAQGINLGLNLHRNAGAGIPEHLHMHLVPRFLGDSNFMSVIAQTRVCGMDLNETYLTLKNLLEKELG
>Seq731
KERDVILVDDMIDTAGTICKAALALKEQGATSVMALGTHAVLSGNAIKRIKESALDEVVVTNSIPLVQKCDKITTLSVAPLFAEVIRRIYHNESVQSLFT
>Seq732
LFFYLFESNSDWFLKIVALGISILIFVYSSVNIAMTLGLAPVVGIPLPLFSYGGSSFITFMILFGILENLLAFRYIFGYNSKPSFGNFGFLAQLVRALGS
>Seq733
IGAKLFTGRTHQIRAHLEYLNRHIIGDNLYGLNGALPKEEIRIMLHAYLIEFKHPRSEQKLRFKVPLLKDMLEYLKKVFDKENLDEVLDEEKILHAFIAK
>Seq734
PAMGETADRPEAPIITKGTIQDSSALIQWENNPSAKIATYAVYRFEANSKTPLRFGNITKNQFVDKDMKVGVAYRYQVVSVDKDGLESHPSKEVRLFLER
>Seq735
NHAFDFSFDTITISKKSVGTILKTKKIIQEGYFVHVCNIYENKGDFLVELSMGDFDWPVRLFVLLTENQIFYLNKSPLKTLNNHKAHLLLQNILSQKGIG
>Seq736
LLGHIDLRHKANRYPKELSGGEQQRVAMARAMANCPELILADEPTGNLDDYSSDKIWSLLRGMNTQLNATIVVVTHKFPKNFSAYHRKFYIEDGEVYEYS
>Seq737
RIWIYQYHERLEIMDLLGASVSFKNGFLYKIALMDSVIASFLAPMLMLYTTSQKGFEKTMDTLGIIGGAFVLNHFLWGLLFSLVVSFVSVLLVAWRTRHV
>Seq738
KIFSESITLVSKTPNALVRNVLDGKIVFAKEINMLKKVVIIEHKNGIRTIYSQLDKIAPTIKSGMRIQKGYVLGRIDQRLGFEVTMREKHINPLELIARN
>Seq739
TPTKEISRTNTINTVDESKTTIDPDQYKPKLELLSERLNEEMKRIGTDINFSYNDTIKGLVVSVKDANGDKVIREIPSKEAVELMQRMRDVIGIIFDKRG
>Seq740
NPKATQDFFYGSDSKDMGGREIHQEGIFSKFNQVIANLIDGGNAKLKIYEDSLDRDAKSLTKDKENAQELLKTRYNIMADVLPLMIAKSLKPIKNSIPCK
>Seq741
LYEGILRFSSQAKRCIENEDIEKKIYYINRVTDIFTELLNILDYEKGGEVAVYLTGLYTHQIKVLTQANVENDASKIDLVLNVARGLLEAWREIHSDELA
>Seq742
KEKEELQLQMHKAKKIQKFLS
>Seq743
LAIKCQNFAYGKFISSMGSAKRLNPKHIQVGSVWESYGDKFGRKFRDFLKKRRFKGDFKVVFSPEIPHCIELGSFNAVTASFGLQIASEVVQDIINDKRK
>Seq744
MKDYEDELEDFEEEELEGFEEEDEEYGDYKNVYDDDDYEDYNSDYEEE
>Seq745
QNAWETIQRGHAIANGLPLIATNRVGVELDPSGAIKGGITFFGSSFVVGALGEFLAKASDKEEILYAEIDLERTEEVRRMWPFLRDRRIDFYNDLLKRYI
>Seq746
GLFITMGIGTSFGTIPIIAVFYVPLCAKLGFSVESTILLIGIAAALGDAGSPASDSTMGPTCGLNADNQHNHIYDTCVPTFLVYNLPLIVFGVVGALLLG
>Seq747
EEVLEVARSYLIAVGLSQAPLIGYFVLDGVFRGAGISKVSLYINTLSLWGLRIMPIYLLLIHHFKVEFIFVVIASETFLRSFIYYKVFSKGIWKRCGKKA
>Seq748
DALSAGRPGARRKSDEEYAKRMQALEEIALEFDGVEKAYAMESGRELRVIVKSNQVRDNQVPIIARKIAKKIEESAQYVGEVGVQVVRESRFKTTATLKQ
>Seq749
FRRVGFGLGMYDRSLPQLLKRRLKRPLIVFVSRELAIANGVLTNAYDIEADLYMNARIVVKNNKRKHYEQRVNLHFIRSLGSVFDYRSSHVLCDEKDLLR
>Seq750
LKDYAPSFNILKKTFKDRLRVLILLNKPYSSDAIKDFSAHFQADLMILNPKDTALFDHLKYDALNHSFNMLLYHKHQLIKMYQGIVPIEMLQFDISNLKD
>Seq751
ARTCSKVLKDAPFYKFLILDGTQGSSGLTQAKIFHETLALDGVIMTKLDGTSKGGAILSVLYELKLPILYLGMGEKEDDLIAFDEERFIEDLVDAVFVGQ
>Seq752
KTTPDRFPCTSCGLCCKNIAGIIELIGFDAGNGVCKFLDLETNLCKIYESRPLICRIDEAHKKLYPHIPLKEFYAKNAEVCNALQEANHMDKSFRVILKK
>Seq753
EQKDMGQSVILTKVLESLENGGSFNQRDREKFAQAARTHGVEDSVIEEIIDIGQTLSLIYRHEYLIDASDLSREQKKTAHAELQKSINENLEALRNIINI
>Seq754
KEAKLARQRRIEIEKECRESIRLLEIYRNQFKEVFERYFHGNVKFFNENFNNLERALYAGDADLAIGVNNEIQERLGQKPLFNNTQEFLELMNNGGKIEI
>Seq755
MEKVLAFFSPSFFISSFSGGGGYL
>Seq756
PKQGSSKIYTLENGYQFGIIAPHSDDFCQSCNRIRLASDGKICPCLYYQDAIDAKEAIINKDTKNIKRLLKQSVINKPEKNMWNDKNSETPTRAFYYTGG
>Seq757
PIDTPLVSFESIKALCGIKNFSVTYAKSPTKEHYLISLWHQNTLNALIYALKTQNYRLSDLVKNTSSVAINFDKEEEFLNLNTLKDYELAVQILKKRANG
>Seq758
ANVVVTNPTHYAVALKFDEEHPVPVVVAKGTDYLAIRIKGIAREHDIEIIENKTLARELYRDVKLNAAIPEELFEAVAIVFAQVAKLEQERQKQKIIKPL
>Seq759
SSLQSFRFLSVSDCVDFSLFTLALILLILVLIYCKRLFGLYEYANTLILIVGLSVVVLCSSMFIQTKEYYGMRLGFYFLGLLGWLLEYVHNTLRRLEHQI
>Seq760
KSLFLNSLNTQRLIVSNKLAIDVQYGMLQSVRKNYPDVVDGGVREGPFWVLAGALMPSILIEIGYNSHAIESKRIQSKPYQKILAKGIADGIDSFFSKND
>Seq761
KKEDILLIKSPVGYPARAINTGVIKRIEEGNAPKIACVSNCVAPCNRGEEAKKVGYCIADGLGRSYLGNREEGLYFTGANGYRVDKIISVHELIKELTEG
>Seq762
VARYYDNDQAIKAKEQFSKVFSANLLPEILSESDFDEGVGILDVLKQIGFCPSTSQARRDIQGGGVKINQEVIKNESYRFVKGNYVIQLGKKRFMKLNIN
>Seq763
DAKVPMVYIEWHKRDRTIYKMMFYLGEKKSVLAGLLTFLNRNECNIVGVSYLGYKDKYSSHCEVSFEIATDKADWIRALINRKYQDRIVELSSLDDAYES
>Seq764
EIAEGKIDIDRIDERN
>Seq765
FFTTDTAATLRAIEIGSDLIIKATKVDGIYDKDPNKFKDAKKLDTLSYNDALIGDIEVMDDTAISLAKDNKLPIVVCNMFKKGNLLQVIKHQQGVFSMVK
>Seq766
FIDLAALWYEKKRLPFVFGRLCYYQNKDFYKRLSLAFKHQKTKIPYYILKEAALKTNLKRQDILNYLQKIYYTLGKKEQLGLKAFYRELLFKRIQKPKRF
>Seq767
IFGAAGARTEVPGCSLCMGNQARVRDNAVVFSTSTRNFDNRMGRGAKVYLGSAELGAACALLGRIPTKEEYMNLVSEKLESQKDKIYRYMNFNLMENFRL
>Seq768
SLRPYIYNWR
>Seq769
LLLLTQPKDRKDLFIVNALQNSDETLIEYASLLESDLRHDWVNYSSAIGLEVFLNTLDPHFKKSFQENLEDNQVRYHNQIYQALGYSFEPIKNESGTKKE
>Seq770
NAVTADSVSGYVFGGGVYRGFLWGILGRYTYATRASERSINLHLGYRWGSFASVDVNLQYYEVSMHTGYKVNDLTSPFNKAFKANTQDRSNLMVSVKFFF
>Seq771
HLRLILEPKPKDKENNPNLKDHQGSETIEIGETIKKALGEPVFPQDALDAALQIDKQLDSFKQDNLIDVKPLKDVLAQLEAELRKAINFQKQWLNSTKPN
>Seq772
MLFTVIFVAVLQAALGMLSVRQEICRNPSQPHNFKVLSILANFC
>Seq773
VVIYEPNLFQATITPLKDKTDFFTILKRLKKQDDGSFKTTINKTTYRLVFKDGKPFSLEFKDGMNNLVTITFSQAEINPTIANEIFVFKPKDENIDIVRQ
>Seq774
LFLEFIEDIKTEAIKTFSKIQFENEQDSSDAERYLDNFSEEREHESVTYRHEEALDEDLNVAMKAFAKTPKRNEPCPCQSGKKYKDCCAKSGPKKGLFAK
>Seq775
SMGSSQKEIQKTFFYLGNIIGLGGVALGVVLAFLSMYLLSVFPIISLPADVYGINTLPLNLSLMDFTLTLIGSVIIVGLSSYYPSKKASTIDALSVLRNE
>Seq776
SYMMDANAFTVFAFGGGVHRKLLWGLLGRLTYGPRANEQVLSLNFGYKFTKNFSADIKFEYYNVLMHQGYKMGWNGPKLDSQPATDQDRSHIFTEIVWKL
>Seq777
MNYETIAESNESTVVAEFHSNNERKSAYESEAELERAFIALLEKQALK
>Seq778
NELKLKFLYFYLQTIDVSYCVAGTPPKINQENLKKIAIPIPPLEIQQEIVKILDQFSILTTDLLAGIPAEIKARKKQYEYYREKLLTFKPLTPLNSKELA
>Seq779
DAPTLASADVGIGMGKGSELSKQSADIVITNDSLNSLVKVLAIAKKTKSIIWQNILFALGIKAVFIVLGLMGVASLWEAVFGDVGVTLLALANSMRAMRA
>Seq780
PSHSWTSKEMHELVLLAFKQQKLRKQSVFNGKLNEEQIERFCPLNAEAKKLLEQAVERFNLSMRSINKVKKVARTIADLNACEDIEKSHMLKALSFRKIS
>Seq781
CLEIINPKFIETGGSMMYREGCLSVPGFYEEVERFEKVKIEYQNRFAEVKVLEASELLAVAIQHEIDHLNGVLFVDKLSILKRKKFEKELKELQKKQKHE
>Seq782
AASMGAFLLSCGAKGKRFSLPHSRIMIHQPLGGAQGQASDIEIISNEILRLKGLMNSILAQNSGQSLEQIAKDTDRDFYMSAKEAKEYGLIDKVLQKNVK
>Seq783
RNDATKSVKITFIIDALAKEEKIGVHDNEVFQTLYYEAMMTGQNPENLIEQYRKNNMLAAVKMAMIEDRVLAYLLDKNLPKEQQEILEKMRPNAQKIQAG
>Seq784
LYKRAFGTLILGMNFVGETWFYETKIFKKWAKDPLSVYHPYMFQVMLNVGYRYRFSRYKNWAIELGARIPFLTNDYFKTPLYTLHFKRNISVYLTSTYDF
>Seq785
AGFVKVTILEPMSGESLDSFTMDLSELDIQEKFLKTTHSSHSGGLVSTMVKGTDNSNDAIKSALNKIFANIMQEIDKKLTQKNLESYQKDAKELKGKRNR
>Seq786
IAGIMGAKKTSELIPMCHPIMLNGVDIDILEEKETCSFKLYARVKTQAKTGVEMEALMSVSIGLLTIYDMVKAIDKSMTISGVMLEHKSGGKSGDYNAKK
>Seq787
GPALRDITPEATEKVCQKMLPGFGELMRMTSLKYVPTAILSRQSAGIRNKSLIINLPGKPKSIRECLEAVFPAIPYCVDLILGNYMQVNEKNIQAFRPKQ
>Seq788
LSFDIYEALLKTWFEKWHHKAKDLGVVLKMAHSLGDVLIGQSSFLCVSMGKNRKNALELYENFIEDFKHNAPIWKYDLIHNKRIYAKERSHPLKGSGLLA
>Seq789
DHLIDNLNTPLKDGDVISLLPPVCGG
>Seq790
GRGIGLFNKVNAYALQDKGYDTIQANEMIGFKDDERDYSVAGEILEYYRIKKMRLLTNNPKKIAALEKYAEVTRESLIVCANEHNQGYLEVKKLKMGHLL
>Seq791
LFWEYGLEAFVEVPSWQDLVITPLLGSILGEGFYQLTRYIQRNEGKLFGSLFLGRLVIALMDPIGFIIRDLGLGEALGIYNKHEIRSSLSPNGLNLTYKF
>Seq792
THDLAPLVRFHPIKEDFDFLTTDAFEVFFKALEYLKHEGGYLIFMNTHSKENNVVKDFGIGALVLKNLGIKDFRLLSSCEDRQYKALSGFGLKLVETISL
>Seq793
GYVLAPKAAQKLLKYSAKEWVMPIDCVMDRHYWHGVKNYVLEEFAIACDGMNAQNSNTEKQRPKKLPLSIRIGRSLHKSTIKFLDKVFRYSPKLIRIGKH
>Seq794
PLIAQKMQTSYTHFSIRNNAKVLGSCSYHNRLSFALLLVCAQKEAIDYVIIHELAHTIHKNHSKNFWRCVQIFCPNYRALRERLKQNTIFYAQLLKTLQP
>Seq795
IGLSSFFYSRTYSDVLNTVPFIQYAPTIKNGAITTKTAGMTPWYWVWNLQISTTFWERKKQSVNASLQINNIFNMKYWFSGIGTSLTGKKPRLLGASQRM
>Seq796
KMKFLERFLSPSEIVLCKDKSSSIAGFFALKEACSKALQVGIGKELSFLDIKISKSPKNAPLITLSKEKMDYFNIQSLSASISHDAGFAIAVVVVSSSNE
>Seq797
GPLYAIDAPFAVNLVSQNGRRYLKASISLELSNEKLLNEVKVKDTAIKDTIIEILSSKSVEEVVTNKGKNKLKDEIKSHLNSFLIDGFIKNVFFTDFIIQ
>Seq798
KKEMEIQTFLDDAFKLLPTLCLKNGVLNIIYLDPPFETSGFLGIYEKCFQALERLLKRFNPKNLLVVFEHESMHEMPKSLVTLAIIKQKKFGKTTLTYFQ
>Seq799
SLLIQRSLEFYLSDCLSPMEVCDLVLSDDEKLETNKPLCFIEERLRKPFTKQSVKEDIKNFYRALKTSEKPCEEIQFSKEQKIKQLLEEYTHKLCQIISQ
>Seq800
DFKDILNNLASLYQQSDLTYDVNFSLVRFLFEKHHAQFSFFKTQANALLDMGLMGLLETFSKSVGYERYLKEAAKIKPLISPGGLGERFKALEFVKKNKM
>Seq801
GCTTLEIANTTIKYWHFPGHTPGCSIIEIEGVIFSGDFIFYRSIGRYDFPYSNEKDMKESLLRFQNLDFPKDIEIYPGHGDKTSFFAEREHSKIWVSRMA
>Seq802
RGQSMSVLPHSACLACVFDKPPKKGLNPISGLFGVLPGVLGCIQASECLKYFLGFETLLINTLLIADIKTMDFKKIQAPKNPECRVCGTHKITHLQDYEI
>Seq803
LVGAVMGLMLALQKLDNPAEMAAGIAGAFTATVTGIMCSYAIFGPFGHKLKAKSKDIIKEKTVLLEGILGIANGENPRDLENKLLNYIAPGEPKKSQFEG
>Seq804
INVRGFTDDTPLVKTRFKSHYELAANRAYRVMKVLIQYGVNPNQLSFSSYGSTNPIAPNDSLENRMKNNRVEIFFSTDANDLSKIHSILDNEFNPHKQQE
>Seq805
KTRLKLAQSPLVALEIVPQETPYLEWQGARESYYLKVSAVVESVVILKIDINQGRSCSLYPTPKSVSLVRNQSVAYEILCENQPLWIEVSTNLGKRTFQF
>Seq806
RYKSFESHKINALDVFTTDAQIKELDLKVLKDDKGFFPNYQAGIVIRKEIVKKYPEALEILEKLDSKISDEKMQDLNYQVEVLKKSPQIVAKDFLERLGL
>Seq807
ALALKMGLDESLMDKFPNELSGGQAQRVGIIRGIIHRPELILLDEPFSALDSFNRKNLQDLIKEIHQNSHATFIMVTHDESEAQKLATKTLEIKALKQEQ
>Seq808
KDIWASKEFNQRFAKEISHFLNTQGHAYGFDGLNGLEILGYVPKDALKKSNFYAPIKKQARFFRPSALGLFHNPIKDARLHECFEKARALIHYQRSFFEE
>Seq809
KAYRSKGGAKDIIHTPSDTFKLLPSDKRLQWVQKLRDESHRYAINFHRSTKLKNMKQIALLKEKGIGEASVKKLLDYFGSFEAIEKASEQEKNAVLKKRI
>Seq810
LGFETPQKLPLKPKEEIQCAYYARLLVSDEKGVFSQISAILAQNDISLNNVLQKEILHSNKAKILFSTHTTNEKSMLNALKELENLQSVLDTPKMIRLEN
>Seq811
AEEEACGFLKSLGFEMVERNFFSQFGEIDIIALKKGVLHFIEVKSGENFDPIYAITPSKLKKMIKTIRCYLSQKDPNSDFCIDALIVKNGKFELLENITF
>Seq812
LTEENFESTIKKGVALVDFWAPWCGPCKMLSPVIDELASEYEGKAKICKVNTDEQEELSAKFGIRSIPTLLFTKDGEVVHQLVGVQTKVALKEQLNKLLG
>Seq813
VSSLSIKNTATNEKRELVVPGFFIFVGYDVNNAVLKQEDNSMLCKCDEYGSIVVDFSMKTNVQGLFAAGDIRIFAPKQVVCAASDGATAALSVISYLEHH
>Seq814
IQERVGIIKAYSEGVGTQGYVITPKIAKVFLKCSRKWVVPVDTIMDATFIHGVKNLVLQPFVIADDEQISTIARKEEPYSPKIALMRELHFKYLKYWQFV
>Seq815
TDFMGRTIRVTEANPKKS
>Seq816
VQGFFKYFAHFAGPVKWLAPFMFPIEIISHFSRIVSLSFRLFGNIKGDDMFLLIMLLLVPWAVPVAPFMVLFFMGILQAFVFMILTYVYLAGAVLTDEGH
>Seq817
GMGSIGAMTKGSSDRYFQEGVASEKLVPEGIEGRVPYRGKVSDMIFQLVGGVRSSMGYQGAKNILELYQNAEFVEITSAGLKESHVHGVDITKEAPNYYG
>Seq818
RLIIKEQYNKIFEEVDLIFTPVAPTSAHLFNYHASPLEMYLSDIYTIGANLSGLPALSLPVAKDPLGLPIGMQFIAKAFDEQSLLDVSYALEQELDLKLD
>Seq819
KAYELEKNHQAYFLDIPLFFEVGGKKCYPVSKVVLVYASRALQIERLLERDKLKEAEILQRLACQMDIEQKRAMSDYIIDNSSSLKDLNKQVERFLKTLL
>Seq820
EDGVFISVAKHPLLEHVSMQNALKNMGGVFSVAMPFVAPLRILSNKGYIYASFKTHPLKDLMTPKIEALTSVRYYNEDIHRAAFALPKNLQEVFKDNIKS
>Seq821
TKTQIAQFKGKISSYVYTTNNSDLSLRPFYESFLLEKKSDDFYTIGDKALDAIEISKCQMVLKKHSTDKLDSQHKAISIDLDFKKERFKSNTELFLECQS
>Seq822
KIIEVYECFSKRIPTSLLNSVINQATQKHPLPSDGGKLVKVYYATQFATKPPQISLIMNRPKALHFSYKRYLINTLRKEFNFLGTPLILNAKDKKSAQQN
>Seq823
KVEEGK
>Seq824
LLISGCSLFKKRNTNAQLIPPSANGLQAPIYPPTNFTPRKSIQPLPSPRLENNDQPVISSNPTNAIPNTPILTPNNVIELNAWAWAWLQNPPFHPLKPWL
>Seq825
MGVAPESTISPSQALALAKRAAIVDGYRQLGEKMYGIRVNAQDTVKDMVLQNSVIKTRVNALIRNAEITETIYKDGLCQVSMELKLDGRIWYRILSGARG
>Seq826
QKCSAKWIAARDLFGKVSYGDLFDDIVLGRDIFKGLGKRHLTPEYVIQRFQKSGEIILYERKNGLISFQNLTQKIAIRIEPYEPSLQDLEDNENADSELQ
>Seq827
MNMGAGWRDTNTFRLGVTYMGKSLRLMGAIDYDQAPSPQDAIGIPDSNGYTVAFGTKYNFRGFDLGVAGSFTFKSNRSSLYQSPNIGQLRIFSASLGYRW
>Seq828
IPSMKMTDLAKALAPNTPTKIIGIRPGEKLHEVMIPKDESHLALEFEDFFIIQPTISFQTPKDYTLTKLHEKGQKVAPDFEYSSHNNNQWLEPDDLLKLL
>Seq829
VQNKDLLVSINPNQFVKIGFKAEDNQQNAIKNAQNLLKPFKDNGKDCSVVALNLIKDSRPFGSLENELWLFSHHKTQKIPSMNKLEASFKILDFIKDNAL
>Seq830
QSQVLSFVVENERKKTFLQVKAKKQSVDFYALYPNLGEIGGVIYLKEKEKQLFLKTTLQRTKEVLKEAQNTLLGFSSVEIVCEKTPMLFAFEERLLDTIG
>Seq831
IGLSVNTLEQALKARHLDAVAYLGVGPIFPTPSKKDKQVVGVELLKKIKDSGIKKPLIAIGGITMHNAPKLREYGGIAVISAIAQAKDKALAVGKLLNNA
>Seq832
VKNAVIKGGHTEHFQGEYSNDWVFLEDAEFILNAKRFNTKNTHGTGCTLSSLIVGLLAQGLDLKNAISKAKELLTIIIQNPLNIGHGHGPLNLWSIKELV
>Seq833
KTDYVSDGKKVLSITGGSEYLALITGAGCLHAAACASFLSLKKDPLDSMAQLCALYKQAAFNAQKKVLENNGSNGSFLFYFLDALSLPIELENSLIKEEW
>Seq834
YIHQKREEEFQNIIEENRLNEEKAYSFMQHAFKGGEISFSGTEFPKIIEEKPSMFGKNSRYQEVKEKVAASLSRFFHRFCDLTSAIFKKNEVKKDEVNEK
>Seq835
MSYETIAESNESTVVAEFHSSNEKKALMRAKQS
>Seq836
TNELLTKFLYFYLKTNEIQIMENLVFRGSIPALNKADIETLTIPIPPLEIQQEIVKILDQFSALTTDLLAGIPAEIKARKKQYEYYREKLLTFKPLQNKE
>Seq837
ELEQ
>Seq838
KEFVKEGKKNKLKERNREKILQTYIERKEIKHFCALANIEKIKENDYNLSVNRYVEQEDTKEAIDIKALNSEIAQIVEKQSALRNRLESIIKELEGGQNA
>Seq839
VTNGELVFAHGFSFPSGHALASALFYGSLALLLCYSNANNRIKTIIAVVLLFWIFLMAYDRVYLGVHYPSDVLGGFLLGIAWSCCSLALYLGFLKRPYNQ
>Seq840
HIDTHNPQLMDLLKRLHASFGIGVIDLRTNEDKSAILLNAKYKEKIDYTVASELSAKNEKFSGFLKSVVDYDPNHPQRYKDEFDEVKKKEELYPNPSLSF
>Seq841
EKCVNALSGGEKHRMVLSKLMLEGGNFLVLDEPTNHLDLEAIIALGEALFKFDGALICVSHDRELIDAYANRIIELVPSPKGASIIDFKGSYEEYLASKK
>Seq842
VMIGSLFAGHEESSGETKIENGIAYKEYFGSASEFQKGEKKNIEGKKIWIQHKGSLKDTLVEMHQDLQSSISYAGGRDLEAIRKVDYVIVKNSIFNGDAI
>Seq843
VLKGMVGLNGVSLCHLSKEASEFLNRVNDNMIMHTIMYASPTFKMCVLMIIISFCLKNSSHLYQSNQMDWIKTTSACLLLSIGFLFIFASSQSVFLYFNF
>Seq844
LKYKVYNHTILTRNLNTIHNALKTLLKYPNVEIHDLRTMPLAKEIKRYKDIRHYDPIGSKEVLQAIASKKYLLTPNNIDSFKQKLIQTIENYQIPKEIQN
>Seq845
DYGYEEVFARQVEALGVKNDVLIGISTSGNSKNVLKAYEKAKDLEMKTLSLAGRDGGKMKPLSDMALIVPSDDTPRIQEMHILMIHILCDCIERHFAHKN
>Seq846
LNSDASIKRLKGDKRPIVSEKDRAFLLASLSCVDYVVVFEEDTPIKLIQALKPDILVKGADYLNKEVIGSEFAKETHLMEFEEGYSTSAIIEKIKRTCND
>Seq847
YIEDVIQASVKAMKAQKSGVYNVGYSQARSYNEIVSILKEHLGDFKVSYIKNPYAFFQKHTQAHIEPAILDLDYTPLYDLESGIKDYLPHIHAIFKGQCA
>Seq848
LQESLFKELGFNLDGIYFCRHAPEENCACRKPKPSLILQAAKEHQICLEQSFMIGDKESDMLAGLNAKVKNNLLLIQNPLKTPHSWIQCKDFKEMIDLIK
>Seq849
VYSFLASVILSHSAFMGAMLGLSFGLGTSMPLFLMGIFLSKISVSYRKFFNLLSKILMGVFGLYILYMGIMLINHKMPHAMHHQNNTTQHDHKGVHSHEH
>Seq850
PGLAQYIHAYKKSAKILEQPFKALDSLEVLPKSTRDAVNYGMVLSVIACIQHLAKNQKIYLCGGDAKYLSAFLPHSVCKERLVFDGMEIALKKAGILECK
>Seq851
EEEEVKTRRPEPIRDQNNATQQGETKNNESKNAPVLKENAAKKEVPKPNSKEEKRRLKEEKKKAKAEQRAREFEQRAREHQERDEKELEERRKALEMNKK
>Seq852
NEVVKAFAKYSYASLSRDKNLLEKSPILKEMSALQEVNLLYEENSKDAIKKAHQSLSTIPLSSSLYAIISVLKHYGMLEDIQQNPSKPTNLKKETIQGTH
>Seq853
GICLSLEVGYELQVRTRSGLALNHQVMVLNSPGTVDNDYRGEIKVILANLSDKDFKVQVGDRIAQGVVQKTYKAEFIECEQLDETSRGSGGFGSTGVSKA
>Seq854
LSEIVANAQVIDPSALAHNKVSFGSTIKILNLDNDKEFSYTIVGSVESDPAKGLISFGSPIAKSLIGKSKGDAVSIQLPNGESDFEILDIYYKEICFDEN
>Seq855
LAYRAKTMDFLIARMLVNLHYIGLANIFYNALNNETPGLGESQLHPELIQHFLSVEGLLKAYKEMDRERYFKESLRLREYLKHGSARKIANEMAFLLNLT
>Seq856
KENSRLNKETQNTQEDVIFPKALEEVEIYTKDNQVIVAKPSKRVFDEGIYLQYRSVLRENRLLKNHLSKKDFENSLLKIELRDLHKEIKLYQAQNLLKDK
>Seq857
AKKNQAHKIERVVVGIGERSAMDKSLFVSAFETFREESLVCKDAILDIVDEKVELECKDCSHVFKPNALDYGVCEKCHSKNVIITQGNEMRLLSLEMLAE
>Seq858
SNGRTLALAQVALANFANDAGLQALGGNVFSQTGNSGQALIGAANTGRRGSISGSKLESSNVDLSRSLTNLIVVQRGFQANSKAVTTSDQILNTLLNLKQ
>Seq859
KQLDNNLKKINSRWSPLPGGLNGHKYLARRVTESELVQKSPFVMLNKEVPNAYKRMGDYGLAVVQQSDNSFVLLATQFNPLTLNRASAEEIQDHECAILH
>Seq860
CNDAYTYHDGTQLICPSCLYEWNENEVNDEELIVKDCHNNLLQNGDSVILIKDLKVKNSSLVLKKGTKIKNTKLVNSDHNVDCKIEGQSLSLKSEFLKKA
>Seq861
FPLWLNLFLGQTIGAVIFFKLDKLIFSKK
>Seq862
VSLCHACGIKSAEVQGLKLGQNSVVKNAPRVEVYLKDSFLAFDFQNNHKEVFIPLNRHKDMQLDSALLATFGDAFALVDGRDLGNYESKLFEKRVSYTIV
>Seq863
HIEKEFEVWNWDYRADDSDYYTQPGDYYRSLPADEKERLHDTIGESLAHVTHKEIVDKQLEHFKKADPKYAEGVKKALEKHQKMMKDMHGKDMHHTKKKK
>Seq864
TAEKPKTPTDLAKCGSQLGLVHMHKPGYGVSNFYINWSPKTKSRWKGLLLSAVFNNVFNKFYVDQTSPYVMSPDMPGTDAVKRAIAEPGFNARFEVAYKW
>Seq865
YEVNEVAIEDIFFGYNPKSVIKLAQFRGALSLKILERIGNFSEYTPLQVKKALTGNGKAAKEQVAFMVKRLLNITSEIKPLDISDAIAVAITHAQRLKLH
>Seq866
RRDIKQTKCVNYNIALDVIVTIRAFLLDDEWDQSYLLLYHPTL
>Seq867
LLEQKQVDMLMGLDIQRIAFKKIADRILIFSKDTDLIPALKLARDEGLRVDIADLSNRLSLLSQDLKYNSDKVRKLSSNEVKDKLFSIRENLTKTNWALN
>Seq868
LHKNKLTIISKTDSIEIQDIQFNRENCSHTYTSKDLEKIQKDLEELEEGVPELFEELERDEESIAKNKKTIQEYQNKIANFQKYYKDIKDIDDYSALMAQ
>Seq869
MGIMQKVGLILMIIFSFAMSNDKKPPIDIER
>Seq870
IALAILSSFSPNEFESIIATKEVKRLQQVPGIGKKLADKIMVDLIGFFIQDENRPARNEVFLALESLGFKSAEINQVLKTLKPNLSIEAAIKEALQQLRS
>Seq871
KDAYSEFMFALKRLKILKAQMLELQKINNECYAKLISIENSFQHASITTKNPFKQENIVIYHRNYPKVSNSTAMLSHNESVNVIYEDHKIKKVPKSAIKG
>Seq872
LEQKKAAKISLISLFLGLAASLSLMPLLGVLGLALANSLSGLFLFVLTIKAFGFQLFLGIIKNLKSWLVILFLACVEILLLLAFKSWVTHLYLFYYFQGF
>Seq873
SSTNEKLDQNPKNKALKGEILANLKFIEELLGIGFKDPSAYFQLGVSESEKQEIENKIEERKRAKERKDFLKADSIREELLKQKIALMDTPQGTIWEKFF
>Seq874
LFNASANVEARYYYGDTSYFYMNAGVLQEFANFGSSNAVSLNTFKVNAAHNPLSTHARVMMGGELKLAKEVFLNLGFVYLHNLISNIGHFASNLGMRYSF
>Seq875
QRTPLLLLDEPTSALDLKNQALFFDAIKDEMKKRELSVLVNIHDPNLVARHSTHVVMLKDKKLFLQASTPIAMTSHNLSALYDTPLEAIWHDNKLVVYAL
>Seq876
NPVLLRSLCLVCVSVASALAVSVSGTIGWIGLVIPHVARLFFGANLQKLLLSSLLMGAFFLLLADVVAKTITPYDLPVGIATSVLGAPFFLWLLFRTRGV
>Seq877
PVKSNWEKTAFSVENFESEDSLYALEVNAAKSFYSGVYQNALSPKAVAQKIVFLSMSQKIKARYLIGLKTQLLLALYQILPSSWYDSLFRLIVLKRKRDA
>Seq878
TFKYPIPVGNLLTFLASINYVGNTSCEVGIKVLSEDIKTREITHTNSCYFTMVAVENGKPTPMPKYEPKTEVEIRRYEGALKRKEMRTRGYLKSGKHEGV
>Seq879
VRLGSHSELF
>Seq880
HCENL
>Seq881
ILLRLGSHSELF
>Seq882
ERKIKKMQNDRISFKEKMAKELEKRDQNFKDKIDALNELLQKISQAFDDKRDCCLGHEIPNIETQQAMRDVGNKETDLIVEDFSSYSNERKRALGVEAQS
>Seq883
FGGIALAGTSWLNSEYVNLATVNNVYNAKMNVANFQFLFNMGVRMNLARSKKKGSDHAAQHGIELGLKIPTINTNYYSFMGAELKYRRLYSVYLNYVFAY
>Seq884
IYFTHPSYLKAFKIEEAYYTNHLKAHLKETQKTLKALDYPFDFKTIQASVKKRAYQKPVVKKEKPPKSVNVNCEGLSDFTKKQFLKLKRACNDNTLRTPP
>Seq885
ACMEVRENFEWRGLGNIKRSALKLKEAFASYDAEEVFKEYLSHKTSKENKACKCGEILKGIAKPLDCSLFATTCTPQNPIGSCMVSSEGACAAYYRYKRV
>Seq886
DEKEALESIELYQEMIARMNETQ
>Seq887
PSSYNLGAAMNIVLLSVPEGDDKVLKYPTMFMCADAVIISKADMVEVFNFRVSQVKEDMQKLKPEAPIFLMSSKDPKSLEDFKNFLLEKKRENYQSTHSF
>Seq888
MMKAVFINVWYLLLTIILLIIIWRIIRLVLKNKDDSNDKVG
>Seq889
K
>Seq890
FEMCAYRIKKHIGAYMVVLKKVDAIIFTGGLGENYSALRESVCEGLENLGIALCKPTNDNPGSGLVNLSQPDAKIQILRIPTDEELEIALQTKKVLEKTE
>Seq891
VVAVAQTSLEYLKAMHSHILKKEAPFAVGLFAGETLEKPHFLSMSLCKQQCELEADLIESVLQIKSEIITPLAFQRGLEKKAKKQIKKVVLPESEKMKGF
>Seq892
IIQKVGKNLKVSVISHNNSLQTFLDNQQDLKNSLNALGFEGVDLSFSQDSSKEQQAPKDQPKEPFKEQELTPLKENALKSYQENTDNENQETSMQITLYA
>Seq893
TNEKGEKVPKGNYKIKAEYNLDSHSKQYLQTRIGRGEVESVIFDKGKPMLRMGEMVLPIDSAIEFYQPDQKPLEQKLSDQKPIDQKPLDQKPQTPPKETA
>Seq894
GILAFTNDQGLRKIGGNLYEMQEGTINGENRPLSGNPILGWDEEGKLKFGKIRHKYLETSNVNAGNALTNLILMQRGYSMNARAFGAGDDMIKEAISLKK
>Seq895
IAWEKYFQKLHKDLGKNTNRDYYFLIISKNDPKDVFINSLKGIQTLQPNNLPFQCKWDNNREIIQRDFDGSKNSILSALAKSVELRVYLAFKEVFGEFFE
>Seq896
FNENNWFEWGRMHHISPKKRIYVNAKTHQKNPFFIHQCPNYDGSILALFPYNQNLDLQNLCDKLNAINWQELGFVCGGRFLFSQRSLENALLPKDFLNLG
>Seq897
NEATQGCGVNLLSVHASKGLEFKDVYIIDLMEGRFPNHKLMNTGGGIEEERRLFYVAITRAKENLWLSYAKNELRENAKPKEHKPSVFLYEAGLLKPDSK
>Seq898
DMGFFSGIQLAGETFQSTLRDDPNVKLHGKINNTHFQFLFDFGMRMNFGKLDGKSNRHNQHTVEFGVVVPTIYNTYYKSAGTTVKYFRPYSVYWSYGYSF
>Seq899
SLNAGFFGGIQLAGDTYISTLRNSPQLANRPTATKFQFLFDVGLRMNFGILKKDLKSHNQHSIEIGVQIPTIYNTYYKAGGAEVKYFRPYSVYWVYGYAF
>Seq900
SVGGIHKRFAWHVFGRVSHANKNALGQVGRANEYSLQFNASYAFTESILLNFRITYYGARINKGYQAGYFGAPKFNNPDGDFSANYQDRSYMMTNLTLKF
>Seq901
PYRNGPTDIDRRPSNCPKTPGIFHVHKPGYGVSSFFVTYKPTYKKLKGLSLNAVFNNVFNQQYIDQASPVMSPDEPNQDKYARGMAEPGFNARFEISYKF
>Seq902
AQASAGPMALIGAIKMETKSASDFIPKGKDYAISGAATFLTNFGDRETVMGAYRHNHFDALLYYTHQNIFYYRDGDNATKDLFRPKAENKVTEVLASKTM
>Seq903
MSPLTPLRNPLTQEDRFFQEIIA
>Seq904
TLKSLVRAPNAFKNLIRRSAKTTFIYPNSKAVRVIRGRHGDFLNRFKTLYSTSANLTQCAYDKEIASNLADVIVSDERGLFESSSSKIFRLYKDKKVRIR
>Seq905
LCATEGTHKALEKAGVKSLKVLKISEGRPNIMDLMMNGEISMAINTSDHKSQDDAKLIRASVLKNHVSYFTTLSTIEVLLLALEESSKEDELLALQDYLK
>Seq906
VYALKTKNDLANMGKMLFIALIVVVVCSLINLFLGSPMFQVVIAGASAILFSLYIAYDTQNIVKGMYDSPIDAAVSLYLDFLNVFISILQIIGIFSDRDT
>Seq907
RVPSLDVSMIDLSLFLEKKAPKDPINDLLIEASKGVLKGVLEIDLKERVSSDFISNPHSVIIAPDLTFTLENMVKIMGWYDNEWGYSNRLVDMAQFMYHY
>Seq908
INFALESRHYFNKNSYYFVIADVGRDLFINSMGDKMVRFIGNNTLSYRDGGRYNTFASIITGGEIRLFKTFYVNAGIGARFGLDYKDINITGNIGMRYAF
>Seq909
LGFALAGSSWVGSGLSMWVSQTDFINNYLTGYQAKMHTSFFQIPLNFGVRVNVNRHNGFEMGLKIPLAMNSFYETHGKGLNTSLFFKRLVMFNVSYVYSF
>Seq910
KNKASIVVIIDEVDSNNYGLGGESVHHLRQKN
>Seq911
DVFILEDLKDFLGRYYVLNSIEEVDFNALEKRLIEENIKEIIFAFPPTLANDSLMLYIEDKLQHFHLTFTKIAQGVPTGVNFENIDSVSLSRAFNSRIKA
>Seq912
GERFLKKEVAPTGLLDGKKALYAKNLSLEIEKEFQHNLLSSHAKTLGSRRFFWVFVENVTSQYVKEKAQFELGFYLPKGSYASALLKEIKHEKGENNDEF
>Seq913
LARMILWVLQIILPFLTLLLQMYLSRTREYMADSGAAFLMHDNKPMIRALQKISNDYTNNDYKEIDKNSTRSAAYLFNAEMFSTHPSIKNRIQSLRKRVI
>Seq914
NISVGYIPKEKIVGISAIAKLIEIYSRRLQIQERLTIQIAETFDEIIEPRGVIVVCEAKHLCMSMQGVQKQNAIIKTSVLRGLFKKDSKTRAEFMQLLKS
>Seq915
IKDEELFKWLQAFGLKMGLCFQVLDDIIDVTQDEEESGKTTHLDSAKNSFVNLLGLERANNYAQTLKTEVLNDLDALKPAYPLLQENLNALLNTLFKGKT
>Seq916
KLLNVNVPNCSLQEYQGERITPKGYRLYKKEVHKRTDPKNESYFWLGLHPLEWQKRENEDRLSDFDAIASNHASITPLNLDLTSYDDLKSLESWHEGMLK
>Seq917
IVVAYDRSDAMTSYYINVIVYELQKLGFYNVFTQAEFPLDKAKNVIYARIVRNISAVPFYQYNYQLIDQVNKPCYFLGGQFYCSQTLRIITLSMALASKF
>Seq918
MLFSWGAVLLLSNPTDYYAINGFSEQILMSANSHFILDWYDVVLQKRVLYVDGSVSGRTCGYQMLYRDLIKSTIKRIDFNRPERYYYNLRLPLYQPCYRQ
>Seq919
ESYALMFLYYLTKILQKSVFSNDEGELKVSSVRVHETKNGYAESFLKDLENPHFKSLVHDHCVSFSQGIQNLWHDKDFFNKIISDEKQCFFHAKPLHQIP
>Seq920
LEEESKRIHLKALQNILNNAKSAHFKFVLESQNAAQSIIEIQSLLKQLSLKNNEIFLMPLGTNNNELDKNLKTLAPLAIKHGFRLSDRLHIRLWDNQKGF
>Seq921
LIGICGLNPINQTEAELCKFHINSAYQSQGLGQKLYESVEKYAFIKGYTKISLHVSKSQIKACNLYQKLGFVHIKEEDCVVELGEETLIFPTLFMEKILS
>Seq922
CFCAGIMNFCPIFMSDVFSAKIRFSGISFAYNIAYAITAGFTPQLSSWLNAKAIAAPESLQSYGLSFYIFVVALIAFIVSLLMAPIYNKSNTQHEVSPTA
>Seq923
LAKHQTSPLKITNDAIEEMMCSSSHARVFPILQILYPHLKYKTTTFHIDHIYPKSKFKKENKKLDKDFYGWGNYLFNLQLLEGAENQAKKDKNPEIWLKE
>Seq924
LNVRYFLPDIQREYVWLKKADEKKIEQLFDSILRGYPIGSFLFWKLQKEDIAKSDEQDSDKLNFQLYQFITNYDVRKPHNEKIRIEQINRDDLYIVANSV
>Seq925
KDQWDSSLSLGLNYLQTFWHVIFFQALKVATPSLSNTFISLFKETSLASVVTIAEVFRIAQQKANASYDFLPIYLEAALIYWLFCLVLEVIQKRVEKILN
>Seq926
DAQIVSVDSMAQALLLVAQKRADLTLNSSLAILNYLNTHKDNPFKIAWESKEKDGGASFVINKHQEKALELINQAMQRLINKGVLKRLGEQFFGKDVSQP
>Seq927
NEETLVGVLALGYADGLMRALGNRIQVAINNQLAPLIGKVCMDQCFVKLNNIQAKEGDEVILFGDKSAKANDASEIXALLNTIAYETISTLSKRLERVYI
>Seq928
LGTVVIFTTMIFFAYSTIIGWAYYGEKCTEYAFGEKKVKYYRLIFLASVMVGAMAKIDFVWNLADLSNGLMAIPNLIALILLHKVVYSETRWYFSKHSNK
>Seq929
NNALIDKEQIANMKKNLAAFTQPFEMKDAIEWCGFRPLTPNDIPYLGYDKRYKNLIHATGLGWLGITFGPAIGKIIANLSQDGANEKNADIMLFSAFFRD
>Seq930
LVFVSGQLGIDVSTGEFKGADIHSQTTQSMENIKAILKEAGLGMDSVVKTTILLKSLDDFAVVNGIYGSYFTEPYPARATFQVAKLPKDALVEIEAIAIK
>Seq931
SS
>Seq932
ASESDIILIVSAILSGAVYGDHTSPISDTTILSATGAGCSVQSHFITQLPYATIAMLCSAVSLGVASFMYSRSLALLIGVALLVGVFYLLKKFYGENLKT
>Seq933
AGSGMIGIDIDKRTFYKRAFAFTMKSLFGENLLLFVKLKHSALTSKHMKGPLENRHHHSFTKNYEKAVNGCQKYFHIKLPEGAPSNFKSGSYMATMVVRF
>Seq934
TLKISELCKKVGYDKNDYLKLAQKAQKFLVPDQWFQFFEILSQEDDKAQKAFLFVLLELEMNDLAKEHLAVLSFEEYMLLNAYMDLKQEHKKAYKLEAFL
>Seq935
LAQKSYSLAFEPYLNPKAKNIALHPKAQRGDSFAFSKMLENHLNINFFIAGAYGFEENFLKDCQAWSLSEMTFSHEVAKIVLCEQIYRALSIIFKHPYHK
>Seq936
RLSEAKLPFISLLSDPTYGGVSASFAFLGDLIIAEPGAMIGFAGPRVIKQTIGADLPEGFQTAEFLLEHGLIDMIVHRKDLKKTLSDLIAMMTHKTSKIF
>Seq937
LDDGANKLAKQHPLRVILEMYATLLNFEGRLQSYNSCFLCDAKLERSVALAQGFILAHPSCLKAKSLNLEKIQAFFRTQSTIDLETEEVEELWRTLNLGF
>Seq938
RELLKVNATTLKVFGVYSEECVKEMLLGVFLNFKVDLALAMSGVAGPNGGNKANPVGTIYIGAQKLGSQALIDRCFFEGNRESIQNKSVEHALNMLARML
>Seq939
FHEIMMKYKKRFMEQFHESEQTTTNISYAIYNYLATKIQVSNTYTNLKSEVAVVKIKLVGCQIEQIKRYLKASVENLNDNEIAYIAKVAQKEFGSVCALR
>Seq940
VRVIPSFAQMLGVRFNHSMQRLESYILEQCYIAVGQICMGVSLMGLDSCIIGGFDPLKVGEVLEERINKPKIACLIALGKRVAEASQKSRKSKVDAITWL
>Seq941
NELRYPSQLIEAFLEGVIVFLMVMWAKKHTKTHGLLIVVYGLGYSLMRFIAEFYREPDSQMGVYFLNLSMGQILSLFMVIVSLGILLYATKNSKKIKENQ
>Seq942
PILTFKTTKAFSKISKKGQEAVTIITPLKIINKKTLLKVGIKTGRTHQIRVHLKHINHPIIGDTLYNNEPSLAKRLMLHAHKIALLGYEFEAIAPKEFEI
>Seq943
LVDSLGELNNFYQIADIVILGGSFVKMGGHNPLEPAFFNARLITGEYIFNQVALFELVKPYKIVPKEDLLDALLDYKNLGMARFLENGHDLNELLAFIKH
>Seq944
ETQQIIFKKKEELVEKTEPKIYSFYERIRRWAKNTSIVTIKKQACGGCFIRLNDKIYTEVLTSGDMITCPYCGRILYAEGAYENSAQPPKESQEESQELV
>Seq945
KSSLGVGSLACVKSSQTIKDLAFVCGSGASMFSSLKAQSCLITGDVKYHDAMIAQSLGISLIDATHYYSERGFALIVAEILHSFNYLVTIENFKNPLQII
>Seq946
YHFETASVKRLLEMFKNAQAEALHCLENKLPLPAYDFVMLCSHFFNILDARKAISVAERQNYILQIRDLAKGCALLYKEQEEEREERLKNALTKAENGVS
>Seq947
AFFGGKTETFLGLSGAGDLFLTANSILSRNYRVGLGLAQNKPLEVVLEELGEVAEGVKTTNAIVEIARKYGIYTPIASELALLLKGKSVLESMNDLIRRA
>Seq948
QKKLREWRRTKNQQNNNKTFNTNDTNSFETIQSVIAEQLNVDAVQVTPEAEFVKDLGADSDVVELIMALEEKFGIEIPDEQAEKIVNVGDVMRYIEKQLI
>Seq949
YEKAIEQDANQFKRYQSELHSVRLDLMQKGFDDFSDKIFRRIENLEKEFSEQERSKRESLARLNEVIDLFKEGIDKVFDRVSAFTWEKYKEQNDDEEDDD
>Seq950
DYTDKLPSEIRGKTGFLKGDEADAFIQSVGNYVRNFESEAKKDVKGYIQGLREALERQNFASDTLQKLKENMQNLQNQVQNKEQSIAQLDAQIQALKGIQ
>Seq951
RHHLPTALENAQKSLSSSLNKTMEALIQTNPNQRGIFEKAIKNGVILTSGACFSMYKDFKNQASWESKKEECYNAWRNLTNAYPLTLLTALINLKKAYYS
>Seq952
RNEEKERAKLENLIEVRVIPEIQYKLKKVLPGLFNEALQNSLKSLKDRCELEITHKKQEIALAQKEKEKHLNDLEDQKQILENKINALSDLEQQYLKDQQ
>Seq953
IKIVL
>Seq954
GIAVLNGVVMIGYFKELLLQGKSVEECVLLGAKRRLRPVLMTACIAGLGLLPLLFSHSVGSEVQKPLAIVVLGGLVTSSALTLLLLPPMFMLIAKKIKIV
>Seq955
LATALLDEGNYHVGEMVEMYIQGSQPKDSVLIPSNALIRNGKDYLVFVRTPKGFRPVVVQVLEERSKIFIVNAQNLHPNDSVAVGSLIGLKGMINNLGEE
>Seq956
NEVMKRNIRINANSYLNQLKTKEAYIETQKEAIANKKRLMEMGRIAYEAQKIGLFEYLIYQNSYMDALITLAEAKIEYIDISALLEETLGESLTRLGELH
>Seq957
LANINKDRNPNESSEFSTNLFKEPKEHALFEAFNAIKMNAFESLDSKIEAYFGLHAPLEEYFKSVLVMDKDIEIQKNRKNFLWGVYQSFLEIGDIKEIAI
>Seq958
AEKSQEMKETTSEQTKSKPEKAKDKPMYLAQINSTDFTPVKKSPKKPAKVSQKHSFKNNIKNNVKNNAKTASKKQEMCKNCSPGQRNAILANHITLMQEL
>Seq959
GNFEASVKAVEAVDACLGEILSLAKKLDYAMLLTSDHGNCERMKDENQNPLTNHTAGSVYCFVLGDGVKSIKNGALNNIASSVLKLMGLKAPATMDEPLF
>Seq960
VVPKIIE
>Seq961
KNKALSGFIFNTLQNALKPLMEQQVVSDLRHLGMVFAFEVFIQTKERLSLAVFKKTLKKGLLLRPLNNTIYLMPPYIITHEEVKKAVAGLVEILDELRKG
>Seq962
KGKSVGYVSPNFGGTISELNQEESAKFINALFNRQEKKGFIAINNKVVLYQITEQNFNHSFSAEESQYMQRLVNNTKTDFFDKALIEELKKRYKIVKYIQ
>Seq963
DPRFSVVVGLILYKAGGHTNYERDSKGVIRYHESDDYTRTAHQSSPTPHIHSSPTERNLSDLKAPSAPLNTAKNDDFLPIKPTEQKGFFKSFLDKISKFF
>Seq964
PDYPMMAYSQACDFIQDQAHQDVDVKFGQHTSDNIPIDHVRVTIIATGAERNSGGASLESIATPSQPVVKQTRKVGNGEYLKIPTEEELSIPTTMRIQQD
>Seq965
MMFTVAVLMLAFLIFVHELGHFTIARICGVKVEVFSIGFGKKLCFFKLFGTQFALSLIPLGGYVKLKGMDKEENEENKTHQANDSYVQKNPFQKLWILFG
>Seq966
YGYYLARTFSMSAIGHESDFLLSDLVADLRASTPSNAMEILLPNSDEWLQKLDGFNVKLHRSFKILLHQKKAHLEHLADFLEKRNYPVNHSEPGSQALHR
>Seq967
FVGSLIGSLWLYMVGFYYFYGVPFLSYLSGCYESFSFSACYPHSLQLLPTLMQYSPIYSIIKLLAHFNIEITSKIIISLVWVCIGLYFLLLQAFFSLTNY
>Seq968
IEWVCGVGYGSDIELVHKTIKDVIDAMEKIDKNMPTFIGITDFGQSSLNFTIRVWAKIEDGIFNVRSELIERIKNALDANHIEIPFNKLDIAIKNQDSPK
>Seq969
MEKYNDKMKEVLNDELTYYLNKTIKEWVYNINYGL
>Seq970
AIVIKIILGFCGKILPCRLCLENLSLLPESFDSFSHVYKGKRLQKRLVLRCFHHYYSNDSLIFHSQSLFLVSFFPCCFLFFFCFTAKRMALMPCVSLALV
>Seq971
TNATQGDKHPIYTELDIAFSDGKNLYVAECKSGELKNKGVLAALSADAQIFGGANAKCILISIDGNLGQVLQEKVKILNIEFIFKYFKKNIENYINNSRR
>Seq972
QKSQISLVFGMNALVPLGTIKTL
>Seq973
FIKSVIDEIATQSNFIIIAMESDIDHLHLMVQYIPRMSISSIISRIKQITTYRVWRDKRFIPLLQKHFWKEKTFWTDGFFVCSIGEANPETIKAYIENQG
>Seq974
TGKKHESITKFTCPHCKTTHHRDYNASVNIRNYALGMLDDRHKVKTDKARVGIIRSDYTHHTNECVKACGASSNGVSSKYGNILDLASYGAMKQEKAQSL
>Seq975
DAQSQAYANFNQRIKLLTLKYLKEITNQMLFLNQTMAMQSEIMADDYFRQNNDGFGKEENHIDKQLTQKRINERERARIYFQNPNVKFDQFGFPIFSIWD
>Seq976
PKYQLHSSNNIKPLMSNTELLNMIELTNIKKEYVMGCNMEIDGSKYPIHKDWGFFGKAKVPETWRNKIWECIKNKVKSYDNTTTKIGIVWKKNTYSISHH
>Seq977
VDGSQYLNSGWNLSKEFPQVI
>Seq978
HIPMENILHVLSINPYQ
>Seq979
AVALHNDNNLFDKLLSSQKITKQDLLTLQNSLQELDKKRYSIEIDMVEPISHYKDLSLSAYDFLIDKIDQIKTATYSNSHDNADDLDNSNEYTPTPKRRR
>Seq980
GAYLFKKDKQKAQNSLTLYSFIPLIFKLAQIKHYKQYGTGLHLFRHSFATLIYQETQDLVLTSRALGHSSLLSTKIYIHTTQEHNKKVALVFDSLIEDKK
>Seq981
HYDNLNLEKVLEHAKDTKLEQKEIQAITKEPNNDEPWIEFGKKEQARAKAHYQAMLEKEKAKELAKQQANTLHSNELDDDPKAHAGLKQNDNTNFKGRNR
>Seq982
TGKKHESITKFTCPHCQTTHHRDYNASVNIRNYALGMLDDRHKVKTDKARVGIIRSDYTHHTNECVKACGASSNGVSSKYGNILDLASYGAMKQEKAQSL
>Seq983
FIKSVIDEIATQSNFIIIAMESDIDHLHLMVQYIPRMSISSIISRIKQITTYRVWRDKRFIPLLQKHFWKEKTFWTDGFFVCSIGEANPETIKAYIENQG
>Seq984
NAEKRASLVDEREEVKEQANQEAYRPMKKAANDDYDMGM
>Seq985
DMLERIRDIQALNENLKACIVMNRIPTIPTLKEKKALIDFINQNNANESVFLMDNLLSERIAYKRSVSEGMGVMEYNDNKAKNEWSQFYDELNGYLRIKK
>Seq986
DKASKL
>Seq987
GVLIAFATDICMERNEHKKEEFISLKDSCTQSQAKIYNNKERFDKFIQDYQKDLKTCLLDTSNTKEEVEQNFSQCQKEQLRDDNKGLGFTLEELVKKYAK
>Seq988
LKFLTQANENDLPIYERGQRDKIIKRCEKSLNFLQKELQCFKTLLKSASIALENLQNNHQITAVTQDTQENTNALKNTTQDFNKTTNEPTNPNNNYGMDF
>Seq989
QNNPHAHVIINKTNKITNKQLCFNSKDSCKEFYHTLRETFKDYLFANSKGELQYSNTPNIYKAIKDIETELDALENRLETIRVLGMKTIFIKFWVVQLLK
>Seq990
ITDYSQYNEKQLHNFLNSIEKQLLKAERDKNKAIKKIQECELQERMIRQVLAQKHSQEKEPTPSLLNTIASKDDPEYDVSFGDFNDFLQIAKQERERHNA
>Seq991
MDDLEYAKQVSEEVGKMTRKTRSHSTEKGQLITGGTSSIGKEAWDLLSAQDIMNIDKDEVIVLVSGHKAKPLKLKANYYFKNKELLSRINWEVKPNEEVF
>Seq992
FLGSVFAKVCKDFESELVEFDGESDHVHLLINYPPKVSVSKLVNSLKGVSSRLTRQHHFKSVEASLWGKHLWSPSYFAGSCGDAPLEMIKQYIQDQETPH
>Seq993
SKDLKSFIYTLINYRTRSSYEKRNKCILLLIILGGLRKSEVFNLELRNIVLEKEHYILLIKGKNNKERKAFIKIAQTDIDTLAPLIRILLESIAKNLLSH
>Seq994
VYSIVGKYLEHARIYYFKHENIYFSSADLMPRNLERRVELLIPATNPKIAHKLLHILEIQLKDTLKRYELNSKGRYIKVSNPNDPLNSQDYFEKQALKTF
>Seq995
FAPKEMGGLSGKCLTKKSREIFKELAKAFFNKSVLVSVGGISDAKEAYERIKMGASLLQIYSAFIYNGPNLCQNILKDLVKLLQKDGFLSVKEAIGADLR
>Seq996
NVKAEALQKEIVALLEKLKKGEITQAELDKLKINQKADFISNLESSSDVAGLFADYLVQNDIQGLTDYQRQFLDLKVSDLVRVANEYFKDTQSTTVFLKP
>Seq997
IMFSGGCGVISVTGNLMPNLISQMVNCALKQKYQQALEIQNKLFCLHQALFVETNPIPIKMAMHLAGLIENPSYRLPLVAPSKETIQLLEKTLQQYEVIA
>Seq998
YAGHGNSKNAVETMVKYAAVDLGEFNIRVNAVSGGPIDTDALKAFPDYVEIKEKVEEQSPLKRMGNPNDLAGAAYFLCDETQSGWLTGQTIVVDGGTTFK
>Seq999
LCAILSYLVPNASNALSLIGNGVSIFYLHKLYRELSLYTQERFFLSGFRLLLFSFMLALLGILVQALVIIFLTTAVVLMCVALGFLARAFLNFSQVFLKA
>Seq1000
ADKILILSAFLGLVYLDRVNAWIPFVILGREFFISGLRVLAANEKKDIPVNALGKYKTVSQVVAIGALLADVTYSYALVAIAVFLTLYSGIDYTIKYYKS
>Seq1001
INVISFTVIIVWVSVSVSQYSFRKQYLKAGHSLEDLPYKAPFLPFLQLIGITGCAIGVIGSAMDKDQRIGMILTIVFAVICYIGYYFTQKANENNKKDLI
>Seq1002
MKKTLFISLALALSLNAGNIQIQSMPKVKERVSVPSKDDTDLFLPRFY
>Seq1003
SAQNGAQGQLNGLQVEDLTQETKRSMRLSDDVQGVLVSQVNENSPAEQAGFRQGNIITKIEEVEVKSVADFNHALEKYKGKPKRFLVLDLNQGYRIILVK
>Seq1004
FPDNDPKYKNASSKELLKIVLDFSQSIGFELFEMGATIFSEIPKITPYKPAILENLSQLLGLEKSQISLKATTMEKMGFIGKQEGLLVQAHVSMRYKQKL
>Seq1005
EELKKDEQLKLLELARSCPIVLSYTHKEPLEFPKIVSIECGNKPLSLFNNHTTFLSIQEYEKEAIRHFSSTCTDTELANKLGISRKSLWEKRRKYNLPRK
>Seq1006
CVVGDKGDNIKGVKGIGGFNYKDFLNEDAKEHELWEQIIQAFKIKEDLSDSEAKEKALLNMRLVNMHQMTHHGVIKLWEPEFKKTFFPKKPQRPDFKRIS
>Seq1007
DRTKFYGRGINAPGVPAIYFANSSISGYVFLGLKTKRVRLDAMVAFGDYQEYSLMSSFRVWTYRSLSFDMGGGYVYAYNSKATRKSLGNSSFVFFGKFLF
>Seq1008
IHIEEDEMYRREKDDITQIFDLPLKTALFGGKIEIATWHKTLTLTIPPNTKAMQKFRIKEKGIKNRKTSHVGDLYLQARLILPKTETLSNELKALLEKEL
>Seq1009
TLRQYEKEGLIEPSRTDGKMRLYSQRDMDKIKTILRLTRDMGVNLAGVDIILRLKEKLDELDNLNKELQDALHKHSKNTKTPTKNLNTPTNFYELILFKK
>Seq1010
KQIGYPEARIILSQCVIYLACSPKSNTAYRAINQALDCVQKGSLYPIPKHLLPNAKDYLYPHDYNGYVKQDYLEKPLDLVSSQGIGFEKTLLEWLDKIRN
>Seq1011
SIRQKDKNTSISSVYRILNFLEKENFICVLETSKSGRRYEIAAKEHHDHIICLHCGKIIEFADPEIENRQNEVVKKYQAKLISHDMKMFVWCKECQESEC
>Seq1012
NPKLRNRSDKGVVFLSDLIKVGKRSYKGGKAYNFYDGKTYYVRVTQNSNGDLEFTSSYDKWGYVGKTFTWKRLSDEEIKNLKLKRFNLDEVLKTIKDSPI
>Seq1013
ESHKKYVDFQLIVKGVEGAKAVGINQAVIKNPYDEKRDLIVYEPVSEASFLRLHAGMLAIFFENDAHALRFYGESFEKYREEPIFKAVVKAPKGLIKLKL
>Seq1014
EVKTHDASLENIEIRNISMLLDVKLNVKVRIGQKKMILKDVVSMDIGSVVELDQLVNDPLEILVDDKVIAKGEVVIVDGNFGIQITDIGTKKERLEQLKH
>Seq1015
SGVSVDMIVFLGAVELSLKEMLDLDVGDTIRLNKIANDEVSVYVHKKKRYLASVGFQGYRKTIQIKEVIYSEKERTKEILEMLEEQRRGKVGDIMKIEEE
>Seq1016
IKEAKTASDIYALVPIDEQFNAIEQDEITKKIEAEELLEHVQKALNQMSEREQILIQLYYFEELNLSEIKEILGITESRISQIIKEVIKKVRKSLGVDHG
>Seq1017
RQISKSVQAIKIDANNNAIKYPPSVDNTVHNKMLSGSLNFNTENTNPKKNPTTTEKWIKFCTFIQAYPKYFKSLLKKLFKPSFGISKAPVSNLETKRPAI
>Seq1018
ANMVAQPKEGRATYERLFKVAKNNIASLELHYLGAIENSSLLKRYVRERKILRKIAPNDLFSQSIDQIAGLLVSKLETGALEIPKEGLKSFFKRLLKYLG
>Seq1019
FIDGGYNIDVSLVLSVTTKYEDMKDIYDSFGVLGIDTLIFTKLDESRGLGNLFSLVHESQKPISYLSVGQEVPMDLKVATNEYLVDCMLDGFSNPNKEQA
>Seq1020
NPPFGYTKQPNFYNATIILKTSLSLRHFFALVFYIERRFGRQRKRDFKDAPRTLDIDIIAFNQVILRQNDLALPHPKWSERDSVLVPLALQQILFKKGEW
>Seq1021
VKEAQEKAISGIRAGMTGKEADSLARGVISDYGYGQYFTHSTGHGIGLDIHELPYISSRSETILEEGMVFSVEPGIYIPGFFGVRIEDLVVIKNSRSELL
>Seq1022
SDYEGIIINPGAFSHTSIAIADAIMLAGKPVIEVHLTNIQAREEFRKNSYTGAACGGVIMGFGPLGYNMALMAMVNILAEMKAFQEAQKNNPNNPINNQK
>Seq1023
YRAKDLILCYERYDNQIIHILATRGIIGFLIWLFFLLVIVKIFWSGIKQNSLISFFILMTLAFYLIFGIGFDPFDFFITGSFFVGMIMMAVFLKKDKSAF
>Seq1024
LIEKLGIKDR
>Seq1025
LTFSTDSEQFLLNKLRENGTSKSLLLNVGELQKLIEVVSEEAMKVLQKGIAPVILIVEPNLRKALSNQMEQARIDVIVLSHAELDPNSNFEALGTIHINF
>Seq1026
DCSVYYQDKKGFLSYSMGGISVLANLFLTQNPDFDFYMDVNAKGNVSLRANGNCDVCELSQMCFNGGGHRNASGGKIDGFRESFNYRDIKEQIEEIFNNA
>Seq1027
GDLTISPDEEKIIYKGREVEVKGKPFEVLTHLARHRDQIVSKEQLLDAIWEEPEMVTPNVIEVAINQIRQKMDKPLGISMVETVRRRGYRFCYPKPACEE
>Seq1028
LKKRNESKPTILLAHQPKQIRSLKESHSVDLVLSGHTHAGQIFPFSLLVKLAQTYLHGLYKHSPTTQIYVSSGAGYWGIPLRFLAPSEIAYLRLLPKNQA
>Seq1029
AIKGEGLFAFVVLCDGAKCNLGESLELLKEMNHILSIEIGKIAKLDNVMYVPGLPKTRSGKIMRRLLKSIAKKEPITQDLSTLEDVNVVKEIMSIAQMEE
>Seq1030
LDICQQVSEIISPLLDVCDFIQDAYILEVSSMGLERTLKTPKHFKLSLGEKVEVKLTNKESFQAVLKDANDLSADFELEDHAIKSVEYKDLKKVKTLFEW
>Seq1031
LLELLQEALASLNDSELNSLSVTKVECSKGKHHAYVFVLSSDHKILSKLKKAEGLIRQFVLQASGWFKCPKLSFVSDNSLEKQLRLDAIFNEIAKGKDND
>Seq1032
IEEEHTGQAEVRETFNIPKVGTIAGCVVSDGVIARGIKARLIRDGVVIHTGEILSLKRFKDDVKEVSKGYECGIMLDNYNEIKVGDVFETYKEIHKKRTL
>Seq1033
IITWIKERSIA
>Seq1034
ASLMTMAIVQGKWDLLRCCSKDRMHQYKRMQTYPVLFAIQKIALENNALMSTLSGSGSSFFNMCYEEDAPKLKQVLSKKFPKFRVAVLDFDNDGVLIEKD
>Seq1035
KGVYYAKGPGSFTSLKLTHVFLHTLALIHDFELYSTIGFDFNDNTPILAYANKYFVSKEMESLSDFKDLKIAPKDFMLPPFLEKDKFTQLNTPFYILPPI
>Seq1036
RSIGLAKGGSLNNCIVLDENSILNKEGLRCEKEFVCHKILDAMGDLMVLGMPVMGKYTSFSGSHKLNSMLVKAILADAKNYEVLIAADPAKEFALQKAFA
>Seq1037
IYERHIRSGEEIYSTNHLIFLGNIHNGAKIISEGCVSVYGVCEGAIVCFGECLILKEVKSAQIVFQNKILSLKEVEPLLVNKNIKIITKNDDILDIKEVL
>Seq1038
PGKDLSLAFDLSVKRVFKGEFDFYGNSLIHCYGLGLCVFLAHLKDDKSVGSSGLKLGSGLHLGMLLQGVFVRPNEWLNEQWIKTNITAPIEQAKRLLMKG
>Seq1039
YQDRPNQNGRNLVVGGYSSPNFLWKSLIEVDYTFNVGVSLTLYRKHRLEIGTKLPISYLRMGVEEGAIYQNKEDDERLLVSANNQFKRSSFLLVNYAFIF
>Seq1040
LNIDLLMDKPIDKEKRFALGIFGGVGVGWNGMYQNLKEVKGYSQPNAFGLVLNLGVSMTLNLKHRFELALKMPPLKETSQTFLYYFKSTNIYYISYNYLL
>Seq1041
GFQSVMLNGDFLLDFPLPFVGKYLYMGGYMGLGLGVVAHGVNYTAEWGMSFNAGLALTVLEKNRIEFGFKILNNFPFLQSNSSKETWWGAMANIGYQYVF
>Seq1042
EDALSLEEAGVGLLVLEGITTPIAQKITQKIKIPTIGIGSGKDCDGQILVWSDMLGFFDSFKPKFVREYLKGKELIQNAIKQYADDVKKGNFPNELESYH
>Seq1043
SSLMDLNITLHALNELGVNELGFDEADLAYLSLLANAQGKPVGLNTIAASMREDEGTIEDVIEPFLLANGYLERTAKGRIATPKTHELLKIPTLNPQTLF
>Seq1044
KETLEYQKLFENKVESLKGVKIEELEDAKVTAENEIKSIQDLMQDYQKSLETNTIPNHLNEEVSNEEALNKEVSSDESPKEVQLATDNNTKEHDKEKENV
>Seq1045
GFGVAFELPVLAYFLAKVGLITDASLKAYFKYAIVVIFIVAAIITPPDVVSQIFMALPLVGLYGLSILIAKMVNPAPKDNENNNENNNENNTKENTKSES
>Seq1046
EILQKSQEILCVGTTALRSVEYFKRLENPNQEAFECDIFLHFANPILHVNYLLTNFHLPKSSLLMLVSTMIGLEKTKEIYKTAIEKKYRFYSYGDGMLIL
>Seq1047
RIKRAAFLNYLKSVLPLKNIEIIKKRLEDYQNLLQVDLITSRAVASSSFLIEKSQRFLKDKGYFLFYKGEQLKDEIACKDTECFMHQKRVYFYKSKESLC
>Seq1048
TCLKDKR
>Seq1049
AHPKNLELAKYCCENSVHFSVIFLSHKIETDTFFLFNAFKPLYCIFKDIKQAILAQQHATNYLLDSKILFFMDLNDTELWEICAKSQIDGVISKDSLLLK
>Seq1050
YAKNPINRWAFFFGLQLAANTWILNNKVKDLVVNTWDSLKDFNFHNTYFRAIGKFGVQFRTIVLYHKVDVEIGMKIFLTPERRSLFERSFLFFVSHSWHF
>Seq1051
YEDVLEAEHGVEAWEKLDANADTKVLITDWNMPEMNGLDLVKKVRSDSRFKEIPIIMITTEGGKAEVITALKAGVNNYIVKPFTPQVLKEKLEVVLGTND
>Seq1052
LKNFSLNQIPLLVQDKVIYGSTQKIEGRFDVIVANLVADVIKSLYSEFVRLCNHTLILSGILETHLNSVLQIYYNGFEVLEQRQRNEWVALKLLKKQPIN
>Seq1053
GLMVLEKQRNAFLGGGYGSSREFSEKTAEEMDLFIKNLLEERYKHVKQTLSDYREAIEIMVKELFDKEVITGERVREIISEYEVANNLESRLIPLEEQAS
>Seq1054
FIPILEAKLKRVSNAY
>Seq1055
VVLCVLLDNKYHFLEGNTEKLFLSFIVLLGVLMVSNIRYPNFKKVKWNLKLFILVLIFLSLVFVRPLEALSVFMGLYLIYGIIRWLFLMVKIIFNKNKSA
>Seq1056
VVMAKGSDVSVQAADIVSFNNDIKSVYSAIKLSQATIKNIKENLFWAFCYNSVFIPLACGVLYKANLMLSPAIAGLAMSLSSVSVVLNSQRLRNFKIKDH
>Seq1057
DVSVEKKSVVVEFDAPATQDLIKEALLDAGQEVV
>Seq1058
KHIIVFRWLKKEIIKRFVKKDLFTETLSIKITDKKGQKYALIANYNHASDIIELMLDDKTYTTTLYYQKPLFDLIKNSNFNLTIKDNTLEINQAKKRLFV
>Seq1059
IEFDPSLEEVKMQIDNKDQMVKIGSVVEVKESFYIHAMDNIRANVIGFSVSNENKPNEAGYTIKFKDFQKRFSLDKQERIYRIEFYKNNAFSGMILVKFV
>Seq1060
ASIIKQELREIVENCQFLASPLFDTQLNIAINDEIFSMIVVNPLDLLENVGEFQAYLEEKLNEIKELLGYLSESLSNPKAFMPSFSNQSLKDLLSDNLRA
>Seq1061
TLDGAFMLKAYDWAFKTPLRKIYYNISITALSVFIALFIGLIELFQVVSEKLHLKFENRLLRALQSLEFTDLGYYLVGLFVIAFLGSFFLWKIKFSKLES
>Seq1062
KKEHYKPIKNIRKSKWYAYLEALGLEKFFQYTWDTKKKNNKKKLIIDDKDGDEIEIKDQYKGDYEELKKVLDLNSKSLIPLKNFLGQFAENNQKTNPKIF
>Seq1063
NAKTIYIDEVENGLHFSRMRLLLKNTIDFINNNKDGNLQVFMTTHSQEFIEILDQVIREKDFAHQTKLFCLKQDDQYVIPRTYYGENLEYYFENEENLFG
>Seq1064
IFFTSKGFEVSITQKSGDYGADLIIEKDGIKWAVQVKRYSHKVSPKAIQEVVSSKAYYACEKACVITNSYFTQAAQKLAQANEVLLIDRDEWVRFLNEKR
>Seq1065
KKTIEPNADPKAVMRFLNLQASLILECVPQTTCPFDTLLIPTAFSVPVYYANRLGDNPSLFSQEDKTYHNALIKALNKAYYSLMEGLEKRLNAIKNAEWL
>Seq1066
LDFVEKMPHGIESVLDEFGANLSGGQRQRIAIARALYKDVQVLIFDEATSALDNNTEESVKQSILELKQNRLIILISHNPSTLKLATKHVKLEHGRLTEC
>Seq1067
LSHVVTADAVSGWVFGGGVHKKWLWGTLWRWTSGTLANEASAAVNVGYKISKSLTASVKLEYLGVMTHAGFTVGSYRPTPGSKALYSDRSHLMTTLSAKF
>Seq1068
NVEEAIAFADILMSLRTQTERHNTPIFASLKDYGNAYCITQQRLKAHAKNKEVIILHPGPVHRDIDIESAVLEDERSKVLEQVKNGVAMRMAVLEFLLLD
>Seq1069
HEYFLVEIFTQNNDWIDDGYISYELFGTKPIGSEPLWVREITKDEFDGILETTNRWSRAFLLAFNKLDYLAVQEAKLELDAYSLGKIVFNFAYQVPLPQF
>Seq1070
PETIDLALCDVSFISLYYILEAILPLSDEFLTLFKPQFEVGRGIKRNKKGVVVDKEAILNALENFKNHLKTKDFQILKIQESLVKGKNGNVEFFIHFKRA
>Seq1071
PTLNIKTKDFILPSFGVYASLVKIKDPIYQKSVSFIGNRLSTDQNFAIECHVLDTIIENPPQEIALRWVQKIRDNMRFSSLKELKNQIQQDILRAKEILR
>Seq1072
EVSLALESAKILERENIQTQVISAPCFDLLIEQDESYLKELFKGKVLVIEASRAIEWYRFADKIIGMDSFGSSAKGDKLFEKFGFSVENITAQAKRLLNA
>Seq1073
MSKTQRGGLSPIEIAQISTDYQMAIYAFALKNLGYKEPIKAFFYDLRKGELLEEEELILQAKMDHLEFSLIPKLKQEIDFEKTLEVKDCEYCSFKDMCNR
>Seq1074
EDEIKKIVDFIKAQKEVQYDKDFLLEESRMPLDTPNYQGDDILERAKAVILEKKITSTSFLQRQLKIGYNQAATITDELEAQGFLSPRNAKGNREILQNF
>Seq1075
KHATSVYEALFYEILALSSMSFYTCIAGVIKAELFPEHVRALGVGLAYAIANALFGGSASYVALEFKQHGFEWGFVGYVMFSIVIFMVMVIIFPKKTYLE
>Seq1076
FRDNEAQIQAGALALVSFSEPKNLKKIGQNLYTYQGEGVHQVSDSGALRQYMLEKSNVNAVREMSALIEINRFLDMYSKVLKTHQDDMNAEAINKLAAKA
>Seq1077
MEHSLIITETASTIASQTLMGISYHKRA
>Seq1078
GTCLNAYEKDNELWALAKIYDIEAVLDLLNNEKSTSPAVYCYYEKDNAVIVDKPMLINHLAIVEQGHWDKKDRNSIDNSKINILDLNYPTAKAIGLFLAS
>Seq1079
TGKKHESITKFTCPHCQTTHHRDYNASVNIRNYALGMLDDRHKVKTDKARVGIIRSDYTHHTNECVKACGASSNGVSSKYGNILDLASYGAMKQEKAQSL
>Seq1080
FIKSVIDEIATQSNFIIIAMESDIDHLHLMVQYIPRMSISSIISRIKQITTYRVWRDKRFIPLLQKHFWKEKTFWTDGFFVCSIGEANPETIKAYIENQG
>Seq1081
MALKSALLGVRRILGEVLGENNFKILPIPLR
>Seq1082
KALASYDKACDLKDSPGCFNAGNMYHHGEGATKNFKEALARYSKACELENGGGCFNLGAMQYNGEGVTRNEKQAIENFKKGCKLGAKGACDILKQLKIKV
>Seq1083
IPGVSSSSEVMQALELGYSALKFFPAEYCGGVKLLNAFNGPFKGVKFCPTGGISADNMRSYLNLENVLCVGGSWLTPKNLIQNKEWDKITEICKRALALR
>Seq1084
GRMSGASGKVPSAIHLSPEGALNGAIIKIKDGDLIELDAPNNALNVLEKDFEKRGINPLFLETLENLEKPSFGLGRELFTSLRLNVNTAEEGGMSFGIKV
>Seq1085
AVNTLEFFLSQDKITLTLKDHQNPLILETHNKQEFLRPYAKLLYDAIQNNHNNFAHQLELEASWVFIDTLIEGFMNNATPLYSYESHHLNESEFLKPLYQ
>Seq1086
AILGMGTDGHTASLFPETSAFLNEEKENIVLTKPINAPYERLSMSVNALENCEKLFLSISGVEKRGVLEKALKENAPYSLPIARILHSQKVTTEVFYAKN
>Seq1087
LNGDYPICRLTLDTFCSMLGTLAADVALTLGARGGVYLCGGIIPRFIDYFKTSPFRARFETKGRMGAFLASIPVHVVLKKTPGLDGAGIALENYLLHDKI
>Seq1088
KDYLKLLTYNGDLALVGLPPVEIAPALSVFDFIHLGNRKVYGSLIGGIKETQEMMDFSIKHNIYPEIDLILGKDIDTAYHNLTHGKAKFRYVIDMKKSFD
>Seq1089
HYFSCIHAAIKQENLGMFLNHYFSHAHAEIKENSLEMFLNHYFSHVYRLPKKARKRLFRVFVKHCILIPLKSLVGKTLRLLKLHALAKKILIQLKLLKKS
>Seq1090
NRYYFSNKPQMHFYATYGQSLYTGLPWYRAPNFDMIGLYYVYKNKWVSVRADAFFNFLGGGDGYHLYGKGGKWITTYQQFLTLTIDTRELIDFVKSKTSK
>Seq1091
AFNSPKMFLGLEFGLGIAGATYMPGGAMHGIIAQNLGKENSLFQLLVKVGFRFGFLHNEITFGLKFPVIPNKRTEIIDGLSTTTLWHRLPVAYFNYIYNF
>Seq1092
EKEDTTYIITSYLNKEELFEKKPELKTRKVFLVDCLKISMETLKRPIPNTPMLGALMKVSGMLEIGAFKEAFKKVLGKKLTQEVIDANMLAIQRAYEEVQ
>Seq1093
RHYTEQSYFTTSVAHWRVAKPVHNNNICINCFNCWVYCPDAAILSREGKLKGVDYSHCKGCGVCVDVCPTNPKSLWMFEEQIEPATALTQWPQKQEKKKS
>Seq1094
PYERLGQDLKNLKALAILDKSSPAGTMGAMFNEVTSAVYQTQGTKHPVVSNYIYGLGERDMTIAHLCEIFEEINEDALKGTLTHPTQQFVGLHGPKMSFF
>Seq1095
CFINALSPCTTEWKFESNKTIELADMAVDSLMFPLFEIFNGRELKITYRPRNIIPVRDYLGAQKRFKHLFKKENEHIIEELQKDVNERWEYLQRREEAKV
>Seq1096
MLKNLALSGGLVFSQRVLLELPKKGLSREESYSIVQENAMKIWEVLQQGAFKNTDENLFLNALLNDERLKKYLSEDEIKACFDYNYYTKNVGAIFKRVFE
>Seq1097
DALLYQALLLDTFGGKVDPNGFQFLVNLGVRLGNKHNQFGFGIKIPTYYFNHYYSMNNISNNSEDVLKVLRFLEYGINSLLYQVDFRRNYSVYFNYTYIF
>Seq1098
ITQSMQKAFEITSYRRAKQEEFNKIHNITPKTVTRALEEELKLRDDEIRIAKALKKDKMPKSEREKIIKELDKKMRECTKNLDFEEAMRLRDEIAQLRTL
>Seq1099
IKKLENQLIETTTRLLTSYQIFLNNARDSANNQITANKTESLEALNQAKTSANNEITANQTQALTNINEAKENANNQITENKTQAITNINEAKNQSLSKH
>Seq1100
MSKEEAKKYALKIINNIPNIISNGKLSKDNLGRLSIEFENQRVGLNDSWKGETLNNRWVITSYEIDKSRNGLIESPLAPNYKGKDTNPLNLDSPNPTTKN
>Seq1101
ATECFRKAMHKGNVEAYILLGDIYYSGNDQLGIEPDKDKAIVYYKMAADMSSSRAYEGLAESYQYGLGVEKDKKKAEEYMQKACDFDIDKNCKKKNTSSR
>Seq1102
VGSPGGSRIITTVLQVISNVIDYNMNISEAVSAPRFHMQWLPDELRIEKFGMPADVKDNLTKMGYQIVTKPVMGDVNAIQVLPKTKGSVFYGSTDPRKEF
>Seq1103
LQYDSVDFYNDKFDIKPMKISEFYQFLTGKINTDAEKSGRILDTKKSMLETIKKEQLSISQVSVDEEMVNLIKFQSGYAANAKVITAIDRMIDTLLGIKQ
>Seq1104
QLAIQAFEKEKANIDVQMLSLKNQFPDKEMSELLDEKTSDFLNQMRESLFVLKEKNLIYSRMAFAVSEFYSSLIQQIIPHDTCDYKGSRHVGSHFLRVQA
>Seq1105
EDLLTLENAVLDTRQSDLRLYSNVFPTLRTSRHGLFYTQKGKIKRLNAIESLLLQGFPRDLIAKIKDNPNFKASHLLSQAGNAMSVNVIAAIAKQMLKAI
>Seq1106
ENNQYKINLHETSHKMAKDLLGIS
>Seq1107
RDQFEGIELEKGMSVFGQTEDNQTIQAIIKDFSATHVMVDYNHPLAGKTLAFRFKVLGFREVSEEEILASHHGGGTGCCGGHGGHGGKKGGGCGCSCSHG
>Seq1108
LEANSYRLYYVRYVLGEVAYGEKRYREAIKYYKESALLNKKASYMPVLLWHTAWSFKKIKDDQNYYKFLNTLQHLYPSSEQAKMAQKILENKEKHHHAKP
>Seq1109
FDKYEIKESDQETLDEIVQKAKENHMQVLLEGNTDEFGSSEYNQALGVKRTLSVKNALVIKGVEKDMIKTISFGETKPKCAQKTRECYKENRRVDVKLMK
>Seq1110
GRSNESIDAYKDSIVYVSRENLNEFGKTVFNLNLITLNSKYIRRLTVNGSNQMPRFSTDGRNIMYIKKTPQEYAMGLILLDYNQSFLFPLKNVKIQAFDW
>Seq1111
QIPKQDGVDEKAYQEWYAQIYQILYKGWKGVFYHKASVSALIMIAKDGEFDYTILSYSDFKDYNKSVMTLLNDLKKVDFPPYPGGSMISIQVNFTTKEEQ
>Seq1112
KAEEKKDEKVVEKNAN
>Seq1113
TPTLTYKEEIALPSGSKTARATQDKMIEIRMDKDAKIYIDSQTYEYNSFPDTFNLLSKKYDKDTRVSIRADKRLTYDKVIYLLKTIKEAGFLKVSLITSP
>Seq1114
QVLKQSTTGLVVLSIISSTAPFIGLFGTVVEILEAFNNLGTLGQASFGVIAPIISKALIATAAGILAAIPAYSFYLILKRKVYDLSVYVQMQVDILSSKK
>Seq1115
VLPGVEGEFGVLYGHSNMITLLQAGVIEIETENQKEHIAINWGYAEVTNERVDILADGAVFIKKESDDRDDAISRAKKLLEDASSDRLAVSSVLAKIESL
>Seq1116
VLQKYKDLQDIIAILGLDELSEEDKKTVERARKIEKFLSQPFFVAEVFTGSPGKYVTLQETLEGFGGILEGKYDHIPENAFYMVGSIQEVLEKAKNMKNS
>Seq1117
KIIHQNPQPSETQETITSEPSGSEDEILDSLAEKYVEYSLYYALIDSLAAEHSARMQAMDTATNNAKDLVKTLTISYNKARQEAITTELVEINAGVEALK
>Seq1118
DEASKKQLERGQRMVEVLKQAPYSPLPIEKQVVIIYAGAKGFLDSVSVKKVVDFEEQLHPFLEAKYPQVLEEIHTKKALDKDLEAMLRKVLEEFKLTYSE
>Seq1119
MEVVLKNNRLDMLELITEELSFDSKRTLEATLLVPEKLENNELEAVQQKLQARFNAPVEITQDTWSKKGVSLSVSSLDLEIGFSKEDILKKIEKQVIQSI
>Seq1120
QLKVSKENKKKLLKELEQAKEKAELIVSDANKEAYMITQKYELQTKMDVENLIKNSKALMDLEVKKIKRELVESVFKDLRESKKVSFNAQDCVNILKQRL
>Seq1121
DSLAKIKTDNAQSVEIGHQIEALLKEAAEKRREIIAEAIQKATESYDAVIKQKENELNQEFEAFAKQLQNEKQALKEQLQAQMPVFEDELNKRVAMGLGS
>Seq1122
VLVGLDGEKQELILNSIIGQKLSVRQTEDLARDFKINANFDNKKHGFKQTQTLIAGDELERLNQSLWDHYKLKAALKGNKIVLRCYENSLLEAFMKKMMS
>Seq1123
LLLNTIRMLQKSTNPKLKIRGFLPTMHVPQLNLTKGVLAELFKYFDSEFFRDSATGEYIMIPKSVKLAESPSFGKPILLYDIKSNGSIAYQKLAQSILQG
>Seq1124
GVLVNVYKDMRVCGIGVNRVSKKWACLDIGASDGLIIEGFLKKIEENLFWGEVLSKYALEFHRSNSFSFHNDWGEAMSLKDAELLEDGRICIKGKIYDRM
>Seq1125
KSDGLVGFKDAKSLFLKSLAFKSWPEIFLENGLKLLEVELVENEKSHKEGEILEIDEKGVLVGCLKGSVRIARLQAVGKKPLKAKDYLNGKRLKIGGILA
>Seq1126
ENNASWVSLQNVMRRIIEYYFRILGGFKHNDSLSECFENIEEKRVCNSFISWFNDGSHGISDDLFMQSQDTSIETYLKVFEKIFKETGHEAHYKMMMRMK
>Seq1127
LAKKSQENKGDKVNLLYHYLTSSEFSMQVNVIIEGFEQLRADLESEKRAMARIWKSREKQIDKVFEGTINMYGSIKGIAGNAIGQVKALELGYDGEDLED
>Seq1128
FIALSCTQFHYSACA
>Seq1129
ITKLCYTKPLGCVVLFSKDTDLVPVLESAWEKGFEVFIANIQECPNSVPSDLKKSCNVRERSVAEIVDNLPKNQHTPKKKNFSTNEPFNNPFKDQLFKKN
>Seq1130
PEQLLVLIRSFLEPEEELKRIYFYVSEPFTEVEPRIKGNKNEELEEYKEKNPKDYEERVNKSGIIQSFNHNIAQQNQVKLRVGRVMFKFTNESEDKEVLI
>Seq1131
MPAFKAGDTLRLGITIKEGEKTRTQYFEGVCIAIRGNGVDKTFCVRKIGANNIGVEKIFPFYSESLASVEVLRVGRVRRAKLYYLRDRRGKAARIKEVRH
>Seq1132
GDFILTGGELGALCLIDSIARHIQGVLGNAQSLENESFENHYLEAPNFANAVFKSKEINKIPAPLEYSKGNHAKIKQLKLDLSKLRTKFYRLDLFKQHKS
>Seq1133
GLFMSEAESKKLCVLKEGEFFYCDLVGLSVVEENEILGKVIEIQRISQTDYFLVETTLNLVEKGLAKIFLIPYRDFYIQEILLQDKKITTHNAKTLLENS
>Seq1134
CKDYSHCVATFLEKYLKKVVSFPQALSVEHTLLEDKVKQITIYTHPSDMGHVIGKEGKMVSAIKAFISGVKAKDGFSYKIVVFASKNGDKNPHVLGDQTP
>Seq1135
ERLNYWKGVGAKMSERVEKLSQKA
>Seq1136
GNMASALKDTDLESSLEVKKIKAMVNSMTKKEQENPEILNGSRRKRIALGSGLEVSEINRIIKRFDQASKMAKRLTNKKGISDLMNLMSQAKNQTPPKMR
>Seq1137
LARLEKVSVISSKPLKSVSDVGEFCQTYANLENLDLSPLVARLKKQLEKLEKEKLKLNLHNENFVKNAPKSVLEKAKESLKTLLEKESKIKQELDLLEQP
>Seq1138
SPMALDMVLVNPYCLREYSFVIPKYIELLLELDSHSKVEVYCVVVLQKNLEDSMVNFLAPLVFNSKNGFGAQVALSMMDYPDFGFRDPLKSFVIQERERA
>Seq1139
RAGASSVWELCANGLPTIFIPYPFASNNHQYYNVLEFEKENLCYVVPQNELLPKKLFEVIRKLNQKDDQGNKNLTTISNQLQQKIAKDGAKTIIETILSA
>Seq1140
IDIGFFAGIQLAGQTWKTNFLDQVDGNHLKPKDTSFQFLFDLGIRTNFSKIAHQKRSRFSQGIEFGLKIPVLYHTYYQSEGVTAKYRRAFSFYVGYNIGF
>Seq1141
QLGGATWLSSLRQQIIDNWGSANDIHSTNFQVALNFGVRTNFAEFKRFAKKFHNQGVISQKSVEFGIKVPLINQAYLNSAGADVSYRRLYTFYINYIMGF
>Seq1142
LVDASVATNGSALAFLSLVANSLKDAGIREGLNARGSLELVKMSFKGFAKLLEKERPEMIIEQICTPKGATIEGLSVLEKKGVRGAFIEACHKSVKKMRL
>Seq1143
PQNNFNQIVEKYVEMNIAHPFLEGNGRATRIWLDLLLKKELKKIVLWDRIDKAAYLSAMERSPVNDLEIKTLLKKHLSSNTNDPLTLIKGITQSYYYEGL
>Seq1144
REINKDLRGCDYATDVLSFPLEAIPHTPLGSVVINAPLAQTNALKLGHSLENEIALLFIHGVLHLLGYDHEKDKGEQRQKESELIKAFNLPLSLIERTQD
>Seq1145
EDFLGTLEASDFATKTIGLVGLGDQDTYSETFAEGIFHIYEKAKAGKVVGQTPTDGYHFEASKAVEGGKFVGLVIDEDNQDDLTDERISKWVEQVKGSFA
>Seq1146
VKRYALLMIFVNKYLYGIKSVVPLAVGFSKYPLKKFLWLNVFSSFLWALIVGSVSFQASDWVKTLYERLSHYTSFFIISFVLIALLIWFLLKRYSRKMGF
>Seq1147
GVKSGQFDDEKRMLESVLYDSASDLNEAILQEKRQKN
>Seq1148
ESLEEDNTQIKVNFTDNTSESFDRLLYAIGGSTPLEFFKRCSLELDPSTNIPVVKENLESNNIPNLFIVGDILFKSGASIATALNHGYDVAIEIAKRLHS
>Seq1149
PLLLSNIPYCFIGVYALMVAFFTYMSYCLNYQFSKFVSKNNISSLSSLLSSCVRVVSVLILSLSSLELRYFSPLTIITMHFALTLIILFFFLYKAKPFDE
>Seq1150
DKDEAKDLAHHRVFFGNRPSNILLLEKISPSNIGALVALYEHKVFVQGVIWDINSFDQWGVELGKELAVPILQELEGHKSNAYFDSSTKHLIELYKNYNQ
>Seq1151
ALKRDAATIFLSCGGTHFAKKFTWKFATQYSNSVVSWEARAMISLGYKFTEYLSGSVDLAYYGVYTNKGFKPGENGPVPKDFPALYSDRSALYTALVASF
>Seq1152
TFYSGILKVVPKSDNSVLNNVSHVAQMQIIKEKMATTTDEKALKTLQKSFFNHAIDAILCVFFMLVALLVLIVSVRICSNAYFKNKIYPPLAETPYIKAS
>Seq1153
ESALSLGFSPLKMMYYIILPQSLSVSMPSIGANVIFLLKETSVVGAIALTDIMFVAKDFIGIYYKTTESLLMLSLTYLIALLPLSVLFVILERFFKKKVA
>Seq1154
LGLDSKKVIFNIIFPQSFLSLLPSSLNLFTRMIKTTALVSLIGAIDLLKVGQQIIELNLLRMPNASFVVYGVILMFYFSLCYSLSLYSSYLEKKFQHIRG
>Seq1155
AIVRSLCMRPKIMLFDEVTASLDPEMVKEVLEVILELATTGMSMVIVTHEMKFAQKIAHKIVFFDSGKIAEENNAKEFFNHPKSQRAQKFLETFHFLGSC
>Seq1156
EQNTETFLALLNNKATALAHDNTLLLAWTKQHPEFKLGITSLGDKDVIAPAIKKGNPKLLEWLNNEIDSLISSDFLKEAYQETLAPVYGDEIKPEEIIFE
>Seq1157
KKEVKKGKIYSAQINDGMCYAFRMLQTGDNTTGLDSKEFPKQSREKKGRVITLIGKGEVPYLILETDCQVGDIAKISLVGNFDGTGFLTEYKFKDAKPIY
>Seq1158
IIGGKIALFALTFVGFFNSIMFPTIFSLATLNLGHLTSKASGVISMAIVGGALIPPIQGAVTDMLTATESNLLYAYGVPLLCYFYILFFALKGYKQEENS
>Seq1159
TLFCLPLLKAIPSNAIYPVLVVVGVLMFSVLEGVNFKDMAISVSTFLTVVMMPLTFSIADGLAFGFLSYSIIKLVQKDFKALNSGIIILCIISVSVFIFR
>Seq1160
MLSPFLIFHGKLLFRIYPHNRSYGAFVLQQSFQI
>Seq1161
FGGIALAGTSWLNSQFVNLKTISNVYSAKVNTANFQFLFNLGLRTNLARPKKKDSHHAAQHGMELGVKIPTINTNYYSFLDTKLEYRRLYSVYLNYVFAY
>Seq1162
SLRAYQTAKRLGIDLKVGNVFSSDFFYSFETHAFDLMAKYNHLAIEMEAAGLYATAMELNAKALCLCSVSDHLITKEALSPKERVESFDNMIILALEMMS
>Seq1163
DISGYANALEYFDARLKEVLENLRENDLLILCADHGCDPSFKGTDHTREYIPVLFYHKDLQPAFLGKSESFADIGQSIAHFLGLSPLDYGKNLLNFKGQP
>Seq1164
EIIGIKIALNEFVGYMQLLPYLGDNPPLILSEKTKAIITFALCGFANLSSVAMLIGGLGSLVPKKKDLIVRLALKAVLVGTLSNFMSATIAGLFIGLNAH
>Seq1165
FVGGVSGGLSYHHLGVSNTSLIVVALGLIWGLSLFLLNNPSKQKNVYFPLDAYNEEQFETLEDKIIEWYVNISEEIIIVKYNSDHISEEEIIHLAQNFRK
>Seq1166
LRSMPPIYRAENGLLVIRPLIKVREASSIHFVTSQNIPVAPDCNCPAKQPTSDKPPIARLATKNFLKEMQNLHPRFFDSLENAFNNVQANSFSDAKYLDA
>Seq1167
LKLVFLNPHLILQGILIVIAMLSLHLITSTLLWRKYFKEAKHLFSFALGASMPLTFLVTTAAVGLKAQAISQNTYYALLMAAIFEGVLFTIAIKILNKKA
>Seq1168
AMNIYYVGYIFLGMTLLCAVFFQSIQRTKSSFIITLSHTLGFIVILLPILSHFYGINGVWVTYPIAQFLAFLVALGVTYYEIKKGVFTTYKEKNPIALKT
>Seq1169
LFVFKNLEWVVFLQIFLWGIGITSLGISLQMRVLQLAPDATDVASAIYSGSYNVGIGSGALFGSIVIHQLGLGYIGFVGGALGLLALFWLRFITIKFKKT
>Seq1170
DYVLDNVHFHAPMEFLINNKTRPLSAHFVHKDAKGRLLVLAIGFEEGKENPNLDPILEGIQKKQNFKEVALDAFLPKSINYYHLTALSPLLLAQRGWHGL
>Seq1171
AIAKQVDFYRPSSIAYLELDPRDFNVTEEWQKENLKIRSKAQAKMLEMRSLKPDSQAHLSTSQSLLFVQKIFADVNKEIKVVANTEKKAEKAGYGYSKRM
>Seq1172
SKQPHSQRGSKAQELIAYLQKELESLPYSQKAIAKQVNFYRPSSVAYLELDPRDFKVTEEWQKENLKIRSKAQAKMLGNEKPTSPPFNLSKPFVRSKNIC
>Seq1173
VPVLRSHSESLSIAFEKEFDLKEVYEVLKNAPSVAVCDDPSHNLYPTPLKASHTDSVFIGRLRKDLFDKKTLHGFCVADQLRVGAATNALKIALHYIKNA
>Seq1174
STQAKVLIACMHEEYFSYANRLAESLRQSGIFSEVYPEAQKIKKPFSYANHKGHEFVAVIGEEEFKSETLSLKNMHSGMQLNCLSFLKALEIIGENDEDL
>Seq1175
SIEELIERIAVLDLFITNDSGPMHVAASMQTPLIALFGPTDEKETRPYKAQKTIVLNHHLSCAPCKKRVCPLKNAKNHLCMKSITPLEVLEAAHTLLEEP
>Seq1176
KPKNSVV
>Seq1177
SPRFNQENLAKNYALVELIQDHAHAKGVTPAQLALSWILHTQKIIVPLFGTTKESRLIENIGALQVSWSQKELEIFQKELTAIKIEGARYPERINEMVNQ
>Seq1178
MLFKNPLIHRPPYKKFRLTNDKLFCIQS
>Seq1179
SRAANPVLLEPMMKVEVEVPEEYMGDVIGDLNRRRGQINSMDDRLGLKIVNAFVPLVEMFGYSTDLRSATQGRGTYSMEFDHYGEVPSNIAKEIVEKRKG
>Seq1180
KGIEVFEKALERVRPLVEVRSRRVGGATYQVPVEVRASRQQSLSIRWILEATRKRNERMMVDRLANELMDAASDKGAAFKKKEDVHKMAEANKAFAHYRW
>Seq1181
RVYTTTPKKPNSALRKVAKVRLTSKFEVISYIPGEGHNLQEHSIVLVRGGRVKDLPGVKYHIVRGALDTAGVNKRTVSRSKYGTKKAKATDKKATDNKKK
>Seq1182
SKKLFKEENARVIALKGEPAIAEPVLLGITRAAIGSDSIISAASFQETTKVLTEASIAMKKDFLEDLKENVVLGRMIPVGTGMYKNKKIVLRALEDNSKF
>Seq1183
MFEKKFGVSATPTVVAGAAVAGGAAAESEEKTEFNVILADSGAEKIKVIKVVREITGLGLKEAKDATEKTPHVLKEGVNKEEAETIKKKLEEVGAKVEVK
>Seq1184
AMKETGYSDLDLKETNVFLWGGDQIALSKLVFDFQKEHKDHFVLKAGLFDKESVSVAHVEAVSKLPSKEELMGMLLSVWTAPARYFVTGLDNLRKAKEEN
>Seq1185
KGLMPNPKTGTVTMDIAKAVSNAKSGQVNFRVDKKGNVHAPIGKASFPEEKIKENMLELVKTINRLKPSSAKGKYIRNAALSLTMSPSVSLDAQELMDIK
>Seq1186
FNERTKDMGSFNIPVIITVYQDKSFTFITKKPPVTDLIKKASGVEKGSDNPLKNKIAKLTHKQVEEIAQLKMEDLNTSTMEAAKKIVMGSARSMGVEVVD
>Seq1187
HKIQSLPRVSRFIGENKKPTPLSEADIGHILEKMNNRAAPKPKIFFEQGEVVRVVEGPFANFTATVEEYDVEHRKLKLNVSIFGRNTPIEILHSQVEKII
>Seq1188
IFPIKEQIRNALISVLVVVSAITLFLALLDFSLGAFVSSVL
>Seq1189
IGLKCSDCEDINYSTTKNAKTNTEKLELKKFCPRENKHTLHKEIKLKS
>Seq1190
KPGSITPHKKFEGEIYVLSKEEGGRHTPFFTNYRPQFYVRTTDVTGSITLPEGVEMVMPGDNVKITVELISPVALELGTKFAIREGGRTVGAGVVSNIIE
>Seq1191
IYDFLCEHEGLKTQVGEGGAKLSGGQKQRIGIARALYDNPEILVLDEATSALDNETESKIMDEIYQIAKNKTLIVIAHRLSTIERCEVIIDMSQHKDNLG
>Seq1192
SELQVLCEFLGIIKYFKSVEGSPPNKPKIIANIIQKYAYNPGRMLMIGDSVNDYESAQANEVAFLGYNSKVLKNLVGQNGYQGKYLESFKGFDLQNFIKE
>Seq1193
IYTPFAPKGKTGLPSYQKSSFCSRAKILNAFENLIKTARFKYIFLSYNNEGLMSETEIGNILKKYGTYSLMTKTYMRFKADNKRTHKAAHTKECLHILIK
>Seq1194
SDLSTQAFDDFQALCKACNDKKRQICKKCKETGYRFDARKIPGNHYSFYEGEAEYDGCVGCYQYDPIQYRKTCNDRIYNEGYQKGYSDGYQIGYHQKTTL
>Seq1195
KIGRGLFIDHGMGVVIGETTEIGDDVTIYHGVTLGGTGKFKGKRHPTLGNRVVVGAGAKVLGAICVGDDVKIGANAVVLSDLPTGSTAVGSKAKTITKDR
>Seq1196
PPPQDGVSTNSTTSAKNLK
>Seq1197
LFFLALVGVAFAHDGGMGGMDMIKSYSILGAMIGLGIAAFGGAIGMGNAAAATITGTARNPGVGGKLLTTMFVAMAMIEAQVIYTLVFAIIAIYSNPFLS
>Seq1198
PSGEVKIMGNKERVLKTKEFILNYLHSLDQELEQYAIDEVLEAQVKRIVDFGAFLSLPKGGEGLLRKQNMDKCQVVLKEGDSIRCRVISFNKGKIALDLA
>Seq1199
SLKDKNIFIVDRGIETGFRAGLGVQTCLKKECQDIYILTPIVAQNVAQGLESLCDGVISVYRPECFVSVEHHYKELKRLSNEEVEKYLGANNMPNLKKEH
>Seq1200
ELDFSPITKTNVTYRSLQRK
>Seq1201
QYLYGLGGQELLYFKISQLINLDDKVSPFRMPLESKIGFSPLTGLNIFGNVFYSFYQNRLEEISVNANYQRKFLSFNLSYFLKNNFSSGINSIVENLRII
>Seq1202
YWLANPIYHSAFVAMGFIILYGVYEIFFVCLCKMSLAKLVFRIKIIDIYLADCPSRAILLKRLGLKIVVFLCPFLWFVAFKNPYHRAWHEEKSKSLLVLF
>Seq1203
EFVMSVALVSRNYPTSSSPKQTLYIDPVDEKKGHLILGEVEQDNGVFESSGGRVIFAIGRGKSLLEARNHAYEIAQKVHFEGMFYRKDIGFKVLDLKEYS
>Seq1204
SRRCLQLYLNFKEIPCKNIQAIRDSFNWRLGVLRETD
>Seq1205
GMREKLQLILTLSRNASLYLFDEPVAGIDPIAREEIFELIAKEFSQNASLLVSTHLVVDVEKYLDSAIFLKEAKVVAFGGVGELKKGYSSLEAAYKERLK
>Seq1206
KNELSRAFKSLLESPPSHINLLESLENEISNRLDTHDLPEVDLLLRTGGEMRLSNFLLWQSSYAELFFTPILWPDFTPKDLENIISDFYKRVRKFGELKC
>Seq1207
YTMCALKLENKEELLFNLAKKCTLGEIVIHKETGCCGFAGNKGFFTPELNESALNGFQAFYQSYDLKRGFSTSSTCEIGLSEKTRFSWQHIAYLVDACTL
>Seq1208
EVNFNDFIVVDVRELDEYEELHLPNATLISVNDQEKLADFLSQHKDKKVLLHCRAGRRALDAAKSMHELGYTPYYLEGNVYDFEKYGFRMVYDDTCDKKN
>Seq1209
LEHGIDFKQAVVYENKLKHLTLSEQNALKPKEKSILIFTAISHAKAFLHYFEFLENYTAISIGNTTALYLQEQGIPSYIAKKPSLEACLELALSLRIKEC
>Seq1210
LMFESFPLGTFSVNIIGCFVIGFMGHLAVKKVFGDDFGIFFVTGVLGGFTTFSSYGLDTLKLLQKSQYIEAVSYALGTNILGLTGVAIGWFLAKNFVGIH
>Seq1211
YLGCGAGAVGCVANERFFAKKLIENYIKDPLQRQVETLNKQDKRLEKLFLGLRCVLGVELSFLDENKVKFLIEENKAFIKNNRLIASDFFMADEMALWLL
>Seq1212
PTLK
>Seq1213
RELLEEIGTNEIEILAQYPRWIAYDFPSNMEHKFYSFDGQKQRYFLVRLKHTNNIDLNKHTPEFRAYQFIHLKDLLKRIVPFKRQVYRQVIAYFKREGYL
>Seq1214
TDLDFTIVKTQIEETKQALKPFLAQMDSIDYDENIAKVSIVGVGMKSHSGVASIAFKALAKDNINIMMISTSEIKISVLIDIKYAELAVRTLHAVYQLDQ
>Seq1215
SVIDFNASSFYPKNDANLSLATIEMTYQNPMFWHVGKIENEGLKTILLSKIPSFLWLFEELKEDCLLLKEHDSLLDYKLLQLFKLFENALFSVLYNKVTL
>Seq1216
KEDKRQKIPLKPLDLDLSKLDLKDIYAFLKNLDKENFDSRENQRERIESLLESVNRHKIPLNEQELQAFDLAIKANSSYYKLSYNLLPLLLSLLSKKKTP
>Seq1217
YVLQDIILDIGFGFAKLKEHNLALIKHLSHFLKFKKPLLVGASRKNTIGLITGREVQDRLAGTLSLHLMALQNGASVLRVHDIDEHIDLIKVFKSLEETD
>Seq1218
KRETYGFLVLELMSDREYEAFLRATAGMDESQKRLAAQSLYSLTDFYNGKFSKEVENAPKQPINGLHKKALQTFNATNHNAFLQRYQNAYNNPSTMDVIL
>Seq1219
IDIPFLSTGIHVPRKEDILWISLIGISGTLGQYFLTYAYMNAPAGIIAPIEYTRIVWGLLFGLYLGDTFLDLKSSLGVALILCSGLLIALPALLKELKKI
>Seq1220
SLYLLMLTETLFLWGSKISGANEKLLNRHFLAKEVATALQLRGIHQIRTNDKQLALRLQFYGIKEGGRLRLINTKISKKRPDITIIYADKILQSYSLVRH
>Seq1221
QIAQKEGFHLFWEERCNDLSHQILNKILDEDLIMFSVSENLIRNLIYKSIDTYSKAYESIENEVHEKIKHYKRKLPVGSDEYELVFERLYEEELRRKGFL
>Seq1222
IAQGYPTYKLKFGHHGSNHPVKNLKTNAVEITAQNHNYCVPEDIEEIAIITHRNLFDNTIEGVRYKNAPIISVQHHPESSPGPKESHYIFKEFVELLKDF
>Seq1223
ICNFDGTTLVQGHRNPWEIVTGEIYPKMADNARLSWGLENNIYNLGHRGYVAKPGGEHDAGLTYIKDLAAGKYKLPWEDHMKIKDGSIYGYPTTGGRFGK
>Seq1224
MGSWSRILLSILVVVLGLALTAMLINWHV
>Seq1225
FLKRQNGHEIEVLTCSALISPVLEWLDLSVFRARLKAFDPSEIEKYLESGLWQESAGCVRLEDFHKPYIKSSSENLSVGLGLNVEGLLGALKLGAKLSSL
>Seq1226
NLVVGVVEQGDIKEMIDRLKSKHERLLAMVFKKENERITLACGVKNAPIKANVWANEVAQILGGKGGGRGDFASAGGKDIENLQAALNLAKNTALKALEG
>Seq1227
KLKLKDEIHSMIIEYREKQKSERA
>Seq1228
FGGIALAGTSWLNSEYVNLATVNNVYNAKMNVANFQFLFNMGVRMNLARSKKKGSDHAAQHGIELGLKIPTINTNYYSFMGAELKYRRLYSVYLNYVFAY
>Seq1229
IVDRKKVVDSPFKQH
>Seq1230
TYESWMDQTGKKNSRHTITADSLQFMDKKSDNPQANAMQDSIMHENSNNAYPANHNAPSQDPFNQAYAQNAYAKENLQAQPSKYQNSVPEINIDEEEIPF
>Seq1231
MGMRNLAYEIKKHKRGYYYVAYFKAEPSMIVELERLYRINEDVLRFIVIKYESKKEVEAWHALVDRANKKPSHAKEKHEKTEHTHSHHTEEAESVGSHSE
>Seq1232
LLKEGKKDADILRGLERYFYQLFLFFAHIKTTGLMDAKEVLGYAPPKEIAENYAKNALRLKEAGYKRVFEIFRLWHIQSMQGQKELGFLYLTSIQKIINP
>Seq1233
LCAELNALQKKAALIERDFIKRKFARLALELLEKEFLGVVLEVKDWVVVGLKEFIGLKVLVKTNKVFKPLEKVRVTITHADLILGQVRGEITERIKEHVS
>Seq1234
CFMEPPKSAFDLIINATSASLHNELPLNKEVLKGYFKEGKLAYDLAYGFLTPFLSLAKELKTPFQDGKDMLIYQAALSFEKFSASQIPYSKAFEVMRSVF
>Seq1235
QETKQEQEKENEPKQDSVPPVQNNQKTPTTPLMGKKPLEYKVAVSGVNVRAFPSTKGKILGLLLKNKSVKVLEIQNDWAEIEFSHETKGYVFLKLLKKAE
>Seq1236
AKGCSVGRIFYAHVFRNAILLVVAGFPQAFLGMFFSSSLLIEIVFSLDGLGLLGYESIVSRDYPVVFGSLYIFTLLGLVASLISDLLCVVIDPRIDFEKR
>Seq1237
QRFYFGSLSAKEKGTRNYAGISSKAVDDLIEKIINAKDYKEQLAAIQAMDRVLLWGFYVIPHFYLPNYRIAAYNYIGMPEISPSYGFSPYLWWIKEKDLQ
>Seq1238
SMGVIAFDEKREGIFNLLNIYMLLSNESPENIEERFKNKGYGDFKKELAEVMIQALKPIQERYKEISDDEVKAILNGGAEKARPLARATYQKAKELMGLI
>Seq1239
HTDFSLHEVHEFLGTPSPLRDLKTLKSLIKNAFKHFQIELENKRFALYFNRKQDCLNYLKKCGLLGGSTLSFKQKKHFFQNMAFEKLSYEVLLFSGIKRS
>Seq1240
LNPALNPTLNPTLNPLEQAPTNPLMPQQTPNELPKEPAKTPSVESPKQNEKNEKNDAKENGIKGVEKTKENAKTPPTTHQKPKTHATQTNAHTNQKKDEK
>Seq1241
NIGVNPNNDGETIKLFFPPMTSEQRKLIAKDAKAMGEKAKVAVRNIRQDANNQVKKLEKDKEISEDESKKAQEQIQKITDEAIKKIDESVKNKEDAILKV
>Seq1242
EVKKNEKILVCEDIITTGKSAMECAKVLEEKGAQIVAFGALANRGICKRAHSHLKAQEGACLPSHLPLFALEDFVFDMHKPSSCPLCATSVAIKPGSRGN
>Seq1243
GSAKDFRENQSAIFLCLLFYALTHSFFIAFKSQSPGMRYARFKLIKNNGEKVGFFLALWRFVLWVLSMGLLIGFVTPFIFKFFLHDKLSGTHIETIKEAT
>Seq1244
DLAKDKSQLRPDIVWFGEAVPLLKEAISLVKQAHLLIIIGTSLQVYPAASLYTHAHKDALIYYIDPKAKNAHLPQNVQCINESAVHAMQDLMPKLIEMAS
>Seq1245
RFLSRKMAQKKGEKLKLAPYECGPVALKQPNRVSHHFYIMAMLFILFDVEIVFMFPWAIGFKKLGLFGLVEMLGFVFFLTIGFIYALKRNALSWQKLEVK
>Seq1246
QSDVMIIAGTLTKKHAEFMRRLYDQMPEPKWVISMGSCANTGGMFNTYATVQGADRVVPVDIYLPGCAPRPETLQYALMVLQDKIRRSKAIKQDAPKRLV
>Seq1247
MPHDWVGHPLLRSYPLKGDEFAQWYEVDKIFGKEYREVVGKEQRDSARVDEKDTFNFAKIGYEQGKGEELKEVEEKHAFKKIPFVKDLHKIAPTILKKRL
>Seq1248
ISAPKEDIMTQNYALMQHFVLVAQGMRPPVGEVYAPTESPKGELGFFIHSEGEPYPHRLKIRAPSFYHIGALSDILVGQYLADAVTVIGSTNAVFGEVDR
>Seq1249
KGHELLNSLRFNQADWTIVVRKKA
>Seq1250
FKSQLQSKDLELLERISEANGSFVYVSYKSLETPKLSFSKQFKIANKIEHSKAGFQISNQTLECELEENPHLKGLIAILEGAFFDAYPYIPILSHSQGIS
>Seq1251
IAFNAYLKYPETQFNNATNKSENLQLKAGVYVSKAFLKKLNKEVGQNITLSKEEEELTGVLYLDESLDQEVFVISPSLLKNHSGFFREGVFDSVDLKEQA
>Seq1252
GYCTEYSGLKWGMFFLAEYAHLFAFSFVISIVFFGGFNAWGFIPGGIAILIKAGFFVFLSMWVRATYPHVRPDQLMDMCWKIMLPLALLNIVLTGIIILI
>Seq1253
CIYCGLCAEVCPELAIVMGNRFENASTQRSQYGSKSEFLTSEQDAKNCSHAEFLGFGAVSPNYNERMQATPLDYVQEPSKEESQEETPTNPESNKGDENV
>Seq1254
VERKQSPKILCILSFGVALLLTLILSAPSIGENLSNQVNSNAIDAQIPNIKAIGYVLFTNYLIPFEAAALMLLVAMVGGIATGIQKIHGKNHTQFIKESL
>Seq1255
MIGLNHYLIVSGLLFCIGLAGMLKRKNILLLFFSTEIMLNAINIGFVAISKYTHNLDGQMFALFIISIAASEVAIGLGLVILWFKKFKSLDIDSLNAMKG
>Seq1256
YKNGITSKKEGGFLYKLLLNQYYIPQLYQGIAKVFSAIASFLHQVVELKIIDAIVDAIGRSVFVIGRVFRISQDGNLTSMLRFMVAGVLILLAFVAFFGR
>Seq1257
AGTSIILSAIYMLTSYKDVFFGNLKAGSNQISVFEDLNAREVGVLSVILALILILGIYPKVLLKPIEQGSKQLLEVIEIRSLPFLGSLDTKIKEVSYVNR
>Seq1258
GLAGIPPFSVFWGKFLAVESALESNHILLAVVMLVNSAVAAFYYFRWLVAMFFNKPLQSYAQNDIYTQNATMPIYAVIIAMALACLFSVFMMRGLLEFVA
>Seq1259
AYKDYSYTPFSEFALIDAYRTTKDYLKALETLDKLLNRRLSLEDHQKALYLQSSLLDLTHQKAKSRASLEKCVQLKQKDQTNAWQNLCEQGLNLFKNKES
>Seq1260
NTIKNLPYSYTTPEEKIAVSEEEKFEIIHNLQETLKNPPSHFPKIKEIISIDGVRVVFEHGFGLIRASNTTPYLVSRFEGKDETTALEYKRALLNLLEKL
>Seq1261
PEDEKD
>Seq1262
QVATHSQGYIYALARSGVTGASRILENDSSAIIKTLKAFSPTPALLGFGISKKEHITNAKGMGADGVICGSALVKIIEENLNNENAMLEKIKGFIGGMIF
>Seq1263
ESHSISAGLDYPGVGPEHSYLKESGRAVYESASDAEALEAFKLLCQKEGIIPALESSHALAYALKLAQKCEEESIIVVNLSGRGDKDLSTVYNALKGGLK
>Seq1264
WQVISVMSAKDLVPKTKEASLILYDTKGDKMGGNGVSFDWEILENVKTPFMLAGGLNLDNIQKALKVEALGLDFNSGLEISPGIKNKDKIKRLARILREY
>Seq1265
LKNNGILEYDLSAKDFDLPPYDLKELQIENAQESTQACLDILENKGKDSHTMVVVANVASLLYLSHKAKDLKEGVSMTLEHLKTKAPYAHLQKIIRLSHA
>Seq1266
GAKIIRSKEIVHGKATAIALKKHAVFKGLGESMVVGRYHSLMASGLPKNLEVIAEHDNIPMAIVNEEDKILAYQFHPESIMTLQGRALLEQSVGFLEGLL
>Seq1267
AYRSFMNAGTLSGAPKISAIRLIYQLENQRRGSYGGSVGYLNSEGSMDSCITIRSCFVKNNRAVIQAGAGIVLDSVPQNEANETRAKAQALIDAIRKTSL
>Seq1268
LSACLKIPYAFIVSSGLSSPRFHPYPKEVGPNIHMIYPRDFQKIISRSSDWMFKAMTMPHPPVDFVNPQDIISAIKRFAPHLLKEDAPSNTNETTYFERV
>Seq1269
KIPFAHLYDTSHSLVDLAKLCANLSVYIGNASGPLHVNALFDNQSIGFYPNELSASIARWRPFNERFLGITPPNGSNDMGLIDIEKEGEKIVGFINYRKM
>Seq1270
TLKSFKLPQVSEESVLLKEKGKPKAVRRELVAKDYAIVLQVGDTLHDFDAIFAKDAKNSQEQRAKVLQNAQKFGTEWIILPNSLYGTWEDEPIKAWQNKK
>Seq1271
HLKTADFFDVVKYPKGSFKMTKYEDGKIYGDLTLRGVTKPVVLEAKIQAPLQNPMNKKEFMVLQAEGKINRKDFGIGKTFSDAVVGDEVKIELKLEAYAQ
>Seq1272
AEGFKGSIKEVAAAVLSCGWSYLVIAQNLSQIPNALEHAFYGHWIKGYSSKEFQACVNWNINLLDSLTLTSSKQEIEKLKDIFITTSEYEYLFWDMAYQS
>Seq1273
LCGAMANTAIAGPKIEARGEFGRFWGGAVGGAIGGGVGGAVGGAVGGPAGGWAGRLVGGSVGREFGREIGDRVEDYIRGVDREPQAPREPTYDRHFVYDR
>Seq1274
SNLLFDPRGRDCYKSFQVRYPRFLKAIFKARFFGAFYNAVLGSRLRDFYVMLLTIPFIAAIHEVSAYYGHPSNFLIEGLVILGLVCVFGICSRLCAKLGW
>Seq1275
LILGVGVLTCVSALFFKEIKTNFLWAESFNFVIFIIAFILQVLRYIENYALVTLGNIVSIIVWFCIFQISTESLVQLFTTILYLFIGLYYFNRWNKSCKQ
>Seq1276
ANTFLLLEYFKFCQKIQAISDYGLFRVLETPFTLPSFKGEQISLFSLDLKAQFTSKNLKYPLKNLRLKTLFSGSLNEATDSYFSLSSTPKSVVLVYQKFL
>Seq1277
RKALLKNLAIALIEHNKIETGIYKAKELRSYIEKLTTAARVGDFNAHRHVFAYLQNKEATHKLVTEIAPKYAQRNGGYTRIQRTTFRRGDASTLATIEFV
>Seq1278
SGDYAQRDDAKDLSAKIESMNLSARCFNCLDKIGIKYVGELVLMSEEELKGVKNMGKKSYDEIAEKLNDLGYPVGTELSPEQRESLKKRLEKLEDKGGND
>Seq1279
FATTRSSARQLVTHGHVLVDGKRLDIPSYFVRSGQKIEIKEKTKSNSQVVRAMELTAQTGIVPWIDVEKDKKYGIFTRYPEREEVVVPIEERLIVELYSK
>Seq1280
NITITDEMGNVICWSTAGGLGFKGSKKSTPYAAQQAVESALSKAKEHGVKEVGIKVQGPGSGRETAIKSVGATEGIKVLWIKDITPLPHNGCRPPKRRRV
>Seq1281
YIYGIGLKSSREILEAVGISFDKRVHELSEDEVSSIAKKIQQSYLVEGDLRKKVQMDIKSLMDLGNYRGIRHRKGLPVRGQTTKNNARTRKGKKKTVGSK
>Seq1282
MKVRPSVKKMCDNCKIIKRRGVIRVICATPKHKQRQG
>Seq1283
IRIALGDRVKLELTPYSLDKGRITFRYK
>Seq1284
TITERGFVPLKGFCGHGIGKKPHEEPEIPNYLEKGVKPNSGPKIKEGMVFCLEPMVCQKQGEPKILADKWSVVSVDGLNTSHHEHTIAIVGNKAVILTER
>Seq1285
NSKDIADNLRRNGGYIPGLRPGEGTSSFLNSVASKLTLWGSLYLALISTVPWILVKAMGVPFYFGGTAVLIVVQVAIDTMKKIEAQIYMSKYKTLSAVGF
>Seq1286
GGKGQTARTGYKAKRGFEGGQQPLQRRLPKIGFRTKDSHIYSINVEKNEAIKNLEEITFSSLRALHHFPLYIEGVKLIGKDAKNLASKIKDERIKTSGQK
>Seq1287
LGKAKEVPDAIKKAVDDAFKNLIHVTIKGTTIAHDIEHKYNASRILLKPASEGTGVIAGGSTRPIVELAGIKDILTKSLGSNNPYNVVRATFDALAKIKA
>Seq1288
RIKSKLLGDALRPRVSVFRSNRYFYAQAIDDVKQSTITHIDGRKMGFKNTQEDAKKLGALFAEELKKAGIERAVYDRNGYLYHGVVAAFAESLRENGIAL
>Seq1289
LSTGFSKTLEVNGVGYKVALGNKTLDLSLGFSHPVKYPIPAGIEMVVEKNTITIKGSDKQKVGQVAAEIRSFRPPEPYKGKGVKYSDEVIIRKAGKTAKK
>Seq1290
VVSILEIFKEKGFIKDFNVKDKDKKQSVYVQLAYDEKGHSKISEVKRLSKPGRRVYKQKNELKRFKNGYGVIVVSTSKGVITNEEAYRQNVGGEVLCSIW
>Seq1291
RCRICGRPHSVYRDFGLCRVCLRKMGSEGLIPGLRKASW
>Seq1292
GMAVGAKVTLRNKRMYNFLEKLIVISLPRVKDFRGISRNGFDGCGNYTFGINEQLIFPEVVYDDIMVSHGMNITMVTSTDNDKEAFKLLELLGLPFAKVR
>Seq1293
IKPTDDNPKGGFIHKEKPMHISNVKKA
>Seq1294
KVLGGSHKRYASVGSVIVASVKKAIPNGKVKRGQVVKAVVVRTKKEIQRKNGSLVRFDDNAAVILDAKKDPVGTRIFGPVSREVRYANFMKIISLAPEVV
>Seq1295
TKSFTLKEILVVGV
>Seq1296
KAMQLSNPNEIKKARRNIARINTAINAHYSSSVE
>Seq1297
IDSRQIESARVAMTRHIKRAGKVWIRVFPDKPLTAKPLETRMGKGKGSVEKWVMNIKPGRIVYEMLGIEEGLAREALALAQSKLPFKTKIVTCESENEIY
>Seq1298
KKVMQAALKSGAKGIKVCVSGRLAGAEIARTEWYMEGRVPLHTLRAKIDYGFAEAMTVYGIIGVKVWIFKGEVLQKGIQFEKKEEAKEEREPRRSRRGRQ
>Seq1299
IQGMNAELAIASLEFTPNKAARVLSKVVASAVANGSLDAKSALIVSCRVDAGPVLRRSIPRAKGRATAIRKPTSHVFVEVAEGKEMKSSKSHKKNQAEGK
>Seq1300
VQKKIGK
>Seq1301
MPSSEMRYILSECMASVGVVGNEDFINVSIGKAGRNRHRGIRPQTRGSAMNPVDHPHGGGEGKTGTSGHPVSPWGTPAKGYKTRKKKASDKLIISRKKHK
>Seq1302
SIAALGA
>Seq1303
KAQANKLFVVEKIAIKGVVEDNKRKHLTKEANQMFQALEQRDTLFVCMNMDEYTELAFSNLKKCLIVDVSELNAYLLAAFSSVVMEEAAFQHVVQDKTEE
>Seq1304
KRVKASFKTKGRGFAGVMKRWNFQGGPAAHGSRFHRRPGSIGNREWPGRVQKGRKMAGHYGNELVTCQNEVLSFDKESMVLVLKGSVAGFSGAYGRIRAV
>Seq1305
RLKLKAYDHRVLDRSVVAIVEAVKRSGSEIRGPIPLPTKNKRYTVLRSPHVNKDSREQFEIRVYSRLIDIISATPETVDSLMKLDLAPEVDVEVTSMETK
>Seq1306
LNVFENMVFLELYKQFPKYELYSHDNGIFILRENSTNKLALIAHAFPTPHFLEKQLLWCHKHGFLNIIVVSINAPISATNTPYKHLNFIDFSLDIQSILV
>Seq1307
AYSTLESILLTKMHNRIVKVLQVKNNVISHLFGLVDFLTSKSILAKRFVDTTNHRVYVMVQFPFIQPEDLIAYFKAKRIDLSSASATHLSALLNKALFHL
>Seq1308
NTAFGLNKRYPHIQTIIKGDETIAQIAMASVLAKAFKDREMLELHALFKEYGWDKNCGYGTKQHIEAIIKLGATPFHRHSFTLKNRILNPKLLEVEQRLI
>Seq1309
EFIKRLRENRITHETCE
>Seq1310
IIYNFLQSLRLLSDSMESFNIHCASGIEPNREKIDYYLHHSLMLVTALNPHVGYENAAKIAKNAHKKGISLKESALELKLLSAEDFDKFVVPEKMIGPKA
>Seq1311
KANDLEVKIKSVGNPIKGDNTFILSPTLKGKALEKAIVRVQFMMPEMPGMPAMKEMAQVSEKNGLYEAKTNLSMNGTWQVRVDIKSKEGQVYRAKTSLDL
>Seq1312
KESLVFKSEVENTKNKTHHLALKLLKKLETLQKNLESINKIIKQNEKIAQIYALDLKSNGDYNAYYNAFNDKITIQITQLETLSALNSTYLSLQNLKGLE
>Seq1313
EARFNVPNVKQIYYPNMFAQVEIFQKPQKMKILPKEAVLIKGGKAIVFKKDDFGLSPLEIKAVRLSDGSYEILEGLKAGEEVANNALFVLDADAQNNGDY
>Seq1314
LEDAFQKFIKTPLKEQNSTTLKEAIMHGAVLRVRPKLMTFFSILASLIPIMYSHGTGSEIMKSIAAPMLGGMISSVVLTLFIIPTAYFVIKNAGIKSNQT
>Seq1315
TYFTRIWPFMVFNAKNPPNDFVRYLGRALSCSVIGMLVIYCFKDIHILKPPYGINEITAFLSVILLHRIFKVFVLSITLPTILYMVLVQSHALEKAFFNP
>Seq1316
DFIFSISLLNHSYWIFGSLVGSLVGSHFSFDTQGMEFVMTAIFIVLFMEQYKRTTNHKNAWLGIVIAVVCLALFGTEYFLLIALVLMVLALMLFRKQLEC
>Seq1317
TIALGHTIKVPSLKGDELELKIPRNARDKQTFAFRNEGVKHPESSYRGSLIVELQVIYPKSLNKEQQELLEKLHASFGYEGEPHKSVLETCISKIKDWFK
>Seq1318
KNAKNNKEKHALILANYEHTLKTLNIEFLSELNKQMAFLNETMALNARVLALLAKQHAKTPKPFNLSGGLSGDLSGGKALIKNIRLDPHGFPSFKNFKQE
>Seq1319
KKLFNRRISIEEFQNDDFIYHAKQKGVDIKIGLDIATLALKKLVQKIVLISGDSDFVPASKLARVEGIIFTLDPMGNHIREDLKEHIDYLTTRLPQFKQQ
>Seq1320
ALEPHFVVGIDAKKNELVVGKKEDLATHSLKAKNKSLMKDFKDGEYFIKARYRSVPAKAHVSLKDEVIEVGFKEPFYGVAKGQALVVYKDDILLGGGVIV
>Seq1321
WELIVTLNENRIVHNACLDFIYPNGFGKDSYTTMAERKLKECYKTLGFIKHEDFSEVKKRYLELAKTYHPDLCDLKEKKALYAKRFAIIQEAYRHIKKHA
>Seq1322
IDRVLLSDFEIKQERAVPTIESVLHFQKLYHPQTLYLVIGADCLRHLSSWTNAKELLKRVELVVFERIGYEEIQFKGHYHPLKGIDAPISSSAIRASLGV
>Seq1323
LVEDNWAEDNPNDESKIAVLVVIYDHHQRELNQRMIDIQHASGTHVLCTTHIHMDEHNCLETIILQGNSFEIQRLQLEIGGLRGVKFAKLTKASSFEYNE
>Seq1324
AYDDIDALNLDLTKNLTILYVIFSNAPYVGLLGTVLGIMVIFYDMGVSGGMDAKTIMVGLSLALKATALGLAVAIPTLIAYNSLLRKSDVLSEKFRIMKK
>Seq1325
STFIAQGKIKVSLPNAKNAEKSQPNDQKVVVISVDEHDNIFVDDKPMNLEALSAVVKQTDPKTLIDLKSDKSSRFETFISIMDILKEHNHENFSISTQAQ
>Seq1326
AQAYNPGVSNEFLMKIQTAISSKNRYPKMAQIRGIEGEVLVSFTINADGSVTDIKVVKSNTTDILNHAALEAIKSAAHLFPKPEETVHLKIPIAYSLKED
>Seq1327
FGGFALAGTSWLNSQQVNLTMMNGIYNANVSTSNFQFLFDLGLRMNLARPKKKDSDHAAQHGIELGFKIPTINTNYYSFMGAKLEYRRMYSLFLNYVFAY
>Seq1328
FSLDSVITAIGIAKHLEVMTLAIILSVIVMMFFSKIVGDFIEKHYRVKTLAFVFLLVVGVILFLEGLHLHINKNYLYAGIGFALLIECLNIFIEKKMKKS
>Seq1329
NIILTDFSSLVESTTVNLNSLDNIQNLFASQVNVEQNKIIKLFTVATMAMMPPTLIGTIYGMNFKFMPELEWQYGYLFALIVMAISTILPVIYFKKKGWL
>Seq1330
IGPASLKLFSEVIESAPTILWNGPLGVHEKQEFARGTTFLAHKIADTYAFSLIGGGDTIDAINRAGEKDNMSFISTGGGASLELLEGKILPCFEVLDKRH
>Seq1331
VPTPNVSLVDLSLNFKKSVSKASVQHALKDACKHAFKGVVSIDEERLVSSDFISSPFSAIVIDDQIMTIGEKNAKVLAWYDNEMGYSERLIDMAQYIAQN
>Seq1332
LLNAILSVEKNQAASHQYIGWEAFSDQILMRLFETTAPLIVVLLGKVAQKKIALIPKNKHIIITAPHPSPLSRGFLGSGVFTSVQKAYREVYRKDFDFSL
>Seq1333
PLVIFPEGTRGKGGEKFLPFKQGAKIIAEKFQLKIQPMVLINSIKIFNSKPLEAYKARTRLVMLESYTPDFNSPTWYEELQERMQKEYLKHYHELNPSEQ
>Seq1334
ALLALCVFFLVLFFIFGRKLIFLGLGILCLGFVLYHLLFTQKSALLLAHKKIRILPTQNSTILGLSKNEMPIKILGSHDDYYKILTPHEQIGWVKKDEVK
>Seq1335
IQAKGITPDIVIYPGKVPENENKFSLKEADLKHHLEQELKKIDDKTPNSKEADKDKKNEEEKEITPKMINDDIQLKTAIDSLKTWSIVDEKMDEKAPKKK
>Seq1336
NILQVWDEVLNHLARWREILPDLPSLNFDENPLESFREIKDLAPSVYRKLLDNDEIFNLVLILFPEQKALKMLAEHFKRQNKTIYQQLASKLEEKLLSLR
>Seq1337
DFITNLDLETKPPKIPMSLLISKQLLKIGDFLYSPNKEKICQVLENGQVRDNENYETSIHKMSAKYLNKTNHNGWKFFYAYYQNQFLLLDELRYICQKDS
>Seq1338
HNEPDQRLYINHSAYFRGVSQEIYDYRIGGYGVLDKYLKSHKNEPCDFDHVTNIIKVIARTIEIQKTLGFLTSDLPHLKGNDSKALMQEILQNPPPPPPI
>Seq1339
VVFHKDKESLLKLLKDFSTLEPSELRRIYNIKKDGRDWRLEYAIKDVKANANNLEEYIVSCQYRPFDFYYTYYTGKSKSFIAYPRGEVFKHMLPPPPNKP
>Seq1340
HARKNLPFTAKIEIECESFEEAKNAMNAGADIVMCDNLSVLETKEIAAYRDAHYPFVLLEASGNISLESINAYAKSGVDAISVGALIHQATFIDMHMKMA
>Seq1341
FSGSTSQIIEFVEKLSPNQKVAIGTESHLVNRLKAKRHHQNTFILSSTLALCPTMNETTLKDLFEVLKAYKNHRAYNTIELKDEVARLAKLALTKMMELS
>Seq1342
ERVTLVAKDIQGNRLYFVAVGALNVGKMRFNFDKNIQTNAKARFTQTYSYNPPIKVKKGDNLGNFEMGSTIVLFIQNTAFKDLKEKNVKFGESIGEFHAN
>Seq1343
SLEKSAKEDSSLKTTLSHLYNQLQEIQKSMDKERDYLEEKIITLENKFKDMGHYAASDEINEKQVLKMYQEGYSVDSISKEFKVSKGEVEFILNMAGLKW
>Seq1344
LKALYFKLEKLESLLLKENLLELEQKDRITALGHGLICLKKSSLIAPQTYYGRCVLEGKILAFFGVARDKDFLEITRMHALDIKRYDSFIVHSERKGLKL
>Seq1345
FDKERGLFSIPSQLGEKWCLNLSRLSHLVALMCWLCFVKCYHGGFFAYLGLGVSALILLYEQILVARDYKNIPKAFFVSNGYLGVVFFIFIVLDVGFKHA
>Seq1346
FSPYQLFSIPLGLIFIVFFPLSLFLHAVGLGSLLDRLLSMPLTIPTISVPSPLWLLGVHLFLTILSARFFKVYLSMNVLSAGFFLYCCYQYIIMPSLIVG
>Seq1347
YRGYIYQMRAEDNKIDKLKKEGKIEEAQELYLKVNEERRIHKQNGSIEEAEIIVAKNRNGATGTVYTRFNAPFTRYEDMPIDSHLEEGQETKVDYDIVTT
>Seq1348
LEIARDFSQKYPKVVLLLKGANTLIAHQGQVFINILGSVALAKAGSGDVLAGLILSLLSQNYTPLDAAINASSAHALASLEFKNNYALTPLDLIEKIKQL
>Seq1349
LYSNLLMNAIKYSVMNGYIHIELTHAFLKVKNLGYEIPKDKITELSVRYVRFNSGVLGYGIGLGLVKKVCEKYKMRLEIHSEPSLKGSFYENSFCVQFQG
>Seq1350
RIKRFFNDDPIEIMPNIFYHQNCLSVRGKKEILPPKTAQLLEYFLEHKGQIISSQALENNLWEQAIDDSTLRTYIKVLRKLLGKNCIETHKGVGYRFNPL
>Seq1351
GFELHHIVPLCLARSIEEFDLLDKWENLIYIDAFNHAKISQTQNKHICLYFKNCDVVLSKGLKEEQESLYLTYIENVLYKLDLQNAMLKYNKDLLHSKNG
>Seq1352
FPNPKGKLCLDVWEITSQRHVEKEKGKILKPKHPSIKPKALIERMIKASSHKNDLILDLFSGSGMTSLVAKSLERNFIGCESHAEYVHGSLEMFRYNECE
>Seq1353
QSQLTQEEWVEFTKQIWEIPIPNKNDIAFGKHAALMPAELARRLIRLYSCVGDVVLDPFSGSGTTLREAKLLKRNFIGYELYENYKPLIEQKLGNLFDFE
>Seq1354
GGVIKVYELESYEEILRKIKYEDNDKPLAYDEQYSDLVERKNESYTLNIEALEKMGVDIKETLENLWGVGVEFFNEKVVKFKGNDKEVEILKALKEALIW
>Seq1355
YFNNAAERKFFPDFIFWLEKGGTQIICFIDPKGSKHTDYEHKADAYQLFKDKIFNPKDNPNLKIKVVLKFYGDKDEVADGYRDYWIKKGKLEDFFLKQLA
>Seq1356
LNAHKRCAYSVMIGQNQVLGFIGTNFKQELVVDFIVPSAEINIGDQVLTSGLDGIFGAGVFVGEVSSIEDHYTYKSAVLKNAFLSGAKLLRHVFLSDVKN
>Seq1357
HTIELSSDDVFEAIKDQVREISSALRSVLEEVKPDLAKDIVQNGVVLTGGGALIKGLDKYLSDMVKLPVYVGDEPLLAVAKGTGEAIQDLDLLSRVGFSE
>Seq1358
AMVDILQKPKNALIKQYQQLFKMDEVDLIFEEEAIKEIAQLALERKTGARGLRAIIEDFCLDIMFDLPKLKGSEVRITKDCVLKQAEPLIIAKTHSKILP
>Seq1359
SALGKDVPPYCTVEGNRAFIRGLNRHRMRQLLESKDIDFIYALYKRLFRPIPSLRESAKLELEEHANNPFVKEICSFILESSRGVAYKSSEYSSEEKQEE
>Seq1360
PNKPIFPGVLIVEGMAQTGGFLAFTSLWGFDPEIAKTKIVYFMTIDKVKFRIPVTPGDRLEYHLEVLKHKGMIWQVGGTAQVDGKVVAEAELKAMIAERD
>Seq1361
LNSTEENSVVSFTLVNPFALRKYEFEVPTPLKILLELEGAKSVLVANIMVVQTPIELSTVNYLAPLIFNLDKQLMGQVVLDSNKYPHYHLRENILSHTHE
>Seq1362
HYYAFKNHSKDQEFISNSIVSLGEFIEKYPNSRYRPYVEYMQIKFILGQNELNRAIANVYKKRHKPEGVKRYLERIDETLEKETKPKPSHMPWYVLIFDW
>Seq1363
PKDGPSAGIAMASVMASILCDRATRSEVAMTGELTLSGEVLPIGGLKEKLIAAFKAGIKTALIPVKNYERDLDEIPAEVRENLNIVAVKNIAEVLEKTLL
>Seq1364
AYISHLPHVLSYALANSVLKQNDPEMILSLAGGGFRDMSRLSKSSPLMWKDIFKQNRDNVLEAIKKCEKEIVQAKAWIENNDYESLAEWMAQANKLQEFM
>Seq1365
HFSNAYKTLIASNKKPVLSHLEI
>Seq1366
HQVLVEELTIIKQGYKTFSSKNIAIPSGFWYHYDTSLTDSYENAKSECFYIPNDNQNYPLQEMRRDCKEYERVEKQVVFKNNKNNELNELPKYLNNAKKY
>Seq1367
PNKIKNLLIPLPPLNEQIAIANILSDLDRYLYNLDALILKKESVKKALSFELLSQRKRLKGFNQAWQRVRLGDIANYLMNPSKIARFLGGCKKRLNSFAR
>Seq1368
CEQVLNCKIRNSYVDAAYESMSLGERGGFDFN
>Seq1369
GFFAENYRLRYSGSMVADVHHVLVKKGGMFSYPQKKLRKLFEVFPLALMVEKAKGEAFYFDKGVKKRLLEQSVENYHEKSECYLASQHEAHILEKYLKGE
>Seq1370
ESIKYLLESVGLVLLMSVNPGFGGQKFLDLVLEKCLKVKELIKRYNPSCLLEVDGGVNDKNIFELQQAGVDVVVSGSYIFKSKDRKLAIEGLQNVRQSLA
>Seq1371
RAYADALASYKLFEICLLNLPSYIKTTMDLIDFSKCANTLIKRPPKARYQEIPSPFSLFEKTKGLFNHKSNQLNESCLMGFMGTEILASLFDTFECCLVF
>Seq1372
VKRDTEILREKNLKEERRQKEEQEKKSQENFQKFLEFCKQQNRVLKKFDSTNFSFECDEPATKKPLENPTNNILNSNHQNTQLQNNTKMFDYFDNPMFRY
>Seq1373
VRNQKLNKALELCKQSGLFLRKFDGKNFSFECDEPNRSKP
>Seq1374
KASPNDNELYEEDDRVKRDKERDDALRDKEKAKDDACMVRADDDTIEDDEEYGDDDKLRDEILGVMEELCDTLNDNLNFKKVVCMGGKVSIAFKFLIFCS
>Seq1375
VG
>Seq1376
DFKIGLGKNQKENIKLLQDARANDLWMHVRNIPGSHLIVFCQKNAPKDDVIMELAKMLIKMQKDAFNSYEIDYTQRKFVKIIKGANVIYSKYRTISLKDT
>Seq1377
FKGVLVLDEMDSNLSGEESLAVSKALETLSSHSQIFAISHQVHIPALAKNHILVFKENHKSLAKTLNNEERVLEIARMIGGSENIESAISFAKEKLKAQE
>Seq1378
SAHGPIVHALSQSYILTPLCDFSLTQRPLVLGAEFCLNFCAHEDALVVIDGQATYDLKANQPLYIQKSPTTTKLLQKNSRDYFKVLKEKLLWGESPSKKR
>Seq1379
NNGIMSLGAFGGVQLAGNSWLMATPSFEGILVEQALVSKKATSFQFLFNVGARLRILKHSSIEAGVKFPMLKKNPYITAKNLDIGFRRVYSWYVNYVFTF
>Seq1380
LPQNPDPSSQWMKDFSEEERGLYTHSLANLTLLGGKKNTKALSQALNQDFKEKKEIYMGKTIMLDNKKTFRVMTCYDMTKNDVCRYTEWTPTSLEKRKES
>Seq1381
KKEIKNINDFIEWLYSNVKFITIICPNIDKALRIFNVLNARGLPLNATDIFKGELLKHAKEHEREEFVSRWNALSQKCSDNDLTMETLFSWYNLSQSGNF
>Seq1382
IHQTSHSNPVYVEEDLLHYGVPNMPGIVAKTSSTAYSHASVPYLLYYLEHGLKGFLTANTKIVANTLGGLSAYNGYITQEGIAKAFNLAFKSPLEILKEL
>Seq1383
LKAVDIIYLSLDLDIMDGKLFTSTGVRENNGLSFDELKQLLGLLLESFKDRLKAVEVTEYNPTVSIKHNNEEEKQVLEILDLIINSCKIKDKKHSFARSY
>Seq1384
GYYGMQYYSGGNNYESVLNSGYQCEAWCMTQHEGLLPWYWVWNIQVSQIFWENGRHRVTGSLQINNIFNMKYYFTGIGSSPAGLQPAPGRSVTAYLNYTF
>Seq1385
EKIQTCINRYEKILNESIQSFKIQKMKRIWGSCNIAKRALLFNLELAKVPRKGIEYVVVHELLHLKTRHHNEYFRDLLSLYLPNWQRAKASLKETYLERS
>Seq1386
TYLEYLQQIQHLAKKVIHKEDRNYPKKINTNALKTLYDNLDGNEALALETDACIRGNKKDGWVGHNQKEKNLKIALRKIINDEGLLENTFNLAKHIDEYH
>Seq1387
AKNKVLKMKNKAYEELELKAFHQYKNLELGEIKDLIIQDKWLKSLKNALENKILKRINAFISALNGIIQTYSNSLLELDKEVKESESKVLEHLKDLGLMG
>Seq1388
CAIL
>Seq1389
MPMNISVEPSKIVLFLDDLTKSIGNKDLENLSGL
>Seq1390
TPINFFIKNPVLPIDAETLSADEALECVLLAKEFLPNARLMVAGGREVVFKDNDKKEAKLFEYGINAVVLGDYLTTKGKAPKKDIEKLLSYGLTMATSCH
>Seq1391
LILFTIPTNKVFKHYFWVFLWVFFTSVSWHVLKWAFTYYVLYNRTYHELYGSVSILWFLMSWVYVSWLVILIGMYGCKVCDAFDPKEVFKKFLGFFKKET
>Seq1392
GIQPFNHSTIQPSNHPIIQSFNHPIIQAIKQSSNQAIKQSSNQAIKQSSNQAIKQRYHTFITFTKIRLKIPYFLLFPLLFLFSFPLSLTHTAIFLKNLIR
>Seq1393
FDKEKREEWVNNIANLTLLKRKKNAHALNGDFDEKRKIYGGKDTSKVISCYDITKELYSNYRKWNEKSLQERYKSLYNTITPVLHIEGQEDDFEDDFDLE
>Seq1394
FNVKEFKXYNDXKKKMVKESEENAQIFPCNKILVALLDESCSTKVGVSGLVANNFLKKYPSNRSLCIYRDNKDGYSGSARGGGNFLSQIKTIPFNTSWRA
>Seq1395
VGDSLSVQSLYVTFDLVIDMDRPMSEQFLNHIGELGSFESRERALEWVRLSQAKLIIETPREALKNAQLSQIEEILTGCIFNGAYRLQNDLKGNRHGNFK
>Seq1396
EYAEGNKEFEKELNDFSPDGFWAKYLPKNKNEAMFVAQLICDGGINKYGLSCAGLTPGVLADNLWSYGMRDEDYDEEGNVIRERDIVTGEELNNAEGNVE
>Seq1397
LCPITSQPDFGVIFIRYIPKDKMVESKSLKLYLFSYRNHGSFHESCINTILLDLVRLLEPKYLEVYGDFASRGGIAIKPFVNYAIKEYQDFKEKRLLNAK
>Seq1398
EKKAFDITHIDLSKTPYLVEDVIIATTLANKHALSLLDALKNTLKPLGEVFYQIDESNEEWIILDLGDLMIHLFTEECRKKFDLEGFLNAYKRGLPYQNA
>Seq1399
IKRRTKNMLHSGLVEEIKALYTQYPKDSQPFKAIGVKESVLFLEKRLTLKELEEAITSNTMKLAKRQNTFNKTQFNNLYVGSAEEVRHAILKHSKSGIKG
>Seq1400
SDFFKEHYPKNIIMLHFIKYKPWRSVSSLNGRLICYEAEASFWLANLFHTPFKNDFFKERLEMAKDQQMQSFKTHIRSQTIRNYLGFRVKNILKKVFKLS
>Seq1401
QDIFESNPTYGHRCSKAGLEIPFMIYVSDIFKEKHPEKVKLIKNALNKPFMSDDLIHSLLPLVGIHTKDEIESKNLFSPKFDTQRKRAVCYGSMNYDRTK
>Seq1402
GFREGVLKACQSMRKSHPKLPNFGSCFKNPPNDHAGRLLEGVGLRGYCLKRVGFAKEHANFLVNLGGAEFEEALDLIELAKARVLQEYGIHLEEEVKILR
>Seq1403
KTLIKLIPKIIG
>Seq1404
RELTDYGIYPPINILNSASRVAKDIISESQNLCARKFRRLYALLKENEMLIRIGSYQMGNDKELDEAIKKKALMEQFLAQDENALQPFETSFQQLEEILR
>Seq1405
NMAMRLNPDRLIVGEIDTRNAALFLRLGNTGHKGMLSTIHANSAQNTLEALSLNLSMRYMYSLDKDLMRAYFKSAIDVIVHVNRINNERQIAEVLWTKEL
>Seq1406
EAVLALRSAFNEELDRLKKEGVIKNSLECAIEVKEKALDENLVEELLMVSFVGIAKEKLSETPAFTLFKAPFYKCPRCWRFKSELENTPCKRCEQVLKER
>Seq1407
VPRKDTHLYIAPKTKE
>Seq1408
DSFSVETQKGVLQSAPGYSYTKNGYDFKNNRPFFLAFEVKPDGKTILPSVELSLIKTPRGFLGVFLFDNNEKGTNAKWIEGSLNLKLKNASFKDAWGLEQ
>Seq1409
VLQAKIPRGIFESYVTWSADYVYRF
>Seq1410
RKDPSTILNGFNFKVGYQYAAPVKIKKMGFGVRGGFQYSYKAGNYMEKDKYQQHLFGVPIGIISPVSIFNGGMITMSTYSFFMDFYTMCMKMRSFSSVIL
>Seq1411
HHYHGGEHHHHHHSSHHEEGCCSTSDSHHQEEGCCHGHHE
>Seq1412
PLEQRKRVMFEYLLIKDLNDSLDCAKKLLKLLNGIKSKVNLILFNPHEGSKFERPSLENARMFADFLNSKGLLCTIRESKALDIEAACGQLREKKLSQQI
>Seq1413
EMSEKRLGSAILVNEANELVGVLSDGDVRRALLKGVSLKSEVRHFATLKPKSFKNLDALLLEALEFLERHKIQLLVCVDDHNKVLGVLHLHQLLELGLKA
>Seq1414
QQREEVASAGVFVATIFVNKNKQALLESSQFSSLGLVGFKDEKPLIKEIQGGLEVLLKSSNAEILNNPKKLEDHTRNFIRKALFKKFRKYPAIICHAHSF
>Seq1415
FSSVFEVIKEPLKEKALASLAQAPFFEEALQKGFEMLEDFLKACFSSPRKTLSNNLKKSVSYREKLDKVLDFLALENQPTSVRASEIKDYLKLLNYLLKG
>Seq1416
AEQQAQQQQQQQAHQQQQQKAQQQNQQY
>Seq1417
KKENKPLKFSPSASKVFDASREVYRYYHTQDFTNRPYNANASLYDIKEFFQGRNKQGKLNLPAKAKDEYYKQLYANLQDALKDLAKEIQPKVYEYGFLRE
>Seq1418
YENQILNIHHSFLPAFIGANPYQQAFERGVKVIGATAHFVNESLDAGPIIIQDTLPINHNYSVEKMRLAGKDIEKLVLARALKLVLEDRVFVHENKTVVF
>Seq1419
LVNEQYQMFVNDVAKARKLDAKDYKDFAEGKVFSAQKALKLKLIDKISTIKQAQDRLMELSKVKKAYWLEKSPMERFIEKATQSATNIITQAFGYQLLMR
>Seq1420
LQKACLLHKDKKACEEVF
>Seq1421
EDAFTLILRESLQDMIEKCPYFVFLQSSNSVSFNQNLLKITYSAWIYEELKIAHSISKGYLTLSFEQEQGLEIKIENDISLFLKSFKTITLNELSQQINL
>Seq1422
VGKFYFASLKEAIPRHAKEVTDKMISSEEKSIKANQVKLTEAKQDIDKMEKIIKDLESKKNTLSVYLKFGESFTAHYKCQNLIEVGVKTDKGSWTFNFNR
>Seq1423
FVSMLLFFRRLLSHARKVV
>Seq1424
TPNSDLYYPALNEGNSFSIQIMGISVAELLKSKKFLSLDVSFKKGSVLWGGRPYFSEVGEFMGMASSTLENQESLVIIPKEKIVQFLNALKNQNIFPNIP
>Seq1425
IAGFVAQGGCPYGTGTGGPGHRIKCEVAHNPNKHKRGSISMAHAGRDTGGSQFFLCFVDLPHLDGEHTVFGKITSAEGLSVLDKIKQGDIIESVVFSSSL
>Seq1426
SENQKASVCVDESLLENIKKVIKP
>Seq1427
EPLENRLEIYAPNHVFCSTKAVYQAYKPETCFSQAKEWLKKPSLECLKTYDRNGLNDLLKPALLTNQALKDIESELGKEWFFSGSGSAFFRLKPMQKGGE
>Seq1428
AFLFGVHISYLDTIHAYYKPNERRERKLLLHKKQLLKWQIEASKERLSIVGLKLYFNQRNRAKIQIALVKGKRLHDKRQSLKEKALNKEILADLKHHFKG
>Seq1429
KRLTLVATIGSNAPYIGLLGTVMGIMLTFMDLGSASGIDTKAIMTNLALALKATGMGLLVAIPAIVIYNLLVRKSEILVTKWDIFHHPVDTQSHEIYSKA
>Seq1430
KLPISIPQVDKDSTDSKDVLDKKQVTIAISNKGSFYFDDKEISFENLKHKVSTLAKDTPIVLQGDKKSNLDNFIKVVDLLQTNNLKQLYILVEDKKNQKN
>Seq1431
MKRTYQPHNTPRKRTHGFLVRMKTKNGRKVINARRAKGRKKLSV
>Seq1432
LFCRLKDKKTLYLLGLSVSKKVGNAVKRNLIKRRLRSLTLKHAALCQGLALVFVPRSDCYHLDFWALEKHFLEMLTSIKNYMNKALKDLKKGITHTYAKQ
>Seq1433
RGYQRFFSAFTPSSCRFYPTCSNYALWLLCFESPLSAMGKIAIRILSCNPFCSGGIAYPTTRLKRPSLIQSHKDSNRNFKTITFWLVPTKSHATYYIIKV
>Seq1434
EWILWIHDLSIMDPYFILPLLMGASMYWHQSVTPNTMTDPMQAKIFKLLPLLFTIFLITFPAGLVLYWTTNNILSVLQQLIINKVLENKKRMHAQNKKEH
>Seq1435
YRYKALSYLLFNWIHPTYGYSIRLEISTFLQNQEKVMDTQLQSVIMTVHEVGKGQMKAPDGVLTYIALKKLRKAFPNKYVSIKTNLNDEKYIVINDFNNE
>Seq1436
TLLETNTLNSKACLKDLSQKISAFFPKLDTQNKLLLTSLAQKIALENAITELQNAKNHLETLELFSYHILSAIENLNLLTRPYETSQMLDSMFSEFCLGK
>Seq1437
NPKNNLTKKVFTSSLGVFGGLRGLYNSYYLLNQYKGSGNLNVTGGLNYRYKHSKYSVGISVPLVQLKSRVVSSDGATTNSITLNEGGSHFKVFFNYGWIF
>Seq1438
NNGDAEIKSALISAYARVLTPSDEEKLYQIKNEVFTDSANGITRIRVVVSASDCQGTPVLNRSLEVDEKNKNFAITRLQSLLYKELKDYANKEGQGNTGL
>Seq1439
VAWGKSLPKWAKDCSKGVQIEKTQTKDEKFLVCGMSDILLSDMDYSLSSARQNALEKVMEAFKGDKIEIKASELKATFIDTDKVYVLLKITKKHVALMNE
>Seq1440
NDVDYSTNQATAKARANLAANLKSTLQKDLENEKTRTVDASGKRSISGTDTEKISQLVDKELIASKMLARYVGKDRVFVLVGLDKQIVDKVREELGMVKK
>Seq1441
NITRASGGSGIAADSRMVKQREKERESEEYNQDTTVEKGTLKAADLSLSGKVSSIAASISSSRQRLDYDFTLSLTNRKTGEEVWSDVKPIVKNASNKRMF
>Seq1442
INGKNYAEKIAHQAVVVNVGASWCPDCRKIEPIMENLAKTYKGKVEFFKVSFDESQDLKESLGIRKIPTLIFYKNAKEVGERLVEPSSQKPIEDALKALL
>Seq1443
KGAHQKTPIKSMEFAPFIGYEIIKNHAKYSKLRVIINEGKNRELRRFFAFFNAGVLDLRRVRYGFVNLNALPVGKMRFLNRQEYNELHAFMANAANVKGD
>Seq1444
EVKIPKARYKDPEKQKEEVREIPPMEMLASSSCSLAIVLENDVKKEFLRQIKESALKHQGKRPLYLIIKDKDKQFKIQSDLMVNEKIKDDFKGLEWRDLA
>Seq1445
GVVKPYKFANVGDFKGDKNGLVKVPTLRNITETMPYFHNGQFWDVKDAIKEMGSIQLGIEISDEEAKKIETFFGALRGKKPKIIYPELPIMTDKTPKPSF
>Seq1446
LFKKKPKPKSSMGEFVFDQKENRIYGKGYCNRYFASYVWQGDRHIGIEDSGISRKVCKDEHLMAFELEFMENFKGNFTVTKGKDTLILDNQKMKIYLKTP
>Seq1447
VRFTILSFSLLEKENSTYRAEFALGYDISVKGDSHSGVIIKHENISSLENKTTKTSKNGNQDFQESAIQSLQHVSVQAIQEAVSLIKKAIEAQSVSPLKK
>Seq1448
KFKHILASVDDLIANLDSRKTQFDSLISNANNLVSNVNNVALDVDKRLKQGQYDFKAMFTPLIMQAQLSLRNIDNFVEKGSALIDKFDANPYKTIFGERK
>Seq1449
ATNPEILFLDEPTSGLDPYSAGKFDELIMTLKESLQLTVVMITHDLDSVHDCVDRFIMLKDGLLEFNGDLKDFIKKAQTQGLDEGNLFNSTRGEKFWKGM
>Seq1450
ADAFAILGGMFAIKYQLDLGFPSYIDRFHDTVGWNHFLVGIVKAPFWGFAIAMVGCMRGFEVKGDTESIGRLTTISVVNALFWIIFLDAIFSIIFSKLNI
>Seq1451
LAVGLDVIMEFPLGSYKHYLGAFGGARGALVVYTDKQNFKFFKHSVVSGGLAINGGVMLTLFLRHRIELGFKILPTARLLSSSKRFETSPLFYAAYSYKF
>Seq1452
PHSPSILPSITKKSLMVLAKEYLNLKVEEREILMDELDAFKEAGACGTAAIITPIKEIVHNNKSYFFEAPGHITKRLYDLLLSIQQGEQEAPKDWIFEVG
>Seq1453
VFGFVVGIQLAGDSWATSISKEIAHYAKHHSNSSYSPANFQFLWKFGVRTHIAKHNSLELGIKVPTITHQLFSLTNEKGYTLQADVRRVYAFQISYLRDF
>Seq1454
GANDYVKGNYLREGVNAIFQGSASDLLKLGMLKVSERFKNNPSVRLLLQVHDELIFEIEEKNAPELQQEIQRILNDEVYPLRVPLETSAFIAKRWNELKG
>Seq1455
IDLRIANYFTTLLNALKRPLLSVLVRDIDKTFREQKIQLPLKPTAKTQTLDGIDFDFMHTLINALMKQTIQGVAQYCDAKIQATKEVISQEAPVQKDSLF
>Seq1456
GYARANRKKAKASHNLKDTHNAKERYNEVVDLVHIGQSCLKFLSEDDYYENTIDPKNGSDWNQNKPTDTKPELEDFKRTIADYLSYEVSLILKNQMPPKR
>Seq1457
DKIKSFYSHSAALLKGFCQGNLKPTYGRLRANNAVSYAGKSLEFRANNPRNFTFKGDESLDYFLLDDIITTGTTLKEALKYLKTLNIKVHFAIALCSADE
>Seq1458
MAYSQFSSLELNLLATQSVLPAKIILLLIDKEGLKQRLSLKSLDKIENQGIEKLLHIQQKLKTHAYALQEKFGCEVLELDAKESVKNLHEKIAAFIKCAV
>Seq1459
ATKSFKNVECVAFEGLLANLAKEYHCKVLVRGLRVVSDFEYELQMGYANKSLNHELETLYFMPTLQNAFISSSIVRSIIAHKGDASHLVPKEIYPLISKA
>Seq1460
SMDMVAKIAHGFGGDLISRSASVMLKEKRPLLIAPREMPLSAIMLENLLKLSHSNAIIAPPMMTYYTQSKTLEAMQDFLVGKWFDSLGIENDLYPRWGMN
>Seq1461
ERILFGALSNPLLEGAIDKVSAKNFIPPNTLLSTDKTQALIIVRKNDIITGVYEEGQISIEISLKALENGALNQIIQAKNLESNKILKAKVLSSSKAQIL
>Seq1462
EELQLSYVKERSYFGRKISCSPSVFLEEAQLLNQDNPPKQDHQKDAPIKVGDLIRHKIFGTGRVLGVEKGLSGLCLKINCGGNVYDKISEKFVEKVDNGF
>Seq1463
GLKDNETHLKILAGLTYIAQNNYDSAALWLELGKLDDPNNENIRYALGLLYQRKGDLKSALNHFLAIKTSDFSSPYFDFEIDANLLKERLDQEKEGEFLE
>Seq1464
PHRFVQLCSGDLGFSASNTIDIEVWLPGQNCYREISSVSNTRDFQARRAKIRFKENQKNQLAHTLNGSSLAVGRTMVALMENHQQADGSIHIPKALEKYL
>Seq1465
SVATFESNERWRLLCQMRAFCASCVVVRANRIGAYRQIIVEEDQKNEFLWKFYGDSFVALPNGAIEDSLEGKMGALNAQIDKNDIDEWAKLWHFRTIKEG
>Seq1466
YLEHEKLQTPDQKA
>Seq1467
LKEFFRVLKPRGVLVILEFLKKDNPTWLDKISGFYTNKVLPLVGGAISKNYGAYSYLPQSIEGFLSLEGLKHELRNAGFEILRTEDSIAQISTTMLVKKN
>Seq1468
VQIQEKKLYSFIASPAMGFTLITGILMLLIEPTLFKSGGWLHAKLALVVLLLAYHFYCKKCMRELEKDPTRRNARFYRVFNEAPTILMILIVILVVVKPF
>Seq1469
VSVRYFGGTLLGVGGLMKAYAKSALLCVENAQKEDALKDFVELETLSAHYSYKELDALQREIKKFSLQLSKKNFSNQSVEVEISGTRENLQAFLQQNKIN
>Seq1470
LGAWIKNEAHTTQIVLISSLPLIFMMGFVWPFESLPSYLQVFVQIVPAYHGISLLGRLNQMHAEFIDVSFHFYALIAIFIASFIGSVFKLSSLKKACENA
>Seq1471
VYGVSKSAIETAGAIGVYTAPSFAFAGVTYPQNNMEIFGDFWSHCLPISHFMRFFLQEAYYKTDFTESLNSLMPLVFFLIFLVLGLLIFYFSFKKGKASA
>Seq1472
KGFPVVLMIDLKDSWLKISVPEKYLNEFKVGKEFEGYIPALKKSTKFRVKYLSVMGDFATWKATNNSNTYDMKSYEVEAIPLEELENFRVGMSVLVTIKP
>Seq1473
QIQAKKNMELLVNKTYKETLSYLKEYKSLLSSVELAKENLKLQEQAFLQGLSTNAQVIDARNTLSSIVVEQKSVAYKYIVSLANLMALSDHIDLFYEFVY
>Seq1474
GEISDEYDLKQEGINKLEEGVFELEGMLDLESVEEALHIEFDKECEQVTLGGYVFSLLERMPMEGDTIVSHGYSFEVLSVDGARIKRLKAVKQDQGENEA
>Seq1475
VAAHFGEDLEEIEGFLERFDKANLKEKSLMLESLKKSKNTAIALELKKKEKKSLKKVYKEEVIKRSILKKIVTAWLVTVPVSALLGALLFVALGFIEKYF
>Seq1476
CLENAKEFDKL
>Seq1477
AEKIDVQISQKSEELNGILYADFKRLSLERGFKEAFEDLMFSSRVIFDNKEDFYEFLKELNHYGYYELAINYIENMHEDSFIYDEFLRSLLEDALKSNKA
>Seq1478
MGAIASYYAHKIILTSDNPRSENEEDIIKDILKGINDSSKVIVEKDRKKAILNALENLKDDEVLLILGKGDENIQIFKDKTIFFSDQEVVKSYYQHLKQG
>Seq1479
KLTSTLFASTGVKSNSLAKDYYIKALCFKNSINTAPLEALNAYLLDPNTECQTPLKTTEIEAFKKELKVHNIDLENTAQKLLKEGLIAFKQSFEKLLSSF
>Seq1480
TNELIHVDLLAVTKGVKSKFKVPIKHQGTPVGLKNKGILMLSKKRISVECAPEHLPDHYLVDVAPLDVNESILVRDLEKHENVKILDHDSIAVIGVIKAK
>Seq1481
DLDLPLGVVRFKNGGGNGGHNGLKSIDLLCSNSYYRLRVGISKGIGVIEHVLSKFHKNEEPLKNAAFEHAKNALKFFIESHDFNAMQNRFTLKKPLKIES
>Seq1482
QNADTKKVRSFLYVFAILPFFVPFLSVLIAYFSPSLARYENLALLGLKFIIITLVVWGLFFALGKFSISGILIPEIGVLSPFFIFLALSLWYFKKLNKRL
>Seq1483
YNEVFSAIIKNEQKVSKDKSIQEKIKEIEKQEKLLPGTIPSIKAMIVEFIFACEKKGVKQVALQDIYQALEERIKKKSGDTNTKAILLGTLSGANSTTMC
>Seq1484
MCSNSSSLKIYSLESNFSFNSLF
>Seq1485
PNSVYTTGKLNAKVNHTIFQFLVNVGIRTNIFEHHGIEFGIKIPTLPNYFFKGSTTIRAKKQGPLENGQPTTITGAETNFSLTQTLRRQYSMYLRYVYTF
>Seq1486
NTGITQRAIKIMPLCVLGLVLTGGMMLSQYMGGDKGWCETPFQKILMLKVILALSIFLLVLFSLSCKFLGKKNPIGKYIHPIALTFGFLIAILAKTMWFV
>Seq1487
NDALALKQASVSLGFEKSALSKSACDILLLEEDLSLLKKAFDNAQKVYQVVLQNIVLSLIYNAILIPVAMLGYINPLIASLSMSASSLLVVLNSLRLKRS
>Seq1488
KKCLKPKGYFIFCYEALSLCLVIEGLKSVKLTLETLRFVQSFKDKNAHLMLGAARNNSKSALKVLPPLITHHSKNQSDNTKEVLSIYQTCNTYSIKALLN
>Seq1489
AILSKRSIDPNSKVFSAPNRLVNTFHDPKDLPLEKGFNFIEGGWELFESLRDKIDALLLHSHASMIGEAFKALALKTPFKGRLLHAQILENEALLWIENS
>Seq1490
LAVPLAVILSVQVVFMILYVVLVTFRVCGKDYDAAVLCAGHCGFGLGATPTAMVNMQTITNHYGPSHVAFIVVPLVGAFFVDIINALAIKGFLLLPFFPS
>Seq1491
KDTTGKTNIGCYMTGIKNNQDKTLYIYNVCDHKKCYEEVGSQAISYTTGVPAMCAAKMICNDTWSADHFRTGVFNIEELNTDPFMEELIKQGLPYEVIER
>Seq1492
YVDNDYVFLFHNTDNKDHEFYFKVLGQKDIQIKKPLNPIAIKAGQKIKAVVILRKPLKSNATEYKNAKDALIPITIQAYSADDKNITIERESVFIAPSED
>Seq1493
GVSTIMGSVVLLIPIESLIGLTVWFFVGKVLKISSLASILGVGTATVLIFFVPYMHIPDSVNILKEVGTQTPMVLIFIFTLIKHAGNIFNLLAGKEKKVL
>Seq1494
LGILEFERLKPQKISVNLDLFYTQLPNKVYLDYMEIQELIQKMMQENQYLLIEDALKDLSHALKTRYKEITELYLKISKLEISPNSQVGASVKIRYESNL
>Seq1495
FLLIVLKANPINPLLEPLYFPSYAQFLNLAPHFVIKKKRAYRPFQWGNTIIIKRHDLEERQSNQPSDIFRQNAEINVSSQTFLKGMSNASSRTVLDSAAQ
>Seq1496
TNMYYEGYSIYYPQYGLIKIHKPGYGVHNVFINWTPPSKKWQGLRISAVFNNILNKQYVDQTSVFQASADAPASDMIPKGKRMALPAPGFNARFEVSYQF
>Seq1497
LLQKALKLYALLKPLELNVSIASSFSKIGNLFGRELESFCVKIQPKNTRALNSEKLYLKLFQKGVIARISCEFVCFEVFSLNEKDFEKIALVLEEILNKA
>Seq1498
ILSVEIKKIPIEELNAEEKESIQERFIVNNHLQKAKVRLLDIEKSKAIGKGGVNVCLASMLTGYHIEFETIPSVKENAENESEKETPKVGVEALESLFKN
>Seq1499
MRKNHSKYSWETLYLKISFLGFCLELKIKR
>Seq1500
YGAKKYKQNQRDSEIVYNIQKFPNEIKEELYRCYSKKQNKILRTKKLDDLIDYLDLIGFFKSRDFFEPTKDDYIVKPDVLRAIKKYHKIAFKSVYWQQNK
>Seq1501
LGLLNSKLLTFWLKAKNTPLGDMGAYRNYKYNIMELPMVKITAKNKKIADKIIALVDKILQAKEKDPKANTQKLEKEIDALVYQLYHLTDEEIKIIEEGQ
>Seq1502
SDVRN
>Seq1503
NDKDRNRIELQNKIIFSIVIRLKSEEWMLNKLNQEFESTNNQTRELYDATKKELSDDEKRIIQKVLMITPENIHINSFMFEPILDTSLDHLYTCLEKVKI
>Seq1504
VKSLVNLYREKKPEIEEIIKQASKDQKEWESVIEIFNQRFLVPFKVELQNQKDILLNKDAAQFRFIFSDDNQDMNVQKEDLQKHLSGGEKESVIYLTNLV
>Seq1505
TKIIVFGKLPRVKIPIGLNQTYSPDFGYVVENNDKKVLLVVETKGVDKKSELRPEEERKISTAKKFFEALKKQGVNIEYKTKMEKDQLSALINEVLNRKD
>Seq1506
LATLHQLRGRVSRNGLKGYCFLCTIQEENERLEKFADELDGFKIAELDLEYRKSGDLLQGGEQSGNSFEYIDLAKDENIIAEVKRDFLKAASVSRGTFEN
>Seq1507
SLFSACKDEPKKSSQSHQNNTKITKNNPINQANNDIRKIEHEEEDEKATKEVNDLINNENKIDEINNEENADPSQKRTNNVLQRATNHQDNLNSPLNRKY
>Seq1508
YNKNPLYVFSLFYGMQVAENTWTISKHSANFIIDDWRSIQGFSLKTSNFRMLGLVGFKFQTVLFHHDASIEVGIKWPFAFEYDSAFVRLFSVFISHTFYL
>Seq1509
EIDLENPKTNRKNAGFSDEEREKFSELLNAGFIDTFRYFYPNKEKAYTWWSYMQQARDKNIGWRIDYFLCSNPLKTRLKDALIYKDILGSDHCPVGLELV
>Seq1510
YETSELAYSSTRKSEITHNELNLNEKFMEFVEVYEGHYLNDIIKESSEYKEWVKNHVRFKEGVCMALEIEEQPRAKSTPLSIENSRVVCVKKGNYLFNEV
>Seq1511
MLIPFYFRFLDYSLKKGLVKVINRL
>Seq1512
AVAQSLNLKSSEIKVSSRQKNVALARKLVVYFARLYTPNPTLSLAQFLDLKDHSSISKMYSGVKKMLEEEKSPFVLSLREEIKNRLNELNDKKTAFNSSE
>Seq1513
LDNFIHIETEEQALFERVRVNSSNYIHTSEMFAKKMVQKGVLLENMEFFSVLSVAKAFSLKAKGIFCVSNYVGLNAYQEFKENHAKVKQILENIIDSLII
>Seq1514
VERLKELINALNKIKKGLLVF
>Seq1515
PIALVDSNLFTIALLSKHLLFDKTKSNIEELSARDSTICVLSSEILEIADDFIQLEESESYMEEFFRMNLAVQLLALEIAMRLNHDVDHPRNLAKSVTVE
>Seq1516
AKEFLVFVDNEKVNAMSVLALENLRILLSEHNIKNDLAKYAMPESYKTHLAYSINARSLQNFLTLRSSNKALKEMQDLAKALFDALPGEHQYLFEDCLKH
>Seq1517
TGKKHESITKFTCPHCKTTHHRDYNASVNIRNYALGMLDDRHKVKTDKARVGIIRSDYTHHTNECVKACGASSNGVSSKYGNILDLASYGAMKQEKAQSL
>Seq1518
FIKSVIDEIATQSNFIIIAMESDIDHLHLMVQYIPRMSISSIISRIKQITTYRVWRDKRFIPLLQKHFWKEKTFWTDGFFVCSIGEANPETIKAYIENQG
>Seq1519
MKKYCRFLNHPSRNPKYL
>Seq1520
QTSRPMWNSNLPKPNAIYVYGVANANITFFKGSDILSYETREVLLKYFDILDKDERSLKNALKDLENPFGFAPYIRKAYEHKRNFLTTTRLKASFRPTTF
>Seq1521
KDLANYLGSHAPDLSMMIRAKGEHGLNIFINDPQKLLPGTAMPRVGLSEQAQKQVIAYLEKAGDRKKHERNTLGIKIMIFFAVLSFLAYAWKRKVWSEVH
>Seq1522
FFFSADLGLMAFGVAQVIFFLLPFLDRSPVVAPAHKRPAFMVWFWLVIIDMIVLTIYGKLPPLGIGKYIGLAGSITFLALFFVVLPIITIAESKKQGGVR
>Seq1523
YILKRSKKEGFNEKRDFKVGESVFTTAIQICTHLGCIPTYQDEEKGFLCPCHGGRFTSDGVNIAGTPPPRPFDIPPFKIEGTKITFGEAGAEYKKMMAKA
>Seq1524
DLYRRLSLCENTDEVGQIHEEIEDRFGKIDDLSAQFLQIITLKILANQLGIIKLSNFNQNITITYSDEKKESLKAPSKDDNDILETLLKHLRAQISLKRR
>Seq1525
LHVDGELEGVVHSKSTVVIGQTGSVVGEIFTNKLVVSGKFTGTVEAEVVEIMPLGHLDGKISSQELVVERKGILIGETRPKNIQGGALLINEQEKKIENK
>Seq1526
FKTYYAHLNKIVVKTGEFVKKGQLIGYSGNTGMSTGPHLHYEVRFLDQPINPMSFTKWNMKDFEEVFNKERSIRWQSLITIINRLMQKQDQRLSSLKAQK
>Seq1527
FSSIYTHLDHVNVQPKSFIQKGQLIGYSGKSGNSGGEKLHYEVRFLGKILDAQKFLAWDLDHFQSALEENKFIEWKNLFWVLEDIVQLQEHVDKDALISQ
>Seq1528
ALKEEIKRIFNAKIILIYNCYQDKDAFLVLEILKPVIKKVLILELHEERVIKLEKLKGILETLGLEYALFEDVEENENYLVYGSFLVANAFYKRYQEKRD
>Seq1529
DADSIIIIEITNVTDTSITQNKEGFTTFYRATVSVNYTYDNKRGTQKTFQDSGYYNYAVNLQDPLNTYQNRYYAINQAVEQTLTKFVAQIAYEGKFNNEK
>Seq1530
VLLQILEPIIPHTAWELSERLFKRENFKPIAIDEDALMEDFMTLGLTINGKRRAELKVNINASKEEIIVLAKKELEKYLENASVKKEIYVPNKLVNFVIA
>Seq1531
LISLTTIAGFLYEPNTVVLFVALALNLISVTLKIGVIKRFASELLASSLATVLHLIPAFVFLQILNNLVTAYMLMIGALISNAFSLIFLLIESVVTSETD
>Seq1532
ATQAIDEAISSTLTRTLLTSLTVFFVVLILCVFGSKIIIGFSLPMLIGTIVGTYSSIFIAPKVALLLGFDMDKYYENETRKIKKAQEKEKMRRLYESGQV
>Seq1533
NERIREVLRENEGIAKAIHLGYINASRAIFDSNITSLIASVLLYAYGTGAIKGFALTTGIGILASIITAIVGTQGIYQALLPKLTQTKSLYFWFGVNKRA
>Seq1534
PQRQQQKKHKEMIESLTKGDKIVTQGGLIVEVLKAEANFFSVKLNDDTTAKLSKNYVAFKLDELDQFGLAEPIVIQQGREEISAKLSGAKTLKQRQITTE
>Seq1535
VILGLCLGKPLGIFLITFISEKLKITARPKGISWWHILGAGLLAGIGFTMSMFISNLAFTSEHKDAMEVAKIAILLGSLISGIIGALYLFALDKRAALKK
>Seq1536
EESLELFENDAEIQALFKNLPLKGEAAFLFQGVVSRIDVLLWDRGQNLYVLDYKSSQNYQQSHKAQVSHYAEFLKTQAPHFKIQAGIIYAHKRLLEKLWV
>Seq1537
AKEKIAVAEARKLHIPIVAPLDTNCDPDLVDYPIPGNDDAIRSIRLFCKEMSEAILEGRELMQEEIVHANENSEEIEYVSHEEKEEMLAEIQKEITQGAE
>Seq1538
KKAFEDELKAQGKPEKIWDKIVPGKMERFIADNTLIDQRLTLLGQFYVMDDKKTIAQVVADCSKEWNDDLKITEYVRFELGEGIEKKAENFAEEVALQMK
>Seq1539
NAQFEGLYIGGKTGTARVAKNGSYSAQSYNSSFFGFAEDERQVFTIGVVILGSHGKEEYYASKIAAPIFKEITEILVRYNYLSPSIAIQNALEKNRFKIK
>Seq1540
LLSPFSELNTDNRTKREESGSTFKEQKGGEFSKLLKQSINELNNTQEQSDKALADMATGQIKDLHQAAIAIGKAETSMKLMLEVRNKAISAYKELLRTQI
>Seq1541
AQNNQITPYEDPLDEGDEYPLIPITSVVVDKIVRDDSEPLMKYDPSHPDANAQGYVAYPNVNAVVEMADLVEATRAYQANVAAFQSAKNMAQNAIGMLQT
>Seq1542
LDFESVLAKKKAEIFENQSSKVLPLAHTNPRHLDFENSAKDGASLFFRDGHLAKNDGNSVDLDIETSEMGKNSTMYLALSSALKKYRGVINYAIDSSKNL
>Seq1543
AGIAEEWGFLGLCVCFILFSVLIVLIFRIANRLKEPKYSLFCVGVVLLISFSLVINAFGVGGILPVKGLAVPFLSYGGSSLLANCIAIGLVLXLARYTKG
>Seq1544
EKIVKENPEIIFIWWISPLTPEDVLNNPKFATIKAIKNKQVYKLPTMDIGGPRAPLISLFIALKAHPEAFKGVDINAMVKDYYKVVFDLNDAEVEPFLWH
>Seq1545
EKIVKENPEIIFIWWISPLTPEDVLNNPKFATIKAIKNKQVYKLPTMDIGGPRAPLISLFIALKAHPEAFKGVDINAIVKDYYKVVFDLNDAEVEPFLWH
>Seq1546
FPMVADITKSISRDYDVLFEEAIALRGAFLIDKNMKVRHAVINDLPLGRNADEMLRMVDALLHFEEHGEVCPAGWRKGDKGMKATHQGVAEYLKENSIKL
>Seq1547
EFDIVKNPYNIKIKPLEAALLPKVLGDVDGAIITGNYALQAKLTGALFSEDKDSPYANLIAAREDNAQDEAIKTLIEALQSEKTRKFILDTYKGAIIPAF
>Seq1548
YEVCNHKDGTAYHSTRGSKITLACKTGTAQVVEIAQNIVNRMKEKDMEYFHRSHAWITAFLPYEKPKYAITILVEHGEGGSKLGGLLVKMSNKLYELGYL
>Seq1549
DHFLPSLSVFGCLFWFESMHLKTLGVLALLFLIYHQIAYKNSLKLFNDGFLFKTLHVFLVYYLYLSRFFSMSLSLKILGFLALFALIESALWGLYEKSSL
>Seq1550
LSVRVSIKLFIHLVDARHLDLEIDKNAKENIQALLRPDQAYLSLFTKFDKLNKNEQHRLFLNAPKPFLINTAHFNALSSKYPTLEIVRQTLLKHLLTNPL
>Seq1551
EATGNTHFNIFTEDNREISGSADKLIYNALNGEYKLLQNAVVREVGKSNVITGDEIILNKTKGYADVLGSAKRPAKFVFDMEDINEENRKAKLKKKGEKP
>Seq1552
PKAKRQQDLYFFPNGVTYKRSDDSSFWSETGIYNHKEQNFKGKGRFILTSKDSKIEGLDISYSHALAIIEAQSIQAHLFLDEIKQSQKEKKKFPTFKGGF
>Seq1553
SLGVQFVFMGVENKNTVIERLKKDLQLSAQEIACVGDDYNDLGMFKACALSFAPFDAHPLLKSKAYKVLQNSGGKGAVREAIDYLLTLEGLQDEALKLYL
>Seq1554
TQYEQSFNASSSKILHKEFKVGESEKSVSGGKFSLQMGAFRNQIGAQTLADKLQAENPNYSVKVAFKDDLYKVLVQGFQSEEEARDFMKKYNQNAVLTRE
>Seq1555
FRYNILPSKDPTYTIYIPYEKLALFKQRQIKQNKNIQASSKSPFITHVVLPKETLSSIAKRYQVSISNIQLANDLKDSNIFIHQRLIIPTNKKLLATREF
>Seq1556
CFNADGMLLELSDRFYYGIGGVSTFKNAKRLVEILPKIPKNRLLLETDSPYLTPHPFRGTRNSPTYIPLIAQKIAEIINIETEELASLSTHNAQMLFSFP
>Seq1557
NQVDFFISASEETLLLCVEQGSIAVDGVSLTLSKVEEKGFWLTIIPYTLENTLFKAYKLKRRVNIETDMLVRSVASILKKTKGFEKNFSWNEADALTLGY
>Seq1558
SVENNVQMSK
>Seq1559
ANPKHAVTKELLGIRNEHADKKSQDVYRIVFLGEHLDEPIISNLIKRFKIDVSIISGNIEELTTKDIGYLVVRFLGNTAETQRALEYLNALGLQVEKLKD
>Seq1560
KIETTLSLGASHLEVIKMMLLESLPSLVNNITITLISLIGYSAMAGALGAGGLGDLAIRIGYQSYRGDVLFYAVVVIIVLVQIIQSVGDYVVKRLRKHKY
>Seq1561
GIYNGKPWEFPLGNQYHLWLEMLAHTPFWKDFTLEMQKKRIEYRDIAQKIHYFSQDKRLYEVSIRSIKVFASHYYNLVVKERWSKPIKTFFQKNFFQKKF
>Seq1562
HQAYKTCIETGHDRTQIRLQSAFLENLSQTEQQFDDYFEKDFKSVEVLKTLLKNLQSLEKTSNKLACITPKNAKNFEILEGAITQIIDLEKQMDKFINKN
>Seq1563
WRGMPSGHAGGVFSAAGFVYYRYGWKPALPVIALAILTDASRVVARQHTILQVTIGSLIAWGFAYLFTSRYKPKQWMLYPEISSDFKGSSRYGVSFSYQW
>Seq1564
EVLFSILRRKIKRQKATMPDNLHLHTLLFKYLQQRSFNYPNPLCAFILILCNLPFILISVFFRLNPYALIAISLVFIACYLMGYAYLNRQVCALEKRAFQ
>Seq1565
ALYSNANNQIHAISVLKDKSPKELKEELHNAFLQLRRMSKEAFFMGITACAGHGLNYTNVKELLKIPSLRELNIGHSVVSKAVLVGLEKAILEMAQLIKR
>Seq1566
RILKAIQKSNQTLGFECFLGPLPADSAFAPNKRKITPFYVSMSHDVGLAPLKALYFDESINVSLNAPILRTSTDHGTAFDIAYQNKANNKSYLNAIKYLA
>Seq1567
YHFQSAAIEHLIQQTKRYFKIKRPKIFGIVGGASQNLALRKAFENLCDAFDCKLVLAPLEFCSDNAAMIGRSSLEAYQKKRFVPLEKANISPRTLLKSFE
>Seq1568
LQTTSNVIGQITLANFVNPAGLHSMGDNLFSITNASGEAIVGNPDSQGLGKLRQGFLELSNVRLVEEMTDLITAQRAYEANSKSIQTADAMLQTVNSLKR
>Seq1569
SCGWGFLSFFTPLFWLLLGSLLGWCSLLMKRTAKIARPMRKVIARYHIFLVLFASRSAFCFANRFACSNLYCSAFSFASYFAFNFRRKVAIKTHAGTVTL
>Seq1570
CDHLKVNYNEESATSLIEQNMLSKLLKDSLEKMSRREIKELCNELGMTNIDKVIGENKQVLIASTLTLFKAGGSHSYALAVSVADAMVRQTLGHVMWWVK
>Seq1571
LTLFKMGGFKSYQLAVIVANAVAKTILGRGLSLAGNQVLTRTLSFLTGPVGWIITGVWTAIDIAGPAYRVTIPACIVVATLRLKTQQANGDKKSLQIESI
>Seq1572
ALSTAALTLFRMGGFKSYQLALIVANAVIKAIFQRGLSLGANAALTRGLSILTGPIGWIITGVWTAIDIAGPAYRVTIPACILVATLRLKAQANEIKNIL
>Seq1573
MAYRYDSDLEFLKRLSSSDLKDLFDALVYDEDGTLRMNE
