# Supplementary material for: Prediction of bacterial type IV secreted effectors by C-terminal features
Source: BMC Genomics. 2014 Jan 21;15:50. doi: 10.1186/1471-2164-15-50 (PMC3915618; doi:10.1186/1471-2164-15-50)
Supplement: Additional file 13 — T4SEpre package. [file 1471-2164-15-50-S13.zip › T4SEpre_psAac/seqAacCount.pl~]

#seqAacCount.pl INFILE SEQLENGTH >OUTFILE

my $infile1 = $ARGV[0];
my $seqLength = $ARGV[1] + 1 - 1;
my $aaSet = '';
my @aaSet = [];
my $gene = '';
my $seq = '';
my @seq = [];
my %aaCount = ();
my $r = 0;
my $aaSet = 'ACDEFGHIKLMNPQRSTVWY';
@aaSet = split(//,$aaSet);
print "Name";
for(my $i=0;$i<=19;$i++){
  print ",",$aaSet[$i];
}
print "\n";
open(IN1,"$infile1")||die"Cannot open $infile1!";
while(<IN1>){
 if(/\>(\S+)/){
  $gene = $1;
 }
 elsif(/(\S+)/){
  $seq = $1;
  @seq = split(//,$seq);
  for(my $i=0;$i<=19;$i++){
   $aaCount{$aaSet[$i]} = 0;
  }
  for(my $j=0;$j<=($seqLength - 1);$j++){
   $aaCount{$seq[$j]}++;
  }
  print $gene;
  for(my $i=0;$i<=19;$i++){
   $r = $aaCount{$aaSet[$i]}/$seqLength;
   print ",",$r;
  }
  print ",","\n";
 }
}
close(IN1);
