# Supplementary material for: Prediction of bacterial type IV secreted effectors by C-terminal features
Source: BMC Genomics. 2014 Jan 21;15:50. doi: 10.1186/1471-2164-15-50 (PMC3915618; doi:10.1186/1471-2164-15-50)
Supplement: Additional file 13 — T4SEpre package. [file 1471-2164-15-50-S13.zip › T4SEpre_Joint/Classify.pl]

#!usr/bin/perl

my $cutoff = ($ARGV[0] + 1 - 1);
my $name = '';
my $svm = 0;

open(IN,"values.csv")||die"Cannot open values.csv!";
open(OUT,">FinalResult.csv")||die"Cannot open FinalResult.csv!";
print OUT "Protein", ",","SVM-Value",",","T4S protein or not","\n";
while(<IN>){
 if(/\"(\d+)\"\s\"(.*)\"\s(\S+)/){
  $name = $2;
  $svm = $3 +1 -1;
   if($svm>=$cutoff){
      print OUT $name,",", $svm, ",","YES","\n";
     }
   else{
      print OUT $name,",", $svm, ",","NO","\n";        
     }
 }
}
close(IN);
close(OUT);

system "rm *.freq";
system "rm *.data";
system "rm values.csv";
