# Supplementary material for: Prediction of bacterial type IV secreted effectors by C-terminal features
Source: BMC Genomics. 2014 Jan 21;15:50. doi: 10.1186/1471-2164-15-50 (PMC3915618; doi:10.1186/1471-2164-15-50)
Supplement: Additional file 13 — T4SEpre package. [file 1471-2164-15-50-S13.zip › T4SEpre_Joint/DataPrepare.pl]

# DataPrepare.pl AMINO_ACID_SEQ_FILE SECONDARY_STRUCTURE_SEQ_FILE SOLVENT_ACCESSIBILITY_SEQ_FILE

system "perl featureExt.pl $ARGV[0] $ARGV[1] $ARGV[2] Pos.frequency >sample.pos.freq";
system "perl featureExt.pl $ARGV[0] $ARGV[1] $ARGV[2] Neg.frequency >sample.neg.freq"; 
system "perl Integ.pl sample.pos.freq sample.neg.freq >sample.data";
