# Supplementary material for: Prediction of bacterial type IV secreted effectors by C-terminal features
Source: BMC Genomics. 2014 Jan 21;15:50. doi: 10.1186/1471-2164-15-50 (PMC3915618; doi:10.1186/1471-2164-15-50)
Supplement: Additional file 13 — T4SEpre package. [file 1471-2164-15-50-S13.zip › T4SEpre_Joint/DOCUMENT]

Before using T4SEpre_Joint, please ensure following softwares have been downloaded and successfully installed in your computer:
(1)R
(2)Perl
(3)SVM R package 'e1071'

Imputting files include protein sequence file (only containing C-terminal 100 amino acids), correspoding secondary structure file ('H','C','E' triple coding elements), corresponding solvent accessibility file ('e','b' two elements). The files should all be FASTA file, with simple annotation lines. The protein sequence, secondary structure, and solvent accessibility should be strictly one-to-one relationship.


In current directory, run following command:

perl DataPrepare.pl  AMINO_ACID_SEQ_FILE SECONDARY_STRUCTURE_SEQ_FILE SOLVENT_ACCESSIBILITY_SEQ_FILE
Rscript T4SEpre_Joint.R

Now, a file named "FinalResult.csv" is generated, which can be opened with Excel softwares.

The default SVM cutoff value for decision is set as 0.5. You can change the value in the last command of "T4SEpre_Joint.R" script.

Any problem, please send email to Yejun Wang <yejun.wang@gmail.com>.
  
