# Supplementary material for: Prediction of bacterial type IV secreted effectors by C-terminal features
Source: BMC Genomics. 2014 Jan 21;15:50. doi: 10.1186/1471-2164-15-50 (PMC3915618; doi:10.1186/1471-2164-15-50)
Supplement: Additional file 13 — T4SEpre package. [file 1471-2164-15-50-S13.zip › T4SEpre_Joint/featureExt.pl]

#perl featureExt.pl SEQ-FILENAME SSE-FILENAME ACC-FILENAME FREQFILE >VECTOR-FILE

#!usr/bin/perl

my $seqfile = $ARGV[0];
my $ssefile = $ARGV[1];
my $accfile = $ARGV[2];
my $freqfile = $ARGV[3];
my $comPos = '';
my %freq = ();
my $name = '';
my $posCount = 0;
my $nameAA = '';
my $seq = '';
my $nameSSE = '';
my @SSE = [];
my @Acc = [];
my $class = '';
open(IN,"$freqfile")||die"Cannot open $freqfile!";
while(<IN>){
	if(/(\S+)\s\s*(\S+)/){
	 $comPos = $1;
	 $freq{$comPos} = $2;
	}
}
close(IN);

open(AA,"$seqfile")||die"Cannot open Aac file!";
while(<AA>){
 if(/\>(\S+)/){
  $name = $1;
  $posCount++;
  $nameAA = $name.$posCount;
 }
 else{
  $seq = $_;
  chomp($seq);
  @$nameAA = split(//,$seq); 
 }
}
close(AA);

$posCount = 0;
my $nameSSE = '';
open(SSE,"$ssefile")||die"Cannot open Sse file!";
while(<SSE>){
 if(/\>(\S+)/){
  $name = $1;
  $posCount++;
  $nameAA = $name.$posCount;
  $nameSSE = $name.'sse';  
 }
 else{
  $seq = $_;
  chomp($seq);
  @Sse = split(//,$seq); 
  for(my $i=0;$i<100;$i++){
   $$nameSSE[$i] = $$nameAA[$i].$Sse[$i];
  }
 }
}
close(SSE);
$posCount = 0;
$AacSseAcc = '';

open(ACC,"$accfile")||die"Cannot open Acc file!";
while(<ACC>){
 if(/\>(\S+)/){
  $name = $1;
  if($name =~ m/Pos/){
  	$class = 'Positive';
  }
  elsif($name =~ m/Neg/){
  	$class = 'Neg';
  }
  else{
       $class = 'unknown';
  }
  $posCount++;
  $nameAA = $name.$posCount;
  $nameSSE = $name.'sse';  
 }
 else{
  $seq = $_;
  chomp($seq);
  @Acc = split(//,$seq); 
  print $name,",";
  for(my $i=0;$i<100;$i++){
   $AacSseAcc = $$nameSSE[$i].$Acc[$i].'Pos'.$i;
   if(!defined $freq{$AacSseAcc}){
   	$freq{$AacSseAcc} = 0;
   	}
   print $freq{$AacSseAcc},",";
  }
  print "\n";
 }

}
close(ACC);
