# Supplementary material for: Prediction of bacterial type IV secreted effectors by C-terminal features
Source: BMC Genomics. 2014 Jan 21;15:50. doi: 10.1186/1471-2164-15-50 (PMC3915618; doi:10.1186/1471-2164-15-50)
Supplement: Additional file 13 — T4SEpre package. [file 1471-2164-15-50-S13.zip › T4SEpre_Joint/freqmodel.pl]

#freqmodel.pl AAseq SSEseq ACCseq SEQ_LENGTH >Frequency

my $infile1 = $ARGV[0];
my $infile2 = $ARGV[1];
my $infile3 = $ARGV[2]; 

my @aa = ('A','C','D','E','F','G','H','I','K','L','M','N','P','Q','R','S','T','V','W','Y');
my @sse = ('C','E','H');
my @acc = ('b','e');

my %com= ();

for(my $i=0;$i<=19;$i++){
 $a = $aa[$i];
 for(my $j=0;$j<=2;$j++){
  $b=$sse[$j];
   for(my $k=0;$k<=1;$k++){
   	$c=$acc[$k];
   	$d=$a.$b.$c;
   	$com{$d}='';
   	%$d = 0;
   	}
 }
}


my $name = '';
my $posCount = 0;
my $nameAA = '';
my $seq = '';
my @Sse = [];


open(AA,"$infile1")||die"Cannot open $infile1";
while(<AA>){
 if(/\>(\S+)/){
  $name = $1;
  $posCount++;
  $nameAA = $name.$posCount;
 }
 else{
  $seq = $_;
  chomp($seq);
  @$nameAA = split(//,$seq);  
 }
}
close(AA);

$posCount = 0;
my $nameSSE = '';
open(SSE,"$infile2")||die"Cannot open $infile2";
while(<SSE>){
 if(/\>(\S+)/){
  $name = $1;
  $posCount++;
  $nameAA = $name.$posCount;
  $nameSSE = $name.'sse';  
 }
 else{
  $seq = $_;
  chomp($seq);
  @Sse = split(//,$seq); 
  for(my $i=0;$i<$ARGV[3];$i++){
   $$nameSSE[$i] = $$nameAA[$i].$Sse[$i];
  }
 }
}
close(SSE);

$posCount = 0;
$AacSseAcc = '';
open(ACC,"$infile3")||die"Cannot open $infile3";
while(<ACC>){
 if(/\>(\S+)/){
  $name = $1;
  $posCount++;
  $nameAA = $name.$posCount;
  $nameSSE = $name.'sse';  
 }
 else{
  $seq = $_;
  chomp($seq);
  @Acc = split(//,$seq); 
  for(my $i=0;$i<$ARGV[3];$i++){
   $AacSseAcc = $$nameSSE[$i].$Acc[$i];
   $position = 'Pos'.$i;
   if(defined $com{$AacSseAcc}){
   	$$AacSseAcc{$position}++;
   	}
  }
 }
}
close(ACC);

for(my $m=0;$m<$ARGV[3];$m++){
	$position = 'Pos'.$m;
	for(my $i=0;$i<=19;$i++){
    $a = $aa[$i];
    for(my $j=0;$j<=2;$j++){
      $b=$sse[$j];
      for(my $k=0;$k<=1;$k++){
   	  $c=$acc[$k];
   	  $d=$a.$b.$c;
   	  $annotation = $d.$position;
   	  $freq = $$d{$position}/$posCount;
   	  print $annotation,"\t",$freq,"\n";
   	}
   }
  }
 }
