# Supplementary material for: Prediction of bacterial type IV secreted effectors by C-terminal features
Source: BMC Genomics. 2014 Jan 21;15:50. doi: 10.1186/1471-2164-15-50 (PMC3915618; doi:10.1186/1471-2164-15-50)
Supplement: Additional file 13 — T4SEpre package. [file 1471-2164-15-50-S13.zip › T4SEpre_Joint/Integ.pl]

#perl Integ.pl POS-VECTORFILE NEG-VECTORFILE >OUT-DATAFILE

#!usr/bin/perl

my $infile1 = $ARGV[0];
my $infile2 = $ARGV[1];


my $newseq = '';
my $name = '';
my $seq = '';
my %seq = ();
my $count = 0;


open(IN1,"$infile1")||die"Cannot open $infile1!";
while(<IN1>){
	$seq = $_;
	chomp $seq;
	$count++;
	$name = 'name'.$count;
      $seq{$name} = $seq;
}
close(IN1);

open(IN2,"$infile2")||die"Cannot open $infile2!";
$count = 0;
print  "Name,p1,p2,p3,p4,p5,p6,p7,p8,p9,p10,p11,p12,p13,p14,p15,p16,p17,p18,p19,p20,p21,p22,p23,p24,p25,p26,p27,p28,p29,p30,p31,p32,p33,p34,p35,p36,p37,p38,p39,p40,p41,p42,p43,p44,p45,p46,p47,p48,p49,p50,p51,p52,p53,p54,p55,p56,p57,p58,p59,p60,p61,p62,p63,p64,p65,p66,p67,p68,p69,p70,p71,p72,p73,p74,p75,p76,p77,p78,p79,p80,p81,p82,p83,p84,p85,p86,p87,p88,p89,p90,p91,p92,p93,p94,p95,p96,p97,p98,p99,p100,Name0,n1,n2,n3,n4,n5,n6,n7,n8,n9,n10,n11,n12,n13,n14,n15,n16,n17,n18,n19,n20,n21,n22,n23,n24,n25,n26,n27,n28,n29,n30,n31,n32,n33,n34,n35,n36,n37,n38,n39,n40,n41,n42,n43,n44,n45,n46,n47,n48,n49,n50,n51,n52,n53,n54,n55,n56,n57,n58,n59,n60,n61,n62,n63,n64,n65,n66,n67,n68,n69,n70,n71,n72,n73,n74,n75,n76,n77,n78,n79,n80,n81,n82,n83,n84,n85,n86,n87,n88,n89,n90,n91,n92,n93,n94,n95,n96,n97,n98,n99,n100,Class\n";
while(<IN2>){
	$seq = $_;
	chomp $seq;
	$count++;
	$name = 'name'.$count;
  if(defined $seq{$name}){
   $newseq = $seq{$name}.$seq.'unknown';
   print $newseq,"\n";
  }
}
close(IN2);
