# Supplementary material for: Prediction of bacterial type IV secreted effectors by C-terminal features
Source: BMC Genomics. 2014 Jan 21;15:50. doi: 10.1186/1471-2164-15-50 (PMC3915618; doi:10.1186/1471-2164-15-50)
Supplement: Additional file 13 — T4SEpre package. [file 1471-2164-15-50-S13.zip › T4SEpre_Joint/Neg.frequency]

ACbPos0	0
ACePos0	0.0605187319884726
AEbPos0	0
AEePos0	0
AHbPos0	0
AHePos0	0
CCbPos0	0.00144092219020173
CCePos0	0.015850144092219
CEbPos0	0
CEePos0	0
CHbPos0	0
CHePos0	0
DCbPos0	0
DCePos0	0.0489913544668588
DEbPos0	0
DEePos0	0
DHbPos0	0
DHePos0	0
ECbPos0	0
ECePos0	0.0835734870317003
EEbPos0	0
EEePos0	0
EHbPos0	0
EHePos0	0
FCbPos0	0
FCePos0	0.0648414985590778
FEbPos0	0
FEePos0	0
FHbPos0	0
FHePos0	0
GCbPos0	0
GCePos0	0.0504322766570605
GEbPos0	0
GEePos0	0
GHbPos0	0
GHePos0	0
HCbPos0	0
HCePos0	0.0216138328530259
HEbPos0	0
HEePos0	0
HHbPos0	0
HHePos0	0
ICbPos0	0
ICePos0	0.0864553314121038
IEbPos0	0
IEePos0	0
IHbPos0	0
IHePos0	0
KCbPos0	0
KCePos0	0.0590778097982709
KEbPos0	0
KEePos0	0
KHbPos0	0
KHePos0	0
LCbPos0	0
LCePos0	0.115273775216138
LEbPos0	0
LEePos0	0
LHbPos0	0
LHePos0	0
MCbPos0	0
MCePos0	0.0201729106628242
MEbPos0	0
MEePos0	0
MHbPos0	0
MHePos0	0
NCbPos0	0
NCePos0	0.0403458213256484
NEbPos0	0
NEePos0	0
NHbPos0	0
NHePos0	0
PCbPos0	0
PCePos0	0.0475504322766571
PEbPos0	0
PEePos0	0
PHbPos0	0
PHePos0	0
QCbPos0	0
QCePos0	0.0518731988472622
QEbPos0	0
QEePos0	0
QHbPos0	0
QHePos0	0
RCbPos0	0
RCePos0	0.0302593659942363
REbPos0	0
REePos0	0
RHbPos0	0
RHePos0	0
SCbPos0	0
SCePos0	0.0634005763688761
SEbPos0	0
SEePos0	0
SHbPos0	0
SHePos0	0
TCbPos0	0
TCePos0	0.0461095100864553
TEbPos0	0
TEePos0	0
THbPos0	0
THePos0	0
VCbPos0	0
VCePos0	0.053314121037464
VEbPos0	0
VEePos0	0
VHbPos0	0
VHePos0	0
WCbPos0	0
WCePos0	0.00864553314121038
WEbPos0	0
WEePos0	0
WHbPos0	0
WHePos0	0
YCbPos0	0
YCePos0	0.0302593659942363
YEbPos0	0
YEePos0	0
YHbPos0	0
YHePos0	0
ACbPos1	0.00432276657060519
ACePos1	0.0475504322766571
AEbPos1	0
AEePos1	0.00432276657060519
AHbPos1	0.00144092219020173
AHePos1	0.0216138328530259
CCbPos1	0.0100864553314121
CCePos1	0.00432276657060519
CEbPos1	0.00288184438040346
CEePos1	0
CHbPos1	0
CHePos1	0
DCbPos1	0
DCePos1	0.0504322766570605
DEbPos1	0
DEePos1	0
DHbPos1	0
DHePos1	0.00288184438040346
ECbPos1	0
ECePos1	0.031700288184438
EEbPos1	0
EEePos1	0.00144092219020173
EHbPos1	0
EHePos1	0.0115273775216138
FCbPos1	0.0144092219020173
FCePos1	0.0259365994236311
FEbPos1	0.00720461095100865
FEePos1	0.00144092219020173
FHbPos1	0.00144092219020173
FHePos1	0
GCbPos1	0.00288184438040346
GCePos1	0.0561959654178674
GEbPos1	0
GEePos1	0
GHbPos1	0
GHePos1	0
HCbPos1	0.00144092219020173
HCePos1	0.0201729106628242
HEbPos1	0
HEePos1	0
HHbPos1	0.00144092219020173
HHePos1	0.00144092219020173
ICbPos1	0.00864553314121038
ICePos1	0.0259365994236311
IEbPos1	0.00144092219020173
IEePos1	0.0100864553314121
IHbPos1	0.00432276657060519
IHePos1	0.0100864553314121
KCbPos1	0
KCePos1	0.053314121037464
KEbPos1	0
KEePos1	0
KHbPos1	0
KHePos1	0.0129682997118156
LCbPos1	0.00864553314121038
LCePos1	0.0778097982708934
LEbPos1	0.00144092219020173
LEePos1	0.00144092219020173
LHbPos1	0.0115273775216138
LHePos1	0.015850144092219
MCbPos1	0
MCePos1	0.0129682997118156
MEbPos1	0.00144092219020173
MEePos1	0
MHbPos1	0.00288184438040346
MHePos1	0.00432276657060519
NCbPos1	0
NCePos1	0.0345821325648415
NEbPos1	0
NEePos1	0
NHbPos1	0
NHePos1	0
PCbPos1	0.00144092219020173
PCePos1	0.0360230547550432
PEbPos1	0
PEePos1	0
PHbPos1	0
PHePos1	0
QCbPos1	0
QCePos1	0.0446685878962536
QEbPos1	0
QEePos1	0.00144092219020173
QHbPos1	0
QHePos1	0.00720461095100865
RCbPos1	0
RCePos1	0.0432276657060519
REbPos1	0
REePos1	0.00144092219020173
RHbPos1	0
RHePos1	0.00720461095100865
SCbPos1	0.00144092219020173
SCePos1	0.0720461095100865
SEbPos1	0
SEePos1	0.00144092219020173
SHbPos1	0.00144092219020173
SHePos1	0.00144092219020173
TCbPos1	0
TCePos1	0.0417867435158501
TEbPos1	0.00144092219020173
TEePos1	0.00144092219020173
THbPos1	0
THePos1	0.00144092219020173
VCbPos1	0.00288184438040346
VCePos1	0.0302593659942363
VEbPos1	0.00144092219020173
VEePos1	0.00576368876080692
VHbPos1	0.00432276657060519
VHePos1	0.00576368876080692
WCbPos1	0.00576368876080692
WCePos1	0.00720461095100865
WEbPos1	0
WEePos1	0.00144092219020173
WHbPos1	0
WHePos1	0.00144092219020173
YCbPos1	0
YCePos1	0.031700288184438
YEbPos1	0.00144092219020173
YEePos1	0.00288184438040346
YHbPos1	0
YHePos1	0.00288184438040346
ACbPos2	0.00720461095100865
ACePos2	0.0172910662824208
AEbPos2	0.00288184438040346
AEePos2	0.00288184438040346
AHbPos2	0.0129682997118156
AHePos2	0.0230547550432277
CCbPos2	0.00576368876080692
CCePos2	0.00288184438040346
CEbPos2	0
CEePos2	0
CHbPos2	0.00288184438040346
CHePos2	0
DCbPos2	0
DCePos2	0.0504322766570605
DEbPos2	0
DEePos2	0
DHbPos2	0
DHePos2	0.00864553314121038
ECbPos2	0
ECePos2	0.0302593659942363
EEbPos2	0
EEePos2	0.00720461095100865
EHbPos2	0
EHePos2	0.0230547550432277
FCbPos2	0.015850144092219
FCePos2	0.00576368876080692
FEbPos2	0.00576368876080692
FEePos2	0.00432276657060519
FHbPos2	0.00576368876080692
FHePos2	0
GCbPos2	0.0115273775216138
GCePos2	0.037463976945245
GEbPos2	0.00144092219020173
GEePos2	0
GHbPos2	0.00288184438040346
GHePos2	0.00288184438040346
HCbPos2	0.00144092219020173
HCePos2	0.0129682997118156
HEbPos2	0
HEePos2	0.00144092219020173
HHbPos2	0
HHePos2	0.00720461095100865
ICbPos2	0.0216138328530259
ICePos2	0.0115273775216138
IEbPos2	0.0187319884726225
IEePos2	0.00720461095100865
IHbPos2	0.0144092219020173
IHePos2	0.0115273775216138
KCbPos2	0
KCePos2	0.0389048991354467
KEbPos2	0
KEePos2	0.00144092219020173
KHbPos2	0
KHePos2	0.0100864553314121
LCbPos2	0.0288184438040346
LCePos2	0.0144092219020173
LEbPos2	0.0187319884726225
LEePos2	0.00144092219020173
LHbPos2	0.031700288184438
LHePos2	0.00720461095100865
MCbPos2	0.00864553314121038
MCePos2	0.00144092219020173
MEbPos2	0.00288184438040346
MEePos2	0
MHbPos2	0.00576368876080692
MHePos2	0
NCbPos2	0.00288184438040346
NCePos2	0.0403458213256484
NEbPos2	0
NEePos2	0.00144092219020173
NHbPos2	0.00288184438040346
NHePos2	0.00720461095100865
PCbPos2	0
PCePos2	0.0345821325648415
PEbPos2	0.00144092219020173
PEePos2	0
PHbPos2	0
PHePos2	0.0100864553314121
QCbPos2	0.00144092219020173
QCePos2	0.0230547550432277
QEbPos2	0
QEePos2	0.00144092219020173
QHbPos2	0
QHePos2	0.0302593659942363
RCbPos2	0.00144092219020173
RCePos2	0.015850144092219
REbPos2	0
REePos2	0
RHbPos2	0.00288184438040346
RHePos2	0.0129682997118156
SCbPos2	0.00288184438040346
SCePos2	0.0561959654178674
SEbPos2	0.00144092219020173
SEePos2	0.00144092219020173
SHbPos2	0.00144092219020173
SHePos2	0.00720461095100865
TCbPos2	0.00288184438040346
TCePos2	0.0331412103746398
TEbPos2	0.00144092219020173
TEePos2	0.00288184438040346
THbPos2	0.00144092219020173
THePos2	0.0100864553314121
VCbPos2	0.0100864553314121
VCePos2	0.0216138328530259
VEbPos2	0.0187319884726225
VEePos2	0.00432276657060519
VHbPos2	0.015850144092219
VHePos2	0.00288184438040346
WCbPos2	0.00288184438040346
WCePos2	0
WEbPos2	0
WEePos2	0
WHbPos2	0.00720461095100865
WHePos2	0
YCbPos2	0.00288184438040346
YCePos2	0.0100864553314121
YEbPos2	0.00432276657060519
YEePos2	0.00288184438040346
YHbPos2	0.00864553314121038
YHePos2	0.00432276657060519
ACbPos3	0.0115273775216138
ACePos3	0.0187319884726225
AEbPos3	0.0115273775216138
AEePos3	0.00288184438040346
AHbPos3	0.0244956772334294
AHePos3	0.0172910662824208
CCbPos3	0
CCePos3	0
CEbPos3	0.00432276657060519
CEePos3	0
CHbPos3	0.00288184438040346
CHePos3	0
DCbPos3	0
DCePos3	0.0302593659942363
DEbPos3	0
DEePos3	0
DHbPos3	0.00288184438040346
DHePos3	0.0100864553314121
ECbPos3	0
ECePos3	0.0144092219020173
EEbPos3	0
EEePos3	0.00720461095100865
EHbPos3	0
EHePos3	0.0244956772334294
FCbPos3	0.0129682997118156
FCePos3	0.00432276657060519
FEbPos3	0.0129682997118156
FEePos3	0
FHbPos3	0.0100864553314121
FHePos3	0.00288184438040346
GCbPos3	0.0129682997118156
GCePos3	0.0302593659942363
GEbPos3	0.00144092219020173
GEePos3	0
GHbPos3	0.00720461095100865
GHePos3	0.00432276657060519
HCbPos3	0.00432276657060519
HCePos3	0.015850144092219
HEbPos3	0.00144092219020173
HEePos3	0.00432276657060519
HHbPos3	0.00144092219020173
HHePos3	0.00720461095100865
ICbPos3	0.0129682997118156
ICePos3	0.00432276657060519
IEbPos3	0.0244956772334294
IEePos3	0.00288184438040346
IHbPos3	0.0230547550432277
IHePos3	0.0100864553314121
KCbPos3	0
KCePos3	0.0273775216138329
KEbPos3	0
KEePos3	0.00576368876080692
KHbPos3	0
KHePos3	0.0345821325648415
LCbPos3	0.0244956772334294
LCePos3	0.0129682997118156
LEbPos3	0.0230547550432277
LEePos3	0
LHbPos3	0.0461095100864553
LHePos3	0.00144092219020173
MCbPos3	0.00288184438040346
MCePos3	0.00144092219020173
MEbPos3	0.00720461095100865
MEePos3	0.00144092219020173
MHbPos3	0.00432276657060519
MHePos3	0.00144092219020173
NCbPos3	0.00144092219020173
NCePos3	0.0273775216138329
NEbPos3	0
NEePos3	0
NHbPos3	0.00288184438040346
NHePos3	0.0144092219020173
PCbPos3	0.00432276657060519
PCePos3	0.0302593659942363
PEbPos3	0
PEePos3	0.00144092219020173
PHbPos3	0.00144092219020173
PHePos3	0.00432276657060519
QCbPos3	0.00144092219020173
QCePos3	0.015850144092219
QEbPos3	0
QEePos3	0.00288184438040346
QHbPos3	0.00144092219020173
QHePos3	0.0187319884726225
RCbPos3	0.00144092219020173
RCePos3	0.0144092219020173
REbPos3	0
REePos3	0.00288184438040346
RHbPos3	0.00144092219020173
RHePos3	0.0288184438040346
SCbPos3	0.00720461095100865
SCePos3	0.0302593659942363
SEbPos3	0.00288184438040346
SEePos3	0
SHbPos3	0.0115273775216138
SHePos3	0.0187319884726225
TCbPos3	0.00432276657060519
TCePos3	0.0259365994236311
TEbPos3	0.00288184438040346
TEePos3	0.00288184438040346
THbPos3	0.00288184438040346
THePos3	0.015850144092219
VCbPos3	0.0100864553314121
VCePos3	0.00720461095100865
VEbPos3	0.0172910662824208
VEePos3	0.00144092219020173
VHbPos3	0.0115273775216138
VHePos3	0
WCbPos3	0.00432276657060519
WCePos3	0.00144092219020173
WEbPos3	0.00288184438040346
WEePos3	0
WHbPos3	0.0115273775216138
WHePos3	0
YCbPos3	0.0100864553314121
YCePos3	0.00144092219020173
YEbPos3	0.00864553314121038
YEePos3	0.00432276657060519
YHbPos3	0.0115273775216138
YHePos3	0.00432276657060519
ACbPos4	0.00576368876080692
ACePos4	0.0115273775216138
AEbPos4	0.015850144092219
AEePos4	0.00144092219020173
AHbPos4	0.031700288184438
AHePos4	0.015850144092219
CCbPos4	0.00288184438040346
CCePos4	0.00288184438040346
CEbPos4	0.00144092219020173
CEePos4	0
CHbPos4	0.00144092219020173
CHePos4	0.00144092219020173
DCbPos4	0.00288184438040346
DCePos4	0.031700288184438
DEbPos4	0.00144092219020173
DEePos4	0.00288184438040346
DHbPos4	0
DHePos4	0.00864553314121038
ECbPos4	0.00144092219020173
ECePos4	0.0144092219020173
EEbPos4	0.00144092219020173
EEePos4	0.00720461095100865
EHbPos4	0.00144092219020173
EHePos4	0.0302593659942363
FCbPos4	0.0115273775216138
FCePos4	0.00144092219020173
FEbPos4	0.0144092219020173
FEePos4	0
FHbPos4	0.0144092219020173
FHePos4	0.00432276657060519
GCbPos4	0.0100864553314121
GCePos4	0.0259365994236311
GEbPos4	0.00720461095100865
GEePos4	0
GHbPos4	0.0129682997118156
GHePos4	0.00576368876080692
HCbPos4	0.00288184438040346
HCePos4	0.00720461095100865
HEbPos4	0
HEePos4	0
HHbPos4	0
HHePos4	0.00432276657060519
ICbPos4	0.0129682997118156
ICePos4	0.00288184438040346
IEbPos4	0.0216138328530259
IEePos4	0.00432276657060519
IHbPos4	0.037463976945245
IHePos4	0.00144092219020173
KCbPos4	0
KCePos4	0.031700288184438
KEbPos4	0
KEePos4	0.00864553314121038
KHbPos4	0
KHePos4	0.0201729106628242
LCbPos4	0.0216138328530259
LCePos4	0.0100864553314121
LEbPos4	0.0259365994236311
LEePos4	0.00576368876080692
LHbPos4	0.0561959654178674
LHePos4	0.00432276657060519
MCbPos4	0.00432276657060519
MCePos4	0.00144092219020173
MEbPos4	0
MEePos4	0.00144092219020173
MHbPos4	0.00720461095100865
MHePos4	0.00432276657060519
NCbPos4	0.00288184438040346
NCePos4	0.0216138328530259
NEbPos4	0.00144092219020173
NEePos4	0.00144092219020173
NHbPos4	0
NHePos4	0.0129682997118156
PCbPos4	0.0172910662824208
PCePos4	0.031700288184438
PEbPos4	0
PEePos4	0
PHbPos4	0.00144092219020173
PHePos4	0.00432276657060519
QCbPos4	0
QCePos4	0.0144092219020173
QEbPos4	0.00144092219020173
QEePos4	0.00288184438040346
QHbPos4	0.00576368876080692
QHePos4	0.0216138328530259
RCbPos4	0
RCePos4	0.0115273775216138
REbPos4	0.00144092219020173
REePos4	0.00576368876080692
RHbPos4	0.00144092219020173
RHePos4	0.015850144092219
SCbPos4	0.0100864553314121
SCePos4	0.031700288184438
SEbPos4	0.00576368876080692
SEePos4	0.00144092219020173
SHbPos4	0.00576368876080692
SHePos4	0.00576368876080692
TCbPos4	0.00720461095100865
TCePos4	0.0100864553314121
TEbPos4	0.00288184438040346
TEePos4	0.00432276657060519
THbPos4	0.0129682997118156
THePos4	0.0100864553314121
VCbPos4	0.00432276657060519
VCePos4	0.00432276657060519
VEbPos4	0.0100864553314121
VEePos4	0.00288184438040346
VHbPos4	0.015850144092219
VHePos4	0.00576368876080692
WCbPos4	0.00576368876080692
WCePos4	0.00144092219020173
WEbPos4	0.00432276657060519
WEePos4	0
WHbPos4	0.00720461095100865
WHePos4	0.00144092219020173
YCbPos4	0.0100864553314121
YCePos4	0.00864553314121038
YEbPos4	0.00864553314121038
YEePos4	0
YHbPos4	0.0201729106628242
YHePos4	0.00144092219020173
ACbPos5	0.0115273775216138
ACePos5	0.0144092219020173
AEbPos5	0.00432276657060519
AEePos5	0
AHbPos5	0.0389048991354467
AHePos5	0.00576368876080692
CCbPos5	0.00144092219020173
CCePos5	0
CEbPos5	0.00144092219020173
CEePos5	0
CHbPos5	0.00432276657060519
CHePos5	0
DCbPos5	0.00720461095100865
DCePos5	0.0216138328530259
DEbPos5	0.00144092219020173
DEePos5	0
DHbPos5	0.00288184438040346
DHePos5	0.0172910662824208
ECbPos5	0.00288184438040346
ECePos5	0.0187319884726225
EEbPos5	0.00432276657060519
EEePos5	0.00720461095100865
EHbPos5	0.00720461095100865
EHePos5	0.0302593659942363
FCbPos5	0.0129682997118156
FCePos5	0
FEbPos5	0.0129682997118156
FEePos5	0
FHbPos5	0.0129682997118156
FHePos5	0.00144092219020173
GCbPos5	0.0244956772334294
GCePos5	0.0201729106628242
GEbPos5	0.00576368876080692
GEePos5	0
GHbPos5	0.0187319884726225
GHePos5	0.00288184438040346
HCbPos5	0
HCePos5	0.0129682997118156
HEbPos5	0.00576368876080692
HEePos5	0.00144092219020173
HHbPos5	0.00864553314121038
HHePos5	0.00432276657060519
ICbPos5	0.0144092219020173
ICePos5	0.00144092219020173
IEbPos5	0.0244956772334294
IEePos5	0.00144092219020173
IHbPos5	0.031700288184438
IHePos5	0.00144092219020173
KCbPos5	0
KCePos5	0.0216138328530259
KEbPos5	0
KEePos5	0.00576368876080692
KHbPos5	0.00288184438040346
KHePos5	0.0389048991354467
LCbPos5	0.0216138328530259
LCePos5	0.00864553314121038
LEbPos5	0.0129682997118156
LEePos5	0.00144092219020173
LHbPos5	0.053314121037464
LHePos5	0.00720461095100865
MCbPos5	0.00432276657060519
MCePos5	0
MEbPos5	0.00432276657060519
MEePos5	0
MHbPos5	0.0100864553314121
MHePos5	0
NCbPos5	0.00432276657060519
NCePos5	0.0259365994236311
NEbPos5	0.00144092219020173
NEePos5	0.00288184438040346
NHbPos5	0.00576368876080692
NHePos5	0.00576368876080692
PCbPos5	0.00288184438040346
PCePos5	0.0331412103746398
PEbPos5	0.00144092219020173
PEePos5	0.00144092219020173
PHbPos5	0.00144092219020173
PHePos5	0.00432276657060519
QCbPos5	0
QCePos5	0.0172910662824208
QEbPos5	0
QEePos5	0.00144092219020173
QHbPos5	0.00576368876080692
QHePos5	0.0129682997118156
RCbPos5	0.00144092219020173
RCePos5	0.0172910662824208
REbPos5	0.00144092219020173
REePos5	0.00288184438040346
RHbPos5	0.00144092219020173
RHePos5	0.0115273775216138
SCbPos5	0.00288184438040346
SCePos5	0.0216138328530259
SEbPos5	0.00288184438040346
SEePos5	0.00288184438040346
SHbPos5	0.0144092219020173
SHePos5	0.00864553314121038
TCbPos5	0.0100864553314121
TCePos5	0.0144092219020173
TEbPos5	0.00576368876080692
TEePos5	0.00288184438040346
THbPos5	0.00432276657060519
THePos5	0.0100864553314121
VCbPos5	0.00864553314121038
VCePos5	0.00432276657060519
VEbPos5	0.0216138328530259
VEePos5	0.00144092219020173
VHbPos5	0.0216138328530259
VHePos5	0.00288184438040346
WCbPos5	0.00144092219020173
WCePos5	0.00144092219020173
WEbPos5	0.00432276657060519
WEePos5	0
WHbPos5	0.00576368876080692
WHePos5	0
YCbPos5	0.00864553314121038
YCePos5	0.00864553314121038
YEbPos5	0.0100864553314121
YEePos5	0.00144092219020173
YHbPos5	0.0129682997118156
YHePos5	0.00288184438040346
ACbPos6	0.00576368876080692
ACePos6	0.00576368876080692
AEbPos6	0.00576368876080692
AEePos6	0
AHbPos6	0.0273775216138329
AHePos6	0.0115273775216138
CCbPos6	0.00864553314121038
CCePos6	0.00144092219020173
CEbPos6	0.00288184438040346
CEePos6	0
CHbPos6	0.00720461095100865
CHePos6	0
DCbPos6	0.00576368876080692
DCePos6	0.0331412103746398
DEbPos6	0.00288184438040346
DEePos6	0
DHbPos6	0.00576368876080692
DHePos6	0.0115273775216138
ECbPos6	0.00144092219020173
ECePos6	0.00864553314121038
EEbPos6	0.00432276657060519
EEePos6	0.00288184438040346
EHbPos6	0.00288184438040346
EHePos6	0.0259365994236311
FCbPos6	0.0172910662824208
FCePos6	0.00288184438040346
FEbPos6	0.0100864553314121
FEePos6	0
FHbPos6	0.0129682997118156
FHePos6	0.00144092219020173
GCbPos6	0.0201729106628242
GCePos6	0.0230547550432277
GEbPos6	0.00144092219020173
GEePos6	0.00144092219020173
GHbPos6	0.0172910662824208
GHePos6	0.00576368876080692
HCbPos6	0.00432276657060519
HCePos6	0.00576368876080692
HEbPos6	0
HEePos6	0.00144092219020173
HHbPos6	0.00432276657060519
HHePos6	0.00432276657060519
ICbPos6	0.00576368876080692
ICePos6	0.00432276657060519
IEbPos6	0.0187319884726225
IEePos6	0
IHbPos6	0.0273775216138329
IHePos6	0.00144092219020173
KCbPos6	0.00144092219020173
KCePos6	0.0331412103746398
KEbPos6	0.00144092219020173
KEePos6	0.0100864553314121
KHbPos6	0.00432276657060519
KHePos6	0.0331412103746398
LCbPos6	0.0115273775216138
LCePos6	0.0100864553314121
LEbPos6	0.0273775216138329
LEePos6	0.00288184438040346
LHbPos6	0.0547550432276657
LHePos6	0.0115273775216138
MCbPos6	0.00432276657060519
MCePos6	0.00288184438040346
MEbPos6	0
MEePos6	0
MHbPos6	0.0115273775216138
MHePos6	0
NCbPos6	0.00864553314121038
NCePos6	0.0389048991354467
NEbPos6	0.00144092219020173
NEePos6	0.00144092219020173
NHbPos6	0.00576368876080692
NHePos6	0.0129682997118156
PCbPos6	0.0100864553314121
PCePos6	0.0259365994236311
PEbPos6	0.00144092219020173
PEePos6	0
PHbPos6	0.00864553314121038
PHePos6	0.00576368876080692
QCbPos6	0
QCePos6	0.0100864553314121
QEbPos6	0.00288184438040346
QEePos6	0.00576368876080692
QHbPos6	0.00720461095100865
QHePos6	0.015850144092219
RCbPos6	0.00144092219020173
RCePos6	0.0100864553314121
REbPos6	0.00432276657060519
REePos6	0.00432276657060519
RHbPos6	0.00432276657060519
RHePos6	0.0216138328530259
SCbPos6	0.0144092219020173
SCePos6	0.0129682997118156
SEbPos6	0.00288184438040346
SEePos6	0.00288184438040346
SHbPos6	0.0100864553314121
SHePos6	0.00720461095100865
TCbPos6	0.00288184438040346
TCePos6	0.0201729106628242
TEbPos6	0.00288184438040346
TEePos6	0.00432276657060519
THbPos6	0.0100864553314121
THePos6	0.00288184438040346
VCbPos6	0.0100864553314121
VCePos6	0.00288184438040346
VEbPos6	0.015850144092219
VEePos6	0.00144092219020173
VHbPos6	0.0259365994236311
VHePos6	0.00288184438040346
WCbPos6	0.00288184438040346
WCePos6	0.00144092219020173
WEbPos6	0.00144092219020173
WEePos6	0
WHbPos6	0.00720461095100865
WHePos6	0
YCbPos6	0.00432276657060519
YCePos6	0.00432276657060519
YEbPos6	0.00720461095100865
YEePos6	0
YHbPos6	0.0129682997118156
YHePos6	0.00288184438040346
ACbPos7	0.00864553314121038
ACePos7	0.0115273775216138
AEbPos7	0.00864553314121038
AEePos7	0
AHbPos7	0.0360230547550432
AHePos7	0.0129682997118156
CCbPos7	0.00144092219020173
CCePos7	0
CEbPos7	0.00144092219020173
CEePos7	0
CHbPos7	0.00864553314121038
CHePos7	0.00432276657060519
DCbPos7	0.00576368876080692
DCePos7	0.0172910662824208
DEbPos7	0
DEePos7	0.00432276657060519
DHbPos7	0.00288184438040346
DHePos7	0.0201729106628242
ECbPos7	0.00144092219020173
ECePos7	0.00864553314121038
EEbPos7	0
EEePos7	0.00288184438040346
EHbPos7	0.00144092219020173
EHePos7	0.0244956772334294
FCbPos7	0.0100864553314121
FCePos7	0.00144092219020173
FEbPos7	0.0129682997118156
FEePos7	0
FHbPos7	0.015850144092219
FHePos7	0.00432276657060519
GCbPos7	0.0201729106628242
GCePos7	0.0259365994236311
GEbPos7	0.00288184438040346
GEePos7	0
GHbPos7	0.00720461095100865
GHePos7	0.00144092219020173
HCbPos7	0.00576368876080692
HCePos7	0.0115273775216138
HEbPos7	0
HEePos7	0
HHbPos7	0.00864553314121038
HHePos7	0.0100864553314121
ICbPos7	0.0115273775216138
ICePos7	0.00288184438040346
IEbPos7	0.0244956772334294
IEePos7	0.00144092219020173
IHbPos7	0.0331412103746398
IHePos7	0.00432276657060519
KCbPos7	0.00144092219020173
KCePos7	0.0216138328530259
KEbPos7	0
KEePos7	0.00720461095100865
KHbPos7	0.00432276657060519
KHePos7	0.0244956772334294
LCbPos7	0.0201729106628242
LCePos7	0.00144092219020173
LEbPos7	0.0172910662824208
LEePos7	0.00144092219020173
LHbPos7	0.0504322766570605
LHePos7	0.00576368876080692
MCbPos7	0.0100864553314121
MCePos7	0.00288184438040346
MEbPos7	0.00144092219020173
MEePos7	0
MHbPos7	0.0115273775216138
MHePos7	0.00144092219020173
NCbPos7	0.00144092219020173
NCePos7	0.0288184438040346
NEbPos7	0.00144092219020173
NEePos7	0
NHbPos7	0.00864553314121038
NHePos7	0.0129682997118156
PCbPos7	0.00864553314121038
PCePos7	0.0288184438040346
PEbPos7	0
PEePos7	0
PHbPos7	0.00432276657060519
PHePos7	0.00576368876080692
QCbPos7	0.00288184438040346
QCePos7	0.0129682997118156
QEbPos7	0
QEePos7	0.00144092219020173
QHbPos7	0.00864553314121038
QHePos7	0.0302593659942363
RCbPos7	0
RCePos7	0.0144092219020173
REbPos7	0.00432276657060519
REePos7	0.00288184438040346
RHbPos7	0.00576368876080692
RHePos7	0.00864553314121038
SCbPos7	0.0216138328530259
SCePos7	0.0115273775216138
SEbPos7	0.00432276657060519
SEePos7	0.00144092219020173
SHbPos7	0.0144092219020173
SHePos7	0.0129682997118156
TCbPos7	0.0129682997118156
TCePos7	0.0172910662824208
TEbPos7	0.00720461095100865
TEePos7	0.00720461095100865
THbPos7	0.015850144092219
THePos7	0.00288184438040346
VCbPos7	0.00576368876080692
VCePos7	0.00144092219020173
VEbPos7	0.0230547550432277
VEePos7	0.00144092219020173
VHbPos7	0.0216138328530259
VHePos7	0.00288184438040346
WCbPos7	0.00144092219020173
WCePos7	0
WEbPos7	0.00144092219020173
WEePos7	0
WHbPos7	0.00720461095100865
WHePos7	0
YCbPos7	0.00720461095100865
YCePos7	0.00288184438040346
YEbPos7	0.00576368876080692
YEePos7	0
YHbPos7	0.0129682997118156
YHePos7	0
ACbPos8	0.0129682997118156
ACePos8	0.00432276657060519
AEbPos8	0.0115273775216138
AEePos8	0.00144092219020173
AHbPos8	0.0389048991354467
AHePos8	0.00576368876080692
CCbPos8	0.00432276657060519
CCePos8	0.00288184438040346
CEbPos8	0
CEePos8	0
CHbPos8	0.00288184438040346
CHePos8	0.00288184438040346
DCbPos8	0.00288184438040346
DCePos8	0.0230547550432277
DEbPos8	0
DEePos8	0.00288184438040346
DHbPos8	0.00144092219020173
DHePos8	0.015850144092219
ECbPos8	0.00432276657060519
ECePos8	0.0230547550432277
EEbPos8	0.00288184438040346
EEePos8	0.00288184438040346
EHbPos8	0.00288184438040346
EHePos8	0.0273775216138329
FCbPos8	0.0129682997118156
FCePos8	0.00288184438040346
FEbPos8	0.0115273775216138
FEePos8	0
FHbPos8	0.015850144092219
FHePos8	0.00144092219020173
GCbPos8	0.0216138328530259
GCePos8	0.0302593659942363
GEbPos8	0.00864553314121038
GEePos8	0
GHbPos8	0.00720461095100865
GHePos8	0.00288184438040346
HCbPos8	0.00288184438040346
HCePos8	0.00576368876080692
HEbPos8	0
HEePos8	0
HHbPos8	0.00576368876080692
HHePos8	0.00432276657060519
ICbPos8	0.0144092219020173
ICePos8	0.00432276657060519
IEbPos8	0.015850144092219
IEePos8	0.00144092219020173
IHbPos8	0.0360230547550432
IHePos8	0.00144092219020173
KCbPos8	0.00144092219020173
KCePos8	0.0216138328530259
KEbPos8	0
KEePos8	0.00576368876080692
KHbPos8	0
KHePos8	0.031700288184438
LCbPos8	0.0187319884726225
LCePos8	0.00432276657060519
LEbPos8	0.0144092219020173
LEePos8	0.00288184438040346
LHbPos8	0.0648414985590778
LHePos8	0.0100864553314121
MCbPos8	0.00432276657060519
MCePos8	0.00288184438040346
MEbPos8	0.00432276657060519
MEePos8	0
MHbPos8	0.0100864553314121
MHePos8	0.00144092219020173
NCbPos8	0.00288184438040346
NCePos8	0.0230547550432277
NEbPos8	0.00288184438040346
NEePos8	0
NHbPos8	0.00432276657060519
NHePos8	0.0115273775216138
PCbPos8	0.00864553314121038
PCePos8	0.0100864553314121
PEbPos8	0
PEePos8	0
PHbPos8	0.00288184438040346
PHePos8	0.00432276657060519
QCbPos8	0.00144092219020173
QCePos8	0.0144092219020173
QEbPos8	0
QEePos8	0.00432276657060519
QHbPos8	0.00288184438040346
QHePos8	0.015850144092219
RCbPos8	0.00144092219020173
RCePos8	0.00864553314121038
REbPos8	0.00576368876080692
REePos8	0.00432276657060519
RHbPos8	0.00720461095100865
RHePos8	0.0230547550432277
SCbPos8	0.0201729106628242
SCePos8	0.0230547550432277
SEbPos8	0.00864553314121038
SEePos8	0.00576368876080692
SHbPos8	0.0115273775216138
SHePos8	0.00720461095100865
TCbPos8	0.0100864553314121
TCePos8	0.00720461095100865
TEbPos8	0.00864553314121038
TEePos8	0.00576368876080692
THbPos8	0.0115273775216138
THePos8	0.00864553314121038
VCbPos8	0.00720461095100865
VCePos8	0.00864553314121038
VEbPos8	0.0201729106628242
VEePos8	0.00144092219020173
VHbPos8	0.0244956772334294
VHePos8	0.00144092219020173
WCbPos8	0.00144092219020173
WCePos8	0.00144092219020173
WEbPos8	0
WEePos8	0
WHbPos8	0.00576368876080692
WHePos8	0
YCbPos8	0.00288184438040346
YCePos8	0.00144092219020173
YEbPos8	0.00720461095100865
YEePos8	0
YHbPos8	0.0187319884726225
YHePos8	0.00576368876080692
ACbPos9	0.00864553314121038
ACePos9	0.00432276657060519
AEbPos9	0.0100864553314121
AEePos9	0
AHbPos9	0.0259365994236311
AHePos9	0.0115273775216138
CCbPos9	0.0100864553314121
CCePos9	0.00144092219020173
CEbPos9	0.00288184438040346
CEePos9	0
CHbPos9	0.00432276657060519
CHePos9	0.00144092219020173
DCbPos9	0.00432276657060519
DCePos9	0.0244956772334294
DEbPos9	0.00288184438040346
DEePos9	0.00144092219020173
DHbPos9	0.00576368876080692
DHePos9	0.0115273775216138
ECbPos9	0
ECePos9	0.0115273775216138
EEbPos9	0
EEePos9	0.00432276657060519
EHbPos9	0.00432276657060519
EHePos9	0.031700288184438
FCbPos9	0.0100864553314121
FCePos9	0.00144092219020173
FEbPos9	0.0115273775216138
FEePos9	0.00144092219020173
FHbPos9	0.0302593659942363
FHePos9	0.00432276657060519
GCbPos9	0.0201729106628242
GCePos9	0.0230547550432277
GEbPos9	0.00432276657060519
GEePos9	0.00144092219020173
GHbPos9	0.0201729106628242
GHePos9	0.00144092219020173
HCbPos9	0
HCePos9	0.00576368876080692
HEbPos9	0.00144092219020173
HEePos9	0
HHbPos9	0.00144092219020173
HHePos9	0.00432276657060519
ICbPos9	0.0115273775216138
ICePos9	0.00576368876080692
IEbPos9	0.0216138328530259
IEePos9	0
IHbPos9	0.0345821325648415
IHePos9	0.00432276657060519
KCbPos9	0.00144092219020173
KCePos9	0.0187319884726225
KEbPos9	0
KEePos9	0.0144092219020173
KHbPos9	0.00144092219020173
KHePos9	0.0244956772334294
LCbPos9	0.0331412103746398
LCePos9	0.0144092219020173
LEbPos9	0.0201729106628242
LEePos9	0.00144092219020173
LHbPos9	0.0590778097982709
LHePos9	0.00144092219020173
MCbPos9	0.00288184438040346
MCePos9	0
MEbPos9	0.00144092219020173
MEePos9	0
MHbPos9	0.0129682997118156
MHePos9	0.00432276657060519
NCbPos9	0.0100864553314121
NCePos9	0.0259365994236311
NEbPos9	0
NEePos9	0
NHbPos9	0.00432276657060519
NHePos9	0.0129682997118156
PCbPos9	0.0100864553314121
PCePos9	0.0172910662824208
PEbPos9	0
PEePos9	0
PHbPos9	0.00576368876080692
PHePos9	0.0100864553314121
QCbPos9	0
QCePos9	0.0100864553314121
QEbPos9	0.00144092219020173
QEePos9	0.00144092219020173
QHbPos9	0.00288184438040346
QHePos9	0.0129682997118156
RCbPos9	0.00432276657060519
RCePos9	0.0129682997118156
REbPos9	0
REePos9	0.00288184438040346
RHbPos9	0.00432276657060519
RHePos9	0.0144092219020173
SCbPos9	0.00864553314121038
SCePos9	0.0273775216138329
SEbPos9	0.00288184438040346
SEePos9	0.00432276657060519
SHbPos9	0.0100864553314121
SHePos9	0.00720461095100865
TCbPos9	0.00720461095100865
TCePos9	0.0187319884726225
TEbPos9	0.00576368876080692
TEePos9	0.00432276657060519
THbPos9	0.0100864553314121
THePos9	0.00576368876080692
VCbPos9	0.00720461095100865
VCePos9	0.00144092219020173
VEbPos9	0.0244956772334294
VEePos9	0
VHbPos9	0.0144092219020173
VHePos9	0
WCbPos9	0.00576368876080692
WCePos9	0
WEbPos9	0.00144092219020173
WEePos9	0
WHbPos9	0.00864553314121038
WHePos9	0.00144092219020173
YCbPos9	0.00432276657060519
YCePos9	0.00576368876080692
YEbPos9	0.015850144092219
YEePos9	0
YHbPos9	0.0129682997118156
YHePos9	0.00432276657060519
ACbPos10	0.00864553314121038
ACePos10	0.00720461095100865
AEbPos10	0.00864553314121038
AEePos10	0.00288184438040346
AHbPos10	0.0331412103746398
AHePos10	0.0100864553314121
CCbPos10	0.00432276657060519
CCePos10	0
CEbPos10	0.00144092219020173
CEePos10	0
CHbPos10	0.00288184438040346
CHePos10	0
DCbPos10	0.00864553314121038
DCePos10	0.0331412103746398
DEbPos10	0.00432276657060519
DEePos10	0.00144092219020173
DHbPos10	0.00432276657060519
DHePos10	0.0187319884726225
ECbPos10	0.00144092219020173
ECePos10	0.015850144092219
EEbPos10	0.00144092219020173
EEePos10	0.00432276657060519
EHbPos10	0.00144092219020173
EHePos10	0.0302593659942363
FCbPos10	0.0129682997118156
FCePos10	0.00144092219020173
FEbPos10	0.0172910662824208
FEePos10	0
FHbPos10	0.0259365994236311
FHePos10	0
GCbPos10	0.0201729106628242
GCePos10	0.0216138328530259
GEbPos10	0.00144092219020173
GEePos10	0
GHbPos10	0.0115273775216138
GHePos10	0.00432276657060519
HCbPos10	0.00288184438040346
HCePos10	0.0115273775216138
HEbPos10	0.00144092219020173
HEePos10	0.00288184438040346
HHbPos10	0
HHePos10	0.00720461095100865
ICbPos10	0.0187319884726225
ICePos10	0.00144092219020173
IEbPos10	0.0259365994236311
IEePos10	0.00144092219020173
IHbPos10	0.037463976945245
IHePos10	0.00576368876080692
KCbPos10	0
KCePos10	0.0244956772334294
KEbPos10	0.00144092219020173
KEePos10	0.00432276657060519
KHbPos10	0.00720461095100865
KHePos10	0.0244956772334294
LCbPos10	0.0230547550432277
LCePos10	0.00432276657060519
LEbPos10	0.00720461095100865
LEePos10	0
LHbPos10	0.0504322766570605
LHePos10	0.0100864553314121
MCbPos10	0.00576368876080692
MCePos10	0.00144092219020173
MEbPos10	0.00432276657060519
MEePos10	0
MHbPos10	0.00720461095100865
MHePos10	0.00144092219020173
NCbPos10	0.00864553314121038
NCePos10	0.0331412103746398
NEbPos10	0.00144092219020173
NEePos10	0.00144092219020173
NHbPos10	0.00432276657060519
NHePos10	0.0129682997118156
PCbPos10	0.00432276657060519
PCePos10	0.0230547550432277
PEbPos10	0
PEePos10	0.00144092219020173
PHbPos10	0
PHePos10	0.00720461095100865
QCbPos10	0.00144092219020173
QCePos10	0.00576368876080692
QEbPos10	0.00288184438040346
QEePos10	0.00288184438040346
QHbPos10	0.00432276657060519
QHePos10	0.0172910662824208
RCbPos10	0.00288184438040346
RCePos10	0.0129682997118156
REbPos10	0.00288184438040346
REePos10	0.00144092219020173
RHbPos10	0.0100864553314121
RHePos10	0.015850144092219
SCbPos10	0.0129682997118156
SCePos10	0.0201729106628242
SEbPos10	0.00144092219020173
SEePos10	0.00288184438040346
SHbPos10	0.0172910662824208
SHePos10	0.00720461095100865
TCbPos10	0.00432276657060519
TCePos10	0.0115273775216138
TEbPos10	0.00576368876080692
TEePos10	0.00288184438040346
THbPos10	0.0100864553314121
THePos10	0.00432276657060519
VCbPos10	0.00864553314121038
VCePos10	0
VEbPos10	0.0201729106628242
VEePos10	0.00144092219020173
VHbPos10	0.0259365994236311
VHePos10	0
WCbPos10	0.00432276657060519
WCePos10	0
WEbPos10	0.00144092219020173
WEePos10	0
WHbPos10	0.00576368876080692
WHePos10	0
YCbPos10	0.0129682997118156
YCePos10	0.00432276657060519
YEbPos10	0.00864553314121038
YEePos10	0
YHbPos10	0.00864553314121038
YHePos10	0.00288184438040346
ACbPos11	0.00576368876080692
ACePos11	0.00576368876080692
AEbPos11	0.00576368876080692
AEePos11	0.00144092219020173
AHbPos11	0.0403458213256484
AHePos11	0.0100864553314121
CCbPos11	0.00576368876080692
CCePos11	0
CEbPos11	0.00432276657060519
CEePos11	0
CHbPos11	0.00432276657060519
CHePos11	0.00144092219020173
DCbPos11	0.00288184438040346
DCePos11	0.0129682997118156
DEbPos11	0
DEePos11	0
DHbPos11	0.00288184438040346
DHePos11	0.0172910662824208
ECbPos11	0
ECePos11	0.0172910662824208
EEbPos11	0.00144092219020173
EEePos11	0.0100864553314121
EHbPos11	0.00576368876080692
EHePos11	0.0230547550432277
FCbPos11	0.0201729106628242
FCePos11	0.00288184438040346
FEbPos11	0.00864553314121038
FEePos11	0
FHbPos11	0.0273775216138329
FHePos11	0.00432276657060519
GCbPos11	0.0201729106628242
GCePos11	0.0230547550432277
GEbPos11	0.00432276657060519
GEePos11	0
GHbPos11	0.0216138328530259
GHePos11	0.00288184438040346
HCbPos11	0.00432276657060519
HCePos11	0.00720461095100865
HEbPos11	0.00288184438040346
HEePos11	0
HHbPos11	0.00432276657060519
HHePos11	0.00432276657060519
ICbPos11	0.0172910662824208
ICePos11	0.00432276657060519
IEbPos11	0.0216138328530259
IEePos11	0.00432276657060519
IHbPos11	0.0259365994236311
IHePos11	0.00576368876080692
KCbPos11	0
KCePos11	0.0302593659942363
KEbPos11	0.00144092219020173
KEePos11	0.00288184438040346
KHbPos11	0
KHePos11	0.015850144092219
LCbPos11	0.0259365994236311
LCePos11	0.00576368876080692
LEbPos11	0.0100864553314121
LEePos11	0.00432276657060519
LHbPos11	0.0446685878962536
LHePos11	0.00576368876080692
MCbPos11	0.00288184438040346
MCePos11	0.00144092219020173
MEbPos11	0
MEePos11	0
MHbPos11	0.0115273775216138
MHePos11	0
NCbPos11	0.00144092219020173
NCePos11	0.0288184438040346
NEbPos11	0.00288184438040346
NEePos11	0
NHbPos11	0.00576368876080692
NHePos11	0.0100864553314121
PCbPos11	0.00864553314121038
PCePos11	0.0201729106628242
PEbPos11	0
PEePos11	0.00144092219020173
PHbPos11	0
PHePos11	0.00576368876080692
QCbPos11	0.00144092219020173
QCePos11	0.0187319884726225
QEbPos11	0.00144092219020173
QEePos11	0.00144092219020173
QHbPos11	0.00576368876080692
QHePos11	0.0129682997118156
RCbPos11	0.00288184438040346
RCePos11	0.0115273775216138
REbPos11	0.00144092219020173
REePos11	0.00144092219020173
RHbPos11	0.00864553314121038
RHePos11	0.0187319884726225
SCbPos11	0.0100864553314121
SCePos11	0.0201729106628242
SEbPos11	0.00720461095100865
SEePos11	0
SHbPos11	0.0100864553314121
SHePos11	0.0144092219020173
TCbPos11	0.00432276657060519
TCePos11	0.0144092219020173
TEbPos11	0.00576368876080692
TEePos11	0.00720461095100865
THbPos11	0.0144092219020173
THePos11	0.00720461095100865
VCbPos11	0.015850144092219
VCePos11	0.00432276657060519
VEbPos11	0.0187319884726225
VEePos11	0.00432276657060519
VHbPos11	0.0273775216138329
VHePos11	0.00576368876080692
WCbPos11	0.00576368876080692
WCePos11	0
WEbPos11	0.00144092219020173
WEePos11	0
WHbPos11	0.00288184438040346
WHePos11	0.00144092219020173
YCbPos11	0.015850144092219
YCePos11	0.00288184438040346
YEbPos11	0.00432276657060519
YEePos11	0
YHbPos11	0.0187319884726225
YHePos11	0.00432276657060519
ACbPos12	0.015850144092219
ACePos12	0.0129682997118156
AEbPos12	0.00720461095100865
AEePos12	0.00288184438040346
AHbPos12	0.0461095100864553
AHePos12	0.00576368876080692
CCbPos12	0.00720461095100865
CCePos12	0.00144092219020173
CEbPos12	0.00432276657060519
CEePos12	0
CHbPos12	0.00576368876080692
CHePos12	0
DCbPos12	0.00288184438040346
DCePos12	0.015850144092219
DEbPos12	0.00144092219020173
DEePos12	0.00144092219020173
DHbPos12	0.00288184438040346
DHePos12	0.00864553314121038
ECbPos12	0.00144092219020173
ECePos12	0.015850144092219
EEbPos12	0.00144092219020173
EEePos12	0.00720461095100865
EHbPos12	0.00864553314121038
EHePos12	0.0187319884726225
FCbPos12	0.00864553314121038
FCePos12	0.00432276657060519
FEbPos12	0.00720461095100865
FEePos12	0
FHbPos12	0.0273775216138329
FHePos12	0.00288184438040346
GCbPos12	0.0244956772334294
GCePos12	0.031700288184438
GEbPos12	0.00576368876080692
GEePos12	0.00144092219020173
GHbPos12	0.0100864553314121
GHePos12	0.00720461095100865
HCbPos12	0.00864553314121038
HCePos12	0.00720461095100865
HEbPos12	0.00144092219020173
HEePos12	0
HHbPos12	0.00576368876080692
HHePos12	0.00144092219020173
ICbPos12	0.0115273775216138
ICePos12	0.00288184438040346
IEbPos12	0.0201729106628242
IEePos12	0.00288184438040346
IHbPos12	0.0302593659942363
IHePos12	0.00432276657060519
KCbPos12	0.00144092219020173
KCePos12	0.0187319884726225
KEbPos12	0.00144092219020173
KEePos12	0.00288184438040346
KHbPos12	0.00144092219020173
KHePos12	0.0244956772334294
LCbPos12	0.0216138328530259
LCePos12	0.00432276657060519
LEbPos12	0.0129682997118156
LEePos12	0.00144092219020173
LHbPos12	0.0590778097982709
LHePos12	0.00576368876080692
MCbPos12	0.00288184438040346
MCePos12	0.00288184438040346
MEbPos12	0
MEePos12	0
MHbPos12	0.00576368876080692
MHePos12	0.00432276657060519
NCbPos12	0.00144092219020173
NCePos12	0.0302593659942363
NEbPos12	0.00144092219020173
NEePos12	0.00144092219020173
NHbPos12	0.0100864553314121
NHePos12	0.0129682997118156
PCbPos12	0.00720461095100865
PCePos12	0.0259365994236311
PEbPos12	0
PEePos12	0
PHbPos12	0.00288184438040346
PHePos12	0.00432276657060519
QCbPos12	0.00288184438040346
QCePos12	0.0115273775216138
QEbPos12	0.00144092219020173
QEePos12	0.00144092219020173
QHbPos12	0.015850144092219
QHePos12	0.0129682997118156
RCbPos12	0.00144092219020173
RCePos12	0.015850144092219
REbPos12	0
REePos12	0.00432276657060519
RHbPos12	0.00864553314121038
RHePos12	0.0244956772334294
SCbPos12	0.0115273775216138
SCePos12	0.0230547550432277
SEbPos12	0.00432276657060519
SEePos12	0.00288184438040346
SHbPos12	0.00864553314121038
SHePos12	0.00720461095100865
TCbPos12	0.0115273775216138
TCePos12	0.0115273775216138
TEbPos12	0.00432276657060519
TEePos12	0.00144092219020173
THbPos12	0.0100864553314121
THePos12	0.00144092219020173
VCbPos12	0.0129682997118156
VCePos12	0.00144092219020173
VEbPos12	0.0259365994236311
VEePos12	0
VHbPos12	0.0273775216138329
VHePos12	0.00144092219020173
WCbPos12	0.00144092219020173
WCePos12	0
WEbPos12	0.00144092219020173
WEePos12	0
WHbPos12	0.00288184438040346
WHePos12	0
YCbPos12	0.00576368876080692
YCePos12	0.00576368876080692
YEbPos12	0.00720461095100865
YEePos12	0
YHbPos12	0.0129682997118156
YHePos12	0.00144092219020173
ACbPos13	0.00720461095100865
ACePos13	0.00576368876080692
AEbPos13	0.00864553314121038
AEePos13	0
AHbPos13	0.0244956772334294
AHePos13	0.00720461095100865
CCbPos13	0.00864553314121038
CCePos13	0.00144092219020173
CEbPos13	0
CEePos13	0
CHbPos13	0.00864553314121038
CHePos13	0
DCbPos13	0.00432276657060519
DCePos13	0.0331412103746398
DEbPos13	0
DEePos13	0.00144092219020173
DHbPos13	0.00288184438040346
DHePos13	0.0129682997118156
ECbPos13	0.00144092219020173
ECePos13	0.0201729106628242
EEbPos13	0.00144092219020173
EEePos13	0.00432276657060519
EHbPos13	0.00288184438040346
EHePos13	0.037463976945245
FCbPos13	0.0172910662824208
FCePos13	0.00432276657060519
FEbPos13	0.00864553314121038
FEePos13	0
FHbPos13	0.0216138328530259
FHePos13	0.00144092219020173
GCbPos13	0.0288184438040346
GCePos13	0.0187319884726225
GEbPos13	0.00432276657060519
GEePos13	0
GHbPos13	0.00432276657060519
GHePos13	0.00144092219020173
HCbPos13	0
HCePos13	0.00864553314121038
HEbPos13	0
HEePos13	0
HHbPos13	0.00432276657060519
HHePos13	0.00864553314121038
ICbPos13	0.0115273775216138
ICePos13	0.00288184438040346
IEbPos13	0.015850144092219
IEePos13	0.00144092219020173
IHbPos13	0.0331412103746398
IHePos13	0.00288184438040346
KCbPos13	0.00288184438040346
KCePos13	0.0288184438040346
KEbPos13	0
KEePos13	0.00432276657060519
KHbPos13	0.00288184438040346
KHePos13	0.0288184438040346
LCbPos13	0.0144092219020173
LCePos13	0.00576368876080692
LEbPos13	0.0187319884726225
LEePos13	0
LHbPos13	0.069164265129683
LHePos13	0.00288184438040346
MCbPos13	0.00144092219020173
MCePos13	0.00144092219020173
MEbPos13	0
MEePos13	0
MHbPos13	0.0100864553314121
MHePos13	0.00288184438040346
NCbPos13	0.00576368876080692
NCePos13	0.0216138328530259
NEbPos13	0.00144092219020173
NEePos13	0.00288184438040346
NHbPos13	0.00288184438040346
NHePos13	0.0129682997118156
PCbPos13	0.0100864553314121
PCePos13	0.0302593659942363
PEbPos13	0.00144092219020173
PEePos13	0
PHbPos13	0.00432276657060519
PHePos13	0.00288184438040346
QCbPos13	0
QCePos13	0.0129682997118156
QEbPos13	0.00288184438040346
QEePos13	0.00432276657060519
QHbPos13	0.00864553314121038
QHePos13	0.015850144092219
RCbPos13	0
RCePos13	0.00432276657060519
REbPos13	0.0100864553314121
REePos13	0.00144092219020173
RHbPos13	0.00720461095100865
RHePos13	0.0129682997118156
SCbPos13	0.00288184438040346
SCePos13	0.0201729106628242
SEbPos13	0.00576368876080692
SEePos13	0.00144092219020173
SHbPos13	0.0216138328530259
SHePos13	0.00864553314121038
TCbPos13	0.00720461095100865
TCePos13	0.0129682997118156
TEbPos13	0.00720461095100865
TEePos13	0.00288184438040346
THbPos13	0.00720461095100865
THePos13	0.00432276657060519
VCbPos13	0.00576368876080692
VCePos13	0.00432276657060519
VEbPos13	0.0230547550432277
VEePos13	0
VHbPos13	0.0244956772334294
VHePos13	0.00288184438040346
WCbPos13	0.00864553314121038
WCePos13	0
WEbPos13	0.00144092219020173
WEePos13	0
WHbPos13	0.0172910662824208
WHePos13	0.00144092219020173
YCbPos13	0.00576368876080692
YCePos13	0.0100864553314121
YEbPos13	0.00576368876080692
YEePos13	0.00144092219020173
YHbPos13	0.015850144092219
YHePos13	0.00288184438040346
ACbPos14	0.0144092219020173
ACePos14	0.00864553314121038
AEbPos14	0.0100864553314121
AEePos14	0
AHbPos14	0.0345821325648415
AHePos14	0.0144092219020173
CCbPos14	0.00432276657060519
CCePos14	0.00144092219020173
CEbPos14	0
CEePos14	0
CHbPos14	0.00288184438040346
CHePos14	0
DCbPos14	0.00144092219020173
DCePos14	0.0302593659942363
DEbPos14	0
DEePos14	0.00144092219020173
DHbPos14	0.00288184438040346
DHePos14	0.015850144092219
ECbPos14	0.00144092219020173
ECePos14	0.0172910662824208
EEbPos14	0.00288184438040346
EEePos14	0.00576368876080692
EHbPos14	0.0115273775216138
EHePos14	0.0288184438040346
FCbPos14	0.0187319884726225
FCePos14	0.00288184438040346
FEbPos14	0.00864553314121038
FEePos14	0
FHbPos14	0.0273775216138329
FHePos14	0.00144092219020173
GCbPos14	0.015850144092219
GCePos14	0.0360230547550432
GEbPos14	0.00576368876080692
GEePos14	0
GHbPos14	0.015850144092219
GHePos14	0.00432276657060519
HCbPos14	0.00432276657060519
HCePos14	0.00432276657060519
HEbPos14	0.00144092219020173
HEePos14	0.00144092219020173
HHbPos14	0.00576368876080692
HHePos14	0.00432276657060519
ICbPos14	0.0115273775216138
ICePos14	0.00288184438040346
IEbPos14	0.0273775216138329
IEePos14	0.00576368876080692
IHbPos14	0.037463976945245
IHePos14	0.00288184438040346
KCbPos14	0
KCePos14	0.0216138328530259
KEbPos14	0.00144092219020173
KEePos14	0.00576368876080692
KHbPos14	0
KHePos14	0.0244956772334294
LCbPos14	0.0201729106628242
LCePos14	0.00576368876080692
LEbPos14	0.0115273775216138
LEePos14	0.00144092219020173
LHbPos14	0.0634005763688761
LHePos14	0.00144092219020173
MCbPos14	0.00864553314121038
MCePos14	0
MEbPos14	0.00432276657060519
MEePos14	0
MHbPos14	0.00864553314121038
MHePos14	0.00144092219020173
NCbPos14	0.00432276657060519
NCePos14	0.0259365994236311
NEbPos14	0.00288184438040346
NEePos14	0
NHbPos14	0.00288184438040346
NHePos14	0.0129682997118156
PCbPos14	0.0100864553314121
PCePos14	0.0100864553314121
PEbPos14	0
PEePos14	0
PHbPos14	0.00432276657060519
PHePos14	0.00720461095100865
QCbPos14	0.00288184438040346
QCePos14	0.00576368876080692
QEbPos14	0.00288184438040346
QEePos14	0.00144092219020173
QHbPos14	0.00720461095100865
QHePos14	0.0230547550432277
RCbPos14	0.00144092219020173
RCePos14	0.00432276657060519
REbPos14	0.00288184438040346
REePos14	0.00144092219020173
RHbPos14	0.00288184438040346
RHePos14	0.0144092219020173
SCbPos14	0.0115273775216138
SCePos14	0.0172910662824208
SEbPos14	0.00720461095100865
SEePos14	0.00144092219020173
SHbPos14	0.0172910662824208
SHePos14	0.00864553314121038
TCbPos14	0.00720461095100865
TCePos14	0.0144092219020173
TEbPos14	0.00144092219020173
TEePos14	0.00432276657060519
THbPos14	0.0100864553314121
THePos14	0.00864553314121038
VCbPos14	0.00864553314121038
VCePos14	0.00576368876080692
VEbPos14	0.015850144092219
VEePos14	0.00144092219020173
VHbPos14	0.0216138328530259
VHePos14	0.00144092219020173
WCbPos14	0.00288184438040346
WCePos14	0
WEbPos14	0.00432276657060519
WEePos14	0
WHbPos14	0.00576368876080692
WHePos14	0
YCbPos14	0.00432276657060519
YCePos14	0.00576368876080692
YEbPos14	0.00864553314121038
YEePos14	0.00144092219020173
YHbPos14	0.0115273775216138
YHePos14	0.00288184438040346
ACbPos15	0.0100864553314121
ACePos15	0.00720461095100865
AEbPos15	0.0100864553314121
AEePos15	0.00144092219020173
AHbPos15	0.0360230547550432
AHePos15	0.0144092219020173
CCbPos15	0.0100864553314121
CCePos15	0.00144092219020173
CEbPos15	0.00144092219020173
CEePos15	0.00144092219020173
CHbPos15	0.00432276657060519
CHePos15	0
DCbPos15	0.00720461095100865
DCePos15	0.0244956772334294
DEbPos15	0.00288184438040346
DEePos15	0.00144092219020173
DHbPos15	0.00864553314121038
DHePos15	0.0100864553314121
ECbPos15	0.00144092219020173
ECePos15	0.0129682997118156
EEbPos15	0.00144092219020173
EEePos15	0.00576368876080692
EHbPos15	0.00864553314121038
EHePos15	0.0187319884726225
FCbPos15	0.00864553314121038
FCePos15	0.00144092219020173
FEbPos15	0.00864553314121038
FEePos15	0
FHbPos15	0.0201729106628242
FHePos15	0.00288184438040346
GCbPos15	0.0187319884726225
GCePos15	0.0144092219020173
GEbPos15	0
GEePos15	0
GHbPos15	0.00432276657060519
GHePos15	0.00720461095100865
HCbPos15	0.00432276657060519
HCePos15	0.00576368876080692
HEbPos15	0.00288184438040346
HEePos15	0.00288184438040346
HHbPos15	0.00432276657060519
HHePos15	0.00720461095100865
ICbPos15	0.00864553314121038
ICePos15	0.00144092219020173
IEbPos15	0.0216138328530259
IEePos15	0.00144092219020173
IHbPos15	0.0288184438040346
IHePos15	0.00432276657060519
KCbPos15	0.00144092219020173
KCePos15	0.031700288184438
KEbPos15	0
KEePos15	0.00432276657060519
KHbPos15	0.00720461095100865
KHePos15	0.0144092219020173
LCbPos15	0.0302593659942363
LCePos15	0.00288184438040346
LEbPos15	0.0115273775216138
LEePos15	0.00288184438040346
LHbPos15	0.0619596541786743
LHePos15	0.00576368876080692
MCbPos15	0.00432276657060519
MCePos15	0
MEbPos15	0.00288184438040346
MEePos15	0
MHbPos15	0.00720461095100865
MHePos15	0
NCbPos15	0.0144092219020173
NCePos15	0.0288184438040346
NEbPos15	0.00432276657060519
NEePos15	0.00144092219020173
NHbPos15	0.00432276657060519
NHePos15	0.0100864553314121
PCbPos15	0.0115273775216138
PCePos15	0.0201729106628242
PEbPos15	0.00288184438040346
PEePos15	0
PHbPos15	0.00288184438040346
PHePos15	0.00432276657060519
QCbPos15	0.00144092219020173
QCePos15	0.0172910662824208
QEbPos15	0.00144092219020173
QEePos15	0.00144092219020173
QHbPos15	0.0144092219020173
QHePos15	0.0172910662824208
RCbPos15	0.00432276657060519
RCePos15	0.00864553314121038
REbPos15	0.00144092219020173
REePos15	0.00576368876080692
RHbPos15	0.0115273775216138
RHePos15	0.0201729106628242
SCbPos15	0.00864553314121038
SCePos15	0.0216138328530259
SEbPos15	0.00576368876080692
SEePos15	0.00288184438040346
SHbPos15	0.0100864553314121
SHePos15	0.00864553314121038
TCbPos15	0.00720461095100865
TCePos15	0.0100864553314121
TEbPos15	0
TEePos15	0.00288184438040346
THbPos15	0.0172910662824208
THePos15	0.00720461095100865
VCbPos15	0.00720461095100865
VCePos15	0.00432276657060519
VEbPos15	0.0187319884726225
VEePos15	0
VHbPos15	0.0302593659942363
VHePos15	0.00432276657060519
WCbPos15	0.00432276657060519
WCePos15	0
WEbPos15	0.00144092219020173
WEePos15	0
WHbPos15	0.00576368876080692
WHePos15	0.00144092219020173
YCbPos15	0.00432276657060519
YCePos15	0.00288184438040346
YEbPos15	0.00864553314121038
YEePos15	0
YHbPos15	0.0230547550432277
YHePos15	0
ACbPos16	0.0172910662824208
ACePos16	0.00864553314121038
AEbPos16	0.00432276657060519
AEePos16	0
AHbPos16	0.0389048991354467
AHePos16	0.0129682997118156
CCbPos16	0.00432276657060519
CCePos16	0.00144092219020173
CEbPos16	0.00288184438040346
CEePos16	0
CHbPos16	0.00144092219020173
CHePos16	0
DCbPos16	0.00432276657060519
DCePos16	0.0144092219020173
DEbPos16	0.00144092219020173
DEePos16	0.00144092219020173
DHbPos16	0.00144092219020173
DHePos16	0.00720461095100865
ECbPos16	0.00144092219020173
ECePos16	0.0187319884726225
EEbPos16	0.00144092219020173
EEePos16	0.00144092219020173
EHbPos16	0.0100864553314121
EHePos16	0.0201729106628242
FCbPos16	0.00720461095100865
FCePos16	0
FEbPos16	0.0115273775216138
FEePos16	0
FHbPos16	0.0259365994236311
FHePos16	0.00144092219020173
GCbPos16	0.0129682997118156
GCePos16	0.0172910662824208
GEbPos16	0.00432276657060519
GEePos16	0.00144092219020173
GHbPos16	0.0100864553314121
GHePos16	0.00288184438040346
HCbPos16	0.00432276657060519
HCePos16	0.00576368876080692
HEbPos16	0.00432276657060519
HEePos16	0
HHbPos16	0.00576368876080692
HHePos16	0.00576368876080692
ICbPos16	0.0187319884726225
ICePos16	0.00288184438040346
IEbPos16	0.0230547550432277
IEePos16	0.00288184438040346
IHbPos16	0.0360230547550432
IHePos16	0.00288184438040346
KCbPos16	0
KCePos16	0.0230547550432277
KEbPos16	0.00144092219020173
KEePos16	0.00576368876080692
KHbPos16	0.00576368876080692
KHePos16	0.0302593659942363
LCbPos16	0.0288184438040346
LCePos16	0.00720461095100865
LEbPos16	0.0216138328530259
LEePos16	0
LHbPos16	0.0662824207492795
LHePos16	0.00144092219020173
MCbPos16	0.00432276657060519
MCePos16	0
MEbPos16	0.00288184438040346
MEePos16	0
MHbPos16	0.00432276657060519
MHePos16	0.00432276657060519
NCbPos16	0.00864553314121038
NCePos16	0.0201729106628242
NEbPos16	0.00144092219020173
NEePos16	0.00288184438040346
NHbPos16	0.00144092219020173
NHePos16	0.0144092219020173
PCbPos16	0.0115273775216138
PCePos16	0.0201729106628242
PEbPos16	0
PEePos16	0
PHbPos16	0.00432276657060519
PHePos16	0.00288184438040346
QCbPos16	0.00432276657060519
QCePos16	0.0144092219020173
[truncated: 10,000 more rows]
