# Supplementary material for: Prediction of bacterial type IV secreted effectors by C-terminal features
Source: BMC Genomics. 2014 Jan 21;15:50. doi: 10.1186/1471-2164-15-50 (PMC3915618; doi:10.1186/1471-2164-15-50)
Supplement: Additional file 13 — T4SEpre package. [file 1471-2164-15-50-S13.zip › T4SEpre_Joint/Pos.frequency]

ACbPos0	0
ACePos0	0.0662824207492795
AEbPos0	0
AEePos0	0
AHbPos0	0
AHePos0	0
CCbPos0	0
CCePos0	0.0201729106628242
CEbPos0	0
CEePos0	0
CHbPos0	0
CHePos0	0
DCbPos0	0
DCePos0	0.0576368876080692
DEbPos0	0
DEePos0	0
DHbPos0	0
DHePos0	0
ECbPos0	0
ECePos0	0.0806916426512968
EEbPos0	0
EEePos0	0
EHbPos0	0
EHePos0	0
FCbPos0	0
FCePos0	0.0345821325648415
FEbPos0	0
FEePos0	0
FHbPos0	0
FHePos0	0
GCbPos0	0
GCePos0	0.0432276657060519
GEbPos0	0
GEePos0	0
GHbPos0	0
GHePos0	0
HCbPos0	0
HCePos0	0.0230547550432277
HEbPos0	0
HEePos0	0
HHbPos0	0
HHePos0	0
ICbPos0	0
ICePos0	0.0605187319884726
IEbPos0	0
IEePos0	0
IHbPos0	0
IHePos0	0
KCbPos0	0
KCePos0	0.0720461095100865
KEbPos0	0
KEePos0	0
KHbPos0	0
KHePos0	0
LCbPos0	0
LCePos0	0.103746397694525
LEbPos0	0
LEePos0	0
LHbPos0	0
LHePos0	0
MCbPos0	0
MCePos0	0.0259365994236311
MEbPos0	0
MEePos0	0
MHbPos0	0
MHePos0	0
NCbPos0	0
NCePos0	0.0489913544668588
NEbPos0	0
NEePos0	0
NHbPos0	0
NHePos0	0
PCbPos0	0
PCePos0	0.0403458213256484
PEbPos0	0
PEePos0	0
PHbPos0	0
PHePos0	0
QCbPos0	0
QCePos0	0.0605187319884726
QEbPos0	0
QEePos0	0
QHbPos0	0
QHePos0	0
RCbPos0	0
RCePos0	0.037463976945245
REbPos0	0
REePos0	0
RHbPos0	0
RHePos0	0
SCbPos0	0
SCePos0	0.0835734870317003
SEbPos0	0
SEePos0	0
SHbPos0	0
SHePos0	0
TCbPos0	0
TCePos0	0.0547550432276657
TEbPos0	0
TEePos0	0
THbPos0	0
THePos0	0
VCbPos0	0
VCePos0	0.0461095100864553
VEbPos0	0
VEePos0	0
VHbPos0	0
VHePos0	0
WCbPos0	0
WCePos0	0.0115273775216138
WEbPos0	0
WEePos0	0
WHbPos0	0
WHePos0	0
YCbPos0	0
YCePos0	0.0288184438040346
YEbPos0	0
YEePos0	0
YHbPos0	0
YHePos0	0
ACbPos1	0.00864553314121038
ACePos1	0.0547550432276657
AEbPos1	0
AEePos1	0
AHbPos1	0
AHePos1	0.0172910662824208
CCbPos1	0.00288184438040346
CCePos1	0.00576368876080692
CEbPos1	0
CEePos1	0
CHbPos1	0
CHePos1	0
DCbPos1	0
DCePos1	0.0259365994236311
DEbPos1	0
DEePos1	0
DHbPos1	0
DHePos1	0
ECbPos1	0
ECePos1	0.0662824207492795
EEbPos1	0
EEePos1	0
EHbPos1	0
EHePos1	0.0230547550432277
FCbPos1	0
FCePos1	0.0144092219020173
FEbPos1	0.00288184438040346
FEePos1	0
FHbPos1	0
FHePos1	0.00288184438040346
GCbPos1	0.00288184438040346
GCePos1	0.0518731988472622
GEbPos1	0
GEePos1	0
GHbPos1	0
GHePos1	0
HCbPos1	0
HCePos1	0.0115273775216138
HEbPos1	0
HEePos1	0
HHbPos1	0
HHePos1	0
ICbPos1	0
ICePos1	0.0720461095100865
IEbPos1	0
IEePos1	0.00864553314121038
IHbPos1	0
IHePos1	0.00864553314121038
KCbPos1	0
KCePos1	0.0749279538904899
KEbPos1	0
KEePos1	0
KHbPos1	0
KHePos1	0.00288184438040346
LCbPos1	0.00288184438040346
LCePos1	0.100864553314121
LEbPos1	0.00576368876080692
LEePos1	0
LHbPos1	0
LHePos1	0.0259365994236311
MCbPos1	0
MCePos1	0.00288184438040346
MEbPos1	0
MEePos1	0
MHbPos1	0
MHePos1	0.0115273775216138
NCbPos1	0
NCePos1	0.0605187319884726
NEbPos1	0
NEePos1	0
NHbPos1	0
NHePos1	0
PCbPos1	0
PCePos1	0.0230547550432277
PEbPos1	0
PEePos1	0
PHbPos1	0
PHePos1	0
QCbPos1	0
QCePos1	0.031700288184438
QEbPos1	0
QEePos1	0
QHbPos1	0
QHePos1	0
RCbPos1	0
RCePos1	0.0489913544668588
REbPos1	0
REePos1	0
RHbPos1	0
RHePos1	0.00288184438040346
SCbPos1	0
SCePos1	0.069164265129683
SEbPos1	0
SEePos1	0
SHbPos1	0
SHePos1	0
TCbPos1	0
TCePos1	0.0576368876080692
TEbPos1	0
TEePos1	0
THbPos1	0
THePos1	0
VCbPos1	0
VCePos1	0.0345821325648415
VEbPos1	0
VEePos1	0.00576368876080692
VHbPos1	0
VHePos1	0.00576368876080692
WCbPos1	0
WCePos1	0.00864553314121038
WEbPos1	0
WEePos1	0
WHbPos1	0
WHePos1	0
YCbPos1	0
YCePos1	0.037463976945245
YEbPos1	0
YEePos1	0.00288184438040346
YHbPos1	0
YHePos1	0.00288184438040346
ACbPos2	0.00288184438040346
ACePos2	0.031700288184438
AEbPos2	0
AEePos2	0.00288184438040346
AHbPos2	0.00864553314121038
AHePos2	0.0201729106628242
CCbPos2	0.00864553314121038
CCePos2	0
CEbPos2	0.00576368876080692
CEePos2	0
CHbPos2	0.00576368876080692
CHePos2	0
DCbPos2	0
DCePos2	0.0720461095100865
DEbPos2	0
DEePos2	0
DHbPos2	0
DHePos2	0.0144092219020173
ECbPos2	0
ECePos2	0.0489913544668588
EEbPos2	0
EEePos2	0.00576368876080692
EHbPos2	0
EHePos2	0.031700288184438
FCbPos2	0.00576368876080692
FCePos2	0.00576368876080692
FEbPos2	0.00864553314121038
FEePos2	0
FHbPos2	0.00576368876080692
FHePos2	0
GCbPos2	0.0144092219020173
GCePos2	0.037463976945245
GEbPos2	0
GEePos2	0.00288184438040346
GHbPos2	0
GHePos2	0.00288184438040346
HCbPos2	0
HCePos2	0.0144092219020173
HEbPos2	0
HEePos2	0
HHbPos2	0
HHePos2	0.00288184438040346
ICbPos2	0.00864553314121038
ICePos2	0.0144092219020173
IEbPos2	0.00576368876080692
IEePos2	0.00288184438040346
IHbPos2	0.0259365994236311
IHePos2	0.00576368876080692
KCbPos2	0
KCePos2	0.0403458213256484
KEbPos2	0
KEePos2	0.00288184438040346
KHbPos2	0
KHePos2	0.0172910662824208
LCbPos2	0.0115273775216138
LCePos2	0.0288184438040346
LEbPos2	0.0115273775216138
LEePos2	0.00864553314121038
LHbPos2	0.0259365994236311
LHePos2	0.00864553314121038
MCbPos2	0
MCePos2	0.00576368876080692
MEbPos2	0.00288184438040346
MEePos2	0
MHbPos2	0
MHePos2	0.00864553314121038
NCbPos2	0
NCePos2	0.0345821325648415
NEbPos2	0
NEePos2	0
NHbPos2	0
NHePos2	0
PCbPos2	0
PCePos2	0.0403458213256484
PEbPos2	0
PEePos2	0
PHbPos2	0
PHePos2	0
QCbPos2	0
QCePos2	0.0230547550432277
QEbPos2	0
QEePos2	0
QHbPos2	0.00288184438040346
QHePos2	0.0172910662824208
RCbPos2	0
RCePos2	0.031700288184438
REbPos2	0
REePos2	0.00288184438040346
RHbPos2	0
RHePos2	0.0115273775216138
SCbPos2	0
SCePos2	0.0835734870317003
SEbPos2	0
SEePos2	0
SHbPos2	0
SHePos2	0.00288184438040346
TCbPos2	0
TCePos2	0.0432276657060519
TEbPos2	0
TEePos2	0.00576368876080692
THbPos2	0
THePos2	0
VCbPos2	0.00288184438040346
VCePos2	0.0201729106628242
VEbPos2	0.0144092219020173
VEePos2	0.00576368876080692
VHbPos2	0.00864553314121038
VHePos2	0.0115273775216138
WCbPos2	0
WCePos2	0
WEbPos2	0
WEePos2	0
WHbPos2	0.00288184438040346
WHePos2	0.00288184438040346
YCbPos2	0.00864553314121038
YCePos2	0.0144092219020173
YEbPos2	0.00288184438040346
YEePos2	0.00288184438040346
YHbPos2	0.00576368876080692
YHePos2	0
ACbPos3	0.00288184438040346
ACePos3	0.0172910662824208
AEbPos3	0.00576368876080692
AEePos3	0.00288184438040346
AHbPos3	0.0259365994236311
AHePos3	0.0172910662824208
CCbPos3	0.0115273775216138
CCePos3	0
CEbPos3	0.00288184438040346
CEePos3	0
CHbPos3	0.00288184438040346
CHePos3	0.00288184438040346
DCbPos3	0
DCePos3	0.0144092219020173
DEbPos3	0
DEePos3	0
DHbPos3	0
DHePos3	0.0201729106628242
ECbPos3	0
ECePos3	0.0259365994236311
EEbPos3	0
EEePos3	0
EHbPos3	0
EHePos3	0.037463976945245
FCbPos3	0.0172910662824208
FCePos3	0
FEbPos3	0.0115273775216138
FEePos3	0
FHbPos3	0.0201729106628242
FHePos3	0
GCbPos3	0.00576368876080692
GCePos3	0.037463976945245
GEbPos3	0
GEePos3	0
GHbPos3	0.0115273775216138
GHePos3	0.00576368876080692
HCbPos3	0
HCePos3	0.0172910662824208
HEbPos3	0.00576368876080692
HEePos3	0.00288184438040346
HHbPos3	0
HHePos3	0.00576368876080692
ICbPos3	0.0259365994236311
ICePos3	0.00288184438040346
IEbPos3	0.0172910662824208
IEePos3	0
IHbPos3	0.00288184438040346
IHePos3	0
KCbPos3	0
KCePos3	0.037463976945245
KEbPos3	0
KEePos3	0.00864553314121038
KHbPos3	0
KHePos3	0.0461095100864553
LCbPos3	0.0288184438040346
LCePos3	0.00288184438040346
LEbPos3	0.0230547550432277
LEePos3	0.00288184438040346
LHbPos3	0.0461095100864553
LHePos3	0.00576368876080692
MCbPos3	0.00288184438040346
MCePos3	0.00576368876080692
MEbPos3	0
MEePos3	0.00288184438040346
MHbPos3	0.00576368876080692
MHePos3	0
NCbPos3	0
NCePos3	0.0489913544668588
NEbPos3	0
NEePos3	0
NHbPos3	0
NHePos3	0.00864553314121038
PCbPos3	0
PCePos3	0.031700288184438
PEbPos3	0
PEePos3	0
PHbPos3	0.00288184438040346
PHePos3	0.00288184438040346
QCbPos3	0
QCePos3	0.0230547550432277
QEbPos3	0
QEePos3	0.00288184438040346
QHbPos3	0
QHePos3	0.0230547550432277
RCbPos3	0
RCePos3	0.0115273775216138
REbPos3	0
REePos3	0.00288184438040346
RHbPos3	0.00288184438040346
RHePos3	0.0259365994236311
SCbPos3	0.00576368876080692
SCePos3	0.031700288184438
SEbPos3	0
SEePos3	0
SHbPos3	0.00288184438040346
SHePos3	0.00864553314121038
TCbPos3	0.00288184438040346
TCePos3	0.0403458213256484
TEbPos3	0.00576368876080692
TEePos3	0.00576368876080692
THbPos3	0.00288184438040346
THePos3	0.00864553314121038
VCbPos3	0
VCePos3	0.00864553314121038
VEbPos3	0.0201729106628242
VEePos3	0.00576368876080692
VHbPos3	0.0115273775216138
VHePos3	0.00576368876080692
WCbPos3	0
WCePos3	0
WEbPos3	0
WEePos3	0
WHbPos3	0
WHePos3	0
YCbPos3	0.0259365994236311
YCePos3	0.00576368876080692
YEbPos3	0.00576368876080692
YEePos3	0.00288184438040346
YHbPos3	0.00576368876080692
YHePos3	0
ACbPos4	0.00288184438040346
ACePos4	0.0115273775216138
AEbPos4	0.00576368876080692
AEePos4	0
AHbPos4	0.031700288184438
AHePos4	0.0172910662824208
CCbPos4	0.0115273775216138
CCePos4	0
CEbPos4	0.00576368876080692
CEePos4	0
CHbPos4	0.00576368876080692
CHePos4	0
DCbPos4	0
DCePos4	0.037463976945245
DEbPos4	0
DEePos4	0
DHbPos4	0
DHePos4	0.00576368876080692
ECbPos4	0
ECePos4	0.0230547550432277
EEbPos4	0.00288184438040346
EEePos4	0.00864553314121038
EHbPos4	0
EHePos4	0.0461095100864553
FCbPos4	0.00576368876080692
FCePos4	0
FEbPos4	0.0172910662824208
FEePos4	0
FHbPos4	0.00576368876080692
FHePos4	0
GCbPos4	0.00864553314121038
GCePos4	0.0201729106628242
GEbPos4	0
GEePos4	0
GHbPos4	0.00576368876080692
GHePos4	0
HCbPos4	0
HCePos4	0.0172910662824208
HEbPos4	0.00288184438040346
HEePos4	0
HHbPos4	0.00576368876080692
HHePos4	0.0144092219020173
ICbPos4	0.00864553314121038
ICePos4	0
IEbPos4	0.0201729106628242
IEePos4	0
IHbPos4	0.0259365994236311
IHePos4	0
KCbPos4	0
KCePos4	0.037463976945245
KEbPos4	0
KEePos4	0.00864553314121038
KHbPos4	0
KHePos4	0.0547550432276657
LCbPos4	0.0259365994236311
LCePos4	0.00288184438040346
LEbPos4	0.0259365994236311
LEePos4	0
LHbPos4	0.0461095100864553
LHePos4	0.00864553314121038
MCbPos4	0.0115273775216138
MCePos4	0.00288184438040346
MEbPos4	0.00288184438040346
MEePos4	0
MHbPos4	0.0144092219020173
MHePos4	0
NCbPos4	0
NCePos4	0.0345821325648415
NEbPos4	0
NEePos4	0
NHbPos4	0
NHePos4	0.0172910662824208
PCbPos4	0.00288184438040346
PCePos4	0.0230547550432277
PEbPos4	0
PEePos4	0
PHbPos4	0
PHePos4	0
QCbPos4	0
QCePos4	0.0201729106628242
QEbPos4	0
QEePos4	0.00288184438040346
QHbPos4	0
QHePos4	0.0230547550432277
RCbPos4	0
RCePos4	0.0172910662824208
REbPos4	0
REePos4	0.00576368876080692
RHbPos4	0
RHePos4	0.0201729106628242
SCbPos4	0.00864553314121038
SCePos4	0.0403458213256484
SEbPos4	0.0115273775216138
SEePos4	0.00288184438040346
SHbPos4	0.00576368876080692
SHePos4	0.0115273775216138
TCbPos4	0.00288184438040346
TCePos4	0.0201729106628242
TEbPos4	0
TEePos4	0.00288184438040346
THbPos4	0.00288184438040346
THePos4	0.00288184438040346
VCbPos4	0.00864553314121038
VCePos4	0.00288184438040346
VEbPos4	0.0230547550432277
VEePos4	0
VHbPos4	0.00864553314121038
VHePos4	0
WCbPos4	0.00864553314121038
WCePos4	0
WEbPos4	0
WEePos4	0
WHbPos4	0.00288184438040346
WHePos4	0.00288184438040346
YCbPos4	0.0115273775216138
YCePos4	0.00288184438040346
YEbPos4	0.0144092219020173
YEePos4	0
YHbPos4	0.0172910662824208
YHePos4	0
ACbPos5	0.00288184438040346
ACePos5	0.00864553314121038
AEbPos5	0.0115273775216138
AEePos5	0
AHbPos5	0.0403458213256484
AHePos5	0.00864553314121038
CCbPos5	0.00288184438040346
CCePos5	0
CEbPos5	0.00288184438040346
CEePos5	0
CHbPos5	0.00576368876080692
CHePos5	0
DCbPos5	0.00288184438040346
DCePos5	0.037463976945245
DEbPos5	0
DEePos5	0.00576368876080692
DHbPos5	0
DHePos5	0.00576368876080692
ECbPos5	0.00288184438040346
ECePos5	0.0345821325648415
EEbPos5	0
EEePos5	0.00576368876080692
EHbPos5	0
EHePos5	0.0432276657060519
FCbPos5	0.0115273775216138
FCePos5	0.00288184438040346
FEbPos5	0.00576368876080692
FEePos5	0
FHbPos5	0.00864553314121038
FHePos5	0.00288184438040346
GCbPos5	0.00576368876080692
GCePos5	0.0172910662824208
GEbPos5	0.00288184438040346
GEePos5	0
GHbPos5	0.0115273775216138
GHePos5	0.00288184438040346
HCbPos5	0.00864553314121038
HCePos5	0.0144092219020173
HEbPos5	0.00576368876080692
HEePos5	0
HHbPos5	0.00288184438040346
HHePos5	0.00288184438040346
ICbPos5	0.00576368876080692
ICePos5	0
IEbPos5	0.0230547550432277
IEePos5	0
IHbPos5	0.0230547550432277
IHePos5	0
KCbPos5	0
KCePos5	0.0345821325648415
KEbPos5	0
KEePos5	0.00864553314121038
KHbPos5	0
KHePos5	0.037463976945245
LCbPos5	0.0144092219020173
LCePos5	0.00576368876080692
LEbPos5	0.0259365994236311
LEePos5	0
LHbPos5	0.0518731988472622
LHePos5	0.00576368876080692
MCbPos5	0.00576368876080692
MCePos5	0
MEbPos5	0.00288184438040346
MEePos5	0
MHbPos5	0.0115273775216138
MHePos5	0
NCbPos5	0
NCePos5	0.0461095100864553
NEbPos5	0
NEePos5	0
NHbPos5	0.00288184438040346
NHePos5	0.0172910662824208
PCbPos5	0.00864553314121038
PCePos5	0.0172910662824208
PEbPos5	0
PEePos5	0
PHbPos5	0.00288184438040346
PHePos5	0
QCbPos5	0
QCePos5	0.00864553314121038
QEbPos5	0.00576368876080692
QEePos5	0.00288184438040346
QHbPos5	0.00288184438040346
QHePos5	0.0403458213256484
RCbPos5	0
RCePos5	0.0230547550432277
REbPos5	0
REePos5	0.00288184438040346
RHbPos5	0
RHePos5	0.0172910662824208
SCbPos5	0.00864553314121038
SCePos5	0.0432276657060519
SEbPos5	0.00576368876080692
SEePos5	0.00288184438040346
SHbPos5	0
SHePos5	0.00864553314121038
TCbPos5	0.00288184438040346
TCePos5	0.0288184438040346
TEbPos5	0.00288184438040346
TEePos5	0.00864553314121038
THbPos5	0.00288184438040346
THePos5	0.00576368876080692
VCbPos5	0.00864553314121038
VCePos5	0.00576368876080692
VEbPos5	0.0201729106628242
VEePos5	0
VHbPos5	0.0115273775216138
VHePos5	0
WCbPos5	0
WCePos5	0
WEbPos5	0.00288184438040346
WEePos5	0
WHbPos5	0.00576368876080692
WHePos5	0
YCbPos5	0.00864553314121038
YCePos5	0
YEbPos5	0.0144092219020173
YEePos5	0
YHbPos5	0.0172910662824208
YHePos5	0
ACbPos6	0.00864553314121038
ACePos6	0.0115273775216138
AEbPos6	0.00864553314121038
AEePos6	0
AHbPos6	0.0489913544668588
AHePos6	0.00576368876080692
CCbPos6	0.0115273775216138
CCePos6	0
CEbPos6	0
CEePos6	0
CHbPos6	0.00576368876080692
CHePos6	0
DCbPos6	0.00288184438040346
DCePos6	0.0345821325648415
DEbPos6	0.00288184438040346
DEePos6	0
DHbPos6	0
DHePos6	0.0144092219020173
ECbPos6	0
ECePos6	0.0201729106628242
EEbPos6	0
EEePos6	0.0115273775216138
EHbPos6	0.00288184438040346
EHePos6	0.0403458213256484
FCbPos6	0.0115273775216138
FCePos6	0
FEbPos6	0.0230547550432277
FEePos6	0
FHbPos6	0.00576368876080692
FHePos6	0
GCbPos6	0.0172910662824208
GCePos6	0.0288184438040346
GEbPos6	0.00288184438040346
GEePos6	0
GHbPos6	0.00288184438040346
GHePos6	0.00288184438040346
HCbPos6	0
HCePos6	0.00864553314121038
HEbPos6	0
HEePos6	0
HHbPos6	0.00576368876080692
HHePos6	0.00576368876080692
ICbPos6	0.00288184438040346
ICePos6	0
IEbPos6	0.0403458213256484
IEePos6	0.00288184438040346
IHbPos6	0.0288184438040346
IHePos6	0
KCbPos6	0
KCePos6	0.0403458213256484
KEbPos6	0
KEePos6	0.00288184438040346
KHbPos6	0
KHePos6	0.037463976945245
LCbPos6	0.0201729106628242
LCePos6	0.00576368876080692
LEbPos6	0.0115273775216138
LEePos6	0
LHbPos6	0.0518731988472622
LHePos6	0
MCbPos6	0
MCePos6	0.00288184438040346
MEbPos6	0.00576368876080692
MEePos6	0
MHbPos6	0.0144092219020173
MHePos6	0
NCbPos6	0.00288184438040346
NCePos6	0.031700288184438
NEbPos6	0
NEePos6	0.00288184438040346
NHbPos6	0.00576368876080692
NHePos6	0.0288184438040346
PCbPos6	0.00288184438040346
PCePos6	0.0288184438040346
PEbPos6	0
PEePos6	0.00288184438040346
PHbPos6	0
PHePos6	0.0144092219020173
QCbPos6	0
QCePos6	0.0115273775216138
QEbPos6	0
QEePos6	0
QHbPos6	0.00288184438040346
QHePos6	0.0201729106628242
RCbPos6	0
RCePos6	0.00864553314121038
REbPos6	0
REePos6	0.00288184438040346
RHbPos6	0.00576368876080692
RHePos6	0.00576368876080692
SCbPos6	0.00576368876080692
SCePos6	0.0489913544668588
SEbPos6	0
SEePos6	0.00288184438040346
SHbPos6	0.00864553314121038
SHePos6	0.0115273775216138
TCbPos6	0.00288184438040346
TCePos6	0.0201729106628242
TEbPos6	0.00288184438040346
TEePos6	0
THbPos6	0.00864553314121038
THePos6	0.0172910662824208
VCbPos6	0.00288184438040346
VCePos6	0
VEbPos6	0.0144092219020173
VEePos6	0.00576368876080692
VHbPos6	0.0201729106628242
VHePos6	0.00288184438040346
WCbPos6	0
WCePos6	0.00288184438040346
WEbPos6	0.00288184438040346
WEePos6	0
WHbPos6	0.00288184438040346
WHePos6	0
YCbPos6	0.00864553314121038
YCePos6	0
YEbPos6	0.00576368876080692
YEePos6	0
YHbPos6	0.00864553314121038
YHePos6	0
ACbPos7	0.00864553314121038
ACePos7	0.0115273775216138
AEbPos7	0.00576368876080692
AEePos7	0.00576368876080692
AHbPos7	0.0345821325648415
AHePos7	0.0115273775216138
CCbPos7	0.00288184438040346
CCePos7	0
CEbPos7	0
CEePos7	0
CHbPos7	0.00288184438040346
CHePos7	0
DCbPos7	0.00288184438040346
DCePos7	0.0345821325648415
DEbPos7	0.00864553314121038
DEePos7	0
DHbPos7	0.00288184438040346
DHePos7	0.0201729106628242
ECbPos7	0
ECePos7	0.0115273775216138
EEbPos7	0
EEePos7	0
EHbPos7	0.00288184438040346
EHePos7	0.0461095100864553
FCbPos7	0.00288184438040346
FCePos7	0
FEbPos7	0.0172910662824208
FEePos7	0
FHbPos7	0.0144092219020173
FHePos7	0.00288184438040346
GCbPos7	0.0144092219020173
GCePos7	0.0230547550432277
GEbPos7	0.00288184438040346
GEePos7	0
GHbPos7	0.00864553314121038
GHePos7	0.00288184438040346
HCbPos7	0.00288184438040346
HCePos7	0.0115273775216138
HEbPos7	0
HEePos7	0.00288184438040346
HHbPos7	0.0144092219020173
HHePos7	0.00864553314121038
ICbPos7	0.00864553314121038
ICePos7	0
IEbPos7	0.0115273775216138
IEePos7	0
IHbPos7	0.0259365994236311
IHePos7	0
KCbPos7	0
KCePos7	0.0144092219020173
KEbPos7	0
KEePos7	0.0201729106628242
KHbPos7	0.00288184438040346
KHePos7	0.0432276657060519
LCbPos7	0.0403458213256484
LCePos7	0
LEbPos7	0.00288184438040346
LEePos7	0
LHbPos7	0.069164265129683
LHePos7	0
MCbPos7	0.00576368876080692
MCePos7	0
MEbPos7	0.00288184438040346
MEePos7	0
MHbPos7	0.00864553314121038
MHePos7	0.00288184438040346
NCbPos7	0.00288184438040346
NCePos7	0.037463976945245
NEbPos7	0
NEePos7	0.00288184438040346
NHbPos7	0
NHePos7	0.0144092219020173
PCbPos7	0.00288184438040346
PCePos7	0.031700288184438
PEbPos7	0
PEePos7	0
PHbPos7	0
PHePos7	0.00288184438040346
QCbPos7	0
QCePos7	0.0172910662824208
QEbPos7	0
QEePos7	0.00288184438040346
QHbPos7	0
QHePos7	0.0172910662824208
RCbPos7	0
RCePos7	0.00864553314121038
REbPos7	0
REePos7	0.0144092219020173
RHbPos7	0
RHePos7	0.0172910662824208
SCbPos7	0.00864553314121038
SCePos7	0.0288184438040346
SEbPos7	0.00864553314121038
SEePos7	0.00576368876080692
SHbPos7	0.0201729106628242
SHePos7	0.0172910662824208
TCbPos7	0
TCePos7	0.0461095100864553
TEbPos7	0
TEePos7	0.00864553314121038
THbPos7	0.00288184438040346
THePos7	0.00576368876080692
VCbPos7	0.00864553314121038
VCePos7	0
VEbPos7	0.00864553314121038
VEePos7	0.00288184438040346
VHbPos7	0.0144092219020173
VHePos7	0.00288184438040346
WCbPos7	0.00576368876080692
WCePos7	0
WEbPos7	0
WEePos7	0
WHbPos7	0
WHePos7	0
YCbPos7	0.00864553314121038
YCePos7	0
YEbPos7	0.00864553314121038
YEePos7	0
YHbPos7	0.0115273775216138
YHePos7	0
ACbPos8	0.0172910662824208
ACePos8	0.0144092219020173
AEbPos8	0.00576368876080692
AEePos8	0
AHbPos8	0.0432276657060519
AHePos8	0.00576368876080692
CCbPos8	0.00288184438040346
CCePos8	0
CEbPos8	0.00576368876080692
CEePos8	0
CHbPos8	0.00576368876080692
CHePos8	0
DCbPos8	0.00288184438040346
DCePos8	0.0201729106628242
DEbPos8	0
DEePos8	0.00288184438040346
DHbPos8	0
DHePos8	0.0115273775216138
ECbPos8	0
ECePos8	0.0172910662824208
EEbPos8	0
EEePos8	0.00288184438040346
EHbPos8	0
EHePos8	0.0489913544668588
FCbPos8	0
FCePos8	0
FEbPos8	0.0172910662824208
FEePos8	0
FHbPos8	0.0288184438040346
FHePos8	0
GCbPos8	0.00288184438040346
GCePos8	0.037463976945245
GEbPos8	0
GEePos8	0
GHbPos8	0.00288184438040346
GHePos8	0
HCbPos8	0.00576368876080692
HCePos8	0.0144092219020173
HEbPos8	0
HEePos8	0
HHbPos8	0.00288184438040346
HHePos8	0.00864553314121038
ICbPos8	0.0115273775216138
ICePos8	0
IEbPos8	0.0144092219020173
IEePos8	0
IHbPos8	0.0230547550432277
IHePos8	0
KCbPos8	0
KCePos8	0.0432276657060519
KEbPos8	0
KEePos8	0.00288184438040346
KHbPos8	0
KHePos8	0.031700288184438
LCbPos8	0.0201729106628242
LCePos8	0
LEbPos8	0.0230547550432277
LEePos8	0.00288184438040346
LHbPos8	0.0720461095100865
LHePos8	0.00576368876080692
MCbPos8	0.00864553314121038
MCePos8	0
MEbPos8	0
MEePos8	0
MHbPos8	0.0144092219020173
MHePos8	0.00288184438040346
NCbPos8	0
NCePos8	0.0288184438040346
NEbPos8	0
NEePos8	0
NHbPos8	0
NHePos8	0.0230547550432277
PCbPos8	0.00576368876080692
PCePos8	0.0345821325648415
PEbPos8	0
PEePos8	0
PHbPos8	0
PHePos8	0.00576368876080692
QCbPos8	0
QCePos8	0.0259365994236311
QEbPos8	0
QEePos8	0.00576368876080692
QHbPos8	0.00576368876080692
QHePos8	0.0230547550432277
RCbPos8	0.00288184438040346
RCePos8	0.00576368876080692
REbPos8	0
REePos8	0
RHbPos8	0
RHePos8	0.031700288184438
SCbPos8	0.00576368876080692
SCePos8	0.0230547550432277
SEbPos8	0.00288184438040346
SEePos8	0.00288184438040346
SHbPos8	0.0115273775216138
SHePos8	0.00576368876080692
TCbPos8	0.00288184438040346
TCePos8	0.0172910662824208
TEbPos8	0.00288184438040346
TEePos8	0.00288184438040346
THbPos8	0.0115273775216138
THePos8	0.00864553314121038
VCbPos8	0.00288184438040346
VCePos8	0.00576368876080692
VEbPos8	0.0259365994236311
VEePos8	0
VHbPos8	0.0201729106628242
VHePos8	0.00288184438040346
WCbPos8	0.00576368876080692
WCePos8	0
WEbPos8	0
WEePos8	0.00288184438040346
WHbPos8	0.00576368876080692
WHePos8	0.00288184438040346
YCbPos8	0.00864553314121038
YCePos8	0.00288184438040346
YEbPos8	0.00288184438040346
YEePos8	0
YHbPos8	0.00864553314121038
YHePos8	0
ACbPos9	0.00864553314121038
ACePos9	0.00864553314121038
AEbPos9	0.00576368876080692
AEePos9	0
AHbPos9	0.0345821325648415
AHePos9	0.00864553314121038
CCbPos9	0.00864553314121038
CCePos9	0
CEbPos9	0
CEePos9	0
CHbPos9	0.00864553314121038
CHePos9	0
DCbPos9	0
DCePos9	0.0288184438040346
DEbPos9	0
DEePos9	0
DHbPos9	0
DHePos9	0.0115273775216138
ECbPos9	0
ECePos9	0.0230547550432277
EEbPos9	0
EEePos9	0.00576368876080692
EHbPos9	0.00288184438040346
EHePos9	0.0576368876080692
FCbPos9	0.00576368876080692
FCePos9	0
FEbPos9	0.00864553314121038
FEePos9	0
FHbPos9	0.0230547550432277
FHePos9	0.00288184438040346
GCbPos9	0.00864553314121038
GCePos9	0.031700288184438
GEbPos9	0
GEePos9	0
GHbPos9	0.00864553314121038
GHePos9	0
HCbPos9	0.00576368876080692
HCePos9	0.00288184438040346
HEbPos9	0
HEePos9	0
HHbPos9	0
HHePos9	0.0172910662824208
ICbPos9	0.0115273775216138
ICePos9	0
IEbPos9	0.0144092219020173
IEePos9	0.00288184438040346
IHbPos9	0.0403458213256484
IHePos9	0.00288184438040346
KCbPos9	0
KCePos9	0.0489913544668588
KEbPos9	0
KEePos9	0.00288184438040346
KHbPos9	0
KHePos9	0.031700288184438
LCbPos9	0.0144092219020173
LCePos9	0.00288184438040346
LEbPos9	0.00864553314121038
LEePos9	0
LHbPos9	0.0605187319884726
LHePos9	0
MCbPos9	0.00288184438040346
MCePos9	0
MEbPos9	0
MEePos9	0
MHbPos9	0.0115273775216138
MHePos9	0
NCbPos9	0.00288184438040346
NCePos9	0.0345821325648415
NEbPos9	0
NEePos9	0.00288184438040346
NHbPos9	0.00576368876080692
NHePos9	0.0172910662824208
PCbPos9	0
PCePos9	0.0489913544668588
PEbPos9	0.00288184438040346
PEePos9	0
PHbPos9	0
PHePos9	0
QCbPos9	0.00288184438040346
QCePos9	0.0144092219020173
QEbPos9	0
QEePos9	0
QHbPos9	0.00288184438040346
QHePos9	0.0144092219020173
RCbPos9	0
RCePos9	0.00864553314121038
REbPos9	0.00288184438040346
REePos9	0
RHbPos9	0
RHePos9	0.0144092219020173
SCbPos9	0.00864553314121038
SCePos9	0.0230547550432277
SEbPos9	0
SEePos9	0
SHbPos9	0.00864553314121038
SHePos9	0.031700288184438
TCbPos9	0.0115273775216138
TCePos9	0.031700288184438
TEbPos9	0.00576368876080692
TEePos9	0.00576368876080692
THbPos9	0.00288184438040346
THePos9	0
VCbPos9	0.0144092219020173
VCePos9	0.00288184438040346
VEbPos9	0.031700288184438
VEePos9	0
VHbPos9	0.0201729106628242
VHePos9	0.00288184438040346
WCbPos9	0.00288184438040346
WCePos9	0
WEbPos9	0
WEePos9	0
WHbPos9	0.00288184438040346
WHePos9	0
YCbPos9	0.00864553314121038
YCePos9	0.00288184438040346
YEbPos9	0
YEePos9	0
YHbPos9	0.0172910662824208
YHePos9	0.00288184438040346
ACbPos10	0.00288184438040346
ACePos10	0.0115273775216138
AEbPos10	0.00288184438040346
AEePos10	0
AHbPos10	0.031700288184438
AHePos10	0.0115273775216138
CCbPos10	0.00576368876080692
CCePos10	0
CEbPos10	0
CEePos10	0
CHbPos10	0.00288184438040346
CHePos10	0
DCbPos10	0
DCePos10	0.0288184438040346
DEbPos10	0
DEePos10	0
DHbPos10	0
DHePos10	0.0115273775216138
ECbPos10	0.00288184438040346
ECePos10	0.0201729106628242
EEbPos10	0
EEePos10	0.00576368876080692
EHbPos10	0
EHePos10	0.0576368876080692
FCbPos10	0.00576368876080692
FCePos10	0
FEbPos10	0.00576368876080692
FEePos10	0
FHbPos10	0.0345821325648415
FHePos10	0.00288184438040346
GCbPos10	0.0172910662824208
GCePos10	0.0259365994236311
GEbPos10	0.00576368876080692
GEePos10	0
GHbPos10	0.00576368876080692
GHePos10	0.00576368876080692
HCbPos10	0.00288184438040346
HCePos10	0.00288184438040346
HEbPos10	0.00288184438040346
HEePos10	0
HHbPos10	0.00576368876080692
HHePos10	0.00576368876080692
ICbPos10	0.0172910662824208
ICePos10	0
IEbPos10	0.0172910662824208
IEePos10	0
IHbPos10	0.0288184438040346
IHePos10	0
KCbPos10	0
KCePos10	0.0288184438040346
KEbPos10	0
KEePos10	0.00576368876080692
KHbPos10	0
KHePos10	0.0518731988472622
LCbPos10	0.0201729106628242
LCePos10	0.00288184438040346
LEbPos10	0.00288184438040346
LEePos10	0
LHbPos10	0.0489913544668588
LHePos10	0.00576368876080692
MCbPos10	0.00576368876080692
MCePos10	0
MEbPos10	0.00288184438040346
MEePos10	0
MHbPos10	0.00864553314121038
MHePos10	0
NCbPos10	0
NCePos10	0.0432276657060519
NEbPos10	0
NEePos10	0
NHbPos10	0.00288184438040346
NHePos10	0.0230547550432277
PCbPos10	0
PCePos10	0.0259365994236311
PEbPos10	0
PEePos10	0
PHbPos10	0.00288184438040346
PHePos10	0.00576368876080692
QCbPos10	0
QCePos10	0.00576368876080692
QEbPos10	0.00288184438040346
QEePos10	0.00864553314121038
QHbPos10	0.00576368876080692
QHePos10	0.0172910662824208
RCbPos10	0
RCePos10	0.0172910662824208
REbPos10	0.00576368876080692
REePos10	0.00288184438040346
RHbPos10	0
RHePos10	0.0144092219020173
SCbPos10	0.00864553314121038
SCePos10	0.0461095100864553
SEbPos10	0.0115273775216138
SEePos10	0.00288184438040346
SHbPos10	0.0144092219020173
SHePos10	0.0144092219020173
TCbPos10	0.00576368876080692
TCePos10	0.0259365994236311
TEbPos10	0
TEePos10	0.00576368876080692
THbPos10	0.0144092219020173
THePos10	0.0115273775216138
VCbPos10	0.0115273775216138
VCePos10	0.00576368876080692
VEbPos10	0.0144092219020173
VEePos10	0
VHbPos10	0.0288184438040346
VHePos10	0
WCbPos10	0
WCePos10	0
WEbPos10	0
WEePos10	0
WHbPos10	0.00288184438040346
WHePos10	0
YCbPos10	0.00576368876080692
YCePos10	0
YEbPos10	0.00288184438040346
YEePos10	0
YHbPos10	0.00864553314121038
YHePos10	0
ACbPos11	0.0115273775216138
ACePos11	0.00576368876080692
AEbPos11	0.00288184438040346
AEePos11	0
AHbPos11	0.0230547550432277
AHePos11	0.0144092219020173
CCbPos11	0.00288184438040346
CCePos11	0
CEbPos11	0
CEePos11	0
CHbPos11	0.00288184438040346
CHePos11	0
DCbPos11	0.00576368876080692
DCePos11	0.0144092219020173
DEbPos11	0
DEePos11	0
DHbPos11	0.00288184438040346
DHePos11	0.0259365994236311
ECbPos11	0.00288184438040346
ECePos11	0.0288184438040346
EEbPos11	0
EEePos11	0.00864553314121038
EHbPos11	0.00288184438040346
EHePos11	0.0461095100864553
FCbPos11	0.00576368876080692
FCePos11	0
FEbPos11	0.00288184438040346
FEePos11	0
FHbPos11	0.031700288184438
FHePos11	0.00288184438040346
GCbPos11	0.00864553314121038
GCePos11	0.0259365994236311
GEbPos11	0.00288184438040346
GEePos11	0
GHbPos11	0.0115273775216138
GHePos11	0
HCbPos11	0
HCePos11	0.0172910662824208
HEbPos11	0.00288184438040346
HEePos11	0.00288184438040346
HHbPos11	0.00288184438040346
HHePos11	0.00576368876080692
ICbPos11	0.00864553314121038
ICePos11	0.00288184438040346
IEbPos11	0.0230547550432277
IEePos11	0
IHbPos11	0.0489913544668588
IHePos11	0
KCbPos11	0
KCePos11	0.0259365994236311
KEbPos11	0
KEePos11	0.00576368876080692
KHbPos11	0.00288184438040346
KHePos11	0.0432276657060519
LCbPos11	0.0172910662824208
LCePos11	0.00576368876080692
LEbPos11	0.0144092219020173
LEePos11	0
LHbPos11	0.0576368876080692
LHePos11	0.00864553314121038
MCbPos11	0.00288184438040346
MCePos11	0.00288184438040346
MEbPos11	0
MEePos11	0
MHbPos11	0.00288184438040346
MHePos11	0
NCbPos11	0.00864553314121038
NCePos11	0.0345821325648415
NEbPos11	0
NEePos11	0
NHbPos11	0.00576368876080692
NHePos11	0.0115273775216138
PCbPos11	0.00288184438040346
PCePos11	0.0288184438040346
PEbPos11	0
PEePos11	0
PHbPos11	0
PHePos11	0.00864553314121038
QCbPos11	0.00288184438040346
QCePos11	0.0115273775216138
QEbPos11	0
QEePos11	0
QHbPos11	0.00576368876080692
QHePos11	0.0115273775216138
RCbPos11	0
RCePos11	0.0172910662824208
REbPos11	0
REePos11	0.00288184438040346
RHbPos11	0.00576368876080692
RHePos11	0.0259365994236311
SCbPos11	0.0144092219020173
SCePos11	0.0288184438040346
SEbPos11	0.00288184438040346
SEePos11	0
SHbPos11	0.00288184438040346
SHePos11	0.00576368876080692
TCbPos11	0.00288184438040346
TCePos11	0.0201729106628242
TEbPos11	0
TEePos11	0
THbPos11	0.0172910662824208
THePos11	0.0172910662824208
VCbPos11	0.00864553314121038
VCePos11	0
VEbPos11	0.0288184438040346
VEePos11	0.00288184438040346
VHbPos11	0.0230547550432277
VHePos11	0.00288184438040346
WCbPos11	0
WCePos11	0
WEbPos11	0
WEePos11	0
WHbPos11	0.00864553314121038
WHePos11	0
YCbPos11	0.00576368876080692
YCePos11	0
YEbPos11	0.00576368876080692
YEePos11	0
YHbPos11	0.0172910662824208
YHePos11	0
ACbPos12	0.00864553314121038
ACePos12	0.00288184438040346
AEbPos12	0.00288184438040346
AEePos12	0
AHbPos12	0.0489913544668588
AHePos12	0.00576368876080692
CCbPos12	0.00288184438040346
CCePos12	0
CEbPos12	0.00288184438040346
CEePos12	0
CHbPos12	0.00864553314121038
CHePos12	0
DCbPos12	0
DCePos12	0.0201729106628242
DEbPos12	0
DEePos12	0
DHbPos12	0.00576368876080692
DHePos12	0.00576368876080692
ECbPos12	0
ECePos12	0.031700288184438
EEbPos12	0.00288184438040346
EEePos12	0.00288184438040346
EHbPos12	0
EHePos12	0.0461095100864553
FCbPos12	0.00864553314121038
FCePos12	0
FEbPos12	0.00288184438040346
FEePos12	0
FHbPos12	0.0172910662824208
FHePos12	0
GCbPos12	0.0144092219020173
GCePos12	0.0259365994236311
GEbPos12	0.00288184438040346
GEePos12	0
GHbPos12	0.00288184438040346
GHePos12	0.00288184438040346
HCbPos12	0
HCePos12	0.00576368876080692
HEbPos12	0
HEePos12	0
HHbPos12	0
HHePos12	0.00864553314121038
ICbPos12	0.00288184438040346
ICePos12	0
IEbPos12	0.0230547550432277
IEePos12	0
IHbPos12	0.0345821325648415
IHePos12	0
KCbPos12	0
KCePos12	0.0201729106628242
KEbPos12	0
KEePos12	0.00576368876080692
KHbPos12	0.00288184438040346
KHePos12	0.0547550432276657
LCbPos12	0.0115273775216138
LCePos12	0.00576368876080692
LEbPos12	0.0115273775216138
LEePos12	0
LHbPos12	0.0662824207492795
LHePos12	0.00288184438040346
MCbPos12	0
MCePos12	0
MEbPos12	0.00288184438040346
MEePos12	0
MHbPos12	0.0172910662824208
MHePos12	0
NCbPos12	0
NCePos12	0.031700288184438
NEbPos12	0.00288184438040346
NEePos12	0.00288184438040346
NHbPos12	0.00576368876080692
NHePos12	0.0172910662824208
PCbPos12	0
PCePos12	0.031700288184438
PEbPos12	0.00288184438040346
PEePos12	0
PHbPos12	0.00288184438040346
PHePos12	0.0115273775216138
QCbPos12	0
QCePos12	0.0230547550432277
QEbPos12	0.00288184438040346
QEePos12	0.00288184438040346
QHbPos12	0.00576368876080692
QHePos12	0.0288184438040346
RCbPos12	0
RCePos12	0.0144092219020173
REbPos12	0.00576368876080692
REePos12	0.00288184438040346
RHbPos12	0.00288184438040346
RHePos12	0.0201729106628242
SCbPos12	0.0115273775216138
SCePos12	0.0345821325648415
SEbPos12	0.00288184438040346
SEePos12	0.00288184438040346
SHbPos12	0.0172910662824208
SHePos12	0.0172910662824208
TCbPos12	0.00864553314121038
TCePos12	0.0115273775216138
TEbPos12	0.00864553314121038
TEePos12	0
THbPos12	0.00288184438040346
THePos12	0
VCbPos12	0.0201729106628242
VCePos12	0
VEbPos12	0.0115273775216138
VEePos12	0
VHbPos12	0.0259365994236311
VHePos12	0
WCbPos12	0.00288184438040346
WCePos12	0
WEbPos12	0
WEePos12	0
WHbPos12	0
WHePos12	0
YCbPos12	0.0144092219020173
YCePos12	0.00576368876080692
YEbPos12	0.00576368876080692
YEePos12	0
YHbPos12	0.0201729106628242
YHePos12	0.00288184438040346
ACbPos13	0.00864553314121038
ACePos13	0
AEbPos13	0.00864553314121038
AEePos13	0
AHbPos13	0.037463976945245
AHePos13	0.0115273775216138
CCbPos13	0.00864553314121038
CCePos13	0
CEbPos13	0.00288184438040346
CEePos13	0
CHbPos13	0.00288184438040346
CHePos13	0
DCbPos13	0
DCePos13	0.0403458213256484
DEbPos13	0
DEePos13	0
DHbPos13	0
DHePos13	0.0201729106628242
ECbPos13	0.00576368876080692
ECePos13	0.0288184438040346
EEbPos13	0
EEePos13	0.00288184438040346
EHbPos13	0
EHePos13	0.069164265129683
FCbPos13	0.0230547550432277
FCePos13	0.00288184438040346
FEbPos13	0.0144092219020173
FEePos13	0
FHbPos13	0.0201729106628242
FHePos13	0
GCbPos13	0.0115273775216138
GCePos13	0.0144092219020173
GEbPos13	0
GEePos13	0
GHbPos13	0.0115273775216138
GHePos13	0
HCbPos13	0
HCePos13	0.00864553314121038
HEbPos13	0.00576368876080692
HEePos13	0
HHbPos13	0
HHePos13	0.00864553314121038
ICbPos13	0.0144092219020173
ICePos13	0
IEbPos13	0.0115273775216138
IEePos13	0
IHbPos13	0.0288184438040346
IHePos13	0.00288184438040346
KCbPos13	0
KCePos13	0.0259365994236311
KEbPos13	0
KEePos13	0.00576368876080692
KHbPos13	0
KHePos13	0.0489913544668588
LCbPos13	0.0201729106628242
LCePos13	0
LEbPos13	0.00576368876080692
LEePos13	0
LHbPos13	0.069164265129683
LHePos13	0.00288184438040346
MCbPos13	0.00576368876080692
MCePos13	0
MEbPos13	0.00288184438040346
MEePos13	0
MHbPos13	0.0172910662824208
MHePos13	0.00288184438040346
NCbPos13	0
NCePos13	0.0201729106628242
NEbPos13	0
NEePos13	0
NHbPos13	0
NHePos13	0.0201729106628242
PCbPos13	0.00576368876080692
PCePos13	0.0230547550432277
PEbPos13	0
PEePos13	0
PHbPos13	0
PHePos13	0.00576368876080692
QCbPos13	0
QCePos13	0.0115273775216138
QEbPos13	0.00288184438040346
QEePos13	0
QHbPos13	0.00864553314121038
QHePos13	0.0403458213256484
RCbPos13	0.00288184438040346
RCePos13	0.0115273775216138
REbPos13	0.00288184438040346
REePos13	0
RHbPos13	0.00864553314121038
RHePos13	0.00864553314121038
SCbPos13	0.0115273775216138
SCePos13	0.0259365994236311
SEbPos13	0.00288184438040346
SEePos13	0
SHbPos13	0.00288184438040346
SHePos13	0.00864553314121038
TCbPos13	0
TCePos13	0.0288184438040346
TEbPos13	0.00288184438040346
TEePos13	0.00288184438040346
THbPos13	0.0144092219020173
THePos13	0.0144092219020173
VCbPos13	0.0115273775216138
VCePos13	0
VEbPos13	0.00288184438040346
VEePos13	0.00576368876080692
VHbPos13	0.0115273775216138
VHePos13	0
WCbPos13	0
WCePos13	0
WEbPos13	0.00288184438040346
WEePos13	0
WHbPos13	0.00864553314121038
WHePos13	0
YCbPos13	0.0115273775216138
YCePos13	0
YEbPos13	0.00288184438040346
YEePos13	0
YHbPos13	0.0172910662824208
YHePos13	0.00288184438040346
ACbPos14	0.0144092219020173
ACePos14	0.00576368876080692
AEbPos14	0.00288184438040346
AEePos14	0
AHbPos14	0.0230547550432277
AHePos14	0.00864553314121038
CCbPos14	0.00576368876080692
CCePos14	0
CEbPos14	0
CEePos14	0
CHbPos14	0.00576368876080692
CHePos14	0
DCbPos14	0
DCePos14	0.0288184438040346
DEbPos14	0
DEePos14	0.00864553314121038
DHbPos14	0.00288184438040346
DHePos14	0.0144092219020173
ECbPos14	0.00288184438040346
ECePos14	0.00576368876080692
EEbPos14	0.00288184438040346
EEePos14	0.00288184438040346
EHbPos14	0
EHePos14	0.0345821325648415
FCbPos14	0.00864553314121038
FCePos14	0
FEbPos14	0.0115273775216138
FEePos14	0
FHbPos14	0.0288184438040346
FHePos14	0.00288184438040346
GCbPos14	0.0201729106628242
GCePos14	0.0230547550432277
GEbPos14	0.00288184438040346
GEePos14	0
GHbPos14	0.00864553314121038
GHePos14	0
HCbPos14	0
HCePos14	0.00576368876080692
HEbPos14	0
HEePos14	0.00288184438040346
HHbPos14	0.00576368876080692
HHePos14	0
ICbPos14	0.0144092219020173
ICePos14	0
IEbPos14	0.0201729106628242
IEePos14	0
IHbPos14	0.0461095100864553
IHePos14	0
KCbPos14	0
KCePos14	0.0201729106628242
KEbPos14	0
KEePos14	0.0115273775216138
KHbPos14	0.00288184438040346
KHePos14	0.0432276657060519
LCbPos14	0.0201729106628242
LCePos14	0.00576368876080692
LEbPos14	0.00576368876080692
LEePos14	0
LHbPos14	0.0806916426512968
LHePos14	0
MCbPos14	0.00288184438040346
MCePos14	0
MEbPos14	0
MEePos14	0
MHbPos14	0.0144092219020173
MHePos14	0
NCbPos14	0.00288184438040346
NCePos14	0.0288184438040346
NEbPos14	0
NEePos14	0
NHbPos14	0
NHePos14	0.0288184438040346
PCbPos14	0.00576368876080692
PCePos14	0.0230547550432277
PEbPos14	0
PEePos14	0
PHbPos14	0
PHePos14	0.00864553314121038
QCbPos14	0
QCePos14	0.0201729106628242
QEbPos14	0.00288184438040346
QEePos14	0
QHbPos14	0.00576368876080692
QHePos14	0.0230547550432277
RCbPos14	0.00288184438040346
RCePos14	0.0259365994236311
REbPos14	0
REePos14	0.0115273775216138
RHbPos14	0.00864553314121038
RHePos14	0.0201729106628242
SCbPos14	0.00288184438040346
SCePos14	0.037463976945245
SEbPos14	0
SEePos14	0
SHbPos14	0.00864553314121038
SHePos14	0.0201729106628242
TCbPos14	0.00288184438040346
TCePos14	0.0172910662824208
TEbPos14	0.00288184438040346
TEePos14	0.00576368876080692
THbPos14	0.00576368876080692
THePos14	0.0144092219020173
VCbPos14	0.00288184438040346
VCePos14	0
VEbPos14	0.0115273775216138
VEePos14	0
VHbPos14	0.0288184438040346
VHePos14	0.00288184438040346
WCbPos14	0.00864553314121038
WCePos14	0
WEbPos14	0
WEePos14	0
WHbPos14	0.00288184438040346
WHePos14	0
YCbPos14	0
YCePos14	0.00576368876080692
YEbPos14	0.00288184438040346
YEePos14	0
YHbPos14	0.0172910662824208
YHePos14	0
ACbPos15	0.00576368876080692
ACePos15	0.00288184438040346
AEbPos15	0.00576368876080692
AEePos15	0
AHbPos15	0.0288184438040346
AHePos15	0.0115273775216138
CCbPos15	0.00288184438040346
CCePos15	0
CEbPos15	0.00288184438040346
CEePos15	0
CHbPos15	0.00864553314121038
CHePos15	0
DCbPos15	0.00288184438040346
DCePos15	0.0259365994236311
DEbPos15	0
DEePos15	0
DHbPos15	0
DHePos15	0.00576368876080692
ECbPos15	0
ECePos15	0.031700288184438
EEbPos15	0
EEePos15	0
EHbPos15	0.00288184438040346
EHePos15	0.0345821325648415
FCbPos15	0.0115273775216138
FCePos15	0.00288184438040346
FEbPos15	0.0115273775216138
FEePos15	0
FHbPos15	0.0288184438040346
FHePos15	0.00288184438040346
GCbPos15	0.00576368876080692
GCePos15	0.0230547550432277
GEbPos15	0
GEePos15	0
GHbPos15	0.00576368876080692
GHePos15	0
HCbPos15	0.00576368876080692
HCePos15	0.00864553314121038
HEbPos15	0.00288184438040346
HEePos15	0
HHbPos15	0
HHePos15	0.00288184438040346
ICbPos15	0.00288184438040346
ICePos15	0
IEbPos15	0.0201729106628242
IEePos15	0
IHbPos15	0.0547550432276657
IHePos15	0
KCbPos15	0.00288184438040346
KCePos15	0.0288184438040346
KEbPos15	0.00288184438040346
KEePos15	0.00576368876080692
KHbPos15	0
KHePos15	0.0489913544668588
LCbPos15	0.031700288184438
LCePos15	0
LEbPos15	0.0144092219020173
LEePos15	0
LHbPos15	0.0720461095100865
LHePos15	0.00288184438040346
MCbPos15	0.00288184438040346
MCePos15	0
MEbPos15	0
MEePos15	0
MHbPos15	0.00576368876080692
MHePos15	0
NCbPos15	0.00288184438040346
NCePos15	0.0259365994236311
NEbPos15	0
NEePos15	0.00576368876080692
NHbPos15	0.00576368876080692
NHePos15	0.0201729106628242
PCbPos15	0.00576368876080692
PCePos15	0.0259365994236311
PEbPos15	0
PEePos15	0.00288184438040346
PHbPos15	0
PHePos15	0
QCbPos15	0.00288184438040346
QCePos15	0.0201729106628242
QEbPos15	0
QEePos15	0.00288184438040346
QHbPos15	0.0115273775216138
QHePos15	0.0230547550432277
RCbPos15	0.00288184438040346
RCePos15	0.0144092219020173
REbPos15	0
REePos15	0.00576368876080692
RHbPos15	0
RHePos15	0.0172910662824208
SCbPos15	0.0115273775216138
SCePos15	0.0288184438040346
SEbPos15	0
SEePos15	0
SHbPos15	0.0288184438040346
SHePos15	0.0144092219020173
TCbPos15	0.00576368876080692
TCePos15	0.0288184438040346
TEbPos15	0.00288184438040346
TEePos15	0.00576368876080692
THbPos15	0.0115273775216138
THePos15	0.00864553314121038
VCbPos15	0.00864553314121038
VCePos15	0
VEbPos15	0.00864553314121038
VEePos15	0
VHbPos15	0.0172910662824208
VHePos15	0.00288184438040346
WCbPos15	0
WCePos15	0
WEbPos15	0
WEePos15	0
WHbPos15	0.00864553314121038
WHePos15	0
YCbPos15	0.00288184438040346
YCePos15	0.00288184438040346
YEbPos15	0.00288184438040346
YEePos15	0
YHbPos15	0.0172910662824208
YHePos15	0.00288184438040346
ACbPos16	0.00288184438040346
ACePos16	0.00288184438040346
AEbPos16	0.00576368876080692
AEePos16	0
AHbPos16	0.0403458213256484
AHePos16	0
CCbPos16	0.00576368876080692
CCePos16	0
CEbPos16	0
CEePos16	0
CHbPos16	0.00864553314121038
CHePos16	0
DCbPos16	0.00288184438040346
DCePos16	0.0403458213256484
DEbPos16	0
DEePos16	0.00288184438040346
DHbPos16	0.00288184438040346
DHePos16	0.0288184438040346
ECbPos16	0.00288184438040346
ECePos16	0.0144092219020173
EEbPos16	0
EEePos16	0.00576368876080692
EHbPos16	0
EHePos16	0.0172910662824208
FCbPos16	0.0115273775216138
FCePos16	0.00288184438040346
FEbPos16	0.00576368876080692
FEePos16	0
FHbPos16	0.0259365994236311
FHePos16	0
GCbPos16	0.00576368876080692
GCePos16	0.0288184438040346
GEbPos16	0.00288184438040346
GEePos16	0
GHbPos16	0
GHePos16	0.00288184438040346
HCbPos16	0
HCePos16	0.00864553314121038
HEbPos16	0
HEePos16	0
HHbPos16	0
HHePos16	0.00864553314121038
ICbPos16	0.00576368876080692
ICePos16	0
IEbPos16	0.0115273775216138
IEePos16	0
IHbPos16	0.0403458213256484
IHePos16	0
KCbPos16	0
KCePos16	0.0288184438040346
KEbPos16	0
KEePos16	0.00288184438040346
KHbPos16	0.00288184438040346
KHePos16	0.0489913544668588
LCbPos16	0.00864553314121038
LCePos16	0
LEbPos16	0.00576368876080692
LEePos16	0
LHbPos16	0.0835734870317003
LHePos16	0.00288184438040346
MCbPos16	0.00288184438040346
MCePos16	0
MEbPos16	0.00288184438040346
MEePos16	0
MHbPos16	0.00576368876080692
MHePos16	0
NCbPos16	0.00288184438040346
NCePos16	0.0259365994236311
NEbPos16	0
NEePos16	0
NHbPos16	0
NHePos16	0.0259365994236311
PCbPos16	0.00288184438040346
PCePos16	0.037463976945245
PEbPos16	0
PEePos16	0
PHbPos16	0
PHePos16	0.00864553314121038
QCbPos16	0
QCePos16	0.0172910662824208
[truncated: 10,000 more rows]
