# Supplementary material for: Prediction of bacterial type IV secreted effectors by C-terminal features
Source: BMC Genomics. 2014 Jan 21;15:50. doi: 10.1186/1471-2164-15-50 (PMC3915618; doi:10.1186/1471-2164-15-50)
Supplement: Additional file 13 — T4SEpre package. [file 1471-2164-15-50-S13.zip › T4SEpre_Joint/sample.acc]

>Seq1
eeeeeebbeebbebbbebbeebbebbeebbeebebeebeebbbbbbbbbbbbbbbeeebeebbbbbbbebbeebeeeebeebbbbbbeebbeebeeeeee
>Seq2
eeebebbbeebbeeeebebbbbbbbbbbbbbebbebbbebbbebbbebbeeeebebbbbbbbbebbebbbeebeeeeeeebbebbbbbbbbbebbeebee
>Seq3
eebebbbbbbbbbebbeeebbbbbbbbbbbbbeeeeeeeeebebebbeebbbbbbbbbbbbbbbbbbeebeebebebebebebeebeebbeebeebeeee
>Seq4
ebeebbebbeebeeebeebeeeeeebeebbbbbbbbbbbebbeebbebebbeeebeeeebebbbbbbbbbbbebbebebeeebbeebeeebeeeeeeeee
>Seq5
eeeeebeebbbebbebbeebebebbbbbbebbeebeeebeeebbbbbebbbbeeeeeebbebbbbbeebeeeebebbbbbbbbbebeebeebbeebeeee
>Seq6
eeeebbbebbbbebbeeebbeebebbbebbeebbebbeebeeebeebbebbeebbeebebebbbbbeeebeebeebeeeebbbbbbbbbbebbbbbbbee
>Seq7
eebbbbbbbbbbbbeebbbbbeeeeee
>Seq8
eebbebbeeebeebeeeebeebeeebebebebbbbbbbbbbbbbbbbbeeeeeeeebbbbbbbbbbbebbbbbbebbeeeeeebebebbbbbbbbbbbee
>Seq9
eeeebbeebeeebbbbbeebeeeeeeebbbbbeeebbebbebbbbbbbebbbbbbbbbbbbbbbbbbbbbbbbeebeeeeeeebeeeebbbbbebbbbbe
>Seq10
eeeeebbbbbeebeeeeeeeebbbbbeeeeeeebebeeebebbbbebeebebebeeeebbbbebebbbbbbbbbbbbbbeeeeeeebeebeebbeeeeee
>Seq11
eebbbbbbbbbbbbeeeeebeebbeeebeeeebbbbbbebebebeeeebeeebbbbbbebbeebbeebeeeebebeeebebbeebeebbeebeeeebeee
>Seq12
eeebbebeeebebbbbebeebbeebeeeeeebeebebbebebebbbbeeebbeebeebbbebbbbbeeeeeeeebeeebeeeebebeebeeeebeebbee
>Seq13
eebbebbeeebeebeeeebbeebeebbeeeebbeebbbbbebbbbbebbeebbbeeebebbbbbbbeeebeeeebeebbeeeebeeebeeebbbbbbebe
>Seq14
eebbeee
>Seq15
eeebeeeeebeee
>Seq16
ebeebbbbbbbbbeebeebeeeeebebbeebbebbeebeeebbbbbbbbbeeeebbbbebebeebbebbebbbbeeebbeebeebeeebeeebbeebbee
>Seq17
eeeebbeeebebbbbbbbbbbbbbbbeeeebeebebbbbbbbbbbbebeebeeebebeebbebeebbebbbebbbbbbbeebbbbbbbbbeeebbbeeee
>Seq18
eeeebeebeebbeebeeeeeeeeebbbbbbbbbbbebebbebbeebeeeeebeebbbbbbbbbeeeebeebbeebebeebbbebebeebbebbeebbeee
>Seq19
eeeeeeeeeebbbeeebeeeeebbbbbbbebbbbbbbbbebebeeebeebeebbbbbbbbbbbbbbbbbbbbebbbbbbbeeebbebbeebebebbeeee
>Seq20
eeeeebeebbebbbbbbebbeeeeeebebebbbbbbbbbbbbbbbbbbebebeebbbbbbbbebebbbbbbbbbeebeebbbebbbbbbbbbbbeeeeee
>Seq21
eeeeebebbbbbbbbbbbbbbbebbbbbbbbbbbbbeebeebbbbbbbbeebeeeeebeeeeeebbbbbbbbbbbbbbbbbebebeebeeebebbeebee
>Seq22
eeebebebbbbbbbbbebbeebebebbbebbbbbbeeee
>Seq23
eebeeeeebbebbbbbbbbbbbebbbbbee
>Seq24
eebbebbeebbeebeeeebeebeeebebebeebbbbbbbbbbbbbbbbeeeeeeeebbebbbbbbbbbbbbbeeebbeeeeeebebbbbbbbbbbbebee
>Seq25
eeebbbebbeebebeeeebbebbeebbebbbeeebbbeeebbbbbbbbbbbbbebbebbbebbbbbbbbbbbbbbbbbbeebbeeeeeebeebbbbbeee
>Seq26
eebbbbbbbbebeeebbbbbbbbbbbbebbeeebbbbbbbbbbbbbbbebbbbeebbebbbebbeebbeeeebbbbbeebbeebeebebeebbeebbeee
>Seq27
eeebbbbeeeebebbbbbebebeebeeebeebeeeebebebbbbbbebbebbebbbebeebeeeeeeeebbbbbbbbbbbbbbbbbbbbbbbeebeeeee
>Seq28
eeeeeeeeeeeebbebbeebbbbbbbbbbbbbbbbbbbbbbeeeeeeeebebbbbbbbbbbbbbbbbbbbbbbbbbeebbeebbbbbbebbbbbbbbeee
>Seq29
eeebeeebeebeeebeeebbebbebbeebebbbbbbeebebebbebbbbbbbbbeebbeeebbeebbbebeeebbeeeebeebeebbbbbbbebbbebee
>Seq30
ebbbbbbbbbbbbebeebeeeeeebbeebeeebeebbeeeebebeebbeeeebbebbbebbeebbbbbbbbeeeebbbebbebbbeebbeebebbbbbee
>Seq31
eeebbeebe
>Seq32
ebeebbebbbeebeebbeeeebebebeeebbebbbeeebeeebbbeebbebbbeebeeebbeebbeeebeeebebebeeeeeebbbeebeebeebeeeee
>Seq33
eebebebbbbbbeebbebbebbeebebbbbbbeebebbbbbbbebeeebbbbbbbbbbbbbbeebbbbbbbbbbbeeeebeebebebbbbbeebebeeee
>Seq34
eee
>Seq35
eeeeebeebebebeeebbbbbbeebbbebbbbbbbebbbbeebebeebebbebbeeeeebbbbeeeebbeebebbeebbeeeeeebbeeeeebebbbebe
>Seq36
eebebbbebbbebbebbeebbebbeebeeebeeebbebbeebeeeeeeeeeeeeeeeebeeeeeeeeeebebeeeebebebeebeeeeeeeeebeeeeee
>Seq37
eeebeebbeeeebbbbbeebebebebbbbbbbeeeeeebbbbbbbbebbeeeeeeebeebebbbbbebeeeebebebeeeebeebebeebebeebbeeee
>Seq38
eeeeeeeebbbbbbbeeeeeeebebeebbeeeebbbbebeeeebebebbbbbebeeeeebebbeebeeebbbbbebbeebbbeeeeebbbbeebeeeeee
>Seq39
eeeeeeebeeeeeeeebeeeebebebeebbbbeeeeeeeeeeeeebbbeebeebbeebbeebeeeeeeeeeeeebeeeebebeeeeeeeeeebbeeeeee
>Seq40
eeebbbbbbbbbbbbbbbbbbeeeeeeeebebbbebbbbbbbbeebeeebbebbbebbeeeeebebbbbbeeebbbbbbbebbbbbbbbeebebbbebbe
>Seq41
eeeebeebebeeeeebbbbbbbbbbbbbbbbbbbbebeeeeeebbbbeebbbbbbbebebbbebeeebbbbbbbbbeeebbeeebbbbbebebeeeeeee
>Seq42
eeeeeebeeebeeeebeebeeeeeeeeeeebbbbbbeebbbbbbbeebbbebeebeeebebeeebebeebbeebbeebbeebeeeebbeeeebebeeeee
>Seq43
ebbbebbbebbbbbbeebeebeebbbbbbbeebbbeebbebbbebbebebebebbeeeeeeeebbbbbbeebeebebebebebeebbeebbebbbeebee
>Seq44
ebebbbebebbeebebbbbbbbbeebeeeebebbbbbeeeeeeee
>Seq45
eeebebebeebebeeebebbbbbbbbbbbbbbbbbbbbbbbbeebbeebbebbeebeebeebbbbbebbeeeebbbbbebebebebbbebeeeeebbeee
>Seq46
eebebbeeebeebebeebbeebbebbbebbbebbeebeeebbbbbbbbbbbebbbeebbeebeeeeeeebbbeebeeeeebbbbbbbbbbbbbbebbeee
>Seq47
eeebbebbeebeeeeeeebebbebebbeebbeeeeeebbbbbbbbbbbbbbbbbbbbebeebeebbebbeebbeeebbebebeebbeeebbbbbbbbeee
>Seq48
eeeeeebebebeebeeeeeeebbebeebeeeeeeebbbbbbeebbebbbbbbbeeebbbbbbbbbbbbbbbbbeebebebbbbbbeeebbebbeebbeee
>Seq49
ebbeeebeeeeeeeeebbbbebeeebbbbebeeeeeeeebbbbbebebbbbbbbbbbbbbbeeebebebeeeeebebbbebbbbebbebbbeebbebbee
>Seq50
eeeeebbebeeeeeebeebbeebebbbeeeebeeeeebbbbbbbbeeebbebbbeebebeebbbbbbbeeebeeeeeebbbbbbebbeeeeebebbbeee
>Seq51
ebebbbeeeebebbeeebbbbbbbbebbebbeebeebbebeebbbbbbbbbebeebeebeeebebbeebebbbbbbeeeeeeebbbbbeeeebebbeeee
>Seq52
eeeebeebebbebbeeeebbbbbebebebebbeeeeebbbebbbbbbbeeeebebeeeebebbbbeebeebbebbeebeeeebebeebbbbbbbbbeeee
>Seq53
eebbbbbbbbbbbbbbbbbbbbbbbbbbbbbbbbbbbbbbbbbbbbbbbbeebbbbbbbbbbbbbbbbbbbbbbbbbeeeeeebeeebeebeeebeebee
>Seq54
eeebbebebebbeebbeebbeebeebebbbbbeeeeeebbeebbebbebbbeeebbeebbbbbbbbbeeebbbbbbbbbbebbbebbeeeebeeebbeee
>Seq55
eeeeeeeebebbbebbebeeebbbeeeeeee
>Seq56
eeeeebeebeebeeeeeeeeebbeebbeebeebbeebeebbeebeebeeeeebebebeebebeebbeebeeebeebeeebeebeeebeebeeeeeeeeee
>Seq57
eeeeeeeebebbeeeeeeeebbbbbbbeebbebeebbbebbeeebbeeeeeebebbbbbbbbeeeeeebebebbbbebebbebbbbeeeebbbeeebeee
>Seq58
eeeebbebbeebebbbeeeeeeebebbebeeebbbbbbbeeeeeebbbbbbeebbeebbeebeeeeeeebebbeebeebeeeeebebbeeeeeebeeeee
>Seq59
eebeebbebbeeee
>Seq60
eeeeebeebbebbbebeebeeeebbeebbebbeebbeeeebebebeebeebbeebbbebbbbbbbbebbbbbbbbbebbbbbbeeeebbbbbeebbeeee
>Seq61
eeeeeeeebbeebebbbbbeeebbbebebbbebebbbbbbbbbbeebbbbbbbbbbeeeeebbbbbbeeeebbbbbbbeebbeebbbbbebbbeebeeee
>Seq62
ebeebeeebeeeebbeebeeebbeebbebbebbeebbeebeebeeebeebbeebeeebeeebeebeeeeebeebbeebeeeeeebeeeeeebbeeeeeee
>Seq63
eeeeeebbbeebeebbeebeeeeebbbbbbebbeebeeebebeebeebbeebbeebbbbebeeeebeebeeebeebeeebbbbbbbbbeeeeeebeeeee
>Seq64
eeeeebbbbbbbbebeeeebebbbbbeebbbbbbbbbbbbbbebeebbebbeebeebebbbbeeeeeebbbebbeeebebbeebbeebbebbeeeeeeee
>Seq65
eeeebeeebbeebbebbbbbbbbbeeeebeeeebebbeebbbbbbbbbbbbebbebebebbeebbeebeeeebbbbbbbeeeebbeebbebbeeeeebee
>Seq66
eeeebbbbbbbbbbbeebebeebbbbbbbbbbbbbbbbbbebbbbbbeebbebbeebbebbeebbeebeebeeeebbbbbbbbbbbbbebbebbbbbbee
>Seq67
eebebbebebbbbbbebbeebbebbbbbbbebbbbbbeeeebebebbbeebbbebbeebebeeeeeebebeeeebbebebeeeeeebeeebeebbebeee
>Seq68
ebeeeeebbbbbbbbbbbbbbbbbbbbbbbbbbebbebeebeebbbbbbbbbbbbbbbbbbbbbbbeeeebeebbbbbbbbbbbbbbbbbbbbbbeeeee
>Seq69
eeebebbebbbbbbebeeebbbbbbbebbbeeebeeebebeeebeebeebbebeeeebeebebebebebeeeebebebeeebbebeebeebebbbebbee
>Seq70
eebbbbbbbbbbbebbebbbeebbebbbebbbbbbbbbbeeeeeebebbebbeebbbbbbbbbbeeebeeeebeebbebbeeeebeeeeeeebbbebbee
>Seq71
eeeebbebbbbbbbbbbbbbbbbbeebbebbbbbbbbbbbbbbbbbbbbbbbbbbbbbbbbbbbbbbbbbbbbbbbbbbbbbbbbbbbbbeeeeeeeeee
>Seq72
bebbbbbbbbeeeeebeebbeebeebbeebbebebeeeeebeebeebeebbeebeeeebebbbbbbbeebbbbbbbbbeeeeebeeebeebbebbeeeee
>Seq73
eeeebeebeee
>Seq74
eeeeeeeeeeeeeeebbebbebebeeeeeeeeeeeeeeebeeebeeeeebeebbbbebeeeebeebbbebbbeebeebbeeeebeebbeebbeebeeebe
>Seq75
eeeeeeeeebebeee
>Seq76
eebbebbeeebeeeeeeebeeebebbeebeebebebbbbbbbbbbbbbbbbbbbebbbbbbbbbbbbbeeebbeeeeeeeebebebbbbbbbbbbbbbee
>Seq77
eebbeeeebbeeeeeeeebeeeeeeebbebbeebebebebeeeebebbeeeeeeeebbebeeebeebbebebebbeebebebeebbeebbeeeebeebee
>Seq78
eeeebeeeebbebbbebeebbbebbbeeebebebebbbbe
>Seq79
eeeeebbbbbbebbeebbeebeebbeebeebbeebbebbeebbebbeebeeebeebeebbeebeebbeebeebbeebeebbeebeebbeebeeebeeeee
>Seq80
eeebeebbeeeebbeebbebbbebbeeeeebbbbbbbeeeeeebbbbbbbbbbbbbbbebeeebbeebeeeebbeeeeeeeeeeeeeeeebeeeeebeee
>Seq81
eeeeebeeeebbbbbbbeebebeeeeeeeebbbbbeebeeebeeebbeebbeebbbebbbbbbeebbbeeebbeebbeebebbeeeebeeebeeeeeeee
>Seq82
ebbbbbbbbbbbbebbebeeebeebbeebeeebeeeee
>Seq83
eebeebeebbeebebeebeebeebeebbbbbbeeeeeebebeeeebeeeeebbbbbbeeeebbbbbeebeebbeebbeebeeebeeeebeeebeeeeeee
>Seq84
eebeebbbbbbbbbbebbbbbbbbbbeebbbbbbbbbbbbbeeeeeeeebebbebbbbbbbbbebbeebeeeeeebbebbebbbebeeebeeebeebeee
>Seq85
eeeebbebbebeebebbbeebbbebbeebbeebbeebeeebeebbebbbbbbeeeeeebbeebeeebebbbeebeebbeebbeebeeeeebeebeebbee
>Seq86
eeebbeeeebebeebbbbbbebbbbeeeebeebeeebebbbbbbbbbbbbbbbeebebbbbbbbbbbbebeeebebebeebbeebbeebbebbeebbeee
>Seq87
eeebeeeeeeebebebbbbbeeebbeebeebbebbbebbeebbebeebbeebeeebebbbbbbeeebbebbbeebeeeeebebeeeebbeebbeebeeee
>Seq88
eeeebeeeeeebbbbbeeeeebbbbbbbbbeeebeebeebbeebeebbeebeebeebebbbbbbbeebeebeeebeebbeebebbbbebbeebbeebeee
>Seq89
eeebebeebeeeeeeeeebeebebeebbebbbbbbbeeebbbbbbbbbbbbbbbbbeebebebbbbeeeeebbebbeebbeebeeebeebbeebeeeeee
>Seq90
ebbbebbebbeebeeebeebbbbeeeeeeebbbbbbbbbbbebbbbbbbbbbbbbbbbbebeebbbbbbeebbbeeeebbbeebbebeeebebebeebee
>Seq91
eeebeeeebbbbebeebbebbeebbeebebeebbeebbeebbeebbeeeebbbbbbbbbebebbebbbebbeebbbeeeebeebbebbbeeeeebeeeee
>Seq92
eeeeebbbbbbbebbeeeebeeeeebebbebbbebbbbbbbbbeebeeeeeeebbebbeebbeeebeeebeeeeeeeebbebbeebeeeeeeeeeeeeee
>Seq93
eeeeeeebeebeebbbbbbbbebebbbbebbbebbeeeebbbbbbbbeebebeeebbbbebeebebbbbbbbbbbbbeebbeebbebbbebbeebbeeee
>Seq94
ebebbbbbbbbbbbbbbbbbbbbbbbbbbbeebeebeebbbbbbbbbbeebeebeeebebebeeebebbbeeebeeeebbebebbbeeebbbbebebeee
>Seq95
eebbbeebbebbbbeeeeeeebbbebbbebeebbebbbbbbeeeeeeeeeeebbeebeeeeeeeeeeebeebbeeebebeebbebeebbebbbebbeeee
>Seq96
eeeeebbbbbbebbeebbeebeebbeebeebbeebbebbeebbebbeebeeebeebeebbeebeebbeebeebbeebeebbeebeebbeebeeebeeeee
>Seq97
eeebebbbbbebbbebbbbeeeebbbbbbeebbebbeebbebbeebebbbebbebbbbbbbbbbebebbbbbbbbeeebeebbebbbeeebeeeebbeee
>Seq98
eeeeeebbbbbbbbbbbbbbbbbbbbbbbbbbbbbbbebbeeeebebbbbbbbbbbbbbbbbbbbbbbbbbbbbbbbbbbebeeebeeebeeebbbbbee
>Seq99
eeeeeebebebebbbbbebbbebbeeeebebebbeebbbbbbbbbebeeebeebbeebeebbebbeeeebebbbbbbbbebbeebbebbeeeeebbeeee
>Seq100
eeeeebeeeebeebeebeeebeebbeebbeebeebbeeeeeebeebbeeeebbbbbbbebeebeebbeebbeebeebbebbbebeeeebebeebbebbee
>Seq101
eeebbbebebbbeeeebbebbeebeeeeebbebbbebbeebeeeebeeebeebbebbebeeeeeebeebbebbeebebebbebeeeeeebbebbeeeeee
>Seq102
eebbbbbbbbebbeebbeebbbbbbbbbbbbbbbbbbeeeebeebbebbeebbeebbebeebeeebeebbbebeebbbebbeebbeebbeeeeebeebee
>Seq103
eeeebbeebbeebbbbbbbbbeeeeebeebbeebebbbbbbbbeebebbbebbbbbbbeebeeeebeebebeebbbbbbbbbeebeebbebbeebbeebe
>Seq104
eeeebeeeeebebebbbbbbbbbbeebebebbeebbebeeeebbebbbebbeebbbbbbbbbbbbbbbbbebbeeeeeeebbbbbbbeebbbbbbbebee
>Seq105
eeeeeeebebbeebbbbbbbebbbeeebbeeeebeeeebbbbbbbbbbeeebeebbbbbbebeeeeeeeebeebeebbebbbeeeeebbeebbeebeeee
>Seq106
eeeeebeebeeebeebbebbeebbeeeeeebeeebbeebeebbeebeebbeeeeeeeeebeebbebbbebbbebbebbbeeeeeeeeeeeeeebbebeee
>Seq107
ebebbebbeebbeeeeeeeebeebbebbebbbebbbebbeeeebeebeeeeebebebbbbbbebeeeeeeeebbbebbbebbebeebbbbbbbbbbeeee
>Seq108
eeeeebbebbebbeebeebebebbbeebeebeeebebebbbebbeeebbebbeebbbbbbbebbbbbbbbebbeeebebbbbbebebebebbbeebeeee
>Seq109
eeeebeeeeebebeeebebbebbbeeeeeebeebbeeebbebbeeeeeebbbbbbbbbbbbbebbeebbebbebbeebbbbbbbbebbebbbeeeeebee
>Seq110
ee
>Seq111
eeebeebeeeebeebbeebeebeebbeeeebeebbbebbbbbbbbbbbebbebbbeebeeeeeeebebbebbbbbbbbbbbbbebbebbbebbeebbeee
>Seq112
eeebeebebbeebbebbeebbeebeeebeebebebeebeebbeebeeeeeebebbeeebeeeebbeebeebbeeebbeebeeebbebbeebeeebbebbe
>Seq113
eebeebeebeebeeebeeeeeeeebebeebeeebbeeebeeeebbbbeebeebebbeeeeeeeeebeebeeebbeeeeeeeeebebeebebeeeeeeeee
>Seq114
eeeeeeeeebeeebeeebbebbbbbbbbbbebbeeeeeebeebebbbbebbbebbeeeebeeeebeeebbeebbebbeebbeeeebeeeebeeeebbbee
>Seq115
eeeebbbebbeeebeebbeebebeeeebeeeeebbeeebebebebbbbbbeeeebebebeebbbbbbbbebbbbbbeeeeebeeeeeebeebebbbeeee
>Seq116
eeeeebebebeebbbbbebebeebebeeebbeeebebbeebebebeebeebeeeeebebbebbbbbbbeebebebeeeeeeeeebeeebeebeebbbeee
>Seq117
eeeeebebebeebbbbbebebeebebeeebbeeebebbeebebebeebeebeeeeebebbebbbbbbbeebebebeeeeeeeeebeeebeebeebbbeee
>Seq118
eebbbbbbbbbeeeeebbebbeebbebbbebbeebbebbeeeeebbbbbbbbbbebeebbebbbebbbeebbbebebbbebbebbeebeeebbeebbeee
>Seq119
eebbbbbbbbbbbbbbbbbbbbeeeeeeebeeebebbbeeeee
>Seq120
eeeebebbebeeebbebbeebbeebeeeebebebeeeeeebebebeeeebeebbbbbbbbbeeeeeeebbbbeeeeeeeeebebeebbeebeeebeeeee
>Seq121
eeebeebbeeeeebebbbbbebbbbebeebbeebbeebbebbeebbebeeeeeeeeebbbbbbbbeeeeeeeeeeeeeeeeebebbbebbeeeeebeeee
>Seq122
eeebeeeeeeeeeebebeeebeeeebebbbbbbbee
>Seq123
eeebeeeeeeeeebbebbeebbeebbbbbbbbbeeebeebbebbbbbbbbbbeeeebebbebbebbeebebebbbebbbebbbeeeebbeebbeebeeee
>Seq124
ebbbbbbbbbbebbbbebebbbeebeeebebebbbbbbbbbbbbbbbbbbebbbbbbbbbbbbbbbbbbbbbbeebeeebebebebbbbbbbbbbbbbee
>Seq125
eebbbbbbeebeeebbbbbbeeeeeeebbeebeeeeeeeee
>Seq126
eeeeebbbebbeeeeebeeeeeeeeeeebeebbeebbeebeeebeeeebeebbebbeeeeeebebeebeeeebebeebbbebebeeeeeeeeeeeeeeee
>Seq127
eeeeeeebbeeeeeeebeeeeeeeebbeeeeeeeeeeeeebeebeebebbeebbeeeeeeeeeeeeeeeeeeebeeeeeeeeebeeebeeebeeeeeeee
>Seq128
eebebbbbebbbbbebeeeebeeebeebbbebe
>Seq129
eeebbebeeebbbebbebbbebebebebebeeebbbbbbbbbbbbbbbbbbbbbbbbbeeeeeeebbbeebbebbeebbeebeeebeebbeebbbbeeee
>Seq130
eebebbbbeeeeeeeeeeebeebbbbbbbbbbbbbbbbbbbbbbbbebbbbbbbbbbbbbbbbbbbbbbebbeebeeebbbbbbbbbbbbbbbbbbeeee
>Seq131
eeeeebebebeeebebbebeebbebbeebbebbeeeeebbbbbbbbbbeeebbbbbbbbeebeeeebeebbeeebbeebeeebbbbbbbbbbebbeeeee
>Seq132
eebbbbbbbbbbbbbbbeeeeeebbeeeeeeeeeeeebeeeeee
>Seq133
eeeebeebeebebebbbbbeeeeeebeebeeebebebebbbbeeeebbeebebbeebebbeeebebbbbbbbbbbeebebeebbeebebeebbeebbeee
>Seq134
ebbbbbbbbbbbbbbbbbbbbeeeeebbbbbbbebbbbbbeeeebbeebeebbeebeeebeeeebbbbbbbbbbbbebbbbbbbbbbbbbbbeebbbbbe
>Seq135
eebeebbbeebeeeeeebeeeeeeeeeebbebbbebbeebbeeeeebebebeebebbbbbbeebeebbebbeebbbbeebeebeeebbeebeebeebeee
>Seq136
eeebeeebeebbeebeebebeebeebeebbbbbbbbbbebeebbeebbeebbeebeebebebbbbbbbbbbbbbeeebeeeeeebebbbbbbbbbeeeee
>Seq137
eeeeeeeeebbbbebbebbbeebebeebbbbbbbbebbbbbebbbbbbbbbbbbbbeeeeeebebbebbbebbbbbbbbbbbbbbbbbbbbeebbbbbee
>Seq138
eeeeeeeebbbbbbebbebbbeebebeebbbbbbbbebbbbbebbbbbbbbbbbbbbeeeeeebebbebbbebbbbbbbbbbbbbbbbbbbbeebbeeee
>Seq139
eebbbeeeebbbeebeeebbebbbebeebeeebeeebebbbebeeebeebebbbebbbebbeeeeeebebebbeebbebbbbebbbebbebbeeeeeeee
>Seq140
eebbebbbbbbbbbbbbbbbbbbbbbbbbbbbbbbbbeebbbbbbbbbbbebbbbbbbbbbbbbbbbbbbbbbbbbbbbbbbebeeeeeeeeeeeeeeee
>Seq141
eebbeebbeeebebeebbbebbbbeeebebebeeeeeeeeeebeebeeebeebbeebbeebeeeebeebbeeebbbbbbbbbbbbbbbeeeeeeeeeeee
>Seq142
eeeeeebeeeeeeeeeeeeeeeebeee
>Seq143
eeebbbeebeebeeeeeeebbeebeebbebbebbebbbeeeebeeeeebbbbebeebbbbebbeebbeebeeeebbebbbeebeebbeebbebbeebbee
>Seq144
eeebebeebeebeeeeeeeebebebbeeeeee
>Seq145
eeebeeebeeeebbbeeebbbeebbebbbeeeeebebbbbbbbbbbbbbbbbebbbeebebebebebeeeeebebbebbbbbbbbbbbbbbbbbbbeeee
>Seq146
eeeeebeeebeeebeeebeebebbebbbbbeebebbebebebeeeeebbbbbbbebbbebbbebbbebbeebebbbbbebbbeeeeeeeeebbbebeeee
>Seq147
eebebbbbbbbbeeeebeebebbbbeeebbbbbbbbebbbebbbebbeeebebeebbbbbbbbeebeeeebbbbbbbebbbbbbbbbbbbbbbbbebeee
>Seq148
eeeebbebeebbeebbebbeebeebbbebbbbbebbebeeeebeebbebbbeeebeebeeebbebbbebbebbbeeebbeebbebeebbbeeebeebeee
>Seq149
eeeeeeeebbeebbbbbbbbebbbeebebbbbebebebbeebbbbbbbebeebeeeeebbebbbeebeebbeebbeebeeebbbeeebeeeeeeeeeeee
>Seq150
eeeebbebbbbebbbbeebeebbebbeebeeeebbbbbbbbbbeeeebbbbbbbbbbbbbebebebbbbbebbbbbbbbbebbeebeeebeebeeebeee
>Seq151
eeeebeeee
>Seq152
eeeebbebbbbbbbbbeeebebebeeebbebbbbbebbbbbbbbeeeeeeebeebebeeebbeebebbbbebbbbbbbbbbbebebebeeeeebbebebe
>Seq153
eeeebeebebebbbbbbbbbbbbeebeebbbbbbbebebeebbebbeeeeeeebebbeeeeebeebbeebbeebeebbebbbebeebbeebbeebeeeee
>Seq154
ebbbbbbbbbebbebbbeebbbeeeeeeeeebebbbbbbbbbbbbbbbbbbbbbbbbebbeeeeeebbbbbbbbbbbbbbbbbbbbbbebeeeebeeeee
>Seq155
eebeeeeebbbbbbbbbeebbebbbbbebeebbebbbbbbbbbbbbbebbebbbebbeeeeeeebbbbbbbbbbeebbbbbbbbbbeebbeebeeebeee
>Seq156
eeebbebbeebeebeeebeebbebbeebbebeeeebbbbbbbbbbeeeebeebbeebbebbeebbebeeeebbebbbebbeeeeeeeeeeeeeeeeeeee
>Seq157
eeeebeeebebebbbbbbbbebbbebeebeeebeee
>Seq158
eeeeeeeebebeebbebbbebbbeebeeeeeebbbbbebeebeebbebbeeeebebeebebeebeeeeeebeeebbeebeebbeebeeeeebeebbeebe
>Seq159
eeeebbeebeebbeebbebbbbbbbbbbbbbbbbbeeebebbbbbbbbbbbbbbbbbbbeebbbeeeebbbbbbbbbbebebebbbbbbbeebbebbeee
>Seq160
eebbbebbeeebbbebeeeebeeebeebbeebbeeeeeeeeebbbbbbbbbbebbeebebebbbebeeeebbbbbeebbbebbbebeeeeeebebeeeee
>Seq161
eeebeebeebbbeebbeeeeeeeebbebbebeebbbbbbeeeeebbbbebbbbbbbebbbbbbbbbebbbbbbbbbbbebbeebeebeeebeeebeeeee
>Seq162
eeebebeebebebeebebeeeeeebebeeebbebbbbbbeeeebbbbbebbbeebbeeebeeeeebbbbbbeebbeebeeeeeebebbebbebbbbebee
>Seq163
eeeeebeebeebeeeeeeeeeeeeebbeebbeeeeeeebbebbebbbbbbbbbbbbbbebbebbeebeebeebbbbbbbbebbeeebeeebebbeeeeee
>Seq164
eeeebeebbeebe
>Seq165
eeeeebebebeeeeebbebebebeeeeebbbbbbeeeebeebeeebbebbeeeeebbbbbeebbeeeeeebeebbeeeeebbebeeebeebbbbeeeeee
>Seq166
eeebeebeebbeebeeeebebebbbbbbbbbbebeebbeebbbbbbbbbebbeebbebbbebeeeeeebebbbbbbebeeeeebbeebbbbbbbbbbeee
>Seq167
eeeeebebebeeeeeeeeeeeebbebbebebbeeeeeeeeeebeeeeeeebeeeeebbbbbbbebeebebbbeebeeeebeebbeeebeebbebbbeeee
>Seq168
eeebbbbbbbbbbbbbeebeeeeeeeeeebebebebebebeeebbbbbbbbbeebbbbbbbebebeebbbbbbeeeebbebbeebeebeeeebebeebee
>Seq169
eeeeeeeebeeebbebbbebbbbbbbbbbbbbbbbbbbbbbbbbbbbbbbebbbbbbbbbbebebbbbbbbbbbbbbbbbbbebbeebbeebbeebeebe
>Seq170
eeebbbbebbbbbbbbbbbbbbbbbebbbbbbebbbbbbbbbbbebebbebbbeeeebeebebbbbbbbbbbbebbebbbebbeebbbbbbbbbbeeeee
>Seq171
eeeeeeeeeeebebbeeeebbeebeebbbebeeeebeeeebebebbbbbbbbeeeeeeeeeebeebeeebeeebeeeebeeebeebbeebeeebebebee
>Seq172
eeeebebbbeebbebbeebeeebeebbebebeebbebbeebbbbbbbbbebbbbbbbbbbebbeeeeeebebeebbeebbebbeebbeebbeebeeeeee
>Seq173
eeeebebeeeebeeebebbeeebebbbbbbeeeebebebbebbebebeeeeeebeebeeeeeeeebebebebebebbbbbeeeeebebebeeeebbeeee
>Seq174
eeeeebeebbebbeebbebbeeeeeebeeebeeeeebbbbbbbbbeebeeeeebeeebbebebeeebbebeebeebbeeebeeebeeeeebeeebbeeee
>Seq175
eebeebebeeeeeebbeebeeebebbbbbbbbbbeebebbbbbbbbbebbeebbeebbebbeebbeeeebbbbbbbbeeebbebbebbbbbeeeebbeee
>Seq176
eebeebeeeeebebeebebebbbbbbbeeeeebeebbbbbbbbbbbbbbbeebbbeebbebbbebbbeebebbbbbbbeeeebbbbebeebbebbbeeee
>Seq177
eeeeeeeeebbeebeebbeebbebeebeebeeebeebbeebbeebeeeeebeeeeeebeebbeebbeebeeebeebeeebbeeeeeeeeeeeeeeeeeee
>Seq178
eebbeeeebbebbeebeeeeebeebbeebbeeeeeeeebbbebbeebbebbebbbbbbbbbbbbbbbbbbbbbebeebebbbbbbbbeeeeeeeebeeee
>Seq179
eeeeeebeeeebeebbeebebbbbeebbeebeeeebbbbbbbbbbbbbbbeebeeebbeebbebbbebbeeeeeeebbeebeeebeebbeebebbeeeee
>Seq180
eeeeebbbbbbbbbbeebbbbbbbeeeebeebbbbbbbebbbebeeeeebbeebbbebbbebbeebebbbeeeeeeebbbbbbbbebbeeeeeeebeeee
>Seq181
eeeeeebeeeebeeeeeeeeeeeeeeeeebeebbbbbbbebebbbeebbbeebeebeeebeeeebeeebbebbbebbeebbeebeebeeebeeebebebe
>Seq182
eeebbeeeeeeebeebebeeeebbeebbebbbebbebeeebeeebeeeebeeeeebbeeeebebeeebeeeebeeeebbeebeebbebbbeebbeebeee
>Seq183
eeeee
>Seq184
eeeebeebbeeeebebeebeeebbbeeeebeee
>Seq185
eeeebbeebeeeeeeebebbeebebebbbbbbbbbbbbbbbbbbbbbbbebeebbeebeeeeebeeebbbbbbbbbbbbbbbbbbbbbbbebbeeeeeee
>Seq186
eebbbeeeebbbbbbbbbbbbbbbbbbbbbbbebeebbeebeebbeeebeebbebebeeeebbbbbeeeeeeeebeeeeebebbeebbbebbebbeeeee
>Seq187
eebeebeebbbbbbbbbbbeeeebeeebbbbbbbbbbbbbbbbeebeeeeeebeebbeeeebbbbbbbbbbbeebbeeebebbebbbebbeebbeebeee
>Seq188
eebbeebbbbbeeeebbebbeeeebeebbeebbeebeeeeeebeebbebbbebebeeebeeebeebeeeebeeebebbbbbbbbebbeebeeebeeeeee
>Seq189
eeebbebbbeeebbbbbbbbbbbbbbbbbbbbbbbbbbbbbbeeeebeebeebbebbbbbbbbbbbbbbbbbbebbeeeeeeebebbeebbeeeeebeee
>Seq190
eeeebbeebbebbbeebeebbbbbbbbbbbeeeeebeeebbeebbeebbebbeeebbbbbbbbbeeebbeebbeeeebeebbbbbbbbebeebbebbeee
>Seq191
eeeeebbbbbbbbbbbebbbeebbeebeebbeebeeebebebebbbeebbebbbbbbbbbbbbbbbbbbbbbbbbbbbbbeebeeeeeebeebbbeeeee
>Seq192
eeeebbbbbbbbbbbbbebbebbbbbbbbbbbbbbebbeebbbbbebbbeeebeeeeebbbbbbbbebeebbebbbbbeebeeeeeebeebeebeebeee
>Seq193
eeeeebbeebebbbbbbbeebebbbbbbebeeeeebeeeebbebbeebbebbbebbbebbbbbbebbeebbbbbbbbbeeeebebeebebbeebeebbee
>Seq194
eeebeeebbeebbeebeeeebbeebbebbbbbbbbbbbbbbeebbebbbebbbbbbbeebeebbbbbbbbbebbebbbbbbebbebbeebbbbbbeeeee
>Seq195
eeeebebebebeebebebbebebebebbbbbbbbebbebbeeebeeebebebbebbbeeeeeeeebeebebbbbbeebbbbbbbbbbbbebbbbbbbeee
>Seq196
eebeebebebeebbeebeebebebbebbeeeebbbebbbebeeeeeee
>Seq197
eeebbeebbeebbeeebbbbbbbebbeebeeebebeebebbbbbbbebbbbbbbeeeebebbbbbbebbbebbeeebbeebeebbeeeeeebeeeeeeee
>Seq198
eebbeebbeebebeeeebebbbbbbbbbebbebbbeebebeeeebbbbbeeeebbbbbbbbbbbbebbeebebeeebbbbbbbbbbbbbbbbbbbbbbee
>Seq199
eeeebeeee
>Seq200
eebeeeeeeeebbebbbebbbebeeeebebeebbeeeeeeeebeeebeeebeeebebeeeeeeebebbbbbbbbbbbeeeeeebeebeebebbbbbebee
>Seq201
eeeebeeebebbebeebeebbeebeebbeeeeeeebbeeebbebbbbbebbbbbbeeeeebeeebeebbbebbebbeeebeebebeeebbebebeeeeee
>Seq202
eeeebeebeeebebebebebeeeebbbbbbbbeeeebbeebbbebbebbeebebeebeeeebbeeeeeeebbebeeebbbebebeebbbbebebeeeeee
>Seq203
ebbbbbeebeeeeebbbeebbeebbeebebebbbebbbebebbbebeeeebbbbbebebebbebbbebbeebbebbeebeeeeeeeeeebeeebeebbee
>Seq204
eebebeebebbbbbbebbeebbbbbbeebebeeebeeebbebebebebeebbbbbbebebbbbbbbebbebbbeeeebeeebeeebeebbebbeebebee
>Seq205
eebebbeebeebbbbbbeebbebbeebbeebeeebeebebbbbbbbebebbeebeeeeeeeebeebbebbbbbbebbeeeebeebeebbeebbebbeeee
>Seq206
eebeebbebbeebbebeeeeebeebbebbebeeebeebbebbeebbebeebebbbbbbbbbeebeebeeebeebbebbeebbebeeeebbebbbebbeee
>Seq207
eebebebebebeeebbbbeeeeebbebbbebbeebeeeeeebebeebbbbbbbbbebbbbbbbbbbbbbbbeebeeebebebbeebbebbeebbeebbee
>Seq208
eeeebeeebeeebeebbebebebebbbeebeeebeebeeebeeebeeebebeebeebbeebeeebeebeeeebbebeebeebebebbbbbbbbbeeeeee
>Seq209
eebbbbbbbbbbbbbbbbbbbbbbeebebeebbbbbbbbbbbbbbbbbbbbbbbbbebbbbbbbbebebeebbebbbbbbbbbbbbbbbbbbbbbbbbbe
>Seq210
ebbbbbbbbbbbbbbbbbbbebebbbbbbbbbbbbbbbbbbbbbbbbbbeebebebbbebbebbbbbbbbbbbbbbbbbbbbbbbbbbebbeebbbbbee
>Seq211
eebeebeebebeebeeeebebbebbeebbeeeebbbbbbbbbbbbbbbbbeeebebbebbebbeebbeebeeeebebeebeebbebbeebbebbeebbee
>Seq212
eeebbbbbbebeebebbeebbebbebbebeeeeebeeeebbbbbbebbeebbeebbeebebebeebeeebbeeebeebeeeebeeeebeebbeebeeeee
>Seq213
eeeeeeeeebbbbebbbbeebbeeebeebeeeebebbbbbbbbbbbbeeebbbbbbbbbbbbeebebeeebebeebbeebeebbbbebebebbbeebbee
>Seq214
eeeeeeeeebbbbbbbbbbebebeeeeeeeebeeebbebbeebebeeebebebebebeebeebeeebbebbbebbbebeebeeeebebbeeeeeeebeee
>Seq215
eeeeeeebeebbbbbbebbbbbbbbbbbeeeebbbbeebbbbbeebbbbbbbbbbebeeebbbbbbbbbbbebeeeeebeebbeebeebbeebeebbeee
>Seq216
eeeeebeeeeeeeebeeebeebeebeebeebbeeebbebbeebebbbbbbbbeeeeeebbbbbbbebbbeebebbebbbbebbbebbeeebeeebebeee
>Seq217
eeeeeeeeeebbebbeebbbebbeeee
>Seq218
eeebbbebbeebebebebbbbbbbbbbbbbbeeeebeeebbbbbbbbbbbebbebeebeebbeebbeeebeebbbbeeeeeeeebeebebbbbeebeeee
>Seq219
eeebebeebeeebeeebbeeeebebbebebbbbbbeebebbbbbbbeebbeeebbbbbbbbbbbbbbbbeeebeeeebeebbebbeeeebeebbeeeeee
>Seq220
eeebbbbbbbbbbbeebeeeee
>Seq221
eebbbbbbbbbbebeeeebbbbbbbbbbbbbbbbbbbbbbbebbeeebbbebbbbbbbbbbbbbbbbbbbeebeeeebebbbbbbbbbbbbbbbeebeee
>Seq222
eeebebbeebbbebeeeebeebeeebebebeebbbbbbbbbbbbbbbbeeeeeeeebbbbbbbbbbbbbbbbbbebbeeeeeebebebbbbbbbbbbbee
>Seq223
eeeeeebbbbbbbbbbbbbbbbbeebbeebbbbbbbbbbbbbbbbbbebebbeebeebeeeebbbbbbbbbbbbbbeebbbbbbbbbbbbbbbbbeeeee
>Seq224
eeeeeebbbbbbbbbbbbbebbbebbebebeebeeebebebebbbbbbbbbbbbbbbbbebbbbbbbbbbbbbbebbeeeeeebebebbbbbbbbbbbee
>Seq225
eebbbbbbebbbebeeeeeeeeebbbbbbbbbbbbbebbeebbebeebebeebeebbbbbbbbeebebebebbeeeeeebeeeebbeebbebbeeebeee
>Seq226
eeebeeebeeebbebbbbbbbbbebbeebbbbeeebbeeebeebeeeebbebbeebbeeebebeeeeeeeebeeebeebbeebbebbbbebbbbbbbbee
>Seq227
eeeeeebbbbbbbbbbbbbbbbbbbbbbbeebbebeebeeeeeeebeeeebbeebeebbeeeeeebebeeebeeeebbbbbbeeeeebeeeeeeeeeeee
>Seq228
ebbeeeeeeeeeeebbebbbbbbbbbbbebbeeeeeebeeeebebeeeebbbbbbbebeebeebbbbbbbbbbbbbbbbbbbeeebbbeeebebbebeee
>Seq229
eeeeebbbbbbbbbbbbbbeeeeeeeebeebeebbbbbbbbbbebebbbbbeeeeeeebeeeeeeebbbbbbbbbeeeeebbbbbbebeebeebeeeeee
>Seq230
eeebeebbebbeebbebeebebbbbbbebbeeeeebeebbeebbebbeebbebeeeebbeebbebbeebeebeebbebbeebbebeeeebbebbbebbee
>Seq231
eeeeebbebbbebeeebbbeebeeeeeeebbbbbbbeeeeeeebebeebeebebeebeebbeeeeebbeebebeeebbebbbbbbeebeeeeeeeeeeee
>Seq232
eebeebbeebeeeebebbbbbbbbbbeebeebbbbbbbbbbbbeeeebbbbbbbbbbebeebbeeeeebeeeebeebbbebbeebbeebbeebbeebeee
>Seq233
ebebbbbbbebeeeebeebbeebbeebeeeebebbbbbeeebbbbebeebebbbbbbbbbbbeeeeeeeebebeebeeeeeeebeeeebbeebeebbeee
>Seq234
eeeebbeebbeebeebbeebbeebbeeeebeeeeeeebeebbeebbeebbeebbbebeebeeeeeeeebbebbeebbebeeebbeebeebeebebebeee
>Seq235
eeeeeeeeeeeebeeeebbbbbbbbbeebeeebeeebeebbeeeeeebbebbeebbeebebbeebbeebeebbeebbebbeeeebeebeebbeebbeeee
>Seq236
eeebbebbbeeeeeebbeebbbbbbbbebebbbbbbebeebbbbbbbbbbbbbbbbebebeeeebeeebebbbbbeebeeeebeeebbeebebbbeeeee
>Seq237
eeeeee
>Seq238
eebeebbeebbebbeebeeebbbbbeebbeebebeeeeeeebeeeebbeebeebbeebbebbeebbeebeeeeeeeeeebbeeebeebeebbebbeeeee
>Seq239
ebebbbebbbebbeebeeeeeeebebbbbeeeeebbbbbbbebeebeebeebbebbbbbeeebbbbbbbbbbebbeebebebebeeeeeeebebebbeee
>Seq240
eebbeebbeeeeeeeeebeebeeeeeeeebeeebebbbbbbbbbbbbbbbebebebbeeebeeebbeebbeeebbeebbeebebbebbbebbeeeeeeee
>Seq241
eebbbbbbeebebeebbbbbeebbbebeeeeeeeeeeeeeeeeebebeeeebebeeeeeebbbbebbebbeebebebebbbbbbebbeeeebbebebeee
>Seq242
eeeebeebebeebbbbbbbebeebbebbbbbbebbebebebeebeeeeeeeebeeeeeeeeeeeeeeeeeeeeebeebeeeeeebebeeeeeeeeeeeee
>Seq243
eeeeeebeeeeebeebeeeeebebeebebeeeeebeeebeeebeeebbebeeeeeeeebeebbeeeeebebbbbeeebebbbbbbeeeeeeeeeeeeeee
>Seq244
eeebbbbbbbbbbbbbbbbbbbbbebbbebbbbebbbbbbbbebbebbbbebbbbbbbeebbeebbeeebeeeebbbbbbbbbbbbeeeebbbebbbbbe
>Seq245
eebbbbbbbbbbebebbbbbbebebbebbbbbbbbebbeebbeebebbbbbbbbbbbbbeebbbbbbbbbbbebbbebebeebbeeeebebbeebbeeee
>Seq246
eeeebebbbbbbbbbbbbbbbbbbbbbbbbbbbbbbbbbbbbbbbbbebebbbebbebbeebbebbbbbbbbbbbbbbbbbbbbbbbbbbbebbeeeeee
>Seq247
eeebbbbbbbbbbeeebebebeeeeeeeeeebeebbbbbbbbbbbbbbbbeeeeeebbebbbbbbbbebbbbeeebbeeeeeebebebbbbbbbbbbbee
>Seq248
eeeeeeeebeeeeeeeebeebeeeeeebbebbbbbeee
>Seq249
eebbebbeeebeebeeeebeeebeeebeebbbbbbbbbbbbbbbbeeeeeeeeeeeebebbbbbbbbbbbbbebebbeeeebebebbbbbbbbbbbbbee
>Seq250
eeebeebbbbbbbbbebbeebebbbbbebeeeebeebbeebeebebbbeebeebeeebebeebeebbeebeebbebbbebbebebebbbebeeeeebeee
>Seq251
eeeebeebebeebbbbbebebbeebbebbeebeeeebeebeebbebbeebbebbbeebeebebeeeeeeeeeeebeeebbebbeeeeebbeebeeeeeee
>Seq252
eeebeeebeebeeeebbebbeebeeeebbebbeebeeeebbebbbebeeeebbebbebbeeeeeeeeeeeeeeebeeeeebeeeeeeebeeeeeeeeeee
>Seq253
eeebebeebebbbbbbebbeebeebbbbbbbbbbbbbbbbbbbbbbbbbbbbbbbbbbbbbbbbeeebeeebbebbbebbbebbbebbbbbbbebbeeee
>Seq254
eeebbeeebbebbebeeebbeebeeeebebebbeeeeeebeebeebbeebeeebebeebbbbbeeeeebbbbebbeeeeebebeeeeeebebebbebeee
>Seq255
eeeeebbebbeebbebbeeeebbbbbbbbbbbbbbbbbbebbeeeeeebbbbbbbbeeebeeeeebbebbeeeebeebbbebbeebbeebbeebeeebee
>Seq256
eeeebeeebeeeeeeebbeebbebbbbbbbbbbbbbbeeeebeeeeeeeeebbebeebebeeebbeebebebeebeeeeeebbebbebebbebbbeeeee
>Seq257
eeeebeeeebeeebeebeebbbbbbbbbbbbbbbbbbebeeeebebbbbbbbeebbeeebeeeebbebebeebebeebbbbbbbbbeeeeebebeeeeee
>Seq258
eeeeeeeeeeebeebeeebbebeeeeeeeeebebebbeebbebbbbbbbeeebbbbbbbbbbbbbbbbbeebebebbbbebeeebbebbeebbeebbeee
>Seq259
eebbbeebeeeebeebbebbbeebeebbeeeebebebbeebbebbbeeebeeebbbbbbbebbbebbeeebbeebbeeebeeeeebebebeeeebebeee
>Seq260
ebbbbbbbbbbbbbbbbbbbbbbbbbbeebbbbbbbbbbbbbbbbbbbbbbbbbbbbbebbebbeebbebbbebbbbbbbbbbbbbbbebbebbbebbee
>Seq261
eeebbebbbbbbbebbeeeebbbeebbebbbeebbebbebeebebeeeeebbbbbbbbeeeeebeeebbbbeeeebebebebbbbeeeebbeeeeebeee
>Seq262
eeeeeeebeebbbbbbebbbebbbeeeeebbebbeebbeebbeebbebbebeeeebeeeeebebbbbebeeebeeebeebbbbbebeebeebbbeeeeee
>Seq263
eeebebeeeeeebbbbbeee
>Seq264
eeebeeebeeebbeeebeebeebbeebeeeeeebebbebbbbbbeeeeeeeeebbbbebebeeebbbebbbeeeeeeeebeebbbbeeeebebbbbeeee
>Seq265
ebbbbbebeebeeeebeebbbbbbeeeebbbbbbbbbbeebbebebbbebbbbebbbebbbbbbeebebeeebeeeebeebbeebbeebbbeeebeebee
>Seq266
eeeeeeeeeeebeeebbbbbeebeebebbbebbeebbebbbbbeebebbeebbbbebbebbbebbeebbebbbbbbeebebbbbebbbbbbebeeeeeee
>Seq267
eeeeeeeeeebeebeebbeebbebbeeebebeeeeeeeebbebeeeeeeeebbbbbbebebeebbeebbbbbbebeebbbebbbbbbeeeebbbebeebe
>Seq268
eeeebeebbebbeeeeeeebbeebeeebbbbeebeebbeeeeebebbbbbbbebbebbebbbbbbbbeeebbeeeeebebebeeeeeebbbebebbbeee
>Seq269
eebeebbebbeeebeebbeebbeebeeebbbeeeeeeeeebbbbbbbeeeeebebbebbbebbbebbbbeeeeeeeeeeeeebbeebeebeeeeeebeee
>Seq270
eeeeeebeeeeeeebbbbbbbbbbbbbbbebebeebbebbeebbeeeeebbbbbbbbbbbbbbbeebeebbebbeebbeeebeeeeebeebbebbeebee
>Seq271
eebbbbbbbbbebbbbbeebbbebbbbbbbbbbbbbbbbbbbebbeeebeebbebbeebbbebbbebbeeebebbeebbbbbbbeebeeeeeeeebbbee
>Seq272
eeeebeeebeebeeee
>Seq273
eebeeebebbbbbbbebeeeebeeeebbeebeebbbebbbbebbbbbbbbbebbbeeeeeebebebeebebbbbbeebbebbeebbeebeeeeebbbebe
>Seq274
eeebebbeebebeebbebbeebebbbbbbeebbbbbbbbeeeebbbbbebeeeeeeeebeebbbbebeeeeebeeebbbbeebeeeebbebbeebbeeee
>Seq275
eebebbeeebebbbbbbbbbeebebebbbbbbbbeeeeeebbbebbeebeeeeeeebeeebeebbebbbebbbebbeeebebbbbbbebbeeeeeebbee
>Seq276
eeeebebbbeebebebebbeeeeeeeebbeebebbbbeebbbbbbbbbbebeebbbbbbbbbbbbebbbebbeebbebbeeeebeebbeebbeebeeeee
>Seq277
eebebbbbbbbbbeeeeeeeebeebbebbbebbeeebebbbeeeebbbbbbeeeeebbbbbbbbeebbbebebbbbbbbebeebbbebeeebbbbbbbee
>Seq278
eebbbbbbbbbbbbbbbebbeebeebeeebbebbeebbeebebebebeebebeebbebbeebeebeeeebbbbbbeebbebebeeebeeebbeebbeebe
>Seq279
eebbebbeebbeebeeebbbeeeebebbbbbbbbeebbbbbbbbbbbbbbbbbbbbebbeebbebbeeeeebebbbebeebbeeeeebbeebbeeeeeee
>Seq280
eeeeebeeeebeeebeeebbeebbeebeebbeeebeebbebbeebebebebbbbbeeeeebebbbbbbbebebeeeeebeeebbebeebebeeeebbbee
>Seq281
eeeeebeeebebbbbbbbbbebbbeeebeeeeebbeebeebbebbbbbbbbbeeeeebeebeeebeebbeebeebbeebbebbbeeeebebeebeebbee
>Seq282
eeeeeeeeeeeebeebbebbbeeeebeebeeebbbebbebbbebebeeebbbbbbeeebebbbbbbbeeebeebeebbebbbebbbbbbbeebeebbeee
>Seq283
eeeebbbbbbbbbbbbbbbbbbbeeeebbbbbbbbbbbbbbbbbbbebbeebbebbeeeeeeeebeebbeebbebeebbeebbbbbbbbbbbebeeeeee
>Seq284
eebbbebeebbeebbbbbbbbbbbbbbbbebeeeebbbbbbebbbbbeeeeebbbbbbbbbbbbbbbbbbbbbbbbbbbebbbebeebebbbbbbbbeee
>Seq285
eebeebeeeeeeeeeebbbbbebbbbbbbbbeebebeebeebbbbbbbbbbbbbbbbbbbbbebbbbbbbbbeeeebebbbebeebeebbeebeebbeee
>Seq286
eeee
>Seq287
eeebeebebebbbbbbeeebbbbbbbbebeeebbbbbbbebeeebebbbbbbbbebbeebbeebebbbebebbeeeebeebebebebeebbebbebbeee
>Seq288
eeebbeebbeebeeeebbbbbbbbeeeebbbbbbbbbbbeeeeebbbbebeeebbebbbbbbbbeeeebeeeebeeebbeebeebbbbbbbbbbbebebe
>Seq289
eeeeebeeeeebbbbbebbeebbeebeeebbbebbbbebbebbbbbbbebeeeeebebebebebbeebbeebeebeeebeebebebeebeebebeebeee
>Seq290
eeeeeeebebebbeebbebbebbbebbeebbeebebeeebbeebbebbebbebebebbeeebeeeebbebbeebbebbebbebbbeebeebeebbbeeee
>Seq291
eeeeeeeebebeeeeebebeebeeeeeeebebeebbbbbeeeebebbbbbbeebebebebbeeeeeeebebbebeeeeeeeeeeebebebbebebeebee
>Seq292
eebeebbeeeee
>Seq293
eeebbbeebbebebeeeeeeebbbebbeeebeebbeebeeeeeeeebbebbeebbebbeebbebbbbbbbebbebbeeebeebebbebeeeebeebebee
>Seq294
eeebeebeeebbbbbbbbbbbbbbbbbbbbbbbbbbbbbbbbbbbbbbbbbbbebbbbbbeebbbbbbbbbbbbbbbbbbbbbbbbbbbbbbbebebeee
>Seq295
eeebebbbebbbbbbbbbbbbbbbbbbbbbbbbbbbbbbbbbbbbbbeeebbebbeebbebbeebbbbbbbbbbbbbbbbbbbbbbbebbeebbeeeeee
>Seq296
eeeeebbebbeebbeebebbbbbbbbbbbbbbebbbbbbbbbbbebbbebebeebbeebebebbbbbbebbbebeeeeeeeebeebeeebbebeeeeeee
>Seq297
eebebbbbeeebebbebbbbbbbbebbeebbeebebbbbbbbbbbbbbeebbbbbbbbbbbebbbebeeeebbeebebebbebbbebbeebeeeeeeeee
>Seq298
eeeebbeebeeeebbbbbeebebbeebeebbeebbebbebbbeebeebebebbbbbbbeebbeebeeeeeeebbbbbbbbebbbbbbbebbbbbbbeeee
>Seq299
eeebebbbbbbbbbbbbbbbbbbbbbbbbbbebbbbbbeebbbbbbbbebbeebbbbbbbbbbbbbbbbbbeeeebeebeebbeebebeeeebebeeeee
>Seq300
eeebbbeebeeeebebbbeebeeeebebebbbbbbbeeeeeebbbebebeeeebebebbbbbbbbeebeebbebeeebeeebeebbbeebebebebebee
>Seq301
ebeebbeebbeeeebbbbbbbbbbbbbbbbbeeebebbeebeebbbebbeebbebbbeebbbbbbbbbbbbbbbbbbeeebbeebbebbeebbeebeeee
>Seq302
eeebeeeeee
>Seq303
eebbbbbbbbbbbbbeeeeeeeeeeeeebeeeeeeeebbeebebebbbbbbbbbbbbbbbbbbbbbbbbbbbebbbbbbbbbbeebeebbeebbeeeeee
>Seq304
eeeebbebbbebbbbbbbbbbbbbbbbbeeeeeeeeeebbbbbbbbbbbbebebbbebeeeeebbbbebebeebeebbeebebbeebeeebbeebbeebe
>Seq305
eebbbebbbebbbbeebeeeebbbebeebbebbbebbbbbbebbeebbbbbbbbbbbbbbbbbbbbbeebbebbeeeeebbbbbbeebbeebeeebeeee
>Seq306
eeeebeeeebbbbbeeeeeeebebebeebebbeebbebbebebeebeebebebbeeeeeeeebeebbebbeebeebbeeebeebeeebbeebeeebeeee
>Seq307
ebebebeeebebbbbbbbbbbbbebeeeebbbbbbbbbbeeeebbbbbbbbbbbbbbeebeeeeeebbbbbbbbebeeeebeebbeebeebbebeebeee
>Seq308
eeebbbebbebbbbbbbbbbbbbbbbbbbebbeebbeebbbebbbbbbbbbbbbebbbebbbebbbbebbbbbbbbbbbbbbbbbbbbbbbeebbebbee
>Seq309
eebbbbbbbbbbbbeeebebbbbbbbeeebbebbebeee
>Seq310
eeeeee
>Seq311
eeeeeebeebeebbeebeeeeeeeeeeeebbeebbeebbebbeeeebbbbbeebebbebbbbbeebeeeebbebbeebeebbeebeeebeeebeebbbee
>Seq312
eebbebbeeebeebeeeebeebeeebeeebebbbbbbbbbbbbbbbbbebeeeeeebbebbbbbbbbebbbbeeebbeeeeeebebebbbbbbbbbbbee
>Seq313
eeeeeebeebbbbbbbebebebebbeeeeebeebbeebeeeeeeebbbeebeebebbebbebebeebbbbbbbbbbbebeeeebeebeeeeeebebeeee
>Seq314
eebeebebeebeeebbebbeebbebeebbeebbeebebeebbebbeebbeebbebbeeeebbeeeeeeebbebbebbbebbeebbebbebebeeebeeee
>Seq315
eeeeeeeeeeeeeebeeeeee
>Seq316
eeebeeebeebbbbbbbbeeeeebeebbeeeeeeeeeebeebbeebeebbeebeebbbbbbbeebeebbebbebbbebbeeeeeeeebeebbeebeeeee
>Seq317
eeeeeeeeebbbbeebebebbeeeeeeeeeeeebeeeeeeeeeeeeeeeebeeeeeeebeebbebbbebbeebeeeebeeeeeeebebbbbbbeeeeeee
>Seq318
eeeeeeeeeeeebbbbbbeebeebebbbbebeebeeeebbbbbbbbbbbbeeebbbbbbbebbeebbeebbbbbbbbeeeebbeebeebbeebeeebeee
>Seq319
eeeeeebbbbbbbbbbbbeebbeeebeebeeeeeeeebebeebbbbbbbbbbbbbbbbebbbbbbbbbbbbbbbebbeeeeeebebebbbbbbbbbbbee
>Seq320
eeeeeeeeeeebebebbbbbbebbeebbbbbebeebbbbbeeebbbbbbbbbbbeebeeebebebeebbebbbebebebebeebeeeebbeebbeebbee
>Seq321
eeebeebeebbeebebbbebbbeebbebbeeeebebebebbeebeeebeebeeeebeeeeeeebbbeebeeeebeebbebbeebebbeebeebbeebeee
>Seq322
ebebbbebbbbbbbebebbeeebeebbebbbebbbeebbbbbbbbbbbeebbebbebbbeeebebbbbbeebbeeeeebbbbbbbbeeeeeeeeeeeeee
>Seq323
eebbbbbbbebeebeebbeeebbebbbbeebbebeeeebeebbeebebebbbbbbebbbebeebebebbbbebebebeeebeeebeebbeebbbbbeeee
>Seq324
eeebbebbeebebeeebbeeebeeebeeebeeeeebebebeebbebbebbbebbbeeeeeeeebeeeebeeebbeebbebbeebebeeeebeebeebeee
>Seq325
eeebebbbbbbbebbbeebebbbbebbebbebebebbbeeebeeebeebbeebbeeebbeebbeebeeeeeebebbeeeeeebebeebbeebeebbeeee
>Seq326
eeeeeeebbbbbbeeebbeeeebbebebbbebbebebbbbbbeeeebbebbbeeebbbbeeeebbebbeebbebbeeeebebeebeeeebbbeebeebbe
>Seq327
eebeebeeeeebeebebebbbee
>Seq328
eeeebeebbbbbbbbeeebebbeebbeeeebebbbebeebbeebbeebebeebeeeeeebbebbeeeeebeebbeebeeebbebbbebebeeeebbbeee
>Seq329
eeeeebeebbeeeebbbbbbbbbeeeeeebeebbebbbebbebeebbbbbbeeebbbebbebbeebeeeeeeeeeeebebebbbbbebbeebbeebbeee
>Seq330
eeeebbebeebbeebbebeeeeebeeeeebeebeeeee
>Seq331
eebeebbebbeebbebeebeebebbbbbbeeeeebeeebeebbebbbebbebeebebbbbbbbbbeebeebeeebeebbebbeebbebeeeebbeebeee
>Seq332
eeeeebeebbebbeebbeeeeeeebeeeebbebbeebeebeeebeeebeeebeeeeeeeeeeeeeebeebbeebbeebbeebbeebbeeeeeeeeeeeee
>Seq333
eeebbbeebbebeeebbbbbeebeebeeebeeeeeeeeeeeeeeeebbebbeebeeeeeeeeeeeeeeeeeeeeeebbebbeebbbeeeeebeeeeeeee
>Seq334
eebbbbbbebebbebbbeebeebbebbbbbbbbbbbebbbbbbbbbbbbbbbbbbbebbbebeebbebbbeeebeebbeebeeeebbeebeeebeebbee
>Seq335
eeeeebbbbbee
>Seq336
eeeebeebbbebbbbbbbbbbbebbeebeee
>Seq337
eeebeeeeebbbbbbbbeebbbbbbbbbbbbbbbeeeebebbbbbbbbbbbbbbbbbbeeeebbbbbbebbebbbbbbbbbbbbeeeeeeebeeeeeeee
>Seq338
eeeebbebeeebeebebebebbbbbbebbeebbebbbbbbbbbbbbbbbbbbbbbbbbeebbbebbbbbbbbbbbbbbbbeebeeebeebbeeebbeeee
>Seq339
eeebbebbbebbbebbeebeeeeeeebebbbbbbbbbebeebbbbbebbebbeebbeeebbbbbbbbbbbbbbbbebbbbbbbbbbbbbbbebbeeeeee
>Seq340
eeeeeeeeeeeeeeeeeeeeeeeeeeeeeeeeeeeeeeeeeeeeeeeeeeebbbbbbeebebeebbbbebbbbbeeeeebeeeeeeebbebbeebbbeee
>Seq341
eebbbbbbbbbbbbbebbbbbbbebbeeeebeeebeebbeebeeebeebbeeebeebbbebbeebeeebeebeeeeeeebeebbeebeeeeeeeeeeeee
>Seq342
eeeeeeeebbbbebebebbbebbbbbbbbbbebbbbbbeebbeeeeebeebbebeeeeebebbbbbbbebebebeeeebebebebbeebeebbeebeeee
>Seq343
eebeeeebbeebbebbeebeeeeeeeeebbbbbeebebbeeeebeeebbebebeeeebbbebbbbbbeebeeeeeebbbbbbbeeeebeeeeebbbeeee
>Seq344
eeeeeebebeeebebeebbeeeebebbbbbbbbbbeebbeebeebebebbbebeeebbbbbbbeebbbbbbbbbbeebebeeeeebebbeebbebbeeee
>Seq345
eeebbbbbbbbbbbbeebeebbbbbbbbbbbbbbbbbbbbbeeebbbbbbbbbbbbbbbbbbbbbbbbbbbbeebbebbbbbbbbbbbbbbbbbbbbeee
>Seq346
eebbbbbbeebbeebeeeeeebeeeeeebeeeeeebeebeebbeebeeebebeeebeeeebebebbbeebeebbeeeeeebbebbeebbeeebeeeeeee
>Seq347
ebbbbeebbebeeebbbebbeebeeebbbebbeebeeebbeebbebbbeebbebbeebbeeeeebebeebeebbeebbebbeebbeeeebebbeeeebee
>Seq348
eeeebbbeebeeebeebbbbbbeebbeebeebbebebebbeebbebbeeebeeeeebebebeebbeeebbbbbbbebebeeebbebbeebeebbbeeeee
>Seq349
eebebbbbbbbbbbbbbeebbeebbeebebbbbbbbbbbbbbbbbbbbbbeeeebeeebbebebeeebbeebeeeebeeebebebeebbeebeeebeeee
>Seq350
eeebbeeebeeebeebbeebeebbeeebbebbbbbbbeeebbbeebbeebeeebebebeeeebeeeeebeeeeeeeeeebeeeeebebbbebbbebbeee
>Seq351
eeeeeeebbbbbbbebeeeebbbbbbbebbeeeebebebeeeeeeebeebeeebbbbbbbbeeeeeebeebebbbbbbebeeeeeeeebbbbebbbbebe
>Seq352
eeebbeebbeebeeebeeeebebbebebbbbeebebbebbbeeeeeebeebbeebeebebebbbebbbbbbebbebbbbbebbbbbbbbbeeebebeeee
>Seq353
eeeeeeeebebbebbbebbeebbebbbbbebbebbbebebeeebeeeebbbbbeeeebeeebeebbeebbeeeebeebbeebbeeeebeeebeeebeeee
>Seq354
eeeeeebeebeebbeeeeeee
>Seq355
eebebbbebbeebeeeeebebbbbbeeeebbbeebbebbeebeeeebebeebeebeebeebbbbeeeebeeebebebebeebeebbeebbebbeeeeebe
>Seq356
eeeeebeebeeeeeeeeebebbbbebebbebbbbeeebbbbbbbbebbbbbbbbbbbbbbbebbeeebebeebeebbeebeeebeebbeeebbbbbebee
>Seq357
eebeebbeeeeeeeeeeebbbbbbbbbbbbbbbbbbbbbbbbbbebeeebbbbbbbbbebbbbbbbbbbeeebbbbbbbbbeeebbbbbbbbbebbeeee
>Seq358
eeebeebbeebebebbbbebeebeebbeeebbbbbbbbbbbbeebbeebbebbeeebbbbbbbbeeebbbbbbbeeeeeeebeeeebeebbbbbbbeeee
>Seq359
eeebeeebeebbeebbebbbebbeebbeeebbbbbbebbeebbebbbbebbeebebeeebeeebbbebbebbbebeeeebebbbeebeebeebebebeee
>Seq360
eeebbebbebeeebeeeeebbebbbbbbee
>Seq361
eeeeebbbbbbbbbbeeebeeebeebbeebeeeebbbbbbbbbbbbbebbeebbeeeebeebeebbeebbbbbbbeebeeebbeebbebbbebbeebeee
>Seq362
eebeebbebbeeebebeebbbbbebebeeeebeeebeebbeebeeebeebbeebeebbbebeebeeebeebeeeebebeebeebeeeeebeeeebeeeee
>Seq363
eeeeeebbbbbbbbbbebebebbbbbbbbbbbbbbbbbeeeebbbbbeebebbbeeeeeeeebbebbeebeeeeebbeebeebeebeebbebbbebbeee
>Seq364
eeeeebbeebbbbbbbbbbbbeeebeebebeebbeeeebeebbbbbbbeeeebeeeebeebbeebebeebbbbbbebbbebbeeebbebbbebbeebeee
>Seq365
eebebbeeebeebbbbbbbbbbbbbbbbeebebbbbbbbbbbbbbbbbeebeebbebbeebbebbbbeebebebebbeebbeeeebeeeebbbebbeeee
>Seq366
eeeeeeeeeeeeeeeeeeeeeebebebbbbbbbbbbbbeebebbbebeeebeeebbbbbbbbbebbbebeeeeebebbbbbbeeeeebebebbbbebeee
>Seq367
eeebbbbbebbeebbbbbbbebbbbbbbbbbbbbbbeeebebbbbbbbbbbbebbbebbbebbbbbbbbbeeeeebeeebeeeebebeebeebebeebee
>Seq368
eeeeeeeeebbbbeeebeebbebbbbbbbbbbbbebeeebebbbbbbbbbeebebbbbbbbbbbbeeeeeebeebbbbbbbbbbeebbbbbbbbbbbeee
>Seq369
eebbbebbeebbeebbbebebbeebeebbeebeebbbbbbeeeebebeeeeeebbbbbbbbbbbeebbeebeeeeeeebebbbbbbbbbbbbbbbbbeee
>Seq370
eeeeeeebbebbbbbbbbbbbbbbbbbbbbbbbbbbbebbbbbbbbbbbbbbbbbbbbebeeeebbebbebeeeebeebbeebebbbbbbbbbbbbbbee
>Seq371
eeebebeeeebbbbbbbebbeeebbeebbeebbeebeeeebbbbbbbbbbbbbbbbebbbeebbebbeebebeebebbebbeeeeebbebbbebbeebee
>Seq372
eeeebebeeeeeeeeebbebeeeebbeebebeebbbbbbbbeeeeebbebbbbbbeebbbbbbebbeeeebeeeeebeebbeebebbbebeeebeeeeee
>Seq373
eeeeebbbbbbbbbbbbbbbbbbbbeeeeeebbbbbbbbbbbbbbbbbbbbbbbbbbbbbbbbeeeebebbebbbbbbbeebbbbbbbbbeeebeeeeee
>Seq374
eeeeeebbebbeebbeebbbbbbbebebbbbbbbbebbbbbeebbeebeebbbbbebbbeebbebbeeeeeebbebbbebbeebeebbebbeebbeeeee
>Seq375
eeebeeebbebbeebebbbbbeebbbbbbbbbbbbbbbbbbbbbebebeebbeebeebbeebbebbeebbeeeeeebbbbbbbbbbbbbebbebbeeeee
>Seq376
eeebbbbbbbbbeeeeebeeebeebbeebbbbeeebbebbeebbeebeeeeebbbbbbbbbebbeebeebbeeeebebebbebbeebbbbbbbbbeebbe
>Seq377
ebeebebeeeebbbbbbbbbbbbbbbbbbbbbbbbbbbebbbebbebbeebeeeeebbebbbebbeebeeebeeeebbbbbbbbbbbbeebbeebeeebe
>Seq378
eebbbebbbbeeebebeebbbbbbbbebbbbbbbbbbbbeeeebbbbbbbebebeebbebbbbeeebbeebbebbebbbbbbbbbbbbbbbbbbbbbebe
>Seq379
eeeeeeeeeeeeeeeeeeeeeeeeeeebebeeeebbbbbeebebeeeebbebbeebeeebeeeeebebbbbbebeebbebbeebeebeeebeeeebebee
>Seq380
eeeebeeeeeebeebbeebeeeee
>Seq381
eeeebeeebeebbeebeebeee
>Seq382
eeeebbeebeebbebbbebeeeeebeebbeebbeebeebeeeebebbeeebbbeebbeebbbbbbbbbeebeebbebbbebbeebeebebebebeebeee
>Seq383
eebbeebbeebeeebbbbbbbbbebebeebeebbbebbeebeeeeebbeebbbebbebbeebbbeebbeebbebbeebebeebebbbebbbbbbbbbbee
>Seq384
eeeeebbbbbbbbeeeeeebebbbbebbebebeeeebbbbbbbbbbbbbbbebebebbebbebbbebbbbeebbebbeebeeebbebbebbbbebeeeee
>Seq385
eeeebeebeebbbbbbbbebebbbeebbebeebeebbbbbbbbbeebeeebbbbbeebebbbbbbbbbbbbbeeeebbbeebbeebeeeeebeebbeebe
>Seq386
eebbbbbbeebbbbbbbbeebebeeeeeeeebbbbbbbbeeebbbbbbbbbebbbebeeeebeebbebeeeeeebbebbbeeeebbbbbbbbeebbeeee
>Seq387
eebeebeebbebbeeeeeebbbbbbbbbbbebebbebbeebeeeeebeebbbbbbbbeeeeeeebebbebbbebbbbbbbeeebbbbbbebbbeeeeeee
>Seq388
eeeebbeebeebbeeeeeebeeebbbbbbbbbbbebbbbebbbebeebeebeebbbbbbbbbbeebbeebbeebebeebbeebebeebbebbeebbeeee
>Seq389
eebeebbeebbebebbeebebeeeebbebbeebbeebbbbbeebbbebbbbbbbbbbbbeeeeebeeebebbbebebbbbeeeebebbbbbbeeeeeeee
>Seq390
eeebbbeeeeeeeebebeebeebbeebeeebeebebbbbbbbbebeeeeeebeebbeebeebbeebeebeebbbbbbebbeebbeeebbbbbbbbebbee
>Seq391
ebbbbbbeeeeebebbbbbbbbbbbbbbbebbbbbeeebbbbbbbeeeeeeebebebbeebebeeebbeebeeeebbeebeebbeebebbbbbeeeeeee
>Seq392
eebbbbeeeebbbbebeebebebebeebbbbbbbebbbbbbbbbbbbbbeeebbbbbbbbbbeeebebbbbbbbbeebeeebbeebeebeebeebeebee
>Seq393
eeebbeebbebbeeeebebbebbbbbeeeeeeeebbebbbeebeebbbbbbeebbeeeebebbbeeeeebebbbbbbbeeeeeebbeebebbebbbeeee
>Seq394
eeeeeeebebebeebeebbbbbebebbebbbbbbebeeeeeeebeeeeebebbbbebeeeeeebbbbbeebeeeeeeeebeebeeeeeebebbebbeeee
>Seq395
eeeeeeeeebbbbbbeebbebbeebbeebebbbbbbbeebebbebbeebbeeeebebbbbbbbeebeeebbeebeebbbbbebebbeebbeebbebbeee
>Seq396
eeebbeebbeebeebebebeeeebbbbbebeeebeeeeeeeeebeebebebbbbbbbbbbbbbbbbbbebebeebebbeebbeebbebbeebeeebeeee
>Seq397
eeeebeebeebeebebbbbbbbbeebebeebbebbeebebeebeebbbbbbbeeeeeebbbbbbbbbbbeeeebeeeebeebbeebbebbeeebeeebee
>Seq398
eeeeebebbbebbebbbebbbbbbbbbebeeebbebbeebbbbbbbbbbbbbbebbebbebbebbbbbbbbbbbbbbbbebebebbbbbbebbbebbeee
>Seq399
eebbeeebebeebbeeeebbbbebbbeebebbbbbbbeeebeebeebeeebbbebbebbeebbeeeebeeebbbbbbbbeeebebbbbbbbbbbbeeeee
>Seq400
ebebbbeeeeebbbbbbbbbeebbbbbbbebbeeebbbbbbbbbbbbbbbbebbbebeeeebeebeeeebbbbbbbbbbbeeebbeebbebbeebbeebe
>Seq401
eebebeebeeebbeebbebbbebbeebbebbeebbebbeebbeebeebbeebeebbeebeebbeebeebbeebbebbebbbebbebbbeebbebeeeeee
>Seq402
eebebbbeebbbbbbbbbbeebeebbbbbbbbbbbbbeeeeeeebbbeebebbbbbeebeebebbbbbbbbbbbbbbbebeeeeebeebebbeebebbee
>Seq403
eeebebbbbbbeebbbbbebbeeeebeebbeeebebbbebbbebbbbbeeeeeebeeeeeebeeebeebbebbbeebeebbeebebebeeebeeeeeeee
>Seq404
eeeebbbebbeebebeeebbbbbbbbbbbebbbbbbeebebebbbbbbbbebeebbbbebbebbbebbeebbebbbebbeebbbbbbbbeeeeebebeee
>Seq405
eeebebebebbeeeeebbbbbbbbeebebbbeebebeeebebbebeebbbbebeeebbeebbeebbbebbeebbeebbeebbeebbeebeeebeebeeee
>Seq406
eeebbeebbeebeebbbbbbbbebeeebbbbbbbbbbbeebeeeeebbbbbbbbbbbbbbbbbbebbbbbebbbbbbbbebeebbeeeeebeeebbeeee
>Seq407
eeebebbbeeeeeeeeeeeeebbbbbbbbbee
>Seq408
eebbbbbbebeeebeebeeeeebbbbbbebbbebbbbebeeeeebeebeebeeebeebbebebeeebeeeebbeebeebbebeebbeebeebeeeeeeee
>Seq409
ebeebbeebbeebebebbebebbebbbbbbbebebebbbbebbeebeeebbbbbbeebbeebeeebeeeebbbebbbbbbbeebeeebbeebbeebeeee
>Seq410
eeeeebeeebeeebbbbeebeebebbbbbbbeebbebbbbbbbbbbbebeebeebbebbbebbbebbebbeeeebebbbbbbbbbbeebeeeebeeeeee
>Seq411
ebebbeebbebbeebebbbbbbbbbbebbbebbeebbebbeebbeebeeeeeeeebbbbbbbbbbbbbbbbeeeebbbbbbbbbeeeeeebebebebbee
>Seq412
eebebbbbebeebeebeebeebbebebebeeeeebebbbbbeeebebeebeeebbbbbbbbebeebebbbbbbbbbbbeeeeebbbbbbeeebeeeeebe
>Seq413
eeeeeeebbbbbbebbeebbebbbeebbebbeebebbbbbeeebeebbeeeeebbbebeeebeebbeebbbbbbbbbbbbbebbeebbeeebbeeeeeee
>Seq414
eebeeeeebbbbbeebbbebebbbbbbbbebbbebbeebebeebebbeeeebeeebbeebebbeeebbeebbbeebeeebbeebebbebbbbbbeeeeee
>Seq415
eebebebbbbbbbbbbbbbbbbbbbbbeeebbbbbbbebebbbbbbbeeebbbbbebbeeebeebebebbbbbbebebbebbbbbbbbeeebbebebeee
>Seq416
ebbebbbbbbbbbbbebebeebbebbbeeebebeeeebeebbebbebbbebeeebeebeeebbebbeebbbeebbeebbebbeebbeebeeeeebbeebe
>Seq417
ebbbbbbbbbbbbebbbbbbebebbbbebeeebebebeebeeeebbeebbebbebebeebbebbeebbeebeebeeebbeebbebbeebbeeebbbeebe
>Seq418
eeeeeeeebeebbeebeeeebbbebbbebbebbbbbbbbbbbbbbbbbbbebbebbebebeeebeeebbeeeeeeeeebeeebebbbbbbebeebeeeee
>Seq419
eeeebebebbbbbbbbbbbbeeebbeebbebbeebeebeebeebbebbebbbbebbbebbeebbeebebeebeebbbbbbbebbbebeeebeeeeeeeee
>Seq420
eeebebeebbbbbbeeebeeebebbbbbbbebbeebeeeebbbbbbbeeeebebebeeeeebbebbebbbbbebbeeeebbbbebbeeebeebbeebeee
>Seq421
eeeeebeebbeebbebebbeeeeebebbeeebeeeeebbeeeeeeebbbbbbbbeebbbebeebeeebbeebbeebbeebeebbebeeeeeebeeebeee
>Seq422
eeeeeeeeeebeeeeeeebeeebeeebebebeeebeeebeeebeeebeeeeeeebebbbbbbbbebbbebbbbbbbbbbbbbbbebbbbbbbbbbeeeee
>Seq423
eeeeeebbebbbbbbbeeeeeeeebeebbbbbbeeeeebebbbbbbbbbbeeeeeebeeebeeebbbbbeebeebbebbebbbeebeeeeeebeebeeee
>Seq424
eeeeeeeebeee
>Seq425
eeebeeebbbbbeeebbebeebeeebbebbebbbbbebbeeeeee
>Seq426
eeebeeeeeebbebbbebeeebbbbbebbeeeebebbbbbbeebeebbbebeebebbeebbeebeeeeebeeebbbbbeeeebbeebbbbbbbeeeeeee
>Seq427
eeeebbbbbbbbebbbbebbeeeeeeeeeebebbbbebbbbbbbbbbbbbbbbebeeeebeebbebbbebbbbeeeeeeeeebbbbbbbbbbeebeeeee
>Seq428
eeebebbbbbbbeebebbbbbbebeebbbbbbbbbebbebbebebebbebbebbbbbbbebeebebbbeeeebeebbbebebeeebebbbebbbbebeee
>Seq429
eeeeeeebeeeeebbbbeebeeeeeeebbebbeebeeebeeeeebbbbbebbeeebbbbbbebbbeeeebbbbbbbbebeebeebbeebeeeeeebeeee
>Seq430
eeeeeebeeebebeebbebebebeeeeeeeeeeeeeebeeebeebbeebbeebeeebeebeebeebeebbebbebbeebbeeebeebebbeebeeeeeee
>Seq431
eeebeeebbbbbbbebbeeebeeeebbebbebbeebbeeebeeebeebeebeeeebeebeebeeebbeeeeebebeeeebebbbbbbbbbbbebbebeee
>Seq432
ebeebbeebbeebebebbebeeeebbbbbbbebebebbbbebbeebbeebbbbbbeeeeebeebeeebeeeebbbbebbbbbbbeebebebbeebbeeee
>Seq433
eeeeeeebeebebeebeeeeeeebebbbbbbbbbbbbbeeeeebeeeebebbbbbbebeeebeebbebbebeeeebeeebbbbbebbebeeeeeeeeeee
>Seq434
eeebbbbbeeebebebebbbbbbeeebbbbbbbbbbbbeeeeeeeebbebbbbbebeeeebebeeeeebbebbebeebebeebebbebebbebbbbbbee
>Seq435
eebbeeeeeeeebeeeebbebbeebbeeeeeeeeeeebbeeeeebbebbeebbeeeeeeeebebbeebbeebeeebeeeebbeeebbbbebbeeeeeeee
>Seq436
eeebbbbbeeebeebeebebebbebbeebbeebeeebbbbbbbbbeeeebbbbebbbeebeeebeebbebbbbebebbeebeebeeeebeebeeebbeee
>Seq437
eebeeebeeeee
>Seq438
eeeeeebbebbebbbebbbbbbbbbbbbbbbeebeeebeebbebbbeebbebbbbbbbbbbbbbbbeebeebeebbbebbbbbbbbbbbeebeebbeeee
>Seq439
eeeeeebebbeebebeebbeebbeebbbebeeebeeeeeeeeeeeebeebbeebeebbeeeebbebbbebbbeeeebebebbbebbbbbeeeeeeeeeee
>Seq440
eeeeebeebeeeeeeebeeeeeebbbbbbbbbeebbeee
>Seq441
eeeebeebbeebeeebbebbeeebbbbbebbeeebbeebebbbbebbebebebbbbebbbeebeeeebbebebbbbbbbbeeebeebbeebebeeebeee
>Seq442
eeeebbeebbeebeebebebbeebeeebebbbbbbbbbbbeeeebbbbeeebbbbbbbbbbeebbbbbbbeeebeeeeeeeebeebbebbeebeeeeeee
>Seq443
eeeeebbbebbeebbeebeeeeeeeeebeebbbbebebebbeebbeebeeebbeebeebbbebbbbbbebbbbbbbbbeebeebeeeebebeeeeeeeee
>Seq444
eeeebeebbeebbeebbeeeeeebbbbbbbbbbbebbeebbeebeebbebbbebbebeeebeebbeebeebeeebbeebeeebbebbeebbeebbeeeee
>Seq445
eeeeeebebeeeeeebeeebeebeeeeeebeeebeebeeeeeee
>Seq446
eeeeee
>Seq447
eebbebbbebbeebbbbbbbbeeeebbebbbebbbbbebbeebeebeeeeeebbeebeebbeebebeeebeebbeebbeebbbebeebbeebebeebeee
>Seq448
eeeeebbbbbbbbbbbbbbbbbeebeeebeebeeeeebbebbeebeebbeeeeebeebbebebeeeebeebeebbebbbbbbbbebeebbbebeeeeeee
>Seq449
eeeeebbbebbebbeeeebbbeebebebbbbbbbbeeeebeeebeebbeebbebbebebebbbbbbbbbeebbebbbbbbbbbbeebeeebeebeeebee
>Seq450
eebbbbbeeebebbeeebbbebbeeeebbbbbbbeebeebeebeeeeeeeeebbbbbbbbbbbbbbeebbeebeebebeeeebbbbbbbeebbeebbeee
>Seq451
eeeeebbbbbebbeeebeebebebbbebbeeeeebebeebeebebbebbbbebbeebeebbbebbebbeeeebeeeeebbbbbbebebeeebeebbeeee
>Seq452
eeebeeebeeeee
>Seq453
eeebbbbeeeeeeeeeeeeeee
>Seq454
eebeeebebebeeebeebbeebeeebbebbbebbeeebbbbbebebeebbebbebbbbebebbeebeebeeebeeebbebbbeeeeeebeeeeebeebee
>Seq455
eeebbeebeebbeeeeebeebebeebeeebeeebbeebeebbeeebeeebeeebeeebeebeeeeeebeebbebbeeebebbbebbebbbbbbbbbeeee
>Seq456
eebbeeeeebeeebbeeebbbbbbeeeeee
>Seq457
eeebbbbbeebbebbbbbbebbeebbebbeeeebebeebeeebbeebebbbbbbebbeebebbbbbbbbbbbbbeeeeeebeebbebbbebbbeeeeeee
>Seq458
eeebbeeebbebbbebbeebbbebebbbbbbbbeeeeeeeebbbbbbbeebeebeeeeeeeeebeeebbeebbebbeeeeebeebbeebebeebeeebee
>Seq459
eebbbbbeebbeebbeebbeebbbbbebbebbeebbeeebbebeebbeeebebeebbeeebeebbeeeeebeebeeeeeebbebbbeebeeeeeeeeeee
>Seq460
eeeebeeebbeebeeebeeeeebbebbeebbebbeeebeeebbbbbbbebbbbbbbbbbbbbbbebeeebbbebbeebeebbeebbeebbebbbbebeee
>Seq461
eebbebbbbbbbeeeebeebbebbeebeebebebbbeebeebbebbeeeeeeebeeebeebebebbeebeeeeebeeeebbebeebbbbbebbeeebeee
>Seq462
eebbbbbbbbbbbbbbbbebbebbbbbbbbbbbbbbbbbbbeeeeeeebeebbeebeeeeebbeebeeeeeeeeeebeeeeeeeeeebeeebeebbeeee
>Seq463
ebebbbbbbbbbebbeebbbbbbbebbbebbbbbbbbbbbbbbbbbbbbeebbbebbebbebeebebbbbbbbbbbbbbbbbeeeeebebebbeebbeee
>Seq464
eeebbbebeebebebbbbeeebbbbbebebebbbbbbbeeeeeebbbbeebebbebbeeeeebeeeeeeeeeeeeebbeeeeebbeeeebeebbeebeee
>Seq465
ebebbbbbbbbbbbbbbbbbbbbbbbbbbbbbbbbbeeeebeebeeebbebbeeeeeeebeebbeebebebeeeebbeebbebbeebbeebeebbebeee
>Seq466
eeeeebbbbbbbbbbeebbbbbbbbbbeeeebbbbbbeeebbbebbbebbeebbeeebbbbbbbbbbbbbbbbbbbbeebeebeebbbeeeeeeeeeeee
>Seq467
eeeebbbbbbbbbbbbbbbeeeebbbbbbbbbbbbbebbbeeeebeebbbbbbbbbbbbbbbbeebbbbbbbebbbbeeeeeebebbbbbbbbbbbbbee
>Seq468
eeebbeebeeebbebeebebbbbbbeeeebebbbbbbbbbeeeeeeeebbbbeeebbebbebbbbbbeeeeeeebbeebbebbebeebeebbeebebebe
>Seq469
eebeebebebbbbbbbbbbbbbbbbbbbbbbbbbbbbbbbbbbbbbbbeeebebbbbbbbbbbbebebebbbbbbbbbbbbbbbbbbbbbbbeeebeeee
>Seq470
eeeebbebbbbbbeeebbbbbbbbeebebbbebbbbbbbbbbbeeeeebebbbbbbbeebebebeeeebbbbbbbbebbebbebbbbbbeebeeeeeeee
>Seq471
eeebbbebeeebbeebeeeebeebbeebbeebeebeeeeeebbbebbeebbeeeebebbebbbbbbbbbbbeeebbbbbbbbebbbeeebbeebeebbee
>Seq472
eeebeeeebbeeeebeebbebbeebbbeeeebebebbbbbbbbbbbbbbbbbbbebbbbbbbbebbbbbbebbeeeeeebebebebebbbbbbbbbbbee
>Seq473
eebbbebbebbbeeeebeeeeebbeebbeebbbebbbeeeeeebebeeebeebbeebbebbeeebeeebbbebbebeeeeeebbbbbeebbbbbeeeeee
>Seq474
eeeebeebbbbbeeeeeeebbeeebeebeebebbbbeeeeeebbbbbbebeeebebbbbbbbbeebebbeebeeebeeeeeeebeebbebbeebeebeee
>Seq475
eeeeebebbbeeeeebbebbbbbbbbeeeebebbbbebeebbbbbbeeeeebbebbebbebbbeebbebbeeeebbebeeebbebbeeebeeeeeeeeee
>Seq476
eeeeeebebbeeebeeeeeeebebeebeebbbbbbbbbbbbbbbbbbbbbebbeeeeebbebbeebebbeeeebeeeeeebeebbeebbbbbbbbbbbee
>Seq477
eebebbbebbeebbbeeeebbbbbbbbbbbbbbbbebbebbbbbbbbbebeeebeebbebbebeebebbbebbbebbbbbbbeeeeeeebebbbeeeeee
>Seq478
eeebeeebbbbbbeebeebeebeeeebbebeeebbeeebbbbbbbbbbbeeebbbbbbeebeeeebebbbeeebeeebbbebbeebbebebeebeeeeee
>Seq479
eeeebbeeebeebbeeeebebebbbbbbeeebeeeeeeeebeeebeebebbbbbbeeeeeeebeebbbbbeebeeebebeebebbebbeebbbebbeeee
>Seq480
eeeebeebeebbebbbbbbbbbbbbeebebebebbbbbbbbbbbbbebbbbbbeeeeebebebbbbbbbbbbebeeebbbbbebbeeebeebbebbbbee
>Seq481
eeeebeebbbbbbbbbbebeebebebbbbbbbbebeebebebebebbbbbbbbeebbebbbbbbbbbebeeeeeeeebeeeeeebbbbbbbbbbbbbebe
>Seq482
eeeeebeebbeebbeebeebbeeeeeeeeeebbbbbbbebeebbbeeeeeeeebebbbbbbbbbbeeeeebbbebbbbeebeeeebbbbbeeeeeeeeee
>Seq483
eebeeebeeebeebebebbebbeebeeeeeeebeeeeeebbeebeeeeeebeeebeeebeebbeebbeeeeeebebbbbbbbbbbbbbbbebeeeeeeee
>Seq484
eeeebbeeeeeebebeebebeeebbbbbeebeebbbeebbebbbbbbbeeeeebbebeeeebbbbbbbbbbbbbbbebbebbeebbeeeeeeeebebbee
>Seq485
eeeebbeebebbbbebeeeeeeebebbebbbebbeeee
>Seq486
eeeebeeeebbebbbbebeebebbbbbbebbbebbbbbeebbbbebeeeeeeebbeebbbebbbebbeebbeebbeebbeebeebbeebeeeeeebeeee
>Seq487
eebbbbbbbbbbbbbbbbbbbbbbbbbbbbbbbbbbbbbbbbbbbbbbbbbeeeeebbbebbbbbbbbeeeebeebebbbbbbbbbeeeebebbbbbeee
>Seq488
ebbbbbeeeeeebeebbebbeeebbbbbbbbeebeebbebbeeeebebeebeebeebbeebbeebeeebbbbbbbbbbbbebbeebeebbeebeebbeee
>Seq489
eeebeebeebbeee
>Seq490
eeeebeeeeeebbbbbeebebebebeeebeebbebbebbeebeebbbbbbbbbbbbbeeeeeeeeeeebbebebebbbbeeeebeebebbebbeebbeee
>Seq491
ebbbbbbbbbbbbbbbeebeebbebeeebbbbbbbbbbbbbbbbbbbbbbbbbbbbbbeeeebeebeeebbeeebbebbbbbbbbbbbbbbbbbbbeeee
>Seq492
ebbbbbbbbbbbbbbeeebbeebebbeebbbbbbbbbbbbbbbbbbbbbbbbbbbbbbeeeebeeeeeeeeeeebbbbbbbbbbbbbbbbbbbbbbeeee
>Seq493
eebbeebeeeebeebeebbbbbebebbbebeebbbbbbbbbbbeeeeeeeeebbbbbbbbbbebeeebbbbbbbbbbbbbbbbbbbbeeebbbbbbbbee
>Seq494
eeebebebeeeebbbebbeeeeeeebebebebeeebebeeebebbbbbebbbebbeebeeeebebbbeeeebebbbeeebeeeeeebeeebbebbbbbee
>Seq495
eeeeeeeeeeeeeebeebbeebbeebeeebebbbbebbbebbbebbbebbbeeeebebbebbbebbeebeebbebbbeeebeebbebbeebbeebeebee
>Seq496
eebebebeeebbeeebbbbeebbbbbbbeeeebeeeeeeeeeeeee
>Seq497
eebbbbbbbbebbebbeeeeebbeeeeebbbebbeeebbbbbbbbbbeebbeebbbbbbbbbbbbbbebbeebeeebbeeeeebbebbeebbeeeebeee
>Seq498
eeebeeeeeeeeeeeebebbbebbebebebebbbbeeebeebebebeee
>Seq499
eeebebbeeebeeeebbebbbeeeeeeeebbbbbbbbbbbbbbebbbbbbbbbbeeebbbbbbbbeeebebbbbbbbbbbbbbeeeebebbebbeebbee
>Seq500
eebbeebbeebeeeeebeeebbbbbbbebbebbbbbbbbbbbbeeeebbbbebebeeeeebeeeebeebeeebeebeebbeeeeeeeeeeebbbbbbeee
>Seq501
eebeeebbeebebebebeebeebbebbbbeeeeebbbbbbbbbbeeeeeebebbebeeeebbbbebebeebbebbeeeebbebebbbbbbbbbbeebeee
>Seq502
eebeeeeeeeebeeebeeebeeeeebeeeeeeeebeeeeeeeeeeeeeeeeeeeeebeeeeeeeeeeeebeebeeeeeeeeeeeeeeeeebeeebeeeee
>Seq503
eeeebebebbbbbbbbbbbbbbbbbbbeeeebbeebeebbeebbebbbebebbbbbbbbbbbebbebbeeebeeebbebbebbbebbbeeebbbeeebee
>Seq504
eeeebbebbebbbebbeeebeebbbbbbebebeeeebbbbbbbbbbbbbebbbbbbeebbbbbbbbebbbbbbbbebbbebbebbeeeeebbbebeebee
>Seq505
eeebeebbbbbbeeeeebeeeeebbeebbbbbbeeebe
>Seq506
eebbbbbbebbeeebeeeeebeeebbebeeeebeeeebeebbebbeebbeebeebeebbeeeebbeeebbebbbebbbeebbeebebebbebbbebbbee
>Seq507
eeeeebeeebeebbbbbeeeeebbbbbbbbeeebebbbebeeeebeeeeebeebbeebbebbbbbebebbbebeeeeebebbbebbeebbeebbeeeeee
>Seq508
eeeeeeeeeeeeeeeeeebeeebeebebebeeebeeeeebbbbbbeeebbebbeeeeeebebeeeebebeeebeebbebebebebeeebebebebebeee
>Seq509
eebbebbeebbeeebbeebbbbbbbbbeebbbbbbbebebbbbeeebbbbbbbbbbbbbbbbbbbbeebebebeebbeebbebbbbbbbbbbeebbbeee
>Seq510
eeeeeeebbebbeebbeeeebebebbeebbeebbebbbebbeebeebbbebbbbbbbebbeebbbebeeeeeeebebeeebbeeebeebbeeeebbebbe
>Seq511
eeeeeebebebbbebeebeeeeeebbbbbbbbbbbeebeebbbbeebeebeebbeebbeebeebbeeebbbbbbbbbeeebeeeeebbeebbbeeeeeee
>Seq512
eeeebbebbbeebeeeeebebebbeebeeebbeeeeeeebebeebbbbbbebeeeeebbbbbbbbbbebbeeeeeebeeeeeeebbbebeeeebebbeee
>Seq513
eeeeebbebeeeeeeeeebeeebeebeeeeeeeeeeebbbebbeebbebbeebbebbeebbbbbbbbeeeeeeeeeeeeebeebeeebeeeebeebbeee
>Seq514
eeebbebbbbbbbeeeeeebbebbbbbbbbbbbbbbbbbbbbbbbbbbbbbbbbebebbbbbbbbbbeeeebbbbbbbbbbbbebeeeeeebeebeeeee
>Seq515
eebeebeebbebbbbbeeeebebeeeebeebeeebeebbbebbbbbbbbbbebebebeeeebbbbbbbbbeebeebbeebeeeeeeeeeeebeeebeeee
>Seq516
eeeebbbbebbebbbebbbbbbbebbbebebbebbbbbbebbbebbeeebebeeeebebbbbbbbbbbbbbbbebbbeebeeebbbbbbbbbbbbbebee
>Seq517
eeeeeeeebbbbbbebbeebeebbbbbeeeeeebebeebbbbebebbbeebeeebeebeeebeeeebeeeeebeeebeebeeeeebebebbbbebeeeee
>Seq518
eebeebbebbbebbbbbbbbeeebbebbebbbbbbebbbbbbbbebbeebbebbbebbeebeebeebebebbeebbbebbbbbbbbeeeeebebbbeeee
>Seq519
eebbbbbbbbeebeeebbebebebeebbeeebeeebbeeebbbbbbbbbbbbbbbeebeebbebbbebbbebbbbbeeeeebeeeeeeeebbebbeeeee
>Seq520
eeeeeeeebbebebebbeeeeeebeebbeebbeebbebbbebeeeeeeebbbbbbebbebeebbebebeeeebbeebbeebeeebeeebeebeeeeeeee
>Seq521
eebebbbbeebebbbbbbbbbeeeebbbbebbbbeebeebbbbbbbbeebbeebebbeeebbbbbbeeeeeeeebeeebebeebeebeebbeebeebeee
>Seq522
eeebbbeeeeeeeeeeeebbbbbbbbbbbbbbbbbbbbbbbbbbbbbbbbbbbbbbbbbbbbbbbbbbbbbebbeeebeeeeeeebbbbbbbbbbbbbee
>Seq523
eeeeeeebeeeeebebebbbbbbbbbbbeebeeeeebeeebbbbbbbbbbbeebebbbbbbbbebebbbbbbeebbbebbbbebbeebeebeeeeeebee
>Seq524
eeeeeeebeebeebeeebebeebbbbbebbbbbbbbbbbbbbbbbbbbbbbbbeeebbbbebebbbbbebbbbbbbbbebebbeebbebbbbbeeeeeee
>Seq525
eeeeeeeeeeeeeebeebbeebeeeeeeeebeeeeeeeeebeebeeeeeeebebbbbbbeebeeeeeeeebeeeeeeeebeeeeeeebeeeeebbbeeee
>Seq526
eebeebeebbebebeebeebbebbebbbebeebbbebbbbbbbbbbbbbebebebbbbbbbebbbbbbbbbbebeebbbbebbeebbeeebeeebeeeee
>Seq527
eebbbbbbeebbbbbbbbbbbbbbbbbbbbbbbbbbbbbbebbeeebebebeebeebbeebbeebbebbeebbbbbbbebbebeeeeeeeeebebeebee
>Seq528
eeeebeeebeebbbbbebbebbbbbbbbeebbeeeeebbbbbbbeeeeebbbbebebbbbbbbbbbbbbbbbbbebbbbbbbebbbbbbbbbbebeeeee
>Seq529
eeebeeeeebeebeeebeeeebebeeeeebbbbbbebbebeeeeeeebbeebeebbbbbbbeebbeeeeebeeebbebbebbeebbebbeeebeeeeeee
>Seq530
eeeeeebebbeeebebeebbeebeebbebbbbbbbbbeeeeeeeeeeeeeeebbebbebbbbbeeeeeeebeebbeeeeeeeeeeebbebbeebbeeeee
>Seq531
eeebeeebeeeeeeeeeeeeeeeebeebeeebeebbeebeeeebbebeeeeebebbeebbebebebbbbebeebebbbebbeebeeeeeeeeeebebeee
>Seq532
ebbbbebbeebbbbbbbbebeebbbbbeebbbbbbbbbbbebbebbbbbbbbbbbbbbbbbebeebbeebeebbebbeebbebbbbbbbeeeeebeeeee
>Seq533
ebbbeebbebbeebbbebbeebeebbeebbebbbeeeebbebebeeebbeebbebbebbbebbeebbeebbebbebbeeebeeeeeebbeeebeeebeee
>Seq534
eeebebeebeebbbebbeebeeeebebbbebeeeebbbebbebebbbbbbeeebbbbbbbbbebbbbbbbbbbbbeebbbbbbbbebeeeeebbbbbeee
>Seq535
eeeebeeeeeeebeeebbebbeebbbbbebbebbbebebbbbbbbbbbebbbbbbbbeeebbbbbbbbbebeeebeebebebeebbeebeeeeeeeeeee
>Seq536
eeeebebeebeeeebbeebebeeebbebbeeebebebbbeeeeeebbbbbbbbeebeeebbebbbeebebbeebeebbeeebbeeebeebeebbeebeee
>Seq537
eebeebbeeeeeebbbbbbbbbebebebbbebeebeeeeebebbbbbbbbbbbbbbeeeebbbbbbbbbbeebeebbebbbbbbbbeebbbbbbbebeee
>Seq538
eebbbbbbbbbbbbbbbbbbbbeebebbbbbbbbbbbebebebbebebbbbbbebbbebeeeebbbbbbbbbbbbbbbbbbbbbbbbebbebbbebebee
>Seq539
eeeeeeeebbeebeeebbeebbbebebeebbebbbeeeebeebeeebebbeebeebbeebeebbbbbbbbbbbebbbbbbeebbeebbeeeeeeeebeee
>Seq540
eebbebbbebbbeebebbbbbbbbbbbbbbbbbeebeebbeeebebeeebbbbbbbebbbebbeeebebeeeeeebeebebebeeebeebeebbeebbee
>Seq541
eeeeeeebbebbbebbeeebbbbbbbebebbeebbbebbebeeeeeeeeebbbeeebbbbbbbbbbbbbebeebebbebbbeebeebeebeebbeebeee
>Seq542
eeeeebbebbeeeeebeeeeeebeebeeebeee
>Seq543
ebeebbeebebbbbeebbeebeeebeeebeebbebbeeebeebbbbbbbbeeeeeeebbbbebbbebebeeebeeebeeebeeeebeebbbeebbeeeee
>Seq544
eebbbbbbeebbbbbbebbbebbeebeeeebbbbbbbbebeeebeebeeebbbbbbbbbbebbbebbeeebeebbebebeeebebbbbbbbbbbbbbbbe
>Seq545
eeebbeeeeebbbbbbeeebbbbbbebeeeeeebeebbeeebebeeeebebbbbbbebebbbeeeeeeeebeeeeeeebbbeeeebbebbeeeebeeeee
>Seq546
eeeebebeeeebebeebeeebbbbbbeebebebebeeeebebebbbbbeebebbebbeeeeeeeebebebeebbbbbbbbbeeeeeebeebbbbbbeeee
>Seq547
eeebebbebbbbbbbbbbbbbbbbbbbeeebbebbeeebbbbbbbbbbbbbbbbbbbbbbbbbebbebbbbbbebbeeebbeebebbbbbbbbbbbeeee
>Seq548
eebbbbbbebbbbbbbeeeeebeebbeebebebeebeebebbbebbeeeebbbbeebeebbeebbebbeebbeebeebeebbeebbeebeebbebeeebe
>Seq549
eebbebbeebbeeebeebebbbbbbbbbbbbbbbbbbbbbbbbbbbeeeebbbbbebeeebeebebebbbeebeeeebebbbbbbbbbbbbbbbbbbeee
>Seq550
eebeebbebeebbebbeeeeee
>Seq551
eeeebbbbbbeebbbbbbbbbbbebbbeeebebbbbbbbbbebebbeebeeebeeebbeebebeebeeeeebbebbbbbbbeebebbbbebbebebbbee
>Seq552
eeeeeeeeeeeeeeebbeebbbbeebeeee
>Seq553
eeeeebebbebbbbbbbbbbbebbebebbebbbbbbbbbbbbbbbbbbbeeebbbbbbbbbbbbbeebbeeebebbebbbbbbbbbbbbbebbeebbeee
>Seq554
eeeebeebbeebbebbeebbbebbbeeeeeeeeeebebeeeeee
>Seq555
ebbbbbbbbbbbbbbbbbbbbbbbbbbbbbbbbbbbbbbbbbbbbbbbbbbbbbbbbbbbbbbbbbbbbbbeebbeeebbbbbeeebeebeeebeeebbe
>Seq556
eeeeeebbbbbbebbeeebbbbbbbbbbbeebbbbbbbbbbbbbbbbbbeeeeeeebebebeeeeebebebeeeebbbebebebbebbbbbbbbbeeebe
>Seq557
eebbeeeeebbbbbbbbbbbbbbbbbeebbbbbbbbbbeeebbeeebebbbbbbbbbbbbbbeebbbbbbbbbbbbbbbbbbbbebbbeebbeeeeeebe
>Seq558
eeeeebebeebeeebebeeeeeeebbbbbbebbbbbbebbbbbbbbbeebebebbebeeeebeebbebeebeebeebbeeeebbeebbeebebebbebee
>Seq559
eebeebbebbbebbebbbbbbbbbebbbbbbbeeebebeebbbbbbbbbbebbbbbbbbbbbbbbebebeebbeebeebeeeeeebbbeebbbbbbbbee
>Seq560
eeeeeeeebbebbbeeebeebbebebbbbebbeeebbbbbbbbbbbbbebbeeeeebebbbbbbbbbbbeeeeeebeeebbbbbbbebbbebbeebbeee
>Seq561
ebeebebbbbbbbbbbbbbbbbbbbbbbbbebebbbbbbbbbbbbbbbbbbbbbbbbbbbebbbebbeebeebebbbbbbbbbbbbbbbbbbeebeeeee
>Seq562
eeebeeeeebeeebbeeebebebbeeebebbebbbeebeeeebbbbbbbbbbbbbbbbbbebbeebebebbbbbbbbbbeebeeeeebeeebebbbbbee
>Seq563
ebbbbbbbbbbbbbbebbbeeeeeeeeeeebebeebebbbeebbebbeeebeebebbbebbeebeeebeebeeeebeeeeeeeebeebbeebeeebeeee
>Seq564
eebbeebeeeebebbbbbbbbbbbbbbbbbebebbbbbbbbbebbbebbeebbebbbbbbbbbbbbeebbbebbebbbebebeeeebeebbeebeebbee
>Seq565
eeeebeeeebbbbbbbbbbbbbbbbbbbbbbbeebebbeeebbebbbbbbbebebbbbbebbbebbebbbbbbbbbbbbbeebbbbbbbbbbbbbbbbee
>Seq566
eeeeeeeeeeebeebebeeebbbbbbbbbbbbebbbbbbbbbeebbbbbbbbbbbbbebeeeeebeeeeeeeeeebbbbebbbebbebbbebbeeeeeee
>Seq567
eeeeebeebeebbeebbbbbbbbbeeebbeeebbeebbbbbbbbbbebeeeebbbebebeebeeebbbbbbbbebbbbbbbbbbbebbbebbeeeeeeee
>Seq568
ebbebbbbeebebbbbbebbbbbeeebbeeeebbbbbbbbbbbeebbbbeeebbebbeebeeeeeeeeeeeeebeebbeebeebeebbbbbbeebeebee
>Seq569
eeebeeebbbbbbbbbbbeebeebbebebbeebbbbbbbbbbbbbbeebeeebbbbbbbbbbbbbbbbebbbebbebbbebbbbbbbbbebbebbeeeee
>Seq570
eeeeeebeebeebbbbbbbbebbbbbbbebeeeeeeeebbbbebeebebbeebeebeebeebbbbbbbbeeebbbbbbeeeeebbebbebbbebbeebee
>Seq571
eeeeeeeeeeebbbbbbbbbbbbbbbbbbebbeebebbeebeebbbebbbebbebeeeeeeebebeeeebebbeebebeeeebbbbbbeeebebebeeee
>Seq572
eeeeeeebbeebbeebbebbeebbebbebbeebebebebbbbbbbbeeeebeebebbebeebebbeebbbebbeebeeebeebeeebebebebbbebeee
>Seq573
eebebbbebbbbbeeebeeeeeebeeeebebebbbbbebeeebebbbbebeeebbbbbbbeebbbbbeebeeeeeeeebbeebeeebeeeebeebbeeee
>Seq574
eeeeeeebeebbeebeebbebebebbbbbbebebbbeebbebeeebbbbbeeeeebebbbbbbeebbbebebbbbeeebbbbbeebbeeeebbeebeeee
>Seq575
eeebeeeeeebbbbbbbbbbeebbbbbbbbbbbbbbbbebbeeeebeebbeebeebbeeebeebbbbbbbbbbbbbebeeeebeebbbeebbebeeebee
>Seq576
eeebebebeeeebebebebeebeebeebbeebbbbbbbbbbeeeebbbebebebebeeeebebebbeebbebbbebbeebbebbebbeeebeeeeeeeee
>Seq577
eebeeebebbbbbbbbbbbbeeeeebeeebbeeebebbbbebeebbbbbbbbbbeebbebbbeeeebebbbbbbeeeeebebbebbeebbebbeebbeee
>Seq578
eeeeebeebebbbebbbeebbebeeeeeeeeeeebebbeeeebeebeebbebbbebbbbbbeeeebebeebeeebeeebeebeeeebeebeeebeeeeee
>Seq579
ebbbbbbbbbbbbbeebbeebbeeeebebbbbbbbbbbbbbeebbeebbeebeebbbbbbbbbbbbebbeebbeeebeebeebebeebebeebbeebeee
>Seq580
eeebeebeebbeebbeeebbbbbbbbbebebebeeebebeebeebbebbeeebbebeebeebeeeeeeeebbbbbbbeeeeeeebbeebeebbeebeeee
>Seq581
eeeebbbbbbeebbebeeeeeeebebbebbbbebbeeebbebbbbbbbbbbbbbbbbebbeeeebeebbbeebeeebeebbeebbeebeebbeebeebee
>Seq582
eebeebebebeeeebebbbbbbbeeeeeeebbbbbbbeeeeeeeebeeebeebbebbeebbebbeeebeeeeeebebebeeebeeeebbebbeebbeeee
>Seq583
eeeeeebbbbeeeebeeeeebbebbbebeeebbeebbebbeeebbebeebbbbbbbbeebbebbeebeebbbbbebbeebebeebbebebebeeebebee
>Seq584
eeeebeebeeeeeeeebbbbbbbbbbbbbbbbbebeeeeebeeeee
>Seq585
eeeeebebebbbebeeeebeeeeebeebbbbbbbbeeeebbbbbeebbbbbbbbbeeeebbebbbbbeebeebebbbbeeeebbbbbbeeeeebbbbbee
>Seq586
eeeeeebebeeeeeeebbbbbbbbbbebbbebebbbbbbbeeeebbbbbbbbbebbeebeeeebeebbeeeebbeebebbbeebbeeebebbebebeeee
>Seq587
eeeebbbbbbbbbebbbbbbbbbbeeeebeeebbbbbbbbbbbbebbeebbeeeeeeeeebebbeebeeeebeeeebbbeeeeeeeeeeebeeeeeebbe
>Seq588
eeeeebeeebeebbebbbebbbbebbbbbbbbebeebeebbebbebbeeeebbbbbbeebebeebebbbbbbbeeeeeebeebbeebbebbeeeeebeee
>Seq589
eeeeeebebbebbbeeeeeeebeebeebeebeeebeebbebbeebbebbeeeebeebebbeebbeebbebbeebbebbbebbeebbeebeebbeebeeee
>Seq590
eeeeebbbbbbbbbbeebebbbbbebbebbeeebbeebbebbeebeeebbbbbbbbbbbbbeebebbbbbeebebbeebebeebbeeeebbbebbeeeee
>Seq591
eeebeebeebeebbebbeebbeebeebbeebeebbeebeebbeebeeeeebbeebeeebeebebbeebeebeeeebbeebbeebbeebeeeeeebbebbe
>Seq592
eeeebbebeebbeebbbbbbbbbbeeebbbbbbbbbbbbeebebeeeebeebbebbeeebeeebeebbebbeeebebbebbeebbbbbbebbeeebeeee
>Seq593
eebbbebbebbbeeebbbbbbbbbbeeeeeebbbbbbbeebbbbbbbbbeeebbbbbebebbbbbbbbbebbeebbeebebebbbbbbbbbbbbbbebee
>Seq594
eeeebebbebbeeebebbbbebbbebeebbeebeeebbbbbbbbbbbbbbeebbeebbeebbeebeeebbbbbbbbbbbeebeeebbbbbbebbbeebee
>Seq595
eeeeeeeeeeeeeeebbeebbebbeeebeebeebbebbbebbeebeeebebebbebbebbeebbeebebebebeebbeebebbebebbbebeeebeeeee
>Seq596
eebeeebeebebbbbeeeebbbbbbebbebbbebeeebeeebeeeeebebebeeeeeebebebebbbbbbeeebbebbbbbbbeeebebbbbbebebeee
>Seq597
eebeeeeeeeeebbebbbebbebbbbbbbbbbbbbbbbbbbbbbbbbeebebbebbbbbbbbbbbbbbbbbbbbbbbbbbbbeebeeeeeeeeeeeeeee
>Seq598
eeeeeeeeebeebebbeebbbbbbbbbbbbbbbbbebeebeeebbbbbbbbbbbbbbebbebebbbbbeeebeeeeeeeebebbbbbbbbbbbbbbbbee
>Seq599
eeeebeeeebebeeeeebebebebbbeebeebeebeeebebeeebbbbbeeebeeeebbbbbeeeebebbbebbeeebbbeebbebbbbbbbbeebbeee
>Seq600
eebbbebeebbeebbbbbbbbbbbbbbbbebeeeebbbbbbebbbbbeeeebbbbbbbbbbbbbbbbbbbbbbbbbbbbebbbebebbebbbbbbbbeee
>Seq601
eebbebbeeeebbbbbbbbbbbbbbbbbbbbbbbebbeebbebbbebbbbbbbbebbbebbeebebbbbbbeeeeeeebeeebbbbbbbebbbbeeeeee
>Seq602
eebbbbbbbbbbebbeebeee
>Seq603
eebbeebebbbbbbbeeebbeebbeebbebbeebeeeebbbbbbbbbbbbbebbebbbbbeebebeeeeebeebbebbbeebeeeeeebbeebbebbeee
>Seq604
eeeeeebeebbbbbbebebebeeeeeeeeebeeeebbbbeebbeebeeeeeebeeeebeeebbbbbbbbbebbeebeeeebebbbbbbeebbebbbeeee
>Seq605
eeebbeebeeeeeeeeeeeeeeeeebeebbbbbbbebeeebeebeebbeebebebeeebeeebebbbbbeebeeebeebeebebebbeeeebeebbeebe
>Seq606
eebebeebeebeebbeebeeeeeeeebbbbbbbbbbbebebbebbeebeeeeebeebbbbbbbbbeeeebeebbeebebeebbbebebeebbebbeeebe
>Seq607
eebebbeeebbeebbebbebeeeebeeebbbbbebbebebbbbbbbbbbbbbbbbbbbeeebbbebbbbbeeeebebbbeebeeebeeebbeebbbebee
>Seq608
eeebbeebeebbeeeeeeebebbbebebeeebbbebbeeeeeeeeeeeebbeebbebbeeebeebbebbeeeeeeeebebeeebeebbeebeebbeebee
>Seq609
eeeebeebbbbebbbbbbbebebeeeebbebbbbbbeebeeebeebeebeebbebbeebbeebbeebeebeeeebbebeebeebeebeeebeebbeebee
>Seq610
eeeeeeeeeeeeeeeeeeeeebebebbbbbeebeebbeebbebbeebbbeebeebbbbbbebbbbbbebbeebbeebeebeebeebeeeeebebbbbbee
>Seq611
eeeeeeeeebbbbbbbbbbbbbbbbbbeeeeeeeeebbebbebbbebebbebeebebeeeebebebebbbbbbeeeeebeebebebebbeebeeeeeeee
>Seq612
eeeebbbbbbeebbeebbebbeebbbbbbbbbbbbbebeebeeebeebbeebeebbbeebeeeeebbeebbeeebbebbeebbbbbbbbbbbbeebeeee
>Seq613
eeeebbeebbebbbebbebbeebbeebebbebbbbbbbbbeebbebbeebbeeebbbbbbbbbbbbeeeeeebbbbbbbbeeeebeebbebbebbeeeee
>Seq614
eeeebbebeebebebbebbeebbeebeebeeebebbbbbbbbbbbbbbeebbbbbbbbeeebbbbeeeeeeeebeeeebbeebbeebeebbeebeeeeee
>Seq615
eebbeebbbbbbbbbbbbbbbebbbbbbbbbbbbbbbbbebeeeeeebebeeebeeeeeebbbbbebeeeeebbbbbebeebbbbbbeeeebbebbeebe
>Seq616
ebebebeebeebbbbbeebebebeeeebeebebeeeebebebeebebeebbeebeebeeebebbbebbeeeebebbbebbbebbeeeebbbbbbbebeee
>Seq617
eebbeeeeeebeeebeebbebbeebbeeeebebbbbbbbbbbebeebeeebeebbebbeebbeeebeebbebbbbbeeebeebeeebeebbbbbebbebe
>Seq618
eeeeebeebbeebeebbebbbebbbebbeebbeebeeeeeebbbbeebeeebeeeebebbbbbeebbbbbbbebbbeebeeebeebbbbbebeeeebeee
>Seq619
eeeeeeeeebeeebbeebbbeeeebbbbbbbbbbeebbeeeeebbebebbebbbbbbbbbbebbebeebbbbbbbbbbebeebeebbeebeebbeebbee
>Seq620
eeebbbebeebbeebeeeebbeebbbbbbbebbbbbbbbeebbbebbbbeeebeeeebbeebeebbbebebbebbbbbbbbbbbbbbbbbbbbbbeeeee
>Seq621
eeebeebbbbbbbebeeeebeebbbbbbbbbbbbbebeeeeebbbbebbbebebeeeeebbbbbbbbbbbbbbbbbbbbbbbeeeeebbebebebebeee
>Seq622
eebbbbbbbbbbbbbbbbbbbbbbbbbbbbbbbebbbbbbbbbbbbbbeebbbbbbbbbbbbbbbbbbbbbbbbbbbbebbeeeeebbbbbbbbbebeee
>Seq623
eeeeebeeebebbbbbbbbbbbbbbebbebbeebeebbbbbbbbebbeeebbbebbeebbebbeebbebbbebbeeeebebeebeebebeebbeebbeee
>Seq624
eebebeeeeebebbbebbbbbbbbbbbbbbeeeeeebbbbbbbbbbebbbebbeebeeeeebebbbbbbeebebebbbeebbeebeeebebeeeeebeee
>Seq625
eeeeeeee
>Seq626
eeeeeebeeeeeebeeeeeebeeeebebbeebbebbbbbbbebbbbbbebbbbbbbbbbbbbbbbbbbbbbbbbbbbbbbbbbbbbbbbbbbbbbbbbbe
>Seq627
eeebbbbbbbebeebeebeebebbebbbbbbebbbbbbbeebebeeeeeeebbbeebbbbbbbbbbbebbbbbeebeeebebebbbbbbbbbbbbbeeee
>Seq628
eeeeeebeebbeebbebbbebbebbbeeebebebbbbbbebbebbebbeebebbebbbeebbbbbebeeeeebbbbebbbebbbbebbeebbeebbeeee
>Seq629
eebbebbeeeebebbbbbeebbeebbeeeeebebeebebebbebeeeeeeeeebbebbbbbbbbbbbebeebbeebbbebbebebbeeebbbbbebeeee
>Seq630
eeeeeeebeebbbbbbbbbbeeeee
>Seq631
eeebeeeebeeeeeeebbebbebbbbbbbbbbbbbbbbbbbbbbbbbbbebeebeebbeeeebbeeeebbbbbbbbbbbbeeeeeeeeeeebeebbeebe
>Seq632
eeeeebeebbeeeebbeebeeeebeebbeebbebbeebbeebbeebeebbeebbeebeeeeeebbbbbbbbbbbeeeeeebeebbebbeebbebbbebee
>Seq633
eee
>Seq634
eebbbebbeebbeebeeebbbbbbbbbbbebbeebbeeeeeeeeeeebebbbbbbbbebebbbebbeebbbbbbbbbebbeeebebeebbeebbeeeeee
>Seq635
eeeebeeebbebeebbeeeeeeebbbbbbbbbbbbbbbebbebbeeeeeeeeebbbbbebbeebbeebbbbbbebeeeebebeeebbbbebbbebbbeee
>Seq636
eeeeeeeebeeebbeebbeebeeeeebeebeeebeeeeeebeeeeeeebeebbeebbebbbeebeebbebbeebeeeeeebbeebbebbeebbeeeeeee
>Seq637
eeebebbbbebbbbbbebbeebebebebeeebbbbebbeebeebebbbbbbbbbbbbbbbbbbbeeeeebebbbbbbebbeebbebbeebebebeebeee
>Seq638
eebebbbbbbeebeeebbeebebeeeebeebbeebbbbbbbbbeebbbeebbebbeebbeeeeebbebbbebbbbbeeebeebbebeebbeeeeeeeeee
>Seq639
eebeebbeeebebeeebeebbbbbbebbeeebeebbbbbbebbbebbeebbeeeeebebbbbeeeebbbbbbbeebeebeeeeeebbeebeebbebbeee
>Seq640
eeeebeeebeebeeebeebeeebeebeeebeebeeebeebeeebeebeeebeebebebeebeebbeebbebbeebebebbbebbeebbebbeebbebbee
>Seq641
eebebbbbbbbebebeeeebebebebebbeeebbbebbeebbeeeebebebbbbbbbbbbbbebbeebebbbbbbbbeebeeebeebbeeeebebbbebe
>Seq642
eebeebeebeeebeebeebbeebbebbeebbeebbebbebbbeeeebbbbbbbbbbbebbeebbeebeebbebbeebeeeeebbbbbbeebeebbeeeee
>Seq643
eeeeeeeeebbbbbbbbbbbbbbbebbbbbbbebbeebbbbbbbbbbbbbebbbbbbebbebbebeeeeebebeebbebbeebebebeebebbbeebeee
>Seq644
eebebebeeebbbbbbbebbbbbbebbbbbbeeebebbbbbbbbbbbbbbbbbbbbbbbbbbbbeeeeeeeeeeebebbbbbbeeebebeebbbebbeee
>Seq645
eeeeebbbbbbbbbbbbbebeebbbbbbebbeebbbbbbebbbbbbebbbbbbebbebbebeeebebeebbebbeebeeebbebebbbebbeebeeeeee
>Seq646
eeebbeebbeebbeeeeeeebbeebeeebbebbbbbeebbeebbebbbbbbbeebebebbeebbeebeebebeebeebbeebeebeebbbbbbeeeeeee
>Seq647
eebeeeebbeebbeebbeebbeeeeeebeebbeeeebebbeeeebbeebbeebbeebeeebeebeeeeeebbbbbbbbbbeeeeebebeebbebbeeeee
>Seq648
eeebebbbebeebbebeeebeebbebbeebeeeeeebbbbeeeebbbbbbbeeeeeeeebebeebeeebbeebbeeeeeebbeebbeebebebebeebee
>Seq649
eeeebebbbbeebeebbbbbebebbbebeebbebbbbbbbbbbbebebebebebeeebeebeebbbbbeeebeebeebbbbbbbbebeeebebebbeeee
>Seq650
eeebbbbbbebbeebeeebebebebebebbeebbbebbeebeeeebeebebeebbeebbebbeebebebebbbbbeebeebeebeebbeebbeeeeeeee
>Seq651
eebeebeebbeebbeebbeebeeeebeeebbeebbbbbeeeeeeebebebbeeeeeebeeebebbbbbeeeeebebeeeeeeebbbebbeebbeebeeee
>Seq652
eeeeebeebebbbbbbbbbeeeebbbbbbbbbbbbbeeeeeebeeeeeebebbbebebbbbbbbbbbbbbbbbbbbbbbbbbbeebbeebebbeebbeee
>Seq653
eeeeeebeeebeeebeeebeeebbeebebebeebbebbbebbeebeeeeeebeebebeebbeebeeebeebbbebeebeeeeebeeeebeebeeeeeeee
>Seq654
eeeebbebeeebebbbebbebbbbebebebeebbeebebebeebbeebbeebeebeeeebbebeeeebebeeebbbbbbbbbbbbbebbeeeeeebbeee
>Seq655
eeeeeebbebbeeebebbebbeebbbbbbbbbebeeeebbeebbeebbeebeebebebbbbebebbbbbbeebbeeeeeeeebebbbbbbbbbebbeeee
>Seq656
eeeebeebbeebeee
>Seq657
eebebbbbbbbeebbbbbbbbbbbbbbebeeeebbbbbbbbbbeeeeeeebeebbebeebebbbebbebbbebbeebbeebeebeebebbbeeeeeeeee
>Seq658
eebbbebeebeeeeebbbbbeebebeebbeebbebbbeeeebbbbbbbbbeeeeeeeeebeeebeebbebebbbebbbebbebbbebbebbeebeeeeee
>Seq659
eeeeeebeeeeeebeeebeeebbebbbebeebbeeeeebebeeeebeebbebbbebebbbbbbbbbebbbbebbbebbbbbeebebeeeeeeeebeeeee
>Seq660
eeebebbbbbbbbbbbebbbebeeeebeeeeeeeebbeebeebbbbbbbbbbbbbbbbeeebbbbbbebbbbbbebbeeeebebebbbbbbbbbbbebee
>Seq661
eebeebbeebbebbbebbeebeebebeebebbbbbbbbbeebbeeebeebbeebbeebebbbbebebbeeeebbbbbbbbeeeebeebbebbeebbeeee
>Seq662
eebeebbbeeebeeebeebbebbbbbbeeeeeeeeebeebeeebeeeeeebeebeeeeeebebbeebbebbeebeeeebbbeebbbbbbebebbbbbbbe
>Seq663
eeeeebeebbeeeeebebbbbbbeebebbebeeebebbbbbeeebbeebbebbbebeeebbeeeebeebbebbbeeeebeeebbebbbbeebebbbbbee
>Seq664
eeeeeeeeeebbbbbeeeeebbbebbbebbeebbeebebeeebebebebbbbbbbbbbeeebbbbbbbbbbebbebebebbbbbbbeebbeebeeebeee
>Seq665
eeeeeeeebbeebbebbeebebbebbbbeebbeebeeeebbbbbbbbbeebebbbbbbbbbbbbeeeebebbebbbebbeebbeebeeebeeebeeebee
>Seq666
eebbbbbbbbbbebeeeebbbbbbbbbbbbbbbbbbbbbeeebbeeebbbbbbbbbbbbbbbbbbbbbbbbeebeeeebebbbbbbbbbbbbbbbeeeee
>Seq667
eeebbbeebbeebeebeeeeeeeebbbbbbeeeeee
>Seq668
eeebbbbbbbebeeebbbbeeeeebbbbbebbebebbbbbbbebeebeeeeeebbbebebeeeebebeeebeebbeeebeebbeeeebebeebbebbeee
>Seq669
eeeeebeebeeebeebbebbbebebeebbebbeebeebbbbbbbbbbbbeeeebeeeebbebbbbbbeebbbbbbbbbbeebeeeeebebeeeeebeebe
>Seq670
eebbbbebebeebbbbbbebbbebbebbbbbbbbbbbbbbbbbbbbbbbbbbbbbbbbbebbbbbbebbbbbbbbbbbbbbbbbbbbbebbbebbeebee
>Seq671
eebbbbbbbbbbebbbbbbbbeeebeebebebbbbbbbeeeebbbbbbbbbbbbebeebbebbbbbbbbbbeebeeeeeeeeeebebebebbbbbbbeee
>Seq672
eeebebbbbbbebebbeebbbbbbbbbbbbeeeeebebebeeebbbbbebbbbbbbebeeebbbbbbbbbbeebeeebbbbbbbebeeeeebbeeeeeee
>Seq673
ebbbbbbbbbebbbbeeebbbbebebeeeeeeeebbbbbbbbbbbbbbbbbbbbbbbbbbbbbbbbbbbbbbebbbeeeeeeebbbbbbbbbbbbbbbee
>Seq674
eebbbebbeeeeeeeeeebebbbbbbbbbbbbbebbbbbbbbbbbbbbbbbbbbbbbbbbbbbbbbbbbbbbbbbbbbbbbbbbbbbbbbbbbbebbeee
>Seq675
eeeebbeebeeeebbbbbbeebeebbeebbebbbebbbbbbbbbebbeebbeeeeeebebebbbbbbbeeebbbbbbbbbeeeeebbbbbbbbbebebee
>Seq676
ebebbbbbbbbbbbbbbbbbbeeeeeeeeebeebbeeebeebbbbbbbbbbbbbbbbbbbbbbbeeeeeebebbbbbbbbeeeebbebbbbbbebbeeee
>Seq677
eebebeebbeebeeeeeeeebeebbeebbebbeebebebbbbbeeebbbbbbbbbbbbbebebeebbeeeeebebbeebbbeebbbbbbebbeebbeeee
>Seq678
eeee
>Seq679
eebbeebbeebebebeebebbebbbbbbbbbbbbbeebebeeeebbbbbbbbbbbbbbbbbbbbbbbbbbbbbeeeeeeebbbbbbbbebbbbbbbbbee
>Seq680
eeebeeeebbbbebbbbbbbbbebbeeeeebbbbbbebbbbbbbbbbebbebbbbbbbebbeebebeeebbbbbbbbbbbbbeeeebeeebeeebeeeee
>Seq681
ebbebbbeeeebebbebbbbbbeebeebbbbbbbbbeeeeeebbeebebebeeeebbebbbbebbbbebeeebbebebbbeebebeebeeebebebebee
>Seq682
ebbbbbbbbbbbbbbbbbbebebbbbbbbbbbbbeebebebbbbbbbbbbbebbbbbbbbbbbbbbbbbbebebebbbbbbbbbbbeeeeeeeeeeeeee
>Seq683
eeebeeeeebebbeeebeeebbbebbbebbeebebbeebbbebebbebbebebbebeebbebbbbbbbbbebeeebbbeebebbbeeebebbeebbbbbe
>Seq684
ebbbbbbbbbbbbbbbeeeeebeeeeeeeeebeebeeeebebbeeeebbebebbebeebeeeeebebbbbbbbeebbbbbeeebebebeebbbbbbeebe
>Seq685
eeeeebbeebeeebeebeebbeebbeebeeeebeeebeebbeebbebbeebeeebeebbebbeebebeeeebebbbbbeebebebeebeebebbeebeee
>Seq686
eeebebebebeeebbebeebbeeebbbbbeebeeebeebbbebebeeeebbbbbbbbbeebbebbebebbbbbbbbbbbbebbbebbbeebbebebeeee
>Seq687
eebeebbbebbbbbbebbbbbbebeebee
>Seq688
eeebebbbbbbbebbbbbbeebbebbbebbbbbbbbbbeebebbbebbebbbebbbbbbeeeeeebbbebebeeebebbbebbbbbbbbebbeebebeee
>Seq689
eebeebebbbbbbbbbbbbbbbbbbbeeeebbbbbbbbbbbbbbbbbbbbbbbbbbbeebbeeebebbeebeebbbbbbbbbbbbbbbbbbbbbbeeeee
>Seq690
eeebeeeeeebebbbbbebeeeeeebbbbbbbeeeeebbbbbbeebbbbbbebeebeebbbbbebbbbbebeeebbbbbebeeeeeeeeeeeeeeeeeee
>Seq691
eeeebbbebbbbbbbbebeeeeebbbbbebbbbbbbbbbeebeeebbebbeeeebbbbbbebbbeeeeebebbbbbbbbbbebeeeeebbbbbbbeeeee
>Seq692
eebeeeebeebbbbbbbbbebebbbbeebeebbeebbebbbeebbeeeeeebeebbeebbebbeebebebbbebbbbbbbbbbbbbeeeebeeeebeeee
>Seq693
eeeebbebbbebbbbebebbbbbbbbbbbbbbbbbe
>Seq694
eeeeeeebbbbbbbbbbbbbeebbeebbebbeebeeeebbbbbbbbeeebbebbbbbbbbbeebbeebbebbbebebeebbeeeebeebbebebbeeeee
>Seq695
eeebeebeeeebeebeeeebbbbebbeeeeebeeeebbbbbbbbbbbbbbbbbbebeebebebebbbbbbebbeeeeeeeebebbbebbbbbbbbbebee
>Seq696
eebbebbeebeebbeebeebeebbbbbbbbbbbbbbbbbebbeeebeeeebeeeebebeeeeeeeebeebeeebbebeeebbeebeebebbbbebbeeee
>Seq697
eebeeeeeeebbebbbeeeeebbbbbbbbbbbbbbbbbbbbbbbebbbbebbbbbbebbbbbbebbebbbebbeebeeebeeeebebbbeebeebeebee
>Seq698
ebbebebbbbbbbbeeebbeebebeeebebbbbbeeeeeeebeeebebbebbbebeebebbbbbbbbbbbbbbbbbeebbeebebeeeeebebebeebee
>Seq699
eeeeeeeeebbbeeeebeebbebbbbbbbbbbebebeeebebbbbbbbbbeebebbbbbbbbbbbeeeeeebeebebbbbbbbbebbbbbbbbbbbbeee
>Seq700
eebbbeebbeeebeeeebebbeeeebeebbeebbeeebeeebbebbebbbebbbbbbbbbbbeeebebeebeebbeebbeebeeeeeeebebbebbeeee
>Seq701
eeeeeeebebeebbbbbbeeebeeebeeebbbbbebbbbbbbbbbbbbeeeeebbbebbbbbbbbbbbbbbeeeeebebbebbbbbbebebbebbebeee
>Seq702
eeeebeeeeeebeebbebbbebbebbbbbbbbbbbbbbbbbbbbbeeebbbbbbeeebbeebbebbeebeeeebbebbebbeebeeebbeebbbbeeeee
>Seq703
eeeebeeeebbebeebbbbbbbbbbbebeeeebbbebbbebbeebbeebeeeeebeeeebbebbeeeeebebbbebbbebbeebebeeeeeeeebeeeee
>Seq704
eeebbbbbebbbbebebbbbbbbbbbbbbebbeebbebbeebbeeebbbbbbbbbbebbbebbebbbbbbebebbeeeebeebbeeeebeebebbeebee
>Seq705
eeebbebbbeebeeeeebebeebbbbbebeeebbebebbbebbeebbeebbebebeeeebbbbbbeeeebeebbeeeebeebebebeeeeeeeebebeee
>Seq706
eeeeeebebbbeebeeeebeeeeeeebebebeebebbbebbbebeeeeeeeeebeeeeeeebeebeeeebeebbeebbeebeebbeebeeebebeeeeee
>Seq707
eebbbbbbbbbebebbbbbbbbbbbbbbbbebbeebbbbbbebbebbbbbbbbbbbbbebbbebbeebebbbbbbbbbbbbbbbbbbbbbebbbebbeee
>Seq708
eeeeebeeeebebbbbbbbbbbbbbbbebbeeeebeebeeeebbeeeeeebeebbbebbbbbeeebeebeeebeeebeeebeebbeebbeebeeebeeee
>Seq709
eebeeeeeebbeebbebeeeebbbbebeeeeebbeebeeeeeebeee
>Seq710
eeeebeeeeeeebbebbeebbeeeeeebebeebeebeebbeebbeeeebeebeeebbbebbeeeeeeeeeeeeeeeeeeeeeeeeeeeeeeeeeeeeeee
>Seq711
eebbebbeeebeebeeeebeebeeeeebebeebbbbbbbbbbbbbbbbebeeeeeebbeebbbbbbbebbbbbbebbeeeeeebebebbbbbbbbbbbee
>Seq712
eeebbebbbeeebebbbbbbbbebebbeebbebbeebbeeebbbbbbbbbeebebeeeeeeeeebbbbeebbbbbbbbbbbbbbeebeeeeebbebbeee
>Seq713
eebbebbbbbbebbbbbbbebbebebebebbbbbbbbbbbbbbbbbbbbebbbbbbbbbbbeeeebebbebbbbbbbbbbbbbbbbbbbbbbbebbeeee
>Seq714
eebbebbeeebeebeeeebeebeeeeebebeebbbbbbbbbbbbbbbbebeeeeeebbeebbbbbbbebbbbbbebbeeeeeebebebbbbbbbbbbbee
>Seq715
eeebbbbbbbbbbeebeeeeeeeeeebbbbbbbbbbbbbbbbbbbeeeebebbbebbbbbbbbebbeebeeeebbebeebeeebebbeeeebbbbbbeee
>Seq716
ebbbebbeeeeeebeeeeeeebbbebbeebbebbeeebbebbbbbbbbbbeebeebeebbeebbebeebeebbebbeebbeebbeeeebbbbbebbeeee
>Seq717
eeeeebbeebebbbebeeeeebeebbbebeebbbbbbebeeebbbbbbebeeebebeeebebebeeeebeeebbbbbbbebeeebeeebbeebeebbeee
>Seq718
eeebeeeebebeebbeeeeebbbbebbbebeebbebbeeebeebbebebeebbebbeebbeebbeeebeebeebeebbeebbebeebebbeebbeeeeee
>Seq719
eeeebeebebbebbebbbbebbebebbbbebbebbbbbeebbeeeeeebeebbebbbbbbebeeeeeeebeebbebbeebbeebeeeeeebeebbeebee
>Seq720
eeeeeeeebeeeebeebeeebeeebeebeeebeeebeeeeebeebbbbbbbbbbebbeebeeebeeeeebbebbbebbeeeeeebeeeebeeeebeeeee
>Seq721
eebebbbebbbbebeeebeeeebbeebbebbeebbeebbeebeebbeebbeebeebebebeebebbeebeeebeebbebbebbbebbbbbbbeeeebeee
>Seq722
eeeeeeebbebbebbbeebeeebeeebeebbebbbbbbeebebbbebbbbbbbbebebebbbbbebbebbbbbbbbbbbbbbbbbbbbbbbbbbbbbbee
>Seq723
eeebeeebbeebbeebeebbeebbeebbeeebeeebebbbebeebebbbebeeeebbeebebbbbbbbbebeeeeeeebbebebbebeeeebbbebbeee
>Seq724
eeeebbbeeeeeeeebebeebbebeeeeeebbbbbbbbbbeebbeebbebbeeebeebebbbbbbbbbeeeebebebbbeebeebbebbbebebeebeee
>Seq725
ebebbbbebbbeeeeeebebbbeeebeebeebbeebbebbbbbbbeebeeebbbbbbbbbbeebbbbbbbbbbbbbbeebeeeeeeebbbeebbeebbee
>Seq726
eeeeeebeebeeebeebbbbbbbbbbbbbbbbbbbbbbbbbbbbbbbbbbbbbbbbbbbbbbeebeebbbbbbbbbbbbbbbbbbbbbbbbbbbbbebee
>Seq727
eeeeeeebeebebbeebbeebeebbeebbeebbebbbbbbebbbbeeebbbebbbbbbbbbbebbbebbeebbeebbeebeeeeebebebebbeebeeee
>Seq728
eeeebeebeeeeeeebeebbbebbeeebebebbeebeebeeebbbbbeeeeeeebbebbeebbebbeebebbebeebbbbbbebbeebbebbeebeeeee
>Seq729
eeebeebbebbeeeeebebbbbbbbbebeeeebeebbeebeebbbbbbbbbebbbebbeeebeeeeebbbeebeebbebbeeebeebbbbbbbeebeeee
>Seq730
eeeebeebeebeeebbeebbebbeebbebbeebeeebbbbbbbbbebbebebeebbbbbbbbbbeebbbbbbbbbebebbbebbeebbeebbebbeeeee
>Seq731
eeeebbbbbbbbebbebbbebbebbeeeebeebbbbbbbbbbbbebbeebeebebebbbbbbbbbbeeebeebeebbbbebbbbbbbbbeeeebbbebbe
>Seq732
eebebbeeeeeebbbbbbbbbbbbbbbbbbbbbbbbbbbbbbbbbbbbbbbbbbbbbbbbbbbbbbbbbbbbbbbbbbebbebbeeebbbbbbbbeebee
>Seq733
eebebebbebbbbbbbbbbbebbbbbbeebbeeeeeeeeebbbbbbbbbbebebbeeeeebebebebbebbeebbeebbeeeebeeebeeeebbebbeee
>Seq734
eeeeeeeeebeebbeeebebeebebebebeeeeeeebbbbbbbbbebeeeeeeebbebeeeebebeebeeeeebebbbbbbbeebbebeebeebebebee
>Seq735
eebeebebeebbbeeebbbbbbebeeebeebbbbbbbbbbeeeeebbbbbbbebbebbeebbbbbeeebbebbbebebeeeebeebbebbeebbeeeeee
>Seq736
eeeebebeeebeebeeebeeebebbbbbbbbbbbebebbbbbbbbeebbeebbeebbebbeebbeeeebbbbbbbbbbebbeebbbbbbbbeebebbeee
>Seq737
ebbbbbbbeebebbeebbbbbbbeebbbbbbbbbbbbbbbbbbbbbbbbbbbbebbeebbbbbbbbbbbbbbbbbbbbbbbbbbbbbbbbbbbbbeeeee
>Seq738
eebeebbbbebeeeebebebbbebebbbbbeeebbbebbbbebeebbbbbbbbbeebbeebeeeeebeeebbbbebbebbbbbbbeeeeebebbebbeee
>Seq739
eeeeebbeeeebebbeebeeeeeeeebbeebeebbeebbebbeebeeebebebeeebebbbbbbbeeeeeebbbebbbeebbebbeebbebbbbbbeeee
>Seq740
eeebbbebbebbeeeeeeeeebeeebbbeebeebbeebbeeeebebebbbebbeeeeeebeeeeeebbeebeebbebbbebbbbbbbebbeebeeebebe
>Seq741
ebebbbebbeebeebbeeeebeebeeebeebbebbeebbebbeeeebeebbebbeebbebbbebbbebbbeebeebbeebbebbeebeebbeebeeeeee
>Seq742
eeeeebeeebeebeebeeeee
>Seq743
eeeebeebeeebbbbbbbbbeebebeebebbebeeeeebebbeebbeebeeeebeeebebbbbeeeeebeebebbebbbbbbbbbbbbbbbeebbeeeee
>Seq744
eeebeeebeebeeeebeebeeebeebeebeebbeeeebeebeeebeee
>Seq745
eebbeebbebbbbebbbbbbbbbbbbebeeeeeeeeeebebbbbbbbbbbbbebbbebeeeebbbbbbbbbeebeebbeebebbeebbeebbeebbeebe
>Seq746
ebbbbbbbbbbbbbbbbbbbbbbbbbbebebbbbbbbbbbbbbbbbbebebebbeebbbbebebebeeebebbbbbbbbbbbbbbbbbbbbbbbbbbeee
>Seq747
eebbebbbbbbbbbebbbbbbbbbbbbbbbbebbeebebbbbbbbbbbbbbbbbbbbbbbbeebebebbbbbbbbebbbbbbbbbbbbeeeebeebeeee
>Seq748
eebeebeeebbeebbeebbebbeebeebbeebeebeebbbbebebbbbbbbeeeebebeebeebbeebbeebeeebebeeebebbbbbeeebeeebeeee
>Seq749
eeebbbbbbbbbeebeebbeebbbbbbbbbbbbbbbbbbbebbebeeeebbbbbbbebbeebbeeeebebbbbbbbbbbbbbbbbbeeebbbbeeeeeee
>Seq750
eeeebeeeebbeeebeebbbbbbbbbbbebeebbeebbbebbbbbbbbbeeebebbbebebbbbbbbbbbbbbbbbbbbebbebebbbebbeebbeebee
>Seq751
eeebeeebeebeebbbbbbbbeebeebbebbeebeebbebbbbbbbbbeeebebbbbbbbbeebebbbbbbbbbeebeebeebebeebbeebbeebbeee
>Seq752
eeeeeebebeebbebbeebeebbbbbbbeebebbbebbeeebbbbbbbbebbbbbbbeebbeebbeebeeeebbeebbebbeebeeeeebeeebbbbbee
>Seq753
eeeeeebbbbbbebbebbeeeeebeeeeeeebbebbeeeebeebbbeebbebbebbbbbbbbebbbebeebeeeeeeebeeebeebbeebbebbeebeee
>Seq754
eeeeebeeeeeebeeebeebbebbeebeebbeebbeebbeeebebbeebbeebbebbbebebebbbbbbeebbeebeeeebbeeeeebbebbeeebebee
>Seq755
eeebbbbbbbbbbbbbbeeebeee
>Seq756
eeebebebbebeeeeebbbbbbbbeebbeebbbbbbbbebebbbbbbeeeebebeebbeeeeeeebeebbeebbeebbeebebeeeeeeeeebbbbebee
>Seq757
eeebebbbbeebeebbeeeebebbbbebeeeebbbbbbbeeebbebbbebbeeeebebbebbeeeeebbbebeebeebbebebbebbeebbeebeeeeee
>Seq758
eebbbbbbebbbbbbebeeeeebbbbbbeebebbbbbbeebbeeeebebbebeebbebbbeebebeeebbeebbebbbbbbbbbbbbeebeeeeeeeeee
>Seq759
eeeeeeebbbbbeebebbbbebbbbbbbbbbbbbbebebbbebbbbbbbbbebbebbbbebbbbbeeebbbbbbbbbbbbbbbbbbbbbbebbeebeeee
>Seq760
eebbbebbeeeebeebeebbeebbeebbeebeeebeeeeeeebeebebbbbbebebbbbbbbbbbbbbeebeeebeeeebbeebbebbbebbeebbeeee
>Seq761
eeeebeebebebbbbbbbbebebbebbbeeeeeeeebbbebbeebeeeeebeebbbbbbebbbebbeeebeebbbbbbeebbebeebeebeebbeebeee
>Seq762
eeebbeeebbeebbeebeebbeeeebeeebeebebeeebbbbebbeebebbebebebbebbeeebbebeeeebeeeebebeeeebbbbbbeeebbebebe
>Seq763
eeebbbbbbbbbeeeeebbbbbbbbbeeeebbbebbebbeeeebbbbbbebeeeeeebbebbbbbbebebeebeebbebbeeebeeebbebeeeeeeeee
>Seq764
eeeeeebebeebeeee
>Seq765
eeeeebbbbbbbbbbebebbbebeebebbbeeeeeeeeebeebeebebeebbeeebebbbbbbbbbbeeeebbbbbbbbeeeebbeebbebeeebbeebe
>Seq766
ebebbebbbeeeebbbbbbbbbbbeeeebbeebbeebeeeeeebbbbbbeebbeeeebeeeebbebbeebbeebeeebeebbeebbeebeeeebeeeeee
>Seq767
eeeeeebeeebbbbbbbbbbbbebeeebbbbbbbeeebebebeeebebbbbbbbbbbbbbbbbebbeeeebbebbbeebeeebeebbebbbbeebeebee
>Seq768
eeeebbbeee
>Seq769
eeebebeeeeeebbbbbbbeeeeeebbebbebbeebbeebbbbbbbebbbebbbeebeeebeeebeeebeebebebebebbeeeeeebeebeeeeeeeee
>Seq770
eebebebbbbbbbbeeebeebbbbbbbbbbebbbbbbbbbbbbbebebeebbbbbbbbbbbbbbbeebbebbebebeeeeebeeeeebbbbbbbbbeeee
>Seq771
eeeebeeeeeeeeeeeeebeebeeeebbeeeeebeeeeeeebebbebbebbeebbebbeebeeeebeebeebeeebeebeeebeebbebbeebbeeeeee
>Seq772
eebbbbbbbbbbbbbebbebbeebbeeeeeeeebebbbbbbeee
>Seq773
eebbbbebbebbbeeeeeebbbbebbeebeeeeebebebeeeeeebbbbbeeeebbebebeeebbbbbbbbbeebebeeebeeebbbbebeeeebeebee
>Seq774
ebeebbeebeeebbebbbebbbeeeeebeebeeebeeeeeeeeeeeeeeeeeeeeeeeeeeeeeeeeeeeeeeeebebeeeeebeebbeeeeeeebbeee
>Seq775
eeeeeeeebeebbbbbbebbbeebeebbbebbbbbbbbbeebebbebbeebbebeebebebebbbbbbbbbbbbbbbbbbbbbbbeebeebebbebbeee
>Seq776
eebbebebbbbbbbbeeebeebbbbbbbbbbebbbbbbbbbbbbbebebeebbbbbbbbbbbbbbbeebbebbbebeeeeebebeeebbbbbbbebeeee
>Seq777
eeeeeebeeeebebbbebbeeeeeebeeebbeebbeebbebbeeeeee
>Seq778
eebebebbbbbbeeeeeeeeeeeeeeebeeeebeebebebbebebbeebbebbeebeebbeebeeebeebbeebeebbebbbeebbebeeeeeeeeeeee
>Seq779
eeeebbebebbbbbbebbbbbbbbbbbbbbeeebeebbebbebbeebbeebeebbbbbbbbbbbbbbbbbbbbbbbbbbbbbbbbbbbbbbbbbbebeee
>Seq780
eeeeeebeebbeebbebbeebeeeeeeebbeebeeeebeebbebeeebeebbeebbeebebbbebbbbbbbbbbbbbebeebeebeeebbeebbebeeee
>Seq781
eeebbbbebeeeeeeeebeeebbbbeebbeebeeeeebebebbbeeeeeeebebeebbbbbbbbbbbebebebbbbebbebbbeebeeebeebeeeeeee
>Seq782
eebbbbbbbbbeeeeeebbbbbbbbbbbbbbbbbebbbbbbbbbbebbbebbeebbebbbeeeeeebeebeebeeebebbbbeebeebbbbbebbeeeee
>Seq783
eeebeebbebbbbbebbbeeeebebeeebbbbbbbbbbbeebbebeebbeebeeeebbbbbbbbbbbeebbbbbbeeebeeebeebbeebeeebeeeeee
>Seq784
eeeebebbbbbbbbbbebebbbbbbbbeebbebeeeebbbbbbbbbbbbbbbbbbebbebbbbbbbbbbbbbbbebbebbbbbbbeebbbbbbbbbebee
>Seq785
eebbebbbbbebeeeebeebebebeebebbeebbebeeeeeebbbbbbbbebeeeeeebbeebbeebbeebbeebeeebeeeebeebeeebeebeeeeee
>Seq786
eebbebbeebbebbebbbebebeebebebeeeeeeeebebebbbebeeeebbbbbbbbbbbbbbbbbbbbbebbeeebebeebebbeeeeeeeeebeeee
>Seq787
eeeeeebeeebbeebbeeebeebbebbbbbbbebbbbbbbbbbbbbbeeebbbbbbeeeeebbeebbebbbebbebbbebbeeebeebeeebbeebeeee
>Seq788
eebebbbebbeebbeebbeebeebbbbbbbbbbbeebebebbbbbbbbbbeeeebbbebbeebbebbeeebebbebbbbeeeebebeeeeeebebbbbee
>Seq789
eeebeebebeeeebebbbbbbbebee
>Seq790
eebbbbbebbebbebbeeebebbebbeebebeeeeeebbbbbbbbeebebeebbbbbbbbebbeebeebbbbebbebebeeeeebeebbebbeeebeeee
>Seq791
eebebbbebbbebbbbbbbbbbbbbbbbbbbbbbebebebeeeebebbbbebbbebbbbbbbbbbbbbeebbbbebbeebeeebeeeebbeebbebebee
>Seq792
eeeeeebbbbbbeeebeebbebeebeebeebbebbeeeebbbbbbbeeeeeeeebeebbbbbbbbeebebeebebbbeeeeeebebbebbbbebbeebee
>Seq793
eeebeeebbeebbeeeeeebbbbbbbbbbebbeeebebbbbbbbbbbbebeebeeebbeeeeeeebebebbbbbbbbeebbebbeebbebbeebbebeee
>Seq794
eeebeebebebeebebeeeeeebbbbeeeeebbbbbbbbbbbeebbbbbbbbbbbbbbbeebbeebbebbeebbeebeebbebbeeeebbbbbbbeebee
>Seq795
eebebbbbbebbbebbbebeebeebeebeeeeebeeeebebbbbbbbbbbbbeebbeeeeeebebbbbbbbbbeeebbbeebeebeeeeebbbbbbbeee
>Seq796
eeebbeebbeeebbeebeeeeebbbbbbbbbbbbbebbbbbebeebebebbbbbebeeeebebebbeebbeebebeebbbbbbbeeebbbbbbbbbeeee
>Seq797
eeebebeeebbbbbeeeeeebbbebebbbebeeeebeeebeeebeebbebbbebbbeeeeeebeeeebeeebbeebbeebeebbeeeebeebbbbebbee
>Seq798
eeeeebbbbeeebbebbbebbeeeeeebbbbbbbbbbbeebbebbeebbebbeebbeeeeeebbbbbbbbbbebeebeebeebeebeeeebeeeebeeee
>Seq799
eebeeebbebbbeebbeeeeebebebeeeeeeebeebbbbbeeebeeebeeeebbeebeebbeebeeeeebeeebeeeeeeebeeebeebeeebbbbbee
>Seq800
eeeebeeebeebbeebebebebebebbeebbeebebbbbbbebbbebbbbbbbbbbbeebeeeeeeeebbebbeebeebbeeebbbebbebbebbeeeee
>Seq801
eeebbebeebebebbbbbebbbbbbbbbbeebbbbbbbbbebbbbbbbbeebebeebbebbeeeebbebeeebbbbbbbbeebbbbebeeebebbeeeee
>Seq802
eeebbbbeeebbbbbbbbeeeeeeeebbebbbbbbbbbbbbbbbbbbbbbbbbeeeeebbbbbbbbbbbebebeebebeeeeebebbeeeebeebeebee
>Seq803
ebbbbbbbbbbbeebeeeeebbbbbbbbbbbbbbbbbbbbbbbbbbbebbeeeeeebbeebbbbbbbbbbbbeeebbebbeebbeebbeeeeeeeeeeee
>Seq804
eebeebbeeeebeeeebeebbebbbebbbbbbebbbeeebeeebbbbbbbbeeebbbeeeeeebbeebbbbbbbbbeeeeebeeeeebeeeeeeeeeeee
>Seq805
eeebeebeeeeebbebbeeeeeebbbbbbeeeebbebbbbbbbbbbbbbbbeeeeebeebbeeebebebbebebbbbbbbeeeebebebeeebeeeebee
>Seq806
eeebbeeeebebbbbbbbeeebeebebebbeeeeebbbebebbbbbbeebbeebeebeebbeebeeebeeeebeebbbebeeeeeebeebbeebbeeeee
>Seq807
eebeebeebeebeeeebeebeeebebbbbbbbbbbeebebbbbeeebeebbeebbeebbebbeebbeebebbbbbbbbebeebbebbebbbbbeeeebee
>Seq808
eeeeebeebbeebbebbeebbebbbbbbbbebbbbbbbbbebeeeebeeebbbbbbebbbbbbbbbbeebbeeeeeeeebeebbebbeebbebbeebbee
>Seq809
eeeebeeebeebbbeeeeebebeeebebbbbbbbbbbbbbebbbbbbbeebeeeeeebebeebeebbeebbeebbeebebbeebeebbbeebeebeebee
>Seq810
eeeeeeeebebeeeeebebbbbbbbbbebeebbbbebbebbbeeebbbebbbbeeeeeeeebebbbbbbebebeebeebbeebeebeebeeeeebbbbee
>Seq811
eeeebbebbeeeebebbebbbebeebbbbbbbeeeebbbbbbbbbbeeeebbebbeeebbeebbebbebbbeeeeeebebbbbbbbbeeeebebbeebee
>Seq812
eeeeebeeebeeebbbbbbbbebbbebebbbbbbeebbeebeeebebbbbbbbebeebbeebebbbbbbbbbbeeeeeeeeebebbeeeebeebbeeebe
>Seq813
eeebebeeeeeeeeeebebebbbbbbbbebbbebbeeeebbebbebeeebbbbbeeebebebebbbbbbbbeeeebbbbbbbbbebbbbbbbbbebbeee
>Seq814
eeeeeeebeebeebebbebbbbbbebbeebbeebeebbbbbbbbbbbbbebebebbbbbbbbbeeeeeebebeeeeeeeeebbebbbbbbeebbeebeee
>Seq815
eeeeeebbebeeeeeeee
>Seq816
eeebeebbeebbeebebbbbbbbbbebbbebbebbbbbbbbbbbbbbbbbbbbbbbbbbbbbbbbbbbbbbbbbbbbbbbbbbbbbbbbbbbbbeeeeee
>Seq817
eeebbebbeeebeeebbbeeeeeeebbeebbebebbbebebeebbbbbbbbbbbbbbbbbbeebeebeeebebbebbeeebeebbebebebbeebeebee
>Seq818
eeebeebbeebbeebbbbbbbbbbeebbebeeeebbbbbbbbbbbbbbbbbbbbbbbbbbbbbbeeebbbbbbbbbeebebeebbebbeebbeebebeee
>Seq819
eeeeeeeeeebbbbbbbbbbbeebeeebbbebbbbbbbeeeebbebbbebeebeeeebeebbeebbeeeebeeebebbbeeeeebeebeeebeebbeebe
>Seq820
eebbbbbbbeebbbbbbbbbebbeebeebbebbbbbbbbbbbbbeebbbbbbeeebebeebbeebbeebeebebbbeebbebbbbbbebbeebbeebbee
>Seq821
eeeebeebeeebebbbbbbeeeebebeebbbbbbbeeeeeebbebeeebbeebebeebebbbeeeeeeebeeeeebbebebebeeeebeeebebbeebee
>Seq822
ebeebbeebeeebebeebbebbeebbeeeeebeeeeebbbbbbbbbbeeebbbbbbbbbebeebeebbeebbbbbbbeebebeebbbbbbbeeeeeeeee
>Seq823
eeeeee
>Seq824
eeeeebeeeeeeeeebeeeeeeeeebeebbebeeeeeeeeeeeeeebeeeeeeeeebeebeeeeeeeeeeeeebeebbebbbbbbbbbeebebeebeeee
>Seq825
eeeebeeeeeeebbebbbbbbbebebbbebbeebbebebebeeebeebebeeeebebebebbbebbebbeeebeeeebbbbbbbebebeebeebbeeeee
>Seq826
eebebebbbbbbbbbebbbbebbbbbbbbbbbbebeeeeebbebbbbbbbbbbbebbbbbeeeebbbbebbbbbbbbebbebbbebeeeeeeeebeeeee
>Seq827
eebbebbebbbbbbbbbbbbbebbbbbbbbbbbebbbeebebbbbbbebbbbbbbbebebeebebbbbbbbbbeeebebbbebeebbbbbbbbbbbbbee
>Seq828
eebbebeebbebbbeebebebbbbbebbebbbbbbeeebbbbbbebeebbbbbbbbeebeeeebbeeeeeeeeeebeeebebebeebeebbebeebeeee
>Seq829
eeeeebbebbeeeebeebbbeeeeeebebbeebeeebeeeeeeeeebbebbbebbeeeeeeeeeeebbbbbbeeeeeebeebeebeebbebbeebeeeee
>Seq830
eeeebeeebeeeeeebbbebebeeebebbebbbeebbbbbbbbbbeeeeeebbbebbbebeeebbeebbbbbbbbebeebebeebebbeebbeebeeeee
>Seq831
eebbbeebeebeebeeeeebbbbbbbbbbebeeeeeeebbbbebbeebbeeebebbbbbbbbbeeebbeebbebbbbbbbbbbbebeebeebbeebeeee
>Seq832
eebbbbbbbbbeeeeeeebebbbbeeeebeebebeebeeebbbbbbbbbbbbbbbbbbeeeebeebbeebbebbbebbeebbebeebbbbbbbbbbeeee
>Seq833
eeebbeeeeebbebeeebebbbbbbbbbbbbbbbbbbbbbbeeebbebbbbbbbbbbbbbbbbbeebeeeeeeebbbbbebbebbebeeebbebbbeeee
>Seq834
eeeeebeeebeebbeeeebeeeebeebbeebbeeeebebebeebeebbeeebeebeeeeeeeebbeebbeebbebbeebbebbebbbeeeeeeeeeeeee
>Seq835
eebeebbeeeeeebbbebeeeeeeebbeeeeee
>Seq836
eeebeeebbbbbbebeeeeebeeeeeeeebeebeeeebeebebebbebebbeebbebbeebeebbeebeeebeebbeebeebbebbbeebbebeeeeeee
>Seq837
eeee
>Seq838
eebeeeeeebebeeebbeebbebbeeeeebeebbeebebeebeeeebbbbbbebbeeeeeeeebebeebbeebeebeeebeebeeebeebbeebeeeeee
>Seq839
eeeeebbeeeebbbbbbbbbbbbbbbbbbbbbbbbebeeeebbbbbbbbbbbbbbbbbbbbbbbbbbbbbbbbbbbbbbbbbbbbbbbbbbbbeeeeeee
>Seq840
eeeeeeeebeebbeebbebbbbbbbebebeeeebbbbbebeeeeebebbbbeebbeebeebeebbeebeeebeebeeebeeebeebeebeebbeebebee
>Seq841
eeebeebeeeeebbbbbbbbbbeebbbbbbbbbbbbbbbebbebbbebbeebebbbbbbbbbbebbeebbebbbebeeeeeeeebeebebebeebeeeee
>Seq842
ebbbbbbbbbebbeeeebeeeeeebeebbbbbbebbeeeeeeeeeeebebebebebeebbeebbeebbbbbebbebeebeebeebebbbbebbbbeeeee
>Seq843
eeebbbbbeebbbbbbbeebbebbeebbebbbbbbbbbbbbebebbbbbbbbbbbbeebeebbeeeebebbeebbbbbbbbbbbbbbbbbeebbbbbbee
>Seq844
eebebbebbbbbebbeebbebbeebbebeebbbbbbeebebbeebeebeeeebbbeeebeebbebbeeeebebebeebeebbeebeebbeebebeeebee
>Seq845
eeebeebbbebbebbeeeebbbbbbbbebebebbbebbebbeeeebbbbbbbbeebbebeebbbbbbbbbbeebebbbbbbbbbbbbbbbbbbeebbeee
>Seq846
eeeeebbeebeeeebebeeeeebbbbbbbbbbbbbbbbbeeebbeebbeebebebbbbbbebeeeebbbeeeebebebbebeeeebbeebbeebeeeeee
>Seq847
ebeebbebbbbbbeeeeebbbbbbbbebebbeebbebbbebbeeeebebbebbeebbbebbbbebeebeeebebeeebebeebbeebbebbeebbeeeee
>Seq848
eeeebbeeeebebebbbbbbbbeeeebebbebeebbbeebbeebebebeebbbbbbebebbebbeebebebbbbbbeeeeeeeebbebbeebeebbebbe
>Seq849
ebbbbbbbbbbbbbbbbbbbbbbbbbbbbbbbbbbbbbbbbbbbbbbbbbbbbbebbbbbbbbbbbbbbbbbbbbbbbbbbbbbeeeeeeeeeebeeeee
>Seq850
eeeeebeebbeebbeebeeebeeebebebbbeebeebbbbbbbbbbbbbbeebbeebbbbbbbbbbebbbebbebbbbeebbbbebbeebbeebbbbebe
>Seq851
eeeebeeeeeeeeeeeeebeeeeeeebeeeeebeebeeeeeeeeeeeeeeeeeeeebeeeeeeeeeeeebeebeeeeeeeeeeeeeeeeebeeebeeeee
>Seq852
eebbebbeebbbbbbeeeeebeeeeebbebbbbbbbbbbbbeeeeeebbeebeebbbebebbbbbbbbbbbbeebbbbbbbeeeeeebeebeeeebeeee
>Seq853
ebebebbeebebbbbbbbbbbbeebbbbbebebbbbebbebebbbbbbbbeeeebebeebbbbbbbbbbebeebebeebeebeebeeeeebbebeeeeee
>Seq854
eeeebeebebbebeebeeeebbbbbbbebeeeeeeeebebebbbebbbebeeeebbbbbbbbbbbbeeeeeeebebebeeeeeebebbebebeebebeee
>Seq855
eebebebbbbbbbbbbbebebbbbbbbbbbbbeeeeeeeeeeebbeebbeeebebeebbebbeebbbeebbeebeebeebbeebbbeebbebbeebbeee
>Seq856
eeeeeeeeeeeeeeeebebeebeebbbbbbeeebbbbbeebeebbeebbeebbebbeebbebbeebbbeebeeebbbbbebeebbeebeeebeeebeeee
>Seq857
eeeeebeebeebbbebbebbebbeebbeebbebbeeebebbeebebebebbebebebeebeeebeeeeeebbebeebebeebebbebeebbbbbbbbeee
>Seq858
eeeeeeebbebbbbbbbbeebbeeeeebbbebbeebeeeeebeeeeeeebebeeebbbebbbebbebbbebbbbbbbbebbbebbebbeebbebbeebee
>Seq859
eebeeebeebeeebeebeeebeebebbbbebeeebbeeeebbbbbbeebeebeeebeebbbbbbebeeebbbbbbbeeebbebeebbbeebeebebebee
>Seq860
eeeebbbeeeebbbbeebbeebeeeeeeeeeebbebbeeeebeeebebbbbbbbebeeeeeebeeebebeebebbeeebebebebeeeebebebebbeee
>Seq861
eeebbbbbbeeebbbbbbbebeebbbeee
>Seq862
eebbeebebeebebeebebeeeeebeebeebebbbeebbbbbbbeeebeebbbbbeeeeebebbbbbbebbbbbbbbbebeebeebebebbeeebebeee
>Seq863
eeeeeeebeebebeeeeeebbebbeebbebbeeebeeebbebbbebbeebeeeebbebbbebbeebbeebbebbeebbeeeeeeeeeeeeeeeeebeeee
>Seq864
eeeeeeeeeebeebeeebbbbebbeebbbbbbbbbebebeeeeebeebebbbbbebbbeeebeebbbebebbbeeeeeeebeebbeeeebebebebbbee
>Seq865
eebebbbbbebbbbebbebbbbbbbbbbbbbbbbbeeebebbebbbebbbebbeeebebebebbbebbeebbebeeebeeebbbbbbbbbbbbbbeeeee
>Seq866
eeebeeeebbebebbbbbbbbbbbbbbeeebebbbbbbbbeee
>Seq867
eeeeeebebebebebeebbeeeebebbbbbbeebebbebbeebeeeebebbbbebeebbeebeeebeeebeebeebebeebeeebeebeeeeeeeebeee
>Seq868
eeeeebebbbeeeebebeebebeeeebeeebeeeebeebeeebeebeeebeebbeebeeeeeebeeeeeebeebeeebeebeebbeebeebeebbeeeee
>Seq869
eeebeebbbbbbbbbbbbbbeeeeeebeeee
>Seq870
ebbbbbbebebeebbebbeeeebeebeebeebbeebbebbbbbbeeeeeeeeeeeeeeebbebbeebebeeebbeebbeebeeebebeebbeebbeebee
>Seq871
eebbeebbebbeebebbbbbbbbbbbbeeebbbbbebbeeebeebbbebebeeeeeebeeeeeebeebbebebbeeeeebbebbeeeeebeebeeeeeee
>Seq872
eeeeebbebbbbbbbbbbbbbbbbbbbbbbbbbbbbebbbbbbbbbbbbebbbbebbbbbbeeeeebbbbbbebbbbebbbbbbeeebebbbbbbbbeee
>Seq873
eebbeebeeeeebeebeeebbebbeebbebbbbbeeeeeebbeeeeeeeeeeebeebbeebeebeeeeebeebeebbeebeeeebebebeeeebebeeee
>Seq874
ebebebebebbbbbbbbbbbbbbbebbbbbbebbbebbbbbbebebbbbebbbbebbbbbbeebbebbbbbbbbbbbbbbbbbbbbbbbbbbbbbbbbee
>Seq875
eebebbbbbbbbbbbbbbbbbebbebbeebbeeeebbbbbbbbbbbbbbbbbbbbbbbeeeebbeebebeebbeeebbeebbebebebbeeeeebbbeee
>Seq876
eeeebebbbbbbbbbbbbbbbbbbbbbbbbbbbbbbbbbbbbbeebebbbbbbbbbbbbbbbbbbbbbbbbbbbebbbbbbbbbbbbbbbbbbbbeeeee
>Seq877
eeeeebeebbbebeebeeeebbbbbbbebbeebbbbbbeebbeeeebbeebbbbbbeeebebebbbbbebebbbbbbebbeeebbebbbbbbbbeeeeee
>Seq878
eeeeebeebebbbbebebbbbeebbbbbbbebbbeeeeeeeeebbbbbbbbbbbbeeeeeeebeebebeeeeeeebbeebeebbeebeeeeeebeeeeee
>Seq879
eeeeeeeeee
>Seq880
eeeee
>Seq881
eeeebbeeeeee
>Seq882
eeebeebeeeebeebeebbeebeeeeeeeeeebebbeebbeebbebbeeeebbbbbeebbbbebbbebbebbeeebeebbeebeebbeebeeebeeeeee
>Seq883
eebbebbeeebeebeeeebeebeeebeeebebbbbbbbbbbbbbbbbbebeeeeeebbebbbbbbbbebbbbeeebbeeeeeebebebbbbbbbbbbbee
>Seq884
eebeebbbbbbbbbeeeebeeebeeeeeebeeeeeeeebebebeebebebeeebebebbbeeeebeeeeebebeebbebbeebbeebeebbeeeebeeee
>Seq885
eeeeeeeebebbbbbebeebbbebeeebeebebeeebeeebeeeeeeeeebbebbebbeeebebeebeebeeebebebbbbbbbbbbebbbbbbbebeee
>Seq886
eeeebbebbebbeebbeebeeee
>Seq887
eeebebeeebebbbbbbeeeeeebeebbbbbebbbbbbbbbbbbbebbebebeebbebbeebbeebebbebbbeeeebbeebbebbeeeeeeebeeeeee
>Seq888
eeebbbbebeeeeeeeeeeeeeeebbebbbeeeeeeeeeee
>Seq889
e
>Seq890
eebbbebbbebbbbbbbebeebbbbbbbbbbbbbbeebbeebbeebebbbbebbeeebeeeeeeeeebeeeebebbbbbbbbebbbbbbebbeebbeebe
>Seq891
eeebbbbebeebebbbbbbbeeebbbbbbbbbbbbeebbbbbbbbbbebbbebbeebbeebbeebbebbbbbbbbebbeeebeeebeebbeeebeebeee
>Seq892
eeeebeeebebbbbbeeebbeebbeebeebeebbeebebeebebebeeeeeeeeeeeeeeeeeebeeeebeebeeebbeebeeeeeeeeeeeebebebee
>Seq893
eeeeeeebeeeebebebebebeeebeebeebbbbebebbbbbbeeeebbbebbebbbbbebbbebbeeeeeebeeebeeeeeeeeeeeeeeeeeeeeeee
>Seq894
eeeebbbeebbeeebebbbebbebebeeeebeebbebbeeeeeeeeeebbebebebbbebebebbeebbebbebbbbbbbbbebbebbeebbeebeebee
>Seq895
eeeeebbeebbebbeeebeebbbbbbbbeebbbbbbbbbbbbbeebeeebbebebebebbbebbbebeeeeeebbeebbeebbebbbbbbbeebbeebee
>Seq896
eeeebbbebbbbbebeeeebbbbbbeeeeeebbbbbebeebebbbbbbbbeeeebebeebbeebeebebeebbbbbebbbbbbbebbeebebbeebeeee
>Seq897
eeeeeeebbbbbbbbbbebbebbbbbbbbbbebbbbbeebbeeeeebeebbbbbbbbbbbbeeebbbbbbebbbebeeeeeeeebbebbeebeeeeeeee
>Seq898
ebbbbbbbbbbeebbeeeeeeebeeebeeebeebbbbbbbbbbbbbbbbebeeeeeebebbbbbbbbebbbbebebbeeeeeebebebbbbbbbbbbbee
>Seq899
eeebbbbbbbbbbeebbeebeeeebeeeeebebbbbbbbbbbbbbbbbbeeeeeeeebbbbbbbbbbebbbbbeebbeeeeeebebebbbbbbbbbbbee
>Seq900
eeeebbeebbbbbbbbbbebeeebbbbbbebbbebbbbbbbbebbeebebebebbbbbbbbbebbebebeebeebeeeeeebebebebbbebbbebeeee
>Seq901
eeeeeeeebeeebeebeeebbbbebbebbbbbbbbbbebebeeeebeebebbbbbebbbeeebbebbbbbbbeeeeeeeebeebbeeeebebbbebbbee
>Seq902
eebbbbbbbbbbbbebbbeebbebbeeeeebbbbbbbbbbbbbbbbbbbbbbbbbebbbbbbbbbbebbbbbbbeeebbbbbbeeebeeebbebbbeeee
>Seq903
eeebeebeeebeeeeebbeebee
>Seq904
eeeebeebbeebeeeeeebeebbbbbbeeebbbbbeeebeebbeebeebbebbebeeeeebeeebbeebbeebbeeeeebeeeeeeebbebeeeeeeeee
>Seq905
eebeebbbebbeeeebebeebbebeebbbbbbebbeeeebbbbbbbeeeebeebbeebbeebbeeebebbbbbbbbbbbbbbbeeeeeeeebeebeebee
>Seq906
eeebeeeebbeebbbbbbbbbbbbbbbbbbbbbbebebbbbbbbbbbbbbbbbbbbbbbeebbeeeeebbbbbbbbbbbbbbbbbbbbbbbbbbbeeeee
>Seq907
eeeeeebbbbebebebeeebebeebeebbeeebeeebebbbbbbeeebbbbbbeeeeebbbbbbebbbbbeebbbbbbbbbbebbbbbbbbbbbebbeee
>Seq908
eebbbebeebbeebbbbbbbbbbbbbbbbebeeeebbbbbbebbbbbeeeeebbbbbbbbbbbbbbbbbbbbbbbbbbbebbbebeebebbbbbbbbeee
>Seq909
eeebeeeebbeeeebeebbebbeebbbeeeebebebbbbbbbbbbbbbbbbbbbebbbbbbbbebbbbbbebbeeeeeebebebebebbbbbbbbbbbee
>Seq910
eeebbbbbbbbbbeeeebbbeeebbeebeeee
>Seq911
eeebbeebeebebbbbbbbbbeebebeebbebbeeeebebbbbbbbbebeeebbbbbbbebbeeeebebbbbbeebbbebebebbeeebbbebbeebeee
>Seq912
eeebeeeebbbbbbbbbeebbebeebbbebeeebbeebbebebeeeebbbbbbbbbeebeeebbeeebebbbebbbeeebbbbbbbebbbeeeeeeeeee
>Seq913
ebebbbbbbbbbbbbbbbbbbbbbbbebbbbbbbbbbebbeeeebbbebbeebeeeeeeeeeeebeeeeeebbbbbbbbebbeebeebeebbeebeeeee
>Seq914
eebbbbbeeeebeebbebbbbbebbbbbbebbbebbebbbebbeebbeeebbbbbbbbebbbbbbbbbeeeebeebbbbbebbbeeeeebbeebbebbee
>Seq915
eeeeebbeebeebbeebbbbbbbbbbbbbbeeeeeebeeeeeeeeeeeebbebbbbeebeebbeebbeebeebbeebeeebeebeebbeebbeebbeeee
>Seq916
eebebebeebeeeebeebebbbbbebeeeeebbeeebeeeeebbbbbbebeeeeeeeeeeeebbbebbeeebbbbbbbbbbbbbeebbeebeebbeebee
>Seq917
eebbbbeeeebbbbbbbbbbbbbeebbbbbbbeebebebeebeebbbbbbbeebebbebbbbbbebbeebeebbbbbbbebbbbbbbbbbbbbbbbbeee
>Seq918
eebbbbbbbbbbebebbbbbbbbbbbbbbbbbbbbbbbbbbbbbbebbbbbebebeeebbbbbbbbbebbebbbeebebeeeeebbbbbebebbeebeee
>Seq919
eebbebbbbbbbbbbeeeebeeeeeebebbbbbbbbbeebbbbbbbeebebeebeebebebbbebbebbebebebeebbeebeeeebbbbbbbebbeebe
>Seq920
eeeeeeebeeebbeebbeebeebbbbbbbeeeebeebbebbeebbeebebeeeebbbbbbbeeeeebeebbeebbebbeeebbebbbbbbbbbbeeeeee
>Seq921
ebbbbbbeebeeeeeebbebebeeebeeeebbeebbebbbebbbeeebebbbbebeeebbebbbbbeebebebbeeeebbbeebeebbbbbbbbbeeebe
>Seq922
bbbbbbbbbbbbbbbebbebebbbbbbbbbbbbbbbbbbbbbbbbbbbbbbebeeeeeebbebbbbbbbbbebebbbbbbbbbeebeeeeeeeeebeeee
>Seq923
eeeeeeeebebeeeebeebbbeeeeeebbbbbbbbbbebebeeeebbbbbbbbebebeeeeeebeeebeebbbebbbbbbbebeebeeeeeeebeebbee
>Seq924
eeeebbbbebbbebbbeeeeeeeebeebbbbbbeebbbbbbbbbebeeeebbeeeeeeeeeeebebbebbeebbeeeeebeebeeeeeeeebbbbbbbee
>Seq925
eeebebbeebebeeeebbbbbbbbbbbeebbbebbbbbbbbbeebbbbbbbbbbebbeebeebbbeebebbbbbbbbbbbbbbbbbbbbebbeebeeebe
>Seq926
eeebeeeeebeebbebbeeebbebbbbbbbbbbebbeeeeeeebebbeeeeeeeeebbbbbeeeeeebbebbbebbeebeeeeebeebbeebbeeebeee
>Seq927
eeebbbbbbbbbbbbbbbbebeeebebbbeeeebebbbbbbbbbbbbbbeebebeeebebbbbbeeeeeebebeebbeebebbbbbbbbebeeebebebe
>Seq928
eeebbbbbbbbbbbbbbbbbbbbbbbebbbbbbeeebbebbbbbbbbbbbbbbbbebebbbbbbbbbbbbbbbbbbbbbbbbbebbbebbeebbeeeeee
>Seq929
eeebbeeebbeebbeebeebeeeeeeeebbebbbbbbbbbbbbbbbbebeebebbbbbbbbbbbbbbbbbbbbbbbbbbbeeeeeeeebbbbbbbbbbee
>Seq930
ebbbbbbbebeeeeeebbeeebeebbeebbebbeebbeebebebeebbbbbbbbeebeebeebbebbeebbeeeeebbbbbbbeebeeebebbbbbbbee
>Seq931
ee
>Seq932
eeebbbbbbbbbbbbbbbbbbbbbbbbebbbbbbebeebebbebbebbbbbbbbbbbbbbbbbbbbbbeebeebbbeeeeeeebbbbbbbeeeeeeebee
>Seq933
eeebebebeeeebbbbbbbbbbbbebbbbbbbbbbbbbebebebbeebebebeebeeebeeeebeebbeebeeebbeebeeebeeebeeeeebbbbbbee
>Seq934
eeebeebbeebeeeeeebbebbeebeeebebeebbebbbbbbeeeeebbbbbbbbbbbbbbbeebeeebeebbeeebebbebbbebeeeeeebbebeeee
>Seq935
eeeeebbeebbeebeeebbbbbbbbeeeebebeebbeebeeebebbbbbbbbebbbeebeeebeebbbbebbbbbbbbbbbbbbbbbbbbbbeeeeebee
>Seq936
eeeeeebbbbbbbbbebeebbbbbbbbbbbbbbbbbbbbbbbbbbbbbbbbbeeebeeebbbbbbbbeeebbbbbbebeebbeebbebbeebeeeeeeee
>Seq937
eeebbeebeeeeeeebbbbbbbbbbebbeebbeebbbbbbbeebeeebbbbbbbbbbbeebbeeeebeeeebeebbeeeebeebeeeebeebbebbeeee
>Seq938
eebbebeeebbeeeebbbeebbeebbeebeeebebebbbbbbbbbbbeebeeebebbbbbbbbbbeeeeeebeebebeeebeebbeebbebbbebbbeee
>Seq939
eeebbbebeeebeeebeeeeeebbebbbbbbbbbbeebebeeeebeeebebbbbebebeebbbeebeebbeebbeebeeebbbbbbebbeeebeebbeee
>Seq940
eeebeeebbebebebeeebeebbebbbebbbbbbbbbbbbbbbbebbbbbbebbbeeebeebbeeeeeeeebbbbbbbbebbeebeeeeeeeeeebbeee
>Seq941
eeeebbbbbbbbbbbbbbbbbbbbbbbeeeeeebbbbbbbbbbbbbbbbbbbbbbbbbebbbbbbbbbbbbbbbbbbbbbbbbbbbbbbbeeeeeeeeee
>Seq942
eeeeeeeeeeebbbeeeeeebbbbbebbeebeebbbbbbbbbbbbbbbbbbbbbbbebbbbbbeebeeeeeeeebbbbbbbbbebeebebebebbeebee
>Seq943
eeebbbbbbbbbbbbbbbbbbbbbbeebbbbbbbbbbbebbbbbbebbbbbeebbeebeebebbeeeebbebbbebeebebeebeeeeebbeebbebbee
>Seq944
eeeeebeeeeeebeeebeeebbebbeebbeeeeebbbbebeeebbbbbbbebeeebbbbbeeeeebbebeebbbbbbbeeeeeeeeeeeeeeeeebeebe
>Seq945
eeebebeebebbeeeeebeebbbbbbbbbebbeebeeeebbbbbebebbbbbebeebbbbbbbbbbbebbebbbebbbebbeebebbbbbbbeeeebeee
>Seq946
eebeeeebebbbebbeebbebbeebbeeebebbbbebbbbbbbbbbbbbbeebbbbebbbbbbbbbbebbeebbebbbebbeebebebbeeeeeeeeeee
>Seq947
eeeebeeebbbbbbbbbbbbbbbbbebbbbbbbbeebbeeeebeebbeebebbbbbbebbebbbebbeeeebebbbbebbbbbbeeeebeebbeebbeee
>Seq948
eeebeebebeeeeeeeeeeeeeeeeebbeebeebbbeebebeeeebeeebebbebbebebebbbbbbbbbeebebebeeeebeebebbeebbebbeeebe
>Seq949
eeeeeeeebeebeebbeebbebbbebeeeebbebeeebbebbeeeeeeeeeeeeeeeeebeebeebbeebeebbeebbeebeeebeeebeeeeeeeeeee
>Seq950
eeeeebeeebeeeeebbeeeebebbbebbeebbeebeeebeeebeebbebbeebbeeeebbeebbeebeeebeebeeebeeeeebbeebeeebeebeeee
>Seq951
eeebeebbeebeeebeeebeebbeebbeebeebeebbeebeeebbbbbbbbbbbbbeebeeeeebeeeeeebbebbeebeeebebebbbbbbebeeeeee
>Seq952
eeeeeeeeebeebbebebbeebeeebeebbeebbeebbeebbeebeeebeeebeeeeeebeebeeeeeeebeebeebeebbeeebeebeebeeebeeeee
>Seq953
eeeee
>Seq954
eeebebbbbbbbbbeebeeeeeebbebbbebbeebbbbbbbbbbbbbbbbbbbbbbbbeeeebbebbbbbbbbbbebbbebbbbbbbbbbbbbeeeeeee
>Seq955
eeebbbeebebebeeebbbbbebebbeeeebbbbeebbeeeebbbbbbbbbeeeeebbbebbeeebeebbbebeebeeebbbbbbbbbbbeebbeebeee
>Seq956
eeebeebbebbbeebbebbeebeebbeebeebeebeeebeebbebbbbbeebbbbbbbbbebebbebbbbbbebbeebbebbebbeebbeebbeebeeee
>Seq957
eeebeeeeeeeeeeebeeebbeeeebeebbebbeebeeeebeebeeebeebbebeebbeebbeebbbbbeeeebeebbeebbeebbebbeebbebeebee
>Seq958
eeebeebeeebeeebeeeeeeeeeebbbbbbbebeeeeeeeeeeeeeeeeeeeeeeeeebeeeeeebbeebeeeeeebeeeeeeebebbbbebbbbbeee
>Seq959
eebebbbebbebbbebbeebbebbeeeebbbbbbbbbbbbeebebeeeeebbbbbbebbbbbbbeeebebeeebebbbbbbbbbebbebeebeebeeeee
>Seq960
eeeeeee
>Seq961
eeeebbeebbebbeebbeebeebeebbebbbbbbbbbbbbbeeeeeebbbebbeebbeebbbbbbbbbbbbbbbbbbbeeebbeebbebbeebbeebeee
>Seq962
eeeebbbbbeebebebeebeeeebbebbeebbeeeeeebbbbbeeebbbbbbbbeebeeeeeeeeeebbeebbeebeeebbeebbbebbeebbebbeeee
>Seq963
eeebbbbbbbbbbebeeeeebeeeeebbbbbbebeebeeebeeeeeeeebeeeeeeeebeebeeeeeebeebeeeebbebeeeeeeebbeebbeebeeee
>Seq964
eebeeeeeebbbebbeebbeeebeeeeeeeeeeeeebbbbbbbbbbebeebeeebbbbebbebeebebbebbbebeebebeebeeeeebebbebbbeeee
>Seq965
eebbbbbbbbbbbbbbbbbbbbbbbebbebebbebbbbbbeebbeeeeeebbbbbbbbbbbbbbebbeeeeeeeeeeeeeeeeebbeeeebbebbbbbbe
>Seq966
eeebebebebbbbbbbbbbbbbbbbbbbbbbbbbeebbebbbeebeebbeebeebbeebbebbeebbeebeebbeebbebbeeeebeeeeeeeeeeebee
>Seq967
eeeebbeebbbbbbbbbbbbbbbbbbbbbbbbbbbbbbbbbbbbbbbbebbeeebbbbbbbebbeebbeebbeebbbbbbeebeeeeebbbebbbbbeee
>Seq968
eebbbbbbbeeebeebbebbeebbeebeebbeeeebbbbbeebbebbbbbbbbbbbeeeeebbebbbebbeebbeebeeeebebebbebbbbbeeeeeee
>Seq969
eeebeeebeebbeeebbbbbeebbeebbbebeeee
>Seq970
eebbebbbbbbbebbbbebbbeebeebeeebeebeebbeeeebeeebbbbbbbbbbbeebbbbbbbbbbbbbbbbbbbbbbbbbbbeebebbbbbbbeee
>Seq971
eeeeeeeeeebbbbbbbbbeeeeebbbbbbeeeebeeebbbbbbbeebebbbebebebbbbbbeeebbebbeeebebbbbebbbebbeeebeebbeeeee
>Seq972
eeeebbbbbbbebbbebbebeee
>Seq973
ebeebbeebbeebebebbebeeeebbbbbbbebebebbbbebbeebbeebbbbbbeeeeebeebeeebeeeebbbbebbbbbbbeebebebbeebbeeee
>Seq974
eeeeeeebeebebeebeeeeeeebebbbbbbbbbbbbbeeeeebeeeebebbbbbbebeeebeebbebbebeeeebeeebbbbbebbebeeeeeeeeeee
>Seq975
eeeeebbeebeeebeebbbebbeebbebbbbbbbbbebbbebbbeebbeebeeebeeeeeebeeebeeeebeeeeebebbbeeeebebeebebbbbbbee
>Seq976
eebebebeeebeebbeeeebbebbebebbeeebbbbbbbebeeeebebeeebebbbeeebeeebbeebbebbeeebeebeeeeeebbbbbeeeebebeee
>Seq977
eeeeebbeeebebeeebeeee
>Seq978
eeebebbbbbbbbeeee
>Seq979
eeeeeeeeeebeebbebbeebeebbbebbeebeeeeeeebbbbbbebeebeebeebbbbbbbbbbbebbbbeebbbbbbeeeeeebbeeeebeeeeeeee
>Seq980
eeebbeeeeeeebebbebbebbeebbebbebeeeeeeebbbbbbbbbbbbbbbeeeebbbbbbebbebeebebbebbbbbeeeebeebbebbeebbeeee
>Seq981
eeeeeebeebbeebeeeeeeeeebeebeeeeeeeeebbebbeeeeeebeebbeebeeeeebeebbeeebeebeeeebeeeeeeeeebeeeeeeebeeeee
>Seq982
eeeeeeebeebebeebeeeeeeebebbbbbbbbbbbbbeeeeebeeeebebbbbbbebeeebeebbebbebeeeebeeebbbbbebbebeeeeeeeeeee
>Seq983
ebeebbeebbeebebebbebeeeebbbbbbbebebebbbbebbeebbeebbbbbbeeeeebeebeeebeeeebbbbebbbbbbbeebebebbeebbeeee
>Seq984
eeeeeeebbeeeeebeeebeeebbeebeebbeeebeeee
>Seq985
eebebbeebeebbeebebbbbbbebeebeebeeeeebbebbeebeeebbbebbebbbbbbebbbebbeeebebeebebeebbebbbebbebbeebbeeee
>Seq986
eeeeee
>Seq987
eeebbbbbbbbbeeeeeeeeebbebeeebeeeebeebeeeeebeebbeebbeebebbbbbbeeeeeebeebbeebeeeeeeeeeebbbbebeebbeeeee
>Seq988
eebbeebeeeebebbeeeeeeebbeebeebbebbeebbebbeebbeebeebbeebeeeeebebbeeeeeeebebbeebeeebeeeeeeeeeeeeebebee
>Seq989
eeeebbbbbbbeeeebeeeebebeeeeebeebbeebbeebeebbebbeeeeeebeeeeebeebbeebeeebeebeebbeebeebebeebbbbbbbbeeee
>Seq990
eeeeeeeeeebbeebbebbbebbeebbeeeeeeeeeeeebeebeebbeebbeeeeeeeeeeeeebeebebeeeeeeeebbbbbbbbbbbbeeeeeeeeee
>Seq991
eeeeebbeebbeebbebbeeeeeeeeeebebbbeeeeeeeeebbebbbbebbeebeeeebbbbbbbbebebbebeeebbbeeeebbeebebebeeeeeee
>Seq992
ebeebbeebbeebebebbebebbebbbbbbbebebebbbbebbeebeeebbbbbbeebbeebeeebeeeebbbebbbbbbbeebeeebbeebbeebeeee
>Seq993
eeebeebbebbeeeeeeeebeeebebbbbbbbbbbbbebebbebebeebebeeebbbbbbeeeeeebbbbbbebbeeebeebbebbbbbbebbbeebeee
>Seq994
eebbbbbbbbbbbbbbbebeebbbbbbebbebbbebbbbbbbbbeeeebbeebbebbeebbeebeebbebeeebebeeeeeeeeeeebbeebbeebeeee
>Seq995
eeeeeeebbeeeebeeebbebbeebbeebeeebbbbbbbbbbbbeebbebbeebbbbbbbbbbbbbebbebbeebbeebbebbeeeebeebeebbeeeee
>Seq996
eeebeebbeebbebbeebeeeebeeeebeebeeebeeebbeebeebeebbebbbebbeeeebeebbebeeebeebeeeebbebbeebbeeeeebebbbee
>Seq997
ebeeebebbbbbbbbbbbebbbebbebbeeeebeebeebbeebbebbebbbbbbbbbbbbbbbeebebbeeeebbbbbbebeeebbeebeebbeebebee
>Seq998
eeebbbbbbbbbebbeebbeebbeeebebbbbbbbbbebebbeebeeeeebbeebbeebebeebbebebbbebbbbbbbeebbebbbbbbbbbebbbbbe
>Seq999
ebeebbbbbeebeebbebbeebbbbbbbbebbbebbbebbeebbbbbbbbbbbbbbbbbbbbbbbbbbbbbbebbbbbbbbbbbbbbbbbeebbbbbeee
>Seq1000
eeebbbbbbbbbbbbbeebbbbbbbbbbbbbbbbbbbbbbbbeeeebbbbeebbebbbbbbbbbbbbbbbebebbbbbbbbbbbbbbbbbbebbbeebee
>Seq1001
eeebbbbbbbbbbbbbbbbbbbbeebbeeeeebeebebebebbbbbbbbbbbbbbbbbbbbbbbeebbbbbbbbbbbbbbbbbbbbbeeeeeeeeeeeee
>Seq1002
eeebbbbbbbbbbbbbbbbbbbbbbeeeeeebebeeeeebebbbbeee
>Seq1003
eeeeeeeeebeebebeebeeebeeebebeeebebbbbbebeeebebeebebeebbbbbebeeeebeebeebeebbeebeeeeeebbbbbbeeeebbbbbe
>Seq1004
eeeeeeebeebebeebbeebbebbeeeebebbbbbbbbbbbbbebbebbeebbebbbebbebebeebbbebeeeeebebebeebbbbbbbbbbbbeeeee
>Seq1005
eebeeeeeeebbebbeebebbbbbbeeeebebeebbbbebeeeeeebeeeeebbbbbeebbebbbbebbeebeebebbeebebbbebbbeebeebebeee
>Seq1006
eeeeeeeebbbbbbbbbbbbbeebbeeebeebebbeebbebbebeeebeeebbeeebbbbbbbbbbbbbbbbbbbbbbbeebeeebbeeeeeeeebeeee
>Seq1007
eeeebbbebeebebbbbbbebeeebeebbbbbbebeebbbbbbbebbeebebbebbbbbbbbbbbbbbebbbbbbbbbbbebeeeebeebbbbbbbeeee
>Seq1008
eebeeeeebeeeeeebbbebebebbebbbeeebebbbbeeebebebeeebeeeeebebeeeebeebeeeeebbbbbbbebebeeeeebeeebeebbeeee
>Seq1009
eeeebeeeebbebeeeeeeebbbbeebbebbeebbebbeeeebebebbeebbebeeebeebeebbeebeebbeebbeeeeeeeeebeeeebbbbbbbbee
>Seq1010
eebeebebebbbbbbbbbbbbbbbbbbbbebbeebbebbeeeeebebbebbbeebeebebbbbeeebbebebbeeebebbebeeeebbeebeebbeebee
>Seq1011
eeeeeeeebbbbbbbbbbebbeebebbeebebeeeebbbebbeeebbbbbbbbebbebbebebeebeebbeebbeeeebebeebbbbbbbebeebeeeee
>Seq1012
eeebeeeeeebbbbbbbbbeeeeeebeeeebbbbeeeeebbbebbbeeebebebebbbeeebbbbeeeebeebeeeebeebeeeebebeebeeebeeeee
>Seq1013
eeeeebbbbbbbbeeeeebebbebeebebeebbeeeebbeebeebeebbbbbbbebbbbbbbbebbbbbebbeeebeebbeebbbebbbebbeebbeeee
>Seq1014
eeeeeeeeeeeeeeeebebbbebebebebebeebebebeebbebbbbbbbbbeebbeeebbbbbbeebbbeebbbbbeeebbbbbbbbbeeeebbeebee
>Seq1015
eeeebebebbbbeeebebeebbebeebbbbbbbeebeeebbbbbbeeeebbbbeebeeeebbbebbebbeeeeeebeebbeebeeebeeebeebeeeeee
>Seq1016
eeeeeebeebbeeeeeeeebeebeeeebeeebeeeebbebbeebbeebeeebebbbbbbbeeebbbebbbebbebeeebbbebbeebbeebbeebeeeee
>Seq1017
eeeeebbeebebebbbebbeeeeeebbebbbebbeebeebebeebebeebeeebeebbebbbbbebbeebbeebbeebbeeebebeebeeeebeeeeeee
>Seq1018
eeebeeeeeeeebbeebbebbeebbeebebebbeebeeeebbeebbeebebbeebebbeeebebbeebbeebbeebeeeebeeeeeebeebbeebbeebe
>Seq1019
eeeeeeebebbbbbbbebeeebbeebbeebeebebebbbbbbbbbbeebbebbbbbbeeebbbbbbbeeeebeeebeebebeebbebbbebbeeeeeeee
>Seq1020
eeeeeeeebeebbbbbbebebebebeebbebbbebbeebeeeeeeebeebbbbbbbbbbbbeeeebeeeebebbbeebeebbbbbbbbbbeebbbeeeee
>Seq1021
eeebbeebbeebeeebebeebbebbbebbeeeebbebbbbbbbbbbbbbbbbbbebbeeeeeebeebbbbbbbbbbbbeeebbbbbbbbbbbbeeebeee
>Seq1022
eebebbbbbbbbbbbbbbbbbbbbbbbebbbbbbbbbbbbbbbebbebbbbbbbbebbbbbbbbebbebbbbbbbebbeebeebeebbeebeebebeeee
>Seq1023
eebeebbbbbeebeebbbbbbbeeeeeeeeeeeeeeeeebebbbbbbeeebbbbbbbebbebbbbbbbbbbbbbbbbbbbbbbbbbbbbbbbbeeeeeee
>Seq1024
eeeebebeee
>Seq1025
eeeeeeebeebbeebeeeeebeebbeebebbeebbebbeeebbebbbeebbbbbbbbbbebbeebbeebeebebebbbbbebeeeeeeebbbbbbbebee
>Seq1026
ebbbebeeeebbbbbbbebbbbbbbbbbeeeeebbbbbbbbeebbbbbebeeebbbbebbeebbebebbebbbbbbbbbbbbbbbbeebbeebeebbeee
>Seq1027
eebebeeeebebeeeeeebebeeebbebbebbbebeeebbbbebbbeebbebebeeeebbbbbbbbbbbeebeeeeeeebbbbbbbbbbbbeeeeeeeee
>Seq1028
eeebeeeebbbbbbbbbeebeebbeeeebebbbbbbbbbbbbbbbbbbbebbeebbebbbebeeebbbbbbbbbbbbbbbbbbbbebbbbbbebeeeeee
>Seq1029
eeeebbbbbbbbbbeeeeeeeebbeebbeebeebbeeebeebbeeebbbbbeebeeeebbebbbebbbebbeeeeebeeebebbeeebbeebbeeeeeee
>Seq1030
eeebeebbeebbebbeeeeebeeebbbbbbbeebebebeeeebbeebeeeebebebeeeeebeeebeebeeeebebebeeeeeeebebebbeebebbbee
>Seq1031
eeebbeebeeebeeeebeebebeebebeeeebbbbbbbebbbeebbeebeebeeebbebbeeeeebbebeebebeeeeeeebbebbebbbeebbeeeeee
>Seq1032
eeeebbbebebeebbebeebbbbbbbbbbeeebeeeeebbbbbeebbbbebebebbeebeeebeebeeebebbbbbeebeebeeebbbbbbbbeebeeee
>Seq1033
eeebbeeeeee
>Seq1034
eebbbbbbbeeebebbebbeebebbeeebbeebebbeebbebbeebebbbbbbbbbbbbbbbbbbeeebeebbeebeeebeebebbbbebeeeebebeee
>Seq1035
eebeebebeebbbbbbbbbbbbbbbbbbeebebbbbbbbebeeeeebebeeeebbbbeeeeebeebeebeeeeeebebbeebeeeebeeeebbbbbbeee
>Seq1036
eeeebbebbbbebbbbbbebbbbbeebbbbeebbbbbbbbbbbbbbbbbbbebbbebebbebbbebbbebbeebbeeeebbebbebeeeeeeeebeebee
>Seq1037
eeeebbeeeeebbbbbbbbbbbebeebbebbebbbbbbbbbbebbbbbebbbbbbeebeebbbbbbeebeebeebeebbbeeebebbbeeeeebebeeee
>Seq1038
eeeeeebbbbbeeebbbbbebbbbbbbbbbbbbbbbbbbbbbbeeeeebbbbbbbbbbbbbbbbbbbebebebeebbeeebbeebbeeebeebbebbbee
>Seq1039
eeeeeeeeeebbbbbbbbbbebbbebbbebebebebbbbbbbbeebebebeeebebbbbbbbbeebbbbeeeeeeeebbbbbeeebeebbbbbbbbbeee
>Seq1040
eebeebbeeebeeeeebbbbbbbbbbbbbbbbbbebeeeebeebbbbebbbbebbbbbbbebeeebebbbebeebeeeeebbbbbbebbbbbbbbbeeee
>Seq1041
ebbbbbbbbebbbbbbbbbbbbbbbbbbbbbbbbbbbbbbbbbbbbbbbbbbbbbbbbbbbeebbbbbbebbebbbbbebebbebbbbbbbbbbeeeeee
>Seq1042
eebeebeebebbbbbbbbbbeebbeebbeebebbbbbbbbbeebebbbbbbbbbbbbeeeebbebbeebbeeeeebeebbeebbeebeeeebeeeebeee
>Seq1043
eeebbeebbeebbebbebbeebbbebbbbbbbbbeebeebebbbebbbbbbeeeeebbbbbbbbbbbbbbbbbbbeebbbbbeebbeebebeebeeeebe
>Seq1044
eeebeebeebeeeeeeeeeeeeeeeeebebebeebbeebbebbeebeebeeeeebeebbeeebeeeeeeeeeeeeeeeeebbeebbeeeeeeeeeeeeee
>Seq1045
ebbbbbbbbbbbbbbbbbbbbebeebeeebebbbbbbbbbbbbbbbbebbbbbbbbbbbbbbbbbbbbbbbbbeeeeeeeeeeeeeeeeeeeeeeeeeee
>Seq1046
eeeeeeebbbbbbbbbbbbbbbbbeeeebeeeeeebbbbbbeebebebbbbbbbbbbbbebbbbbbbbbbbbbeebbebbeebbeeebbbbbbbbbbbbe
>Seq1047
eeeebbbbeebbeebebebbebbeeebeebeeeeebebbbbbbbbebeebbebbeebbeeebbbbbbbbeebeebbebeeeebbeeeeeebbbebeeeee
>Seq1048
eeeeeee
>Seq1049
eeeebbebbeebbeebbebbbbbbbeebeebbebbbebbebbbbbbeebeeebbbeeebbbbbbbbbbbbbbbbeeeebbbbbbeeebebbbeeeeeeee
>Seq1050
eeeeebebbbbbbbbbbbbbbbbbbeebeebbbbbbebbeebebebbbbbbbbbbbbbbbbbbbbbebbbbbbbebbbbbbebbbbebbbbbbbbbbbee
>Seq1051
ebebbebeebeebbeebeeeeebbbbbbbbbbbebebbebbeebeeeeebeebbbbbbbbeeeeeeebebbebebebbbbeebeeebbbebbebbbeeee
>Seq1052
eeebeebebebbbeeebebbbbeebeeebbbbbbbbbbbbbbebbebbeebbeebbbbbbbbeebbeebbebbeebbebbeeeeeebbbbbbbeeeeeee
>Seq1053
eeebbeebeebbbebbeeeeeebbeebbeebbebbeebbeebbeebeebbeebeebbeebbeebbeeeebeeeebeebbeebeeeeebeeebeebeeeee
>Seq1054
eeebbeeebeebeeee
>Seq1055
ebbbbbbbeebebbebeeeebbbbbbbbbbbbbbbebebeebeebebebebbbeeeeeeeebbbbbeebbbbbbbbbebbbeeebbbbbbebbbeeeeee
>Seq1056
eeebebbbbbbbbbebbbbeeebebbbebbebbeebbeebeebbbbbbbbbbbbbbbbbbbbbbbbbbbbbbbbbbbbbbbbbbbbbbbbbbeebebeee
>Seq1057
eeeeeeeebbbebebeeeeebbeebbeebeeeee
>Seq1058
eebbbbebbeeebbeebbeeebbeeebebebeeeeeeebbbbbbbebbbbbbebbbeeeebebbbbbbeebbebbeebebebebeeeeeebeebeeeeee
>Seq1059
eebeebbeebebebeeeeeebebeeebebeeebebeebeebbbbbbbbbbeeeeeeebeebebeeeebeeebbbeeeeebbbbbbbeeeebbbbbbbeee
>Seq1060
eeebeebbeebbebbbbbbbebbebbbbbbbbeebbbbbbbbebebbeebbbbbbbbbebbeebbebbbbbbeebbeeeeebebbeeeebeeebeeebee
>Seq1061
eeebbbbbebbebbbeebebbbbbbbbbbbbbbbbbbbbbbbbbbbbbbeebebeeebbebbebbbeebeebbbbbbbbeeebbbbbbbbbebeeeeeee
>Seq1062
eeeeeeeeeebeeeebbbbbbebebeebbbbbbbbeeeeeeeebbbbeeeeeeebeeeeeeeeeebbeebbebeeebbeebeebbbbbbeeeeeeeeeee
>Seq1063
eeeebbbbbbeeebbbeebeebbebbbebbeeeeeeebbbbbbbbbebbbebbeebbeeeebbeebebbbbebeeebbbbeebbbebbebbbeeeeeeee
>Seq1064
ebbeeeebebeeeeeeebebbbbbbeeeeeebbbbbbbbeeebeeebbbbbbbbbebeebeebbbbbbeebbeebeebbeeeebebbebeebbebbeeee
>Seq1065
eeeeeeebebebbbebbebbbebbbebeeeeebbeebeebeebeebbbbbbeebeebeeebeeeeeebbebbbebbbebbbbbbebbeebbeebeeeeee
>Seq1066
eebbeebeeebebebeeeebebeeebebbbbbbbbbbeebebbbbbebbebbeeebbebbbebbeebeeebbbbbbbbbbbbbeebebbbbbeebebeee
>Seq1067
eebbbbbbbbbbbbbbeeebeebbbbbbbbbbebbbbebbbbbbbbebebeebbbbbbbbbbbbbbbeeebebeeeebeeebeeeeebbbbbbbebeeee
>Seq1068
eeeebbeebbbbbbbbbbbbbbeeeebbeeeebbeebebbeebbeebeeeeebbbbbbbbbbbebebeeebbebeebebbebbebbbbbbbbbbbbbbee
>Seq1069
eebbbbbbbbbeebebeebbbbbbbbbebbebbbbbbbbebbebeeeebbebeebbbbbbbbbbbebbbbbbeebebebbbebbbbbbbbbbeebebeee
>Seq1070
eeebebbebbbbbbbbebbbebbbeeeeebbbbbbbbbbbeeeeeeeeebbbebeebbeebbeebbebbeeeebebeebeebebebeebbbbbbbbbeee
>Seq1071
eebebebeeebbbeebbbbbbbebeeeebeebbbbbbeebeeeeebbbbbbbbbbeeebbeeebbbbbbeebeeeeebeebeebbebbeebbeebeebbe
>Seq1072
eeebbeebbeebeeeeeebbbbbbbbeebbeebbeebeeebbeeebbbbbbbbbbbbbbbbbebbbbeebbeebebeebbeebebbbeebbeebeebbee
>Seq1073
eeeeeeeebbbbbbbbbbbebbbbbbbbbbeebebeeebebbbbbbeeeebbeeeebbbebebeebebebbeebeeebebeeebebeebebbbbeebbee
>Seq1074
eeebeebbebbeeeeeeebeeebeeeeeeeeeeeeeeeebebbeebbebbbeebebbbbbbbbbbebbbbbbbebbeebbeeebbbeeeeeeebebbeee
>Seq1075
eeeeebbbbbbbbbbbbbbbbbbbbbbbbbbbbbbbbebbbbbbbbbbbbbbbbbbbebebbbbbbeeeeeeebbbbbbbbbbbbbbbbbbbbeeeeeee
>Seq1076
eeeeeeeeeebebebbebeeeeebeeeeebbbeeeeeebeeeeeeebbebbbbbebbbebbebbbebbbbbbbbbbbbebbeeeeeebbeebbeebbeee
>Seq1077
eeebbbbbebbeebbbbbbbbbbbeeee
>Seq1078
eebbebbeeeeebbebbebbebebbbebbeeeeeeeebbbbbbeeeebbbbeeebbbbbbbbbbebebeeeeeeebeeeebebbebebeebebbbbbeee
>Seq1079
eeeeeeebeebebeebeeeeeeebebbbbbbbbbbbbbeeeeebeeeebebbbbbbebeeebeebbebbebeeeebeeebbbbbebbebeeeeeeeeeee
>Seq1080
ebeebbeebbeebebebbebeeeebbbbbbbebebebbbbebbeebbeebbbbbbeeeeebeebeeebeeeebbbbebbbbbbbeebebebbeebbeeee
>Seq1081
eebeebbbbbbebbbebbeeeebebbebeee
>Seq1082
eeeebbeebbebeebebbbbbbbbbeeeeebeeebeebbebbeebbebeeeebbbbbbbbbeebeebeeebeebbebbeebbebeeeebbeebbebbeee
>Seq1083
eeebeebebbbebbeebbebbbbbbbeeebbbebbebbebbbeebebbbbbbbeeebbeebbebebbbbbbbbbbbeeebbeeeebeebeebbeebeeee
>Seq1084
eeeeeeebebbbbbbbbbbbbeebbbbebeebbbbbbbbeebebebbbeeebbeebeeeeeeeeeebeeeeebbbbebbbbbbeebeebeebbbbbbeee
>Seq1085
eeeebebbbeeeebebebeeeebebbbebeeeeebbebbbebbbbbbeeeeebbbbbebbbbbbebbeebbebbeebbeebeebeeeebeebebbeeeee
>Seq1086
ebbbbbeebbbbbbbbebeebeebeeebbbbbebeeeeeebbbbbbebbeebebbbbbbbbeebbebbeebbeeeeeeebbbbbbbeeeebebebbbbee
>Seq1087
eeeebebbeebbebbbebbbbbbbbbbbbbbbebbbbbbbbbbbebbebbeebebbebbeeeeebeebbeebbbbbbbbebbbbbbbbbbbeeebeeeee
>Seq1088
eebbebbeeebebbbbbbbeeeeebebebbbbbbbbbeebbbbbbbbbebbbebbebbeeeebebebbbbebeebbebbeebbeeebebbbbbbbeeeee
>Seq1089
eebbbbbbbbeeebbbbbbbbbbbebeeebeeebbeebbebbbbbbbebbeebeeebbbbbbeebbbbbbebbbeebbebbbbbbbbeebbbbbebbeee
>Seq1090
eebbbbeeeebbbbbbbbbbbbbbbbbbbbeebebbbbbbbbeeebbbbbbbbbbbbbbbbebbbbbbeebebbbbbbbbbbbbbebeebbebbeeeeee
>Seq1091
eeeeeebebebbbbbeebebeebeeebbbbbbbbebeeeebbbebbbebeeebbbbbebbbbeeebbeebeeeeebbebbbebbbbbebbbbbbbbbbee
>Seq1092
eeeebebbbbbeeeeeebeeebeebeeeebbbbbbbebbbeebeeebbbbbbbbbbbbbbeebebebbeebbeeebeeebeeebbeebbebbeebbeebe
>Seq1093
eeeeeeeeeeeeebebebbebebeeeebeebeebbbbbbeebbeeeeeeebebebebbebbbbbbeebebeeebbebbeeeeeeeeeeeebeeeeeeeee
>Seq1094
eeeebeeebeebeebbbbeeeeeeeeebbbbebbbbbbbbbebeebbbbbbbbbebeebbbbbebbeebbeebeebbeebebeeeeeebbebebbebbbe
>Seq1095
ebbbbbbbbeeebebeeeebbebbebbbbbbbbbbbbbeeeeebebeeeeeeeebbeebbebbebbeebbeeeeeebbeebbeebeebbeebeebbeeee
>Seq1096
eeebbeeeebbbbbbbbbbbbbeeebebeebbebbbeebbebbeeebeeebeeeeeeebeebbeebeebbeebeeeebeebbebebbbebbeebbeebbe
>Seq1097
eebbbbbbbbbebebebebeebeebbebbeeebeebeebebbbebebbbbbbbbbbbbbbeebeebbebbbebeeebbbbbebbebeebbbbbbebebee
>Seq1098
eeebbeebbeebeebbeebeebbeebebebeebeeebeebbeeeeeeeeeeeeeeeeebeeeebeebbeebbeebeebbeebebeebbebbebbeebeee
>Seq1099
eeeeeeebeebbebbbebbbbbbebbeebbeebbeeeeeeebeebeeeeeebeeeeeeebeebeebbeebeebbeeebeeeeeebbeebeebeeebeeee
>Seq1100
eeeeebeebbeebbeebeebbeeeeeeeeeebbbbbbbebeebbbeeeeeeeebebbbbbbbbbbeeeeebbbebbbbeebeeeebbbbbeeeeeeeeee
>Seq1101
eeebbeebbeeeeeebbbbbbbbbbeeeeeeebeeebeebbebbbbbbebeeeebbbbbbbbbbbbbebeebbeebeebbeebbeeeeeeebeeeeeeee
>Seq1102
eeeeebbbbbbbbbbbbbbbbebebebeebbebebbbbbbbbbbbebbeebbeeebbebbeeeebebeeeeebbebbbbbbbeeeeebebbbbebeeeee
>Seq1103
eebeebebebeebeeeebebeebbeebbeebbeebeebeeeeebbeebbebbeeebeeeeebebeebbbbbbebbebbebbbebbebbeebbebbbebee
>Seq1104
eeebeebbeeebebebbbbebeeeeeeeebeebbeeebeebbeebbebbeebeeeeeebbbbbbbbbebbbbbbeebbeeeeeebeeeeebebebbeeee
>Seq1105
eebeeeeeeeeeebbebbebbbeebbebeeeeeebebeeeeebeebeeeebbeeeebeeebbeebeeeeebeeeebbeebeebbbbebbeebbeebbeee
>Seq1106
eeeeebbebbeebeebbeeebeee
>Seq1107
eeebeebebeebbbbbbebeeeeebebebeebeeeebebbbbbbbbeeebebebebbbbbebbeebbeeebeeeeebbbbbbbbeeeeeeebbbbbbeee
>Seq1108
eeeeebebbbbbbbbbbbbbeeeebeebbebbeebebbbeebebbbbbbbbbbebbeeeebeebbeebbebbeebbeebeebeebeebeeeeeeeeeeee
>Seq1109
eeeeebeeebeebbeebbeebeeeebebbbbbbbbeebeeebbeebbeebbebbbebbeeeebeeebbebeeeeeeebebeeeeeebeeebbebbbebee
>Seq1110
eeeeebbebbeebbbbbeeeeeeebbbbbbbbbbbbbbbebbbebbeebeebbbebbeebeebbbbbeeeeebbbbbbbbbbbeebbbebeebbbebbee
>Seq1111
eeeeeeeeeeebbbebbbbbbebbeeebebbbebeeebebbbbbbeeeebebebbeebeeeebeebbeebbeebeebebbebeeeeebebebebeeeeee
>Seq1112
eeeeeeeeeeeeeeee
>Seq1113
eeebeeebebebbeeeeeeeeeeeeebbbbbeeeeebbbeeeebebeebbebbeebeeebeeeeebbbbbbeebebeebbebbeebeebebeebbbbbee
>Seq1114
eeeeebeeebebbbbbbbbbbbbbbbbbbbbbbbbbbbbbebeebbbbbbbbbbbbbbbbbbbbbbbbbbbbbbbbbbbeebeebeebbeebbeebeeee
>Seq1115
eeeeeebebbbbebbbbbbbbbebbebebeeeeeeebbbbbebbbebeeeebbbbbebbbbbeeebeeeeebbeebeebbeebeeeeebbbebbeebeee
>Seq1116
eeeebeebbebbebbbbeebeeebeebbeebeebeebbeebbbbbbbbbbbeeebbbbbebbebbbbbbebebeebbebbbbbbbbbeebbeebeebeee
>Seq1117
eebebeeeeeeeeeebebebebeeeebbeebbeebbbbbbbbbbbebbbbbbbbbbbbbeebbeebeebbeebebebbeebbeebbebbbebbebbeeee
>Seq1118
eeeeeebbeebeebeebbebeeeeebebeebbbbbbbbbebbbeebebeebeebbeebbebbeeeeeebbeebeeeeebeeebeeebeebbeebeeebee
>Seq1119
eeeebeeeeeeebebeeeebebeeeeebeeebbbeeebeebbeeeeeeebbbbbebebebbeebeeeebbbbbbbbbbbeeeeeeeebbeebeeebeeee
>Seq1120
eeeebeeebeebbeebeebbeebeebbeebeeebeebbeebeeebeebbeebbebbeebbeebbeebeeebbeebbeebeeeeebebebeebbebbeeee
>Seq1121
eebbebeeeeeeebeeeebbeebbeebeeeeeebbeebeeebbeebebeeeeeeeebeeebeebbeebeeeeebeeebbeeebeebeeebeeebeeeeee
>Seq1122
eebbbeeeebebbbebeebeebbbebbbebbeebeeeeeeeeeeebbeeebebbbeebbebbbebbbebbebebebeeeebbbbbeeebbbebbbeebee
>Seq1123
ebeebbeebeeebbeebebebbbbbbbbebeebbeebbeebeeebeeebbeebbeeeebbbbbebbbbbbbeeeebbbbbbeebebbebbbebbeebbee
>Seq1124
eeebeebeebbbbbbbbbbbbeebbbbebebebeebbeebbeebbeebebbebbbebbbbbbeeeebbbbbeeeebbbbeebbbbeebebbbeeebbeee
>Seq1125
eeeebbebeebeebbbbbbebeebbbbbbeeebebbebbbbeeeeeeeebebbbbeeebbbbbbeebbbbbeebbeeeeeebebeebbebeebeeeeeee
>Seq1126
eeebbebbbbebbbebbbbbbebbeebeeeeebbeebeebeeeebbebbbbbbbbbbbbbbebbbbbbeeebbeebbebbeebbeebebebbbebbeeee
>Seq1127
eeeebeeeeeebbebbbebbebeebeebbebbbebbeebeeebeebbebbbebbeebbebbeebbebbeebbeebeebbeebbeebeebebebeeeebee
>Seq1128
eeebbbbebebeebe
>Seq1129
eeebbbeeebebebebbeeeeebebbeebbeebbbbbbbbbeebeeeeeeeeeebbebeeeeebebbeebeeeebeeeeeebeeeeebeeebeeebbeee
>Seq1130
eeebbbbbebbbeeeeebeebbbbbbeebeebeeebeeeeeeebeebeeeeeeebeeebeeebbbebbeeebeeeeebebebbebbbebeeeeeeeeeee
>Seq1131
eeebeeebebebebebeeeeeebbbbbebbbbbbeeeebeeebbbbebeeeeebbbbbbeebbeebeebebeeebebbebbbbbbbeeeeeeeebeeeee
>Seq1132
eebbbbbbebbbbbbbbbbbbbbeebbeeeebbeebbbeebbbebbbbbbbbebbeebeebebbebbbbbebeebeebbeeebbeebbeebeebbeebee
>Seq1133
eebeeeeebeeebebeeeebbbbbbbebebeeeeeebeebeebeebbebbbbbbebbeebbeeebbbbbbbbbbbbbbeebebeeeebbbeebbebbeee
>Seq1134
eeebbebbeebbeebbeebeebeeebeeeeeebeeebbbbbbbbeeeebeebbbeebebbeebebebbbbebeebebbebbbbbeeeeeebbbbbbeeee
>Seq1135
eebebbebbebebeeebeebeeee
>Seq1136
eeeeeebeebeeeeeebbeebebbbebbbeebeeeeebbeebbeebbbeeeeeebebbbebbebbeebeebbeebeeeeebeebbeebeeeeeebbeebe
>Seq1137
eeebeebeebeeebeebbbebbeebbbbbebeebeeeebbeebeebbeebeeeebeeebeeeebbeebeeebbeebeeebeebeeebeebeeebeebeee
>Seq1138
eebbbbbbbbbbbbbeebebebeeebbeebebeeeeebbbbbbbbbeeebeebbbbbbbbbbbbbeeeebbbbbbeeeebbebeeeeebeebbeebeeee
>Seq1139
eeebebbbbbbbeebbbbbbbbbebbeebbeebbebbeeeebbbbbebeebebeebbebbeebbeeeeebeeebeebbeebeeeebeebbeebbeebbee
>Seq1140
eebbbbbbbbbbbebbeeebeebeeeeebebeebbbbbbbbbbbbbbbbeeeeeeeebeebbbbbbbbbbbbbbebbeeeeeebebbbbbbbbbbbbbee
>Seq1141
eeeeebbeebeeeebeeeeeeeeebebbbbbbbbbbbbbbbbbebeeeeeebeeeebbbebbbbbbbbbbbbebebbeeeeeebebebbbbbbbbbbbee
>Seq1142
ebebbebbbbbbbbbbbbbbbbbbebbbeeebebebbbebbbebbebbbebbeeebeeebeeebbbeebbbbebbeebbeeebbebbbebbeebbeebee
>Seq1143
eeeebeebbeebbebbbbbebeeeebebbbbbbbbbbbeebeebbebeebeeeebbbbbbebbbebebbbebbeebbbeeeeeeebbbeebeebbbbbee
>Seq1144
eebbeebeeeeeebbbbbbbbeeeeeeebbbbbbbbeebeebbeeeeeebeebbbbbbbbbbbbbbbbbbeeeeeebeebbeebbeebebeebbbebbee
>Seq1145
eebbeebeebebeebbbbbbbbbbbeebbebbbbbbbbbeeeeeebebbbbbbeeebebeebebbeeeebbbbbbbbeebeebbeebbeebbeebeeebe
>Seq1146
eeebbbbbbbbbebbbbbbbbbbbbbbbbebebbebbbbbbbbbbbbbbbbbbbbbbbbebbebbbeebeebebbbbbbbbbbbbbbbbbbeebbeebee
>Seq1147
eeeeeebeeeeebbebbbbebbeebeebbeeeeeeee
>Seq1148
eebeeeeeebebebeeeeeebbebbbbbbbbebebebbeebebebeeeeeeebbeeeeebbbbebbbbbbbbbbeeebbbebbbebbeebbebbbeebee
>Seq1149
eebbeeebbbbbbbbbbbbbbbbbbbbbbbbebbebbeeeebeebeebeebbbebbbbbbbbbbbbebebbbbebbbbeeeeeeeeeebebbbebeeeee
>Seq1150
eeeebeebbeeeebeeeebebbbbbeebbbebbbbbbbbbbbbbbbbbbbbbbebbbbbbbebbeebbeebeeebeeeeebeeeeeebebbbebbeeeee
>Seq1151
eeeeebbbbbbbbbbbbbbbbbbbebbebbbebbbbbbbbbbbbbbbebbebbebebebebbebbbbeebeeeeeebebeebebbeebbbebbbbbbeee
>Seq1152
eebbbbbebbeeeeeebeebbbbbbbbeebeeebeeeeeeeebeebeeebbeebbebbbbbeeeeeeeebbbbbbbbbbbbbbeeebebebeebebeeee
>Seq1153
eeeeebebeeeebbbbbbbbbbbebbbbbbbbbbbbbbbebbbbbbbbbbbbbebbeebbbebbeebbbbbbbbbbbbbbbbbbbebbeebbeebeeeee
>Seq1154
eebeeeeebbbbbbbbbbebbbbebbbbbbbbbbebbbbbbbbbbbbbebbebbbebbeeeeeeebbbbbbbbbbbbbbbbbbbbebbeebbeebeeeee
>Seq1155
ebbebbbbebebbbbbbbbbebbeebbeebbebbeebbeeebbbbbbbbbbbbbeebbbbbbbbbebebbbeeeeeebbeeeeeebbeebbeebeebeee
>Seq1156
eeeeebbebbeeeebebbbebbbbbbbbbeebeebebbbeebeeeebbbbbbeeebeebbebbbebbeebeeeeebeebbeebbeeebeeebeeeebbee
>Seq1157
eeebeeeebbbbbbeebbbbbbbbbbbeeeeeebeeeebeeeeeeeeeebbbbbbeeebbbbbbbbebebbebbebbbbbebebebbbbebebeebeeee
>Seq1158
eeebbbbbbbbbbbbbbbbbbbbbbbbbbbeebeeebeebbbbbbbbbbbbbbbbbbbbbbbbbbebeebbbbbbbbbbbbbbbbbbbbbbebeebeeee
>Seq1159
eebbbbbbbbbbbbbbbbbbbbbbbbbbbebeebebeebeebbbbbbbbbbbbbbbbbbebbbbbbbbbbbbbbbeeeeeebbbbbbbbbbeebbebeee
>Seq1160
eeebbbbbbbebbbbbbbeeebbbbbbbbebeee
>Seq1161
eebbebbeebbeebeeeebeebeeebeeebeebbbbbbbbbbbbbbbbebeeeeeebeebbbbbbbbbbbbbeeebbeeeebebebbbbbbbbbbbbbee
>Seq1162
eeebbebbeeeebebebbbbbbbebbbbeeeebbebbeebbbbbbbbbbbbbbbbbbebebebbbbbbbbbbbeeeeebeeeebeebbeebbebbbeebe
>Seq1163
eeebbbebbeebbeebeebbeebeeebbbbbbbbbbbbbebebbbbbbbbbbbbbbbeebeeeebeeeebbbbbbebbbeebebeebeebeebbeebeee
>Seq1164
eeeeeebbbbbbbbbbebbebeeeeeeeebeeebbbbbbbbbbbbbbbbbbbbbbbbbbbbbbeeeeebbebbbbbbbbbbbbbbbbbbbbbbbbbbebe
>Seq1165
eebbbbbbbbbbbbbbbbbbbbbbbbbbbbbbbbbbbebbeebebbbbbbeebeeebbeebeeebbebbbbeeeebbbbebeeeebeeebbbebbeebee
>Seq1166
eeebbbebebeebbebbbbbbbbbbeebeeebeeeebebbeebbbbbeeeeeeeeeebeeebeebbeebeeebeebbebbeebbeebbeebbbbeebeee
>Seq1167
eebbbbebebbbbbbbbbbbbbbbbbbbbbbbbeebbebbeebbbbbbbeebbbbbbbbbbbbebebebbeeebbbbbbbbbbbbbbbbebbbebbeeee
>Seq1168
ebebbbbbbbbbbbbbbbbbbbbbbeeeeebbbbbbbbbbbbbbbbbbbbbebbebebbbbbbbbbbbbbbbbbbbbbbebeeebbbebeeeeeeeeeee
>Seq1169
eebbeeebbbbbbbbbbbbbbbbbbbbbbbbebbebbeebbbbbbbbbbbbbbbbbbbbbbbbbbbbebbebeebbbbbbbbbbbbbbbbbbbbeebeee
>Seq1170
eeebebbbbbebbbbebeeeebbbbbbbbbbbeeebbbbbbbbbeeeeebebbeebbeebeeeeeeeebebeebbbeebebbebeebbbbbeeebebbee
>Seq1171
eeeeebeeebeebbbbbbbebeebeeeeeeeeeebeeeeebbbebbeeeeeeeeeebebeebbbbbbbbebbbbbbeeeeebeeeeeebeebebbbeeee
>Seq1172
eeeeeeeebeebeebbebbeeebeebeeebebbeeebebbeebbbbbbbbbbeebeeeeeeeeeebebebebbbebbeeeebeeeebebeeebbebeeee
>Seq1173
eebbebbbbbbbbbbeeebebeebeebbeebeebbbbbeeeeebbbbbbebeeeeebbbbbbbeeeeeeebbbbbbbbbbbbebbbbbbbbbbbbbbeee
>Seq1174
eeebebbbbbbeeebbebbbebbeebeeeebebebbbeeeebeebbebbeeeebebbbbbbbebbeeeebebeebeeeebbebbbbeebbebbeeeeeee
>Seq1175
ebeebbebbbebebbbbbbbbbbbbbbbbebebbbbbbbbeeeebebbeeeebebbebebebbebeeeebeeeeeebbebbeebebeebbebbeebbeee
>Seq1176
eeeeeee
>Seq1177
eeebeeebbeebeebbebbeebbeeeebebbbbbbbbbbbeeeebbbbeebeeeeebeebbebbebebeeebbeebeebbeeeebeeeebeeebeeeeee
>Seq1178
eebeebbbeebebeebebeeeebbbbee
>Seq1179
eeebeebbbebbbebbbebbeebbbebbbbbbeeebebebbeeeeebeebebebbbbbbbbbbbbbbbeebbbbbbbbebeebeebbeebbeebbeeeee
>Seq1180
eeeebbeebbeebebebebebeeeeebebebbbebeeebbebbbbbbbbbbbeeeeeeebeeebbebbbebbeeebebbeeeeeeeebeebbebbbebee
>Seq1181
eeeeeeeeeeebbbbbbbebbbbeebebbbbbeeeeeebbbbbbbbbbbbbbeebeebbbbbbbbbbebeebeebeeebbeeebeeeeeeeeeeeeeeee
>Seq1182
eeeebeebbeebeeeeeeebebebbbbbbbebbbebebbbbbbbbeebbebbbebbbeeeeeebebbeebbbbbebbbbbbbbeebeebeeeeeeeeeee
>Seq1183
eeeeeeeeebbbbbbbbbeeeeeebeeeeeeeebebbbeeeeeeebebbebbbebbeebbeebeeebeebeeebeeebeeeebeebeeebeebebebeee
>Seq1184
eeeebeeeebeeeeebbbbbeebbbbbbebbeebbeebeebbebbbbbbeeebbeeeebeebbebeebeebbbebbebbebbbebbbebbebbeeeeeee
>Seq1185
eeebeeeeeeebeeebbebbeebeeeebebbbeeebbbbbebbebebeeeebbebbebbbebbeeeeeeebebebbeebbbbbebbeebebeeeebeebe
>Seq1186
eeeeeeeeeebbbbbbbbbbebeebebbeebeebbebbeebeebeeeeeeeeeeeebebeeebbeebbeeebeebebeebebbbebbeebbeebebebee
>Seq1187
eebeeeeebbbbbbeeeebbebeeebbeebbeebeeeeeeeeebebeeebebebeebbbeebebebeebeeeeeebebbbbbbeeeeebebebebbeebe
>Seq1188
eeebeeebeebbbebbbbbbbebebbbbbebbbbbbbeeee
>Seq1189
eebebeebeeeebebeeeeeeeeeebebeebbeeeeeebbeeeeeeee
>Seq1190
eeeebeeeeebebbbbbbbeeeeeebbebbeebbbbbbbbbbebebebebeeeeebbbbbebbebbbebbbbbbbeeebbbbbbeeeebbbbbbbbebee
>Seq1191
eeebbeeeeebebebbeebbebeeebebbbbbbbbbbeebebbbbbbbbeebeeebbebbbebbeebbeebbbbbbbbbbbbbeebebbbbbeeeebeee
>Seq1192
eebeebbeeeebeebbeebeebbeebeebbbebbeebebeeebbbbbbbbbbbbebbeebebbbbbbbbebbbbbbbbbbbbeebbebbebbbbbebbee
>Seq1193
eeeebebeeeeebeebeebebbeeeebbebbeebbeebebebbbbbbbbbbbbeeeebeebbeebeebebbeeebeebebeeeeeeeeeebebbbbbbee
>Seq1194
eeeeeeebeebeebbeebeeebeebbeebeeeeeebebeebeebebebbebeeebeebbbbbbbebeebbeebeeebbebbebeebeebbebbbebeeee
>Seq1195
eeeeebbbbbbbbbbbbbbbebeeebbbbbbbbbbeebeeeeeebeebeebbbbbbbbebbbebebbeebebbeebbbbeebeeebbbbbbbbebeeeee
>Seq1196
eeeeeeeeeeeeeeeeeee
>Seq1197
ebbbbbbbbebeeeeebebbebbbbbbbbbbbbbbbbbbbbbbbbbbebbbebbebbbebeebeeebbbbbbbbbbbbbbbbbbbbbbbbbbbbbbbeee
>Seq1198
eeeebebbbeeeebeebbeebbebbeebeeebeebebeeebeeebeebbebbbbbbbeeeeebbbbeeeeeeeeeebeeeeebebebbebeeeebeeeee
>Seq1199
ebeeeebbbbeebbebbbbbbbbbebbbeeebeebbbbbebbbeebbebbbebbeebbbbbbbbbbeebeebbeebeebeeebbeebbebeebeebeeee
>Seq1200
eeebeebeeeebebeeeeee
>Seq1201
eebbbeeeebbbbbbbbbbbbbeeebeeeebebeeebbbbbbebbbbbbbbbbbbbebebeebbbbbebebebbebebbbbbeeebeebbebbbeebeee
>Seq1202
eebbeebbbbbbbbbbbbbbbbbbbbbbbbbbbbbbebbbbbbebbbbbbbebbbbbbbbebbbbebbbbbbbbbbbbbbebbbbebeeeeeeebbbbee
>Seq1203
ebbbbbbbbbeebbeebeeeeebebbeeeeeeebbbbbbbeeeeeebbbbbbbbbbbbbebebbeebbeebbebbeebebeebebbebbbbebbeeeeee
>Seq1204
eeebbebbbebeebebeebeebeebbebbbbbbeeee
>Seq1205
eeeebbbbbbbbbeebebbbbbbbbbbbbbebbeebbebbeebeeeebbbbbbbbbbebbbebbebbbbbeebebbbebebeebeeebeeeebebeeeee
>Seq1206
eeebbebbeebbeebeeebeeeebeeebbeebbbbeebeebebbbbbbbbbbbbbbbbbbbbbbbbbbbebbbbebeeebbeebbeebeebeeebeebee
>Seq1207
ebebbbeeeeeeeebbebbeebbeeebebeeebbbbbbbbeebbbeeebbeebbeebeeebeeeebeebbbebbbbbbbbbeeeebebebbbbbbeebee
>Seq1208
eeeeeebbbbbbbeeeebeebbbeebeebeeeebeebbeebeeeeeeebbbbbbbbebbeebbebbeebebeebbbeebbebbeeeebebbbeeebeeee
>Seq1209
eeeebebebbbbbbbeeeebeeebbebbeeeeebbbbbbbbbbbebbbebbebbebbbbbbbbebbbbebeeeebebbbbeeeebeebeeebeebeeeee
>Seq1210
eeeeebbbbbbbbbbbbbbbbbbbbbbbbeeeeeeebbbbbbbbbbbbbbbbbbbbbbbbebbeeeebbbbbbbbbbbbbbbbbbbbbbbbbbeebbeee
>Seq1211
eeebbbbbbbbbeeeeebeeeebeebbeebbeeebeebeeebbbbbebbbbbbbbbbbeeeebeeeebebbbeeeebeeeeeebbbeebbbbbbbbbbee
>Seq1212
eeee
>Seq1213
eebeeebebeebebbbebeebbebebbeebbeebeebeebebbbbbbbbeeeeebebeeeebebeebebbebeebbeebbebbbebbeebbeebeeeeee
>Seq1214
eebebbbeeeebeebbebbeebeeebeebeeeeebbbbbbbbbbbbbbebbbbebbebbbeeebbbebbbbbbbbbbbbbeeebbeebbebbbebbeeee
>Seq1215
eeeebeebbeebeeebebebbebbbbbbebbbebbeebebbbbbbbbbbbbebbbbbbebbeebbebbeeeeebbeeebeebbebbbebbbbbbbeeeee
>Seq1216
eeeeeeebebebbebebeebbbebbbebbeebeeeebeeeeebebebeebbebbeeeebebeeebbebbeebbeebeeeeeebbebbebbbebbeeeeee
>Seq1217
eebeebbbbbbbbbbbebebbbebbebbeebeebebbbbbbbbbbbbbbebbeeebeebbebbbbbbbbbbbeebebbbbbbbeebbebbebbebbeeee
>Seq1218
eeebbbbbbbbbbbeebbebbbebbeebeeeeeebbbbbbbebbebbeeebeeeeeebeeeebebbbeebbeebebeebebbbebbeebbeeeeebebee
>Seq1219
eeeebeeeebbbbebbbbbbbbbbbbbbbbbbbbbbbbbbebebbbbbbbbbbbbbbbbbbbbbbbbebbebebbbbbbbbbbbbbbbbbbbbbeebeee
>Seq1220
eebbbbbbbbbbbeeeebeebeeebbbbbbbbbbbbebbeeebbebbebeeeebbbbbebbbbeeeeebbebeeeeeeeeeebbbeebeebbebbbbbee
>Seq1221
eebeeeebebbbeebbbebbbebbeebbeeebeebebebebbbebbbebbeebbebbeebbeebbebbeebeeeebeeeeebbbbbeebbeebbeeeeee
>Seq1222
eeeebebbebebbbebbebbbeebeeeebbbbbbbbbbbbeeebeeebebbbebbbbebbebbebeebbbbbbbbbbebbebeebbeebbeebbebbeee
>Seq1223
ebebebebbbbbeeeebbbbbbbbbbebbeebbeebebbbbbbebbbbbbbbeeebeeebbbbbbebbbebebebbbeeebebeeeeebbbbbeeeebee
>Seq1224
eeebbebbbbbbbbbeeebbbbbbbeeee
>Seq1225
eeeeeeeeebbebbbbbbeeeeeebbebbebbbebeebeeeebeebbeeebbeeeeebbbbbebbeebbeebeebebbbbbbbbbbbbbbbebbbebeee
>Seq1226
eebbeebeeeebeebbeebeeebeebbbbbbbbeeeebbbbbbbeeeebebbebbeebbeebeeeebbbeebbebebeebeebeebbeebeebbeeebee
>Seq1227
eeebeeebbebbbebeeeeeeeee
>Seq1228
eebbebbeeebeebeeeebeebeeebeeebebbbbbbbbbbbbbbbbbebeeeeeebbebbbbbbbbebbbbeeebbeeeeeebebebbbbbbbbbbbee
>Seq1229
eeeeeeeeeeeeeee
>Seq1230
eeeebeeeeeeeeeebbeebebbbbbbeeeebeeebeeeebbbeebeeeebebeeeeeeeebbbbbbbbbbebeeeeeeeeeeeeeebbebebeeeebee
>Seq1231
eeeeebbbebeeeeebbbbbbbbebeeebbebbeebbebbeebbbbbbbebeeeeebeebbebbeeeeeeeeeeeeeeeeeeeebeebeeebeebeeeee
>Seq1232
eeeeeeeebebbeebbebbbbbbbbbbbbbbebeebbeebbebbbbeebbeebbeebbebeeebbbbbbebbebbbeebeeeeeeebbbbbbebeeebee
>Seq1233
ebeebeebeeebeebeeebbeeebbebbeebbeeebebbbbebeebbbbebeeebeeebbbebeeebebbeebebebbebbbbbbebbbebbeebeeeee
>Seq1234
eeeeeeeeebbbbbbbbbbbbeeebbbeeebbeebbeebbbbbbbbbbeebbbbebbeeeebebeebbbbbbbbbbbbbebbbeeebebeebbebbeebe
>Seq1235
eeeeeeeeeeeeeeeeeeeeeeeeeeeeebeeeeeeebebebeebbbbbbbbbeeebebbeebbeebbeebbebbeebbebbbeeebeebbbbebbeeee
>Seq1236
eeebeeebbbbbbbbbbbbbbbbbbbbbbbbbbbbbbbbbbbbbbbbebbbebbbbbbbbbbbbbbbbbbbbbbbbbbbbbbbbbbbbbbbbbebeeeee
>Seq1237
eeeebebebbeeeebebbbbbebebbbebbebbbebeebeebbebbebbbbbbbbbbbbbbbbbbeebbbbbbbebebbeeebebebbbebbbbeeeeee
>Seq1238
eeeebebeeeeebbbbbbbbbbbbeeeebeebbeebeeebbbebbeebbebbbebbeebbeebeebeeeebeebbeebbeebeeebeebbeebbeebeee
>Seq1239
eeebbbbebbebeeeebebeeeeebeebbeeeeeebebebeebbbbbbbeeebebbeebeeeebeeeeebbbeeeeebeeeeebeebebbbbbbbbbeee
>Seq1240
eeeebeeebeeebeebeebeeeeebeeeeeeebeeeeeeeeeeeeeeeeeeeeeeeeeeeebeebeeeeeeeeeeeeeeeeeeeeeeeeeeeeeeeeeee
>Seq1241
eeebeeeeeeeebebebeebeeebbeebbebbeeebeebebbbbbbbeebbeebeebeeeeebeeeeeeeeeeebeebbeebbeebbebbeebbeebeee
>Seq1242
eeeeeeebbbbbbbbbbbebbeebbebbeeeebebbbbbbbbbbeeeeeeeeeeeeeeeeebebebbbbbbbebebeebeeeebeebeeebebeeebeee
>Seq1243
eeeeebeebbbbbbbbbbbbbbbbbbbbbbebbbebbebbbbebbeeeeeebbbbbbbbbbbbbbbbbbbbbbbbbbbbbbbbbbbebbeebbebbeeee
>Seq1244
eebeeeeebbbbbbbbbbbbebbeebbebbeebbbbbbbbbbbbbbbbbbbbbebeeebebbbbbbebeeeeeeebbbbbeeebbebbeebbeebbeebe
>Seq1245
eebeebbbeeeeeeeebbebbbbbebbeebeebebbbbbbbbbbbbbbbbbbbbbbbbbbbeebbbbbbbbbbbbbbbbbbbbbbbbeeebeebeebeee
>Seq1246
eeebbbbbbebbeebbeebbebbebbeebebbbbbbbbeeeebbbbbbbbbbbbbbbbbbbbbbbebbbebebbbbbbbebbeebeeeeeeeeeeeeeee
>Seq1247
eeeeeeebebeebbeeeeebbbebbbbeeeeeeebbebbeebbbebbbbeeebebbbbebeebeeeeeeeeeeeeeebbeebebbeebeeebeebbeeee
>Seq1248
eeeeeeeeeeebeebbebbbbbbeebebeeeeebbbbbbeeeebbbbbbbeeeeebbbbbbebbbbbbbebbbebbeebbbbbbbbbbbbbbbbbbebee
>Seq1249
eeeebbeebebeeeebbbbbeeee
>Seq1250
eeeebeeeeeebbeebeeeeebbbbbbbeebeeeebebeeebebbeebeeeeeebebeeeebebebeeeeebebbbbbbbbbbbebbbbbbbbbeeeeee
>Seq1251
eebbbbbeeeeeebeebeeebeebbeebbbbbbebbbeebeeeeeeebebeeeeeebbbbbbbbebbeeebbbbbbbbbeebbebbbebbbebbebeeee
>Seq1252
ebebbbbbbbbbbbbbbbbbbbbbbbbbbbbbbbbbebbbbbbbbbbbbbbbbbbbbbbbbbbbbbbbbbbbbbbbbbbbbbbbbbbbbbbbbbbbbeee
>Seq1253
bebbebbeebbbebbbbebeebeebeeebeebebeeeebbeeeebeebbbbebeeeebeeeebeebbeeebeebbeeeeeeeeeeeeeeeeeeeeeeeee
>Seq1254
eeeeeeeebbbbbbbbbbbbbbbbbbbeebeeebeeebebeebbeebebbebbeebbbbebbbbbbbbbbbbbbbbbbbbbbbbeeeeeeeeeebeeeee
>Seq1255
ebbbebbbbbbbbbbbbbbbbbbbbbbbbbbbbbbbbbbbbbbbbbbbbbbbbeebebbbbbbbbbbbbbbbbbbbbbbbbbbbbeeeebebeebeebee
>Seq1256
eeeebeeeeeeebbbbbbbbbbbbbebbebbbebbeebbebbbebbebebbbbbbbbbbbbbbebbebbeeeeeeebeebbebbbbbbbeeebebbbbee
>Seq1257
eebbbbbbbbbbbbbbeebbebebebeeebbebbeebbbbbbbbbbbbbbbbbbbbbbbeebbeebeebbeebbeebeeeebebbbebeeebeebbbeee
>Seq1258
eebebbbbbbbbbbbbbbbbbbebebbbbbbbbbbbbbbbbbbbbbbbbbbbbeeeeeeeeeeebeeeebebbbbbbbbbbbbbbbbbbbbbeebbebee
>Seq1259
eeeebebbebbbbbbbbbbebbeebbebbeebeebbeeebebeeeeebbebbbbbbebeeeeeeeeeebeebbebeeeeeeebbeebbeebbebbeeeee
>Seq1260
eebeebbeebebeebebebeeeeebebbeebeeebeeeebebeebeebbebbbbbbebeebbbbbbbbbbbbbbbbbbbbeeeeebeebbeebbebbeee
>Seq1261
eeeeee
>Seq1262
eeeeebebbbbbbbbbbbbbbeeebeeebeebbeebeebeeebbbbbbebbeeebbeebbebebebbbbbbbbbebbbebbeeeeebbeebeebbeebee
>Seq1263
eeeebebebebebbbbbbbbbeebeebebbebebeebbebbeebbeebbbbbbbbbbbbbbbbbebbeebeeeebbbbbbbbebeebbeebbeebeeeee
>Seq1264
eebbebeeeeebeeeeebbebbbbbeeeeeeebeeeebbbebbeebebebbbbbbbebebbbebbebebbbbbbbbbbbeeeeeebeebbeebbeebeee
>Seq1265
eeeeebeebebebeebebeebebeebeeeeeeebbebbbebbeeeeeebbbbbbbbbbbbbbbbbbebeebeebbeebbeebeeeebbebbeebbebbee
>Seq1266
eeebeebeebbbbeebebebeeebbbeebeeebebbbbbbbbbeebbebbebbbeeeebbbbbbbeebebbbbbbbbbbbbbeebeebbeebbeebeeee
>Seq1267
eeeebbeebebbbbbbbbbbebbeebbeeeeebbbbbbbbbbbebebbbbbbbbbbbbeeeebbbbbbbbbbbbbeeeebbeebeebbebbbebbeebee
>Seq1268
eeebbebbbbbbbbbebebeebeebeeebbebbbbbbbebbbebbbebbebbbebbebebeebebbebeebbebbeebbeebbeeebeeeeeeeebbeee
>Seq1269
eeebbebbbebebbbebbebbbbbbbbbbbbebbbbbbbbbebebbbbbbbeeeeeebbbbbbbeebbbbbbbeeeeebebbebeebbeebbebbeeeee
>Seq1270
ebeeeebeebeeebbbbeeeeeeeeebeeebeeebebbbbbbbbbebbeebbeeeeeeeeebbeebeeeeeebbeebbbbbbeebbebbeeebeebeeee
>Seq1271
eeebeebbebeebeebebebeebeeeebebebbbeebbeebebebeeeeebebbbeeeebbbbebebebebeebebebebeebbbeeebebebebebbee
>Seq1272
eebeeeebbbbbbbbbbbbbbbbbbbeebeebeeeeeeebbeebbebbbbeebbebbeebbebbeebbeebeeeebeebeebbbebbebbbbbbebbbee
>Seq1273
ebbbbeebbbbbbbbebebebbebbbbbbeebbbeebbbbbbbbbbbbbbbbbbbbbbbbbbbbbbeebebbbebbbbbbeeeeebebebbbbbbbbbee
>Seq1274
eebbbebebeebbeebbeebbebbbbbbbbbbbbbbbbbbbbbbbbbbbbbbbbbebbbbbbebbbbbbbbbbbbbbbbbbbbbbbbbebbeebbeebee
>Seq1275
eebbbbbbbbbbbbbbeebebbbbbbebbbbbbbbbbbbbbbbebbbebbbbbbeebbbbbbbbbbbeeeeeebbebbebbbbbbbbbbbbeebeeebee
>Seq1276
eebbbbbbbbebbeebbbbbbbbbbbbbeeebebeeeebebbbbbbbebebebebeebebbbeebebeebbebebeebeeebbbbebebebbbbbbeeee
>Seq1277
eeebbebbbebbbeeeebebeeeebeebbeebeebbeebeeeebeebbebbeebeeeebbeebbeebbeebeebeebbbbbbebbbeeeeebbbbbbbbe
>Seq1278
eeeeeeeeeeeebeeebeebebebebbbbbeeeebeebeebbeebbeebeebeebeeebbeebeebbeebebebeeebeeebbeebeeebeebeeeeeee
>Seq1279
eeeeeeebeebbbbbbbbbbbeebebebbebeeeebbebeeebebebbbbeebebbeeeebeeebebeeeeeeebbbebbeeeebebebbebbbbebbee
>Seq1280
ebebebeeebbbbbbbbeeeebebeeebbbbbbbbbbbebbeebeeeebeebebebebeeebbbbbbebbbebeebebeebeebbebebeebeeeeeeee
>Seq1281
ebeebeeeebeebbeeeebeeeeebeebeeebbeebbeebeeebebeeebeeebbbbbebbbebbbbebbbbbeebbbeebeeeeebebeebeeeebeee
>Seq1282
eebeeebeebbeebeebeeebebbbbbbeeeeeeeee
>Seq1283
eeebeeeebebeeeeeebeeeebeeeee
>Seq1284
eeeeeebbbbbbbbbbbbbeebbeebbbbbbbeeebeeeeebebeeebbbbbbbbbbbeeeebeebeeebbbebeeeebbbbbbbbbbbbeebbbbbeee
>Seq1285
eeeebbeebeeeebbbbbbeeeeebbebbeebbbbbbbbbbbbbbbbbbbbbbbbebbebebbbbbbbbbbbbbbbbbbbbbbbbebbeeebeebbeeee
>Seq1286
eeeeeeeeeeeeeeeebeebbbbbbbbbeeeebeeeeeeebbbbbeebeebeeeeebebebbeeeebbeeeeebbebbbeeeeeeeeebeeeebeeebee
>Seq1287
eeebeebeebbeebbeebeeebbebebeeebbebebeeebebbebbbebbeeeebbbbebbbbbbbbbbebeebbbebeeeebbbbbbbbbbebbeebee
>Seq1288
eeeeebeeeeeebbbbbbebeebbbbbbbbbbeeebbbbbbeeeeebeeeeebbeebbeebbebbeeeebeebbbbeebebbbbbbeebbebbeeeebee
>Seq1289
eeeebeeebebbbbbbebeeeeeebebbbbbbbebebebeeebebebeeebbebeebeeeebbebbbebbebbeeeebeeeebebeeeebeeeeeeeeee
>Seq1290
eeebbebbeeeebbeebeeeeeeeeeebbbbbebeeeeeebbebbeebbebbbbbbbeeeebeebbeebbbbbbbbbebbbbbeebeeeebebbbbbbbe
>Seq1291
ebeebeeeebbeeebebbbbbbeebbeeeebeebeeeee
>Seq1292
eebbbbebebbeebbbebbeebbebbbbbbeebeebeeebbeeeebbbbebebbbbbbbbebeebeebebbbbbbbbbbebeebbeebbeebebebeeee
>Seq1293
eeeeeeeeebbbbeeeeebbbeebeee
>Seq1294
eebeeeeeebbebbbbbbbbbeebbeeeebeeeebbebbbbbbeeeeebeebbbbbbeebbbbbbeeeeeeebbbbbbebbeebeeeebbebbebbeeee
>Seq1295
eeebebeebbbeee
>Seq1296
eeeeeeeeeebeebeebbeebbebbeeebeeeee
>Seq1297
eeeebbebbbebbbebbeeebebbbbbbbeeebeeeebebebeeeeeebebbbbebeeeebbbbbeebeeebbebbbebbeeebebebebbeeeeeeebe
>Seq1298
eebbeebbeeebeebebbbbbbbeebebbbbbbbeeebbbbbbbbbbbbbbbbbbebbbbbbbbbbbbbbbbbbeeeeebeeeeeeeeeeeeeeeeeeee
>Seq1299
eeeeebebbbbbbebbeeebbebbeebbebbbebbebeeeebbbeebebeeeeebeebeeebeeebeebeeebbbbbbbbeeeeeeeeeeeeeeeeeeee
>Seq1300
eeeeeee
>Seq1301
eeeeebeebbeebebbbbebeeeebeeeebeebeeebbebbebebbebbbbbbbbbbbbbebeeeeeeeebbebbeeeeeeeeeeeeebeebbbeeeeee
>Seq1302
eeeeeee
>Seq1303
eeeeeeebeeeebebeeebeeeeeeebbeebebbbeebeeebbebbbeeebeebebbbbbbeebbebebeebbbbbeebbbbbbbbeebbeeebeeeeee
>Seq1304
eebebeeeeebebbebbbbbbbbeeeebbbbbeebbbebbbbebeeeeebbeeeebbbebbeeebbbbbbbbebbeeebbbbbebbbeeeeebebbbeee
>Seq1305
eeebeebeeebbeeebeebbebbeeeebebeeebebbeeeeebbbbbbeeeeeebeebbbbbbbeebbebbeeeeeebebbbebebeeebebbbebbeee
>Seq1306
eebbebbbbbbbbeebeebebbbeebbbbbbbeeeeebbbbbbbbbbbbebbbebbbbbbeebbbbbbbbbbebebebeeeebeebebbebbbebeeeee
>Seq1307
eeeebeebebeebeeebbebbebbbebbebbbbbbbbeeeeebbeebebebeebebbbbbbbbbbeeebbebbbebbebebbeebbebbbbbbeebeeee
>Seq1308
eeeeebeeebeebeebbeeeeebbbbbbbbbbbbbbbbebbeebbeebeebebeebeebebeebbebbeebebbeebbeebeebeebbeeebeebeeeee
>Seq1309
eebeebeeeebeeeebe
>Seq1310
eeebbbbbbbbbbbbbebbeeebbebbebbeeebeebbeebbbbbbbbbeebbbeebbebbeebbeeeeebeebbbebbbbbeeebeebbebeebeeeee
>Seq1311
eeeeeebebebbbeebeeebbeeeeeebbbebbbebbeeebebbbebbbbbebeebbebbeebebbbbbbbbbbeeebbbbbbbbbeebbbeebbeebee
>Seq1312
eeeeeeeeebeeeeeebbebbbebbeebeebeebbeebeeeeeebeebbebbbbbbeeeeebebbbebbeeebebbbebbebbeebeebbbebeebeeee
>Seq1313
ebebebebeeeebebebbbebebeeeeeeebbbbeebbbebeeebbbbbeeeeebeebebebbeeeeeebbbbebbeeeeebbbbbbbbbbbeeeeeeee
>Seq1314
eeebbeebbeeeeeeeeeeebeebbbebbbbbbbbbbbbbbbbbbbbbbbbbbbbebeebbeebbbbbbbbbbbbbbbbbbbbbbbbbbbeeeeeeeeee
>Seq1315
ebbbbbbbbbbbeeeeebeebbeebeeebbbbbbbbbbbbbbbebebbeeeebbebbbbbbbbbbbbbbbbbbbbbbbbbbbbbbbbbbbbbbeebbbee
>Seq1316
ebbbbbbbbbbbbbbbbbbbbbbbbeebebebeebbbbbbbbbbbbbbbbbeeeeeeebbbbbbbbbbbbbbbbbeebbbbbbbbbbbbbbbbeeeebee
>Seq1317
eeeeeeebebbebeeeebebebeeebeeeeebebeeeebeebeeeeebebbbbbbbebbeebeeebeebbeebbebbeeeeeeeeeeeeebbeebeebbe
>Seq1318
eeeeeeeeeebbbbbbbeebbbbbbbebbeebeebbeeebeeeebeeebbbbbbebbeeeeeebebeeeeeeebebbeebbeebeeeeeebebbeebeee
>Seq1319
eebeeeebebeebeeeebebebebeebbbebbbbbbbbbbeeebeebbbbbbbbbbbebbeebeeeebebbbbebeeebeeebeebbeebeebbeebeee
>Seq1320
eeebbbbbeeebeebbbbbbbeeebbbebbebeebebbeeeeebebbbbbbbbbeeeebebebeeeebebbbeebbebbbeebbbbbbeeeebbbbbeee
>Seq1321
eeebbbbbeeebbbbbbbbbbbeeebeeeebbeeebeebeebbeebebeeeeebeebbeebbebbeebbeebeebeeeeeebeebbeebeebbeebeeee
>Seq1322
eeebebbebbbeeeeebbbbebbebbeeebeeeebbbbbbbbbbeebeebeebeebbebbebbbbebeeeeebeeeeebeebeebebebbbeebbeebee
>Seq1323
eeeeebeeeeeeeeebbbbbbbbbbbeeeebbeebbebbbebbebbbbbbbbbbeeebbbbbbbbebebeebeebbeebeeeeebeebebbbbeeeeeee
>Seq1324
eeeebeeeeeebeeebebbbbbbbebbbbbbbbbbbbbbbbbbbbbebeebebbbbbbbbbbbbbbbbbbbbbbbbbbbbbbbbbeebeebeeebeebee
>Seq1325
eebbeeeebebebeebeebeeeeeeeeeebebebeeeeebbbeeeebebeebeebbeebeeebebbbebbeebebeebbebbebbeeeebeebebbeeee
>Seq1326
eeeeeeebeeebbeebeebbeeeeebbeebeeeeeebebbbbbbbeeeeebeebebbebeeeeebbebbbebbeebeeebeeeeeebebebebebebeee
>Seq1327
eeebebbeebbbebeeeebeebeeebebebeebbbbbbbbbbbbbbbbeeeeeeeebbbbbbbbbbbbbbbbbbebbeeeeeebebebbbbbbbbbbbee
>Seq1328
eebebbbbbbbbbebbbbbbbbbbbbbbbbbbbbebbbebbeebbbbbbbbbbbbbbbbbbbbbbbbebebbebbbbbbbbbbbbbbbbbbbbeeeeeee
>Seq1329
eebbebbeebbebbeebbebbbbbbbbbbbbbbeebbebbbbbbbbbbbbbbbbbbbbbbbbbbebbbbbebebbbbbbbbbbbbbbbbbbbbbeeeeee
>Seq1330
eeeebbeebeebbeebebbbbbbbbbbbbbeebbebbeebbebbbebebbbbbbbbbbbbbbeebebeeebbbbbbbbbbbbbbbeeeebebbebbeeee
>Seq1331
eeeeebbbbebbbebeeebebeebeebbeebbeeebebbbbbbeeebbbbebeeeeebbbbbbebbbbbbeebbbbbbbbbbebbbbebbbbbbbbbbee
>Seq1332
eeebbbebeeeebebbeeeebbebbeebbebbbeeeeebbbbbbbbebeeeeeebeeeebbbbebbbbbbbbebbbbbeebbebbebbeeeeeeebebee
>Seq1333
ebbbbbebeebeeeeebbebeebbbbbbeebebebbbbbbbbbeebbeeeebebeebebbbbbbebbebeeeeeebbeebbeebbeebbebbeebeeeee
>Seq1334
eebebbbbbbbbbbbbeeebbbbbbbbbbbbbbbbbbbbbeeebebeeeeebebbbbbebbbbbbeeeebebebbbeeeebbbbbbeeeebbbbeeeeee
>Seq1335
eebeebeeebebbeeebeeeeeebebeeeebeebbeebbeebeeeeeeeeeeeeeeeeeeeebbbeebbeebbbbeebbbbbebbebbeeebeeebeeee
>Seq1336
ebeebbeebbebbbebbeebeebeeeeeeeeebebbebbeebbbebbeebeebeebbbbbbbbbebbebbebbbeebeeebeebbeebbeebeeebeeee
>Seq1337
ebbeebeeeeeebebbbbebbbebbbebeeebbbeeeebbbbbbbebbbbbeeebebbbbebbbebeebebbbbbbbbbbeeeeebbbbeebbebbeeee
>Seq1338
eeeeeeebbbbebbbbeebeebbbebbbbbbbbbeebbeeeeeeebbbebbeebbebbeebbebbeebeebbeebeebeeeebeebbeebbeeeeeeeee
>Seq1339
eebeeeeeebbebbeebbebeeebbeebbebeeebeebebebbbebbeebbeebeebbeebbbbbbbbbbbbbbbeeebbbbbbbeebbeebbeeeeeee
>Seq1340
eeeeebeeebebebbbeebeebeebbeeebbbbbbbbbebebbeebbeebeeebeebbbbbbeebebebbeebbeeebbbbbbbbbbeebebbbbbbebe
>Seq1341
eeebbeebbebbeebeeebebbbbbbbbbbbbbbeebeeeebbbbbeebbbbbbbbebbbebbbbbbebbeeeeebbebebeeebbebbeebbeebbeee
>Seq1342
eebbbebeeeeebbbbbbbbbbbbbbebbbbbbeebeeeeeeeeeeeeebeeebebeebeebbebebebbbbbbbeebebebeeeeebebbeebbebeee
>Seq1343
eeeeebeeeebbeebbbebbebbeebbebbeebbebbeebbbbbbeebeebbbbbbeeebeeeebbebbeebbbbebbbeebebeebbbbbbbebeebee
>Seq1344
eebbbbebeeebeeeeeeebeebeeebbbbbbbbbbbbbbebbbbbbbbbbbbbbbbbbbbbbbbbbbeebbeebbbebbbbbeebbebebeeeeeeeee
>Seq1345
eeeeebbebbbbebbeebbbebbbbbbbbbbbbbbbbbbbbeebebbbbbbbbbbbbbbbbbebbeeebeebeebbbbbbbbbbbbbbbbbbbbbbeeee
>Seq1346
eeeeebbbbbbbbbbbbbbbbbbbbbbbbbbbbbbebbebeeebeebbbebbbbbbbbbbbbbbbbbbbbbbbbbbbbbbbbbbbbbbbbbbbbebebee
>Seq1347
eeeebbeeeeeeeebeebeeeeeeeeeeebbbbbeeeeeeeeeeeebeebbbbbbbbbebeebebebbbebebbbbeebeeeeeeeebeebebebeeeee
>Seq1348
eebbeebbeebeebbbbbbbbebbbbeeeebbbbbbbbbbbbbbbbbbbbbbbbbbbbbbebebbbbbbbbbbbbbbbbeeeeeeebbbbbebbeebeee
>Seq1349
ebeebbebbbebbeeebebebebeeebbebeeebeebeeeebeebbebbbbbeeeeebbbbbbbbbbebbeebebebebebeeeeebebbebebebebee
>Seq1350
eeeeeeeeeebeebeebeeeebebebeeeebebeeebbebbebbbebeebbbbbeebbeebbeeeeeeebbebbbebbbeebeeebbebbebbbbebeee
>Seq1351
eeebebbbbbbbbeebebbebbeebbbbbbbbbeebeeeeeeeeebbbbbbeebebbbeebbeeeeeebebebeebbebeeebbeebbebbeebbeeeee
>Seq1352
eeeeeeeebeebbebbebeeeeeeeeeeeeeebbbbbbeebbebbbbbbbeeebbbbbbbbbbbbbbbbbeebebebbbbeeeeebbebbeebbeeeebe
>Seq1353
eeebeeeeeeeeeeebbebeeeeeeeeeeeebebebbeebbebbbbbbbeeebbbbbbbbbbbbbbbbbeebebebbbbbbeeebbebbeebbeebeeee
>Seq1354
eebbbbbbbbeeeebbebbebbbeeeebbeeeebeebbeebeebeeebeebbeebbeebeebbeebeebebebbeeeebeeeeeeeebebbebbeebeee
>Seq1355
eeeeeeeeebbbbbbbbbbeebbbbbbbbbeeebeebbbebbbebbebbeeebbebeeeeebebebbbebebeeeebbeebeebebeeeebeebbeeeee
>Seq1356
eeeeeebbbbbbbbeeebbebbeeeeeeebbbebbbebbebeeeeebbbbbbbbbbbeebebbebeebeeeebbebbebbbbbbeebebbebbbbbebee
>Seq1357
eebebebeebeebbeeebeebbebbeebbeebeeebbebbbebbbbbbbbbbbbebbbebbeebbebbbbbbeebbbbbbbbebebbeebeebeeebbee
>Seq1358
eeeebbeebeebbbebbeebbebeebebebeeebbeebbeebbeeebbbebbbbbbbebbbebbbebbeeeebebbbeeebbeeebebbbbbeeeeeeee
>Seq1359
eebeeebbbbbbbbeeebebbbbbbebbeeebeeebbebbeebbebbbeeeeebeebbeebeeebeebebbeebbebbeebeebbbeeeeebeeeeeeee
>Seq1360
eeebbbbbbbbbbbbbbbbbbbbbeebeeeeeeeeeeebbbbbbbbebebeeebeebbbbbbbbebbeeeeebbebebebebeeebbbbbebbbbbbeee
>Seq1361
eeeeeeeeebbbbbbbbbbbeebebebeeebeebbebeeeeebbbbbbbbbeeebeebbbbbbbbbbbbbeeeebbbbbbbeeebeebbbeeebeeeeee
>Seq1362
eeebbeeeeeebebbeebbeebeebbeebeeeebeebbebbbbbbbbbbbebbebbbebbeeeeeeebbeebeeebeeebeeeeeeeeeebebbbebbee
>Seq1363
eeeeebbbbbbbbbbbbbbbeeebeeebbbbbbbbbebebbbbbbbbeebbebbeeebeebbbbeebbeebbeebeeebeeebebebbeebeebbeebee
>Seq1364
eebbbbbbbbbbbbbebbeeeeeeeebbebbbbbbbbbbbbbebebebbbbbbeebbebbbebbeebeebbeebbebbeeeebeebbebbeebeebbeee
>Seq1365
eeeebbeebbeeeeeebbeeeee
>Seq1366
eeebeeebeeeeebbbbbbbbbbbbbbbbbbbbebbbbbbbbebeebbbbbbeeeeebbbbbbbebbeebbebbbbbbbebbeeeebeebeebbeebeee
>Seq1367
eeebeebebebbeeebbeebbebbeebeebbeebeebbeeeeebbebbbeebbeeeeebeebeeebeeeebeebbebbbeebebbebbebbeeebeeeee
>Seq1368
eeebbebebbeebbebbeebbeeeeeeeeeee
>Seq1369
eeeeeebebbbbbbbbbbbbbbbbbbbbbbbbbebbbbbbbbbbbbbbbbbbbebebeeeeeeeeebbbebebeebbbbbbbbbbbeebbeebeebbeee
>Seq1370
eebeebbeebbbbbbbbbbbbbeebebbeebbeebeebbebbeeeebebbbbbbbbbeeebbeebbebebebbbbbbbbbeeeebeebbeebbeebeeee
>Seq1371
eebbebbebbebbbbbbbebbebbebbbebbebbebbebbbeeeeeeebeebeeebebbeebeebbeeebeebeebbbbbbbbbebbbbbbebbebbbee
>Seq1372
eeeeeebbeeeeeeeeeeeeeeeeeeeeeebeebeebbeeeeeeeeebeeeebeeebeeeeeeeebeebbeebbeeeeeeeebeeeeebbebbebebbee
>Seq1373
eeeeebeebbeebeeeeebbeebeeeeeebebeeeeeeee
>Seq1374
eeeeeeeebbeeeeebeeeeeeeeebeeeeebeeebbbbbbeeeebeeeeebeeeeebbeebbebbeebbeebeeebebeebbbbeeebbbbbebbbbbe
>Seq1375
ee
>Seq1376
ebebbbbebeebbeebbeebeeebbbbbbeebebbbbbbbbeeeebeeebbebbbebbbbbbebeeeebebebbeeeebeeeeebbbbbeeeeebebeee
>Seq1377
eeebbbbbbbeeebebebbeebbebbeebbeebbbbbbbbbbbbbbbbebbbbbeeeeeeeebeebeeeebbebbbebbeeeebbeebbebbeebbeeee
>Seq1378
eeebbbbbbebebbbbbbbbebbbbebbbbbeeebebebebbeebebbbbbbeebebeeebebbbeebeeebebbbbeebebbebbeeebebeeebeeee
>Seq1379
eeeebbbbbbbbbbbbeebbbebebbebeeeeeebebebeebbbbbbbbbbbbbbbbebbbbbbbbbbbbbeebbbeeeeeeebebbbbbbbbbbbbbee
>Seq1380
eeeebeeeeebeeebeeeebeebbeebbbbbbbeeeebbebbeebeeeebeeeeeebbbeeeeeeeeeebebbbbbbbbeebbbebeebeeebbeebeee
>Seq1381
eeebeebeebbebbbeebbbbbbbbeeeeebbebbebbbebeeebeebbbbbbebbeebeeeebeebbeebeebbeebeeeebebeebbebbbbbeeeee
>Seq1382
eeeeeeeebebeeeebbbbbbbbbbbbbbbbbbbbbbbbbbbbbbebbeebbeebbeebebbbbbbbeebbbbebebbbebbbeebebebeebeebbeee
>Seq1383
eebbbbbbbbbbbbbbbbeebbbbbbbbbbeebbbebeebbbbbbbbeeeeeebeebbebebebebeeeeeeeeebbebbebbbeebebeeeeeebeeee
>Seq1384
eebebebebeebebbebbeeebebeebebeeeebebbbbbbbbbbbbbbbbeeeeeebebbbbbbbbbeeebbbbbbbeeeebeeebeebbbbbebebee
>Seq1385
eebeebbeebbeebebebeebebeebeeebbbbeeeeeebbbbbebbebbeebbbbbbbbbbbbbbbeebbeebbebbeebbeebeebeeebeebeeeee
>Seq1386
eeeebbeebeebbeebeeeeeeebbeebeeebbebbbebbeeeeebbeebbebbeebeeeebeeeeeebeebeebbeebbeeeeebeebbebbeebeeee
>Seq1387
eeeebeeebeebbeebeeebbeebeebeeebbeebbbeeebbeebeebbeeebeebbeebbebbeebbeebeeebeebeeebeebeeebeebbeebeeee
>Seq1388
eeee
>Seq1389
eeeebeeeeeebebebbebeeeebeebbeebeee
>Seq1390
eebbbbbebeebebeeeebebeebbbbbbbbbbbbbebbbbbbbbbbbbbeebeeebbbbbbbbbbbbbbbbbbbbeeeebeebbebbeebebebeeebe
>Seq1391
ebbbbbebbebbbbbbbbbbbbbbbbbbbbbbbbbbbbbbbebbbbbebbbbbbbbeeeeeeeebbbbbbbbbbbbbeebeeeeeeebbebbbbbbeeee
>Seq1392
eeeeeeeeeebeeeeeeebeeebeeebebebeeebeeebeeebeeebeeeeeeebebbbbbbbbebbbebbbbbbbbbbbbbbbebbbbbbbbbbeeeee
>Seq1393
eeeeebeebbeebbebebbeeeeebebbeeebeeeeebbeeeeeeebbbbbbbbeebbbebeebeeebbeebbeebbeebeebbebeeeeeebeeebeee
>Seq1394
eeeeebeebeebeeebbeebeeebebbebeebbbbbbeeebeeebebbbbbbbebbeebeeeebbbbbbbeeeebebebeeeeebbebbeebebeeeeee
>Seq1395
eeeebebebbbbbbbbbbbbeeebbeebbebbeebeebeebeebbebbebbbbebbbebbeebbeebebeebeebbbbbbbebbbebeeebeeeeeeeee
>Seq1396
eeeeeeeebeebbeebeeeebbbebbbebbebbbbbbbbbbbbbbbbbbbebbebbebebeeebeeebbeeeeeeeeebeeebebbbbbbebeebeeeee
>Seq1397
ebeeeebeebbbbbbebbeeeeebeeebbbebbbbbbebeebbbebbebbbebbbebbebebbbbbbbbbebbebebebbbeeeeeebeebeeebbbeee
>Seq1398
eeebeebeebebeeeeebbbbbbbbbbebeebbbbbbeebbeebeeeeeeebebeeeebebbbbbbbbbbbbbbbeebbebbebeebbeebeeebeeeee
>Seq1399
eeebbeebbeebbbebbeebbeebeeebebbeebbbebbbebbeeebebeebeebbeeebeebbebbebbbeeebeeebbeeeeebbeebbeeeeeeeee
>Seq1400
eebbeebbeebbbbbbbbeeeeeebbbbbebebbbbbbbbbebbbebbbbeeeeebbeebbeeeeebebebbebbeebeebbeebbbbbeebbeebbeee
>Seq1401
eebbeeeeebebebeeeebebbbbbbbbebbeeebeebbeebeebeeeebbebbbbbbbbbbbbbebeeeeeeeebbbeebeeebebbbbbbbeebeeee
>Seq1402
eeeeebbeebeeeeeeebeeebbbbbbeebeeebbbebbeebebebeebbebebbeebbbbbbbbeebebebbeebbebbeeebeeebebebeebbeebe
>Seq1403
eebbebbeeeee
>Seq1404
eebeeeebbbbbebbebbbebbeebbeeebeebbeebeebbeebeebebbbebbbbeeeeeeebeebbeebeebeebbeeebeeeeebeebbeebeebbe
>Seq1405
eebbebbbebbbbbbbebeebbebbebbbbebebbbbbbbbbbbbebbebbbbbbbbbbebebeeebbbebbbebbbbbbbbebeeeebebbebbbeeee
>Seq1406
eebeebbeebeebbeebeeeebbeebbbbebebeeeebeeebbeebbbbbbbbbeeeeeeeeeebebeebeebebeebbebeeeeeeebbeebeebbeee
>Seq1407
eeeeeebbbbbeeeee
>Seq1408
eebeeeeeeebbeebeebebeeeebebeeebbbbbbbbbeeeeeebbbbbebbbbebeebbbbbbbbbeeeeeeebebbebbbebebeebebeebeeeee
>Seq1409
eeeeebeebbbebbbebbbebbeee
>Seq1410
eeeeeebbebbebebbbbbbbebebeebbbbbebbbbbbbebbebbeeeebbbbbbbbbbbbbbbbbbbbbbbbbbbbbbbbbbbbbbbbebebbbeeee
>Seq1411
eebebbebbbbbbbeeeeebbbbeeeeeeeeebbbeeeee
>Seq1412
eeeeeeebbbbbbbbeeeeeeeebbeebbebbeebebebbbbbbbbbeeeebeeeeeebbeebbebbeebebebebbeeeeeebeebbbbbeeeeeeeee
>Seq1413
eeeeeebbbbbbbbeeeebbbbbbbbbbbbbbeeebebebebeebbbeebeebeeeeebbbebbebbeeeebbbbbbbbeeeebbbbbbbbbbbeeebee
>Seq1414
eeeeebbebbbbbbbbbbeeebeebbeeeebebbbbbbeeeeeebeeebeebbeebbeebeeebbeeeeebeeebbebbeebbbeebeebebbbbbbeee
>Seq1415
eeeebebbeebbeeebbbebbbbbbbeebbeebeebeeebbebbbeebeebeeebbeebeebeeebeebbebbeeeeeeeeeeeeebeebbebbeebbee
>Seq1416
eeeeeeeeeeeeeeeeeeeeeeeeeeee
>Seq1417
eeeeeebebeeebeebbebbeebbbbbbbeebeeeebebebbbbebeebbeeeeeeeebebeeebeeebbeebbeebeebbeebbeebeeebbebbbeee
>Seq1418
eeeebbbbbbebbeebeebebbebbbeeebebbebbbbbbbeebeebbbbebeebebeeebeeeebeeebeebbeebbbebbebbbeebbebeeeebbbe
>Seq1419
eeeebbeebbeebbeebebeeeebeebbebbbbbbeebeebebbeebeebeebbebbeebbebeeebeeeeeeeeebbeebeeebeebbeebbebebbee
>Seq1420
eeebbebeeeeebbeeee
>Seq1421
eebbbbbbeebbeebbeebebbbbbbbeeebebeeebbebbbbbbbbebbebbebbeebbbbbbbeeeeebebebeeebbbbbebbeebebeebeeeeee
>Seq1422
eeeeeeeebeebbeebbeebbeeebeeeeebbeebbeebeebeebbbebeeebeeeeeeeebbbbbbebeeebebebebeebbebbbeeeeeebebebee
>Seq1423
eebbbbbbeebbeebeeee
>Seq1424
eeeeebbbbbbeeeeebbbbbbbbbbbbbbeeeebebbbeebeebbbbbbbbbbbbbbbeeeebbebbbeebeebebbbeebbeebbeeeeeeeeeeebe
>Seq1425
eeebbbbbbbbeeebeeeeeeebebeebeebeeeeebbbbbbbbbeebebbbbbbbbbebebbeeebbbbbebbbeebbebbeebeeeeebeebebeeee
>Seq1426
eeeeebebbbeeebbeebeebbee
>Seq1427
eeeeeeeebeeeeebbbebebbbebbeeebbeeebeebbeeebbebbeebeeeebbebbeebbeebebbeebbeeeeeebebeeeebbbbbbeeeeeeee
>Seq1428
eebbbbbbbebeeeeeebeeeeebebebbbbeebbeebeeebeeeebbbbbbebbbeeeeebbbebbbbeeeeeeeeeeebeeeeeeeebeebbeeebee
>Seq1429
eebebbbbbbbebbbbbbbbbbbbbbbbbbbbbeeeebebbbbbbbbbbbbbbbbbbbbbbbbbbbbbbbbbeebeebeeebeebbebbbebbeebbeee
>Seq1430
eeebebeebeeeeeeeeeebeeeebbbbbeeeeebbbeeeebebeebeeebeebeeeeebbbebeeebebebbbebbebbeeeebeebebbbeeeeeeee
>Seq1431
eeeebebeeeeeeeeebbebbeeeeebeebbeebeeeeeeebee
>Seq1432
eebebeeeeebbebbbbbbeeeeebbebeebeeebbebbeeebebbeebbbbbbbbeebeebebeebbebbbebbebbbebbeebeeebeeebeeeeeee
>Seq1433
eebeebbbebebeebebbbbbbebbbebbeeeebbbbbbbbbbbbbbbbebbebbbebeebeeeeeeeeeebebbbebeeebbbbbbbbeeebbbbbbee
>Seq1434
ebbbbbbebeeebbbbbbbbbbbbbbbbbbebeeeeeebebbeebbebbbbbbbbbbbbbbbbbbbbbbbbbbbbbbbbbbbbeebeeeeeeeeeeeeee
>Seq1435
eebebbbbbbbbbbbeebebbbbbbbbebbebbbebbeebbeebbeebeeebeebbeeeeebbbbbbbeebbeebeeeebebeeeeeeeebbbbbbbeee
>Seq1436
eeeeeeebebeebbeebeeebeebbeebeebeebbbbbeebeebbeebbeebeebeeebeebebbbbbbbebbeebebbbeebebbebbeebbeebbeee
>Seq1437
eeeeeebeebbeebbbbbbbbebbeebbbbbeebebebbbbbbbebbbbbebbebbbbbbbbbbbbbbebbeeeeeeebbbbbbbbbebbebbbbbbeee
>Seq1438
eeeebebebbbbbbbbbbbebeeeeeeeebeebbbbbbeebbbbbbbbbbbbbbebbebbebbbebeeebbebbbebbeebbbeebeebbeeeeeeeeee
>Seq1439
eebeebbeebbeebeeebebeeeeeebeebbbbbbbebbebebbebbeebbeebbeebbebbeeeebeeebeebeebebeeeebbbbbbbbeebbebbee
>Seq1440
eeeebeeeeeebebeeebbeebeeebeeebeeeeeeebeeeeeeebeeeeeeebbebbeeebbbbebbbebbeeebbbbbbbbeeebbeebeeebeeeee
>Seq1441
eebebbeeeebeeeeebeebbeebeeeeebeeeebbeebebebeebebbeebeeeebebeeeeebbebbbbbbbbeeeebeeebeeeeebeeeeeeeeee
>Seq1442
eeeeebeeebeeebbbbbbbbebbbbbebbbbbbeebbeebeeebebbbbbbeeeeebbeebebebbbbbbbbeeeeebbeebbebbeeeebeebbeeee
>Seq1443
eeeeeebebebbbbbbbbbbebbeeeeeebebbbbbebbeebbbbbbbeebebebbebebbbbbebebeebeeeebeebeeebbeebbebbeeeeeeeee
>Seq1444
eeebeeeebeeeeeeeeebeebeebebbeeebbbbbbbbeeebeeebbeebeeebeeeeeeebbbbbbeeeeeebebebebbbeeebeeebeebebeeee
>Seq1445
eeeeebeeeeeeebeeeeebbbebbbbbbbbbbbbbbbebebeebeebbebbbebbbeeebeeeebeebbbbbebbeeeeeebebeebeeeeeebeeeee
>Seq1446
eeeeeeeeeebebebbbeeeebebbbebbbbbbbbbbeeeeeebbebebbbbbbbbbeeeebbebbbebbeebebebebeeeeeebebeeeebebbbeee
>Seq1447
eebbbbbbbbbeeeeeebebbbbbbbebebeeeeebbbbbebeebeebeeeeeeeeeeeeeebeeebbebbeebbbebbeebbebbeebbeeeeeeeeee
>Seq1448
eeeeebbebeebeeebeeeeeebeebbeebeebbeebbebbeebbeebeeeebebeebbbbbbbebbeeeeebeebbeebbbbbeebeeeebeebbeeee
>Seq1449
eeebebbbbbbbeeebeeebbeebbebbeebbeebebbbbbbbbbbebbeebbebbbbbeebebbeeeebeebbeeeebeebeebeeeeeeeeeebbeee
>Seq1450
eebbbbbbbbbbbbbebebebebbbeebeeebebebbbbbbbbbbbbbbbbbbbbbbbbbebeeebeebeeebbebbbebbbbbbbbbbbbbbbbeeeee
>Seq1451
ebbbbbbbbbbbeebeebbbbbbbbbebbbbbbbeeeebebbebbbbbbbbbbbbebbbbbbbbbebebbbbbbbbbbbbbeeeeeeeeebbbbbbbbee
>Seq1452
eeeeebbeebbbebbbebbeeebebebeeeebebeebeebebbbbbbbbbbbbbbbebebeeeebebeeebebbeebbeebbebbebeeebeeebbbebe
>Seq1453
eebbbbbbbbbbebbeebeeeebeebeeebeebebebbbbbbbbbbbbbbbbbebbbbbbbbbbbbbeeebbbbbeeeeeebebebbbbbbbbbbbbbee
>Seq1454
eeeeebeebbbebbbebebbbbbbebbbbbbbebbeebeeebebebbbbbbbbbbbebeeebbeebeebbeebbeebbbebebebebeeeebeebeebee
>Seq1455
eeeebbbbbbbbbeeeeebbbbbbbebbeeebeeeebeeebeeebeeeebeebebebbeebbeebbeebbebbeebbeeeeebbeebbeeebeeeeeeee
>Seq1456
eeeeeeeeeeeeeeebeeeeebeebbeebbebbeeeeebbeebbeeebbeeebeeeebeebeeeeeeeeeeebeebbebbbebbbebbeebbeeeeeeee
>Seq1457
eeeeebbbbbbbbbbbbbeeebeebbeebebeeebebeeeeeebbeebeeebebeeeeeebbbbbbbbbbbbebbebbeebbeeeebebbbbbbbbeeee
>Seq1458
eeeeebeebebebbbeeebbbbbbbbbebeeebbeebbeeeeeeebeeebbeebbebbeebeebbeebeeebebebbeebbeebbeebeeebeebbebee
>Seq1459
eeeebeebebeebeebbbebbeeeebebbbbbbbbbbbbebbbbbbebbeebbeebbbbbbbbbeebbbbbbbbbebbbeeebebeebbbeebbebbeee
>Seq1460
eeeebbebbeebbeebbeebbebbbeeeeebbbbbbbbbbbbbbbbbbbebbebebbbbbbbbbbbeeeebbebbbbbbbbbbbbbbebeeebbeebbee
>Seq1461
eebbbbbbbbbbbbbbbbbbbbebebebeebbbebebbbbbbbbeebbbbbbbebebbbbbbeeebeeeeebeebbebebeeeeebbebeebeeeebeee
>Seq1462
eebbbbbbeebbeebeeeebeebbbbebbebbeeeeeeeeeeeeebebeebbbbebebbbebbbbbbeeeeeeeebebbbbbebbebbbeebbeebeeee
>Seq1463
eeeeeebbbbbbbbbbbbbeeeeebbbbbbbbbebeeeebeebebbbbbbbbeeeebeebbebbeebeeeebebebbebebebebbeeebeeeeeeeeee
>Seq1464
eeeebebbbbebbbbbbeebbbbbbbbbeeebeebbebebbeebbbbbbebebeeeeeeebbbbbebbbbbbbbbbbbbbbbbbeeebebebbebbeeee
>Seq1465
eebebebeebbeebbebbbbbbbbbbbbbbbbbebebbbbeeeeeeeeebebbbbbbbbbbbbebbeebeeeeebbbbebeeebbeebbeebebeebeee
>Seq1466
eeeeeeeeeeeeee
>Seq1467
eeebbebbeeebebbbbbbbebeeeebbeebbbbbbbebbeebbebbbeeeebbebbbbbbeebeebeebeebbeebebeebebebbbbbbbbbbebbee
>Seq1468
eebbbebbbebbbbbbbbbbbbbbbbbbbbbeebbbbbbbbbbbbbbbbbbbbbbbbbbbbbeebeeeebeeeeebbbbbbbbbbbbbbbbbbbbbbeee
>Seq1469
eeeebbeeeeeeeeebbebbbebbbbbbebbeeeeebeeebeeebbbeebebebbeebbeebeebbbeeeeeebeeebbbbbbbbebeebbeebeeeeee
>Seq1470
eeeebeeeeebbbbbbbbbbbbbbbbbbbbbbebbbebbbbbbbbbbbbbbbbbbbbbbbbbbebeebbebbbbbbbbbbbbbbbbbbebeebeebbeee
>Seq1471
eeeeeeebbebbbbbbbbbbbbbbbbbbbbbbebbebbbbbbbbbbbbbbbbbbbbbbbebebebbebbeebbebbbbbbbbbbbbbbbbbbbeeeeeee
>Seq1472
eebbbbbbbebeebbbbbbbeeebbeebeeeeebebebebbeeebebebebbbbbbebbbbebeeeeeebbbebbebebebeeeeeebebbbbbbbebee
>Seq1473
eeeeeeebeebbeebbeebeebeeebeebeebbebbeebbebbeebbeeebeeebeebebebbbbbbeeebeebbbebbbbbbebbebbeebeebeeebe
>Seq1474
eebeeeeeeeeeebeebeeeebbbebebebeebeebbebebeeeeebbbbbbbbbbbbeebbeeeeebebeebebebbebeeebbeebebbeeeeeeeee
>Seq1475
eeeeeeeeeeebeebbeebeebeeeebeebbeebeeeeeeeeeeebeeeeeeebeebbeebbeebebbeebbebbbbebbbbbbbbbbbbbbbbbbeeee
>Seq1476
eeeebeebeee
>Seq1477
eeeeebebeeebeeeebbbbebbeebbeeeebeebbbebbbbbbbbbbeeeebbebbeebbeeebeebbbbbbbbbbeebbbbbebbeebbeebbeeeee
>Seq1478
eeebbeebbebbbbbbebbbeeebeebbebbbebbeeeeebebbebbeebbebbbeebeeebbbbbbbbbbeebbbbeeeebebebeeebeebbeebeee
>Seq1479
eebebbbbbeebeeeebeebbbbeebbbebbbbbbbbbbbebbbeeeeeeeeebbebebbeebbeebeeeebebeebbeebbeebbeebbebbeebbeee
>Seq1480
eeebbbbbbbbbeeeeebebebebebeeeeebbeeebbbbbbeeebebebebeebbeebebbbeebebeebbbbeebebeeebebeeeeeebbbbbbeee
>Seq1481
eeebeebebebeeeeeebbbbbbebbeebeeeebebbbbbbbeeeebbebbbeebeeebeebbeebbeebbebbeebbeeeebeebbeebebeeeeebee
>Seq1482
eebeeeebebbbbbbbbbbbbbbbbbbbbbbbbbbbbbbbbbbbbbbbbbbbbbbbbbbbbbbbebbeeebbbbbbbbbbbeebbbbbbbebbeebeeee
>Seq1483
eeebbebbbeeeeebeeeeebeeebeebeeeeeebeeebeebebbbbbbbbbbeeeebeeebbeebbebbeebbeeeeeeeebebbbbbbbeeeeeeeee
>Seq1484
eeeeeeebebbbbeeebebeeee
>Seq1485
eeeeeeeeebebebebbbbbbbbbbbbbbbbbeebebebbbebbebeeebbebeeebebebbbbeeeeeeebbebeebeeebeebbebebbbbbbbbbee
>Seq1486
eeebeeebbebbbbbbbbbbbbbbbbbbebbebeebbbeeebebbbbbbbbbbbbbbbbbbbbbebebeeeeebbeebebbbbbbbbbbbbbbbeebeee
>Seq1487
eebeebbebbbbbbbbebbbbbbbbbbbbbeeebebbbebbebbeebbeebeebbbbbbbbbbbbbbbbbbbbbbbbbbbbbbbbbbbbbbbbbbebeee
>Seq1488
eeebeeebbbbbbbbbebbbebbeebeebebebeebbbbbeeeeeebebbbbbbeeeeebebeebebbbbbeeeeebeebeebbebbeebbeebbebeee
>Seq1489
eeebeeeeebeeebbebeebbbbbbbeeeebebeeebebeebbbebbebbeebbebbbbbbbbebbbebbebbbbebebebebbbbbbbeebbbbbbeee
>Seq1490
eebbbbbbbbbbbbbbbbbbbbbbbebbbeebebbbbbbbbbbbbbbbebbbbbbbebbbeeeeebebbbbbbbbbbbbbbbbbbbbbbbbbbbbbbbee
>Seq1491
eeeeeebbbbbbbebeeeeeeebbbbbbbbbbeebbeebebbbbbbbbbbbbbbbbbbbbeeebeeeebebbbbbbbebebebbbebbeeeebbbebeee
>Seq1492
eeeebbbbbbbbbeeeebebbbebeeeeebebeebeeebebeeeeebeebbbbeeebeeeeeeeeeeebbbbbbebebbbeeeeebbbbbebbbbbbeee
>Seq1493
eeeeeeebbbbbbbbbbbbbbbbbbbbbebbebbbbbbbeeeebbbbbbbbbbebebebbbebbeeeeebbbbbbbbbbbbbeebeebeebbeeeeeeee
>Seq1494
eeebebeebeebbbbbbbebbbeebeeebbbbbbebbebbeebbeeeeeebbbbbbbbbbebbebebeebbbbbbbbeebebeeebebeeebebebeeee
>Seq1495
eebbbbbebebbebbbeebbbbbbbbbeeeebbbeeeeebeeebeeeeeeebebeebeeeeeeebeebbeeeeebebbeebbbebeeeebbbbbbbbeee
>Seq1496
eebebbbbbbbbeebbbbebeeeebebbbbbbbbebeeeebeebebbbbbebbbeeebeeebbbbbbbbebeeeeebeebeebebeeeebebebebbbee
>Seq1497
eeeebbebebbbebeebbebbeebbeebbebeeeebbbbbbebbeeeeeebebeebbbebbeeebebebbbbbbbbebbeeeeebbeebbebbeebbeee
>Seq1498
eeeeebeebeeeeeeeeeeeebeeebebeeebeebebebbbbeebeeeeeebbeebbeebbebbebbbeeeebeeebeeeeeeeeeeeeeeebbeebbee
>Seq1499
eeeeeeebbbebbbbebbbbbbbbebeeee
>Seq1500
eeeeebeeeeeeeebbbebeebeeebeeebbebbeeeeeebeebeebeebbebbebbbbbebeebbebeeeebbbeeebbebbeebbebbbebbbbeeee
>Seq1501
ebbbebebbbbbbeebeeeeeeebbbeeeeeebeebebbebbeebeebbeebbebbeebbeeeeeeeeeebeebbeebbebbbebbebeeebbeebeeee
>Seq1502
eeeee
>Seq1503
eeeeeeebebeeebbbbbbbbbebbebbbeebeeebeeeeebbeebbeeeeeebeeebeebbeebbbbbbebbbbbbbbbbbbbebbbebbbebbeebee
>Seq1504
eeebbebbeeeeeebeebbeebeeebeebeebbebbbeebebbbebbbeeeeebbbeeeebebebbbbeeeeeeeeeeeebbeebeeeeeebbbbbbeee
>Seq1505
eebbbbbebeebebbeeeeeebebbbbbbbeeeeeebbbbbbbbbeeeeeebeeebeebbebbeebbebbeeeebebebeeebeeeebbebbeebbeeee
>Seq1506
eeebeebbeebbeeeeebbbbbbbbeebeebbebbeebeebbebbeebbebbeeeebbeeeebebeebebbbbbebbebbeebbeebbebbeeeeeebee
>Seq1507
eeeebbeeeeeeeeeeeeeebebbeebeeeeeeeebeeeeeeeeeeebeeeeeeeeeeeeebeebeeeeeeeeeeeeeeebbeebeeeeeebeeeeeeee
>Seq1508
eeebebbbbbbbbbbbbbbeebeeeeebeebbbbbbbbbbbbbbebbbbbbbbebbbebbbbbbbbbbbbbbbbbbbbbeeebbbbebbbbbbbbbbbee
>Seq1509
eeebeeeeebeeeeebeeebbeebbebbeeebbbbbbbbbeeeeebbbbbbbbbebbeebbbbbbbbbbbbeebeeebeebebeeebeebbbbbbbbebe
>Seq1510
eeeeebbbeeeeeeebeeeebebeeebbebbebbebebbeebbeebeebeebbeeebebeebbbbbbebeeeeeeeeeebebeebebbbbeeeebbbeee
>Seq1511
eebbbbbbbbebbbeeebbebbeee
>Seq1512
eebeebebeeeeeeeeeeeebbbbbbbbbbbbbbbbbebeebbbbebbebeebebbbebbeebeebbeeeebbbbbbbbeebeebbeebeeeeeebeeee
>Seq1513
eeebeebbeeeeeeeeebebebbbbbbeeeebbeebbeebbbbbbbbbbbbbbbbeebebebebbbbbbbbbbeebbeebeebbeebbeebeebbeebee
>Seq1514
eeebeebbebbeebeeebeee
>Seq1515
eeebbeeebbbbbbbbeeebbeebeebbeebeeeebebbbbbbeeeebeeebbebbebeebbbbbbbbbbbbbbbbbbbbbbebbebeebeebbeebeee
>Seq1516
eeebbebbeeeebeebbeebbebbeebbeeeebeeeebebbbeeebebebbbbbbbbbbbbbbebeebeebbebbbebbeebbeebeeebeebbeebbee
>Seq1517
eeeeeeebeebebeebeeeeeeebebbbbbbbbbbbbbeeeeebeeeebebbbbbbebeeebeebbebbebeeeebeeebbbbbebbebeeeeeeeeeee
>Seq1518
ebeebbeebbeebebebbebeeeebbbbbbbebebebbbbebbeebbeebbbbbbeeeeebeebeeebeeeebbbbebbbbbbbeebebebbeebbeeee
>Seq1519
eeebbebbeeeeeeeeee
>Seq1520
eeeeebbeeebeeeebbbbbbbbebebbbbeebebbbbebbebbbebbebbeeeeeebeebbeebeeebbbbebbeebbeeeeebbeeeebeeebeeeee
>Seq1521
eebeeeeeeebbbbbbbbebeeeebbebbbeeeeebbeebbbbebebeeebbeebbbbbeebeeeeeeebeebbbbbbbbbeebbbbbbbbeeebbeeee
>Seq1522
ebbbbbbbbbbbbbbbbbbbbbbbbeeeebeeebeebbbbbbbbbbbbbbbbbbbbbeeeeeeeeeebbbbbbbbbbbbbbbbbbbbbbbbeeeeeeeee
>Seq1523
eeeeeeeeeeeeeeeebeeeeebbbbbbbbbbbbbbbbbeeeeeebbbbbbbbbebbbbbbbbeebebbeebebbebebeeeebbbbeeeeebeebbeee
>Seq1524
eebebbeebeebeebeebeeebeeebeebeebbebbbbbbbbbbbbeebebeebeeeeeebebebeeeeeeebebeeeeeeebbebbbebbeeebeeeee
>Seq1525
eebeeebebebebeeebebbeebebebebebeebbbebebebebebeebebeeebebebebebeebebeeebebebebeeeeeeeebbbbeeeeeebeee
>Seq1526
eebebbbbeebebeeeeebeeeebbbebbebbebbbbbbbbbbbbeeeebebbebbebebeebeebbeeeeebebeebbebbeebbeebeeebeeeeeee
>Seq1527
eebbbbbbeebebeeeeebeeeebbbbbbebbebbbbbbbbbbbbeeeebebbebbebeeeebeebbeeeeebebeebbebbeebbeebeebeeeeeeee
>Seq1528
eeeebbeebeeeebbbbbbbbeeeebeebbeebeebbeebebbebeeebebeeeebeebbeebebebeebeebeeeeebbbbbbbbbbeebbeebeeeee
>Seq1529
eeeebbbbebeebebbbbbbeeeebebbbbbebebebebebeeeeeeebeebbebbbbbebeeeeeeeeebbebbeebbeebbeebbbbbbbebeeeeee
>Seq1530
ebbebbbbbbbbbbbebbeebeeeeebebbebeeebbbeeebbbbbbbebebebebebeeebeeeebeebbeeebeeebeeeebeebbbbbeebbebbee
>Seq1531
eebbbbbbbbbbeeebbbbbbbbbbbbbbbbbebbbeeebbbbbbebbbbbbbbbbbbbbbbbbbebbbbbbbbbbbbbbbebbbbbbbbbbbbeeeeee
>Seq1532
eeeebeebbeebbebbbbbbbbbbbbbbbbbbbbbebbbbbbbbbbbbbbbbbbbbbbbbbbbbbbbebeeeebbeeebeeeeeeeeeeebeebbeeeee
>Seq1533
eeebeebbeeeeebeebbeebbeebbbbbbebbbbbbbbbbbbbbbbbbebbbbbbbbbbbbbbbbbbbbbbbbbbbbbbbeeeeeeeebbbbbbbeeee
>Seq1534
eeeeeeeebeebbeebeeeeebbeeebbbbebbeeeeebbbbebeeebebebeeebbbebbeebeebbbbbbbbbeebeeebbbebebbeebeeeeeeee
>Seq1535
ebbbbbbbbebbbbbbbbbbbbbebbebeeebebebbbbbbbbbbbbbbbbbbbbbbbbeeeeeebeebbbbbbbbbbbbbbbbbbbbbbbbeeeeeeee
>Seq1536
eeebebbeeeeebeebbeebebeeebbbbbbbbbbbbbbbbbbeeeebbbbbbeeeeebeeeeeeebeebbebbeeebeebebbbbbbbbbeebbeebee
>Seq1537
eeeeebbebbeebebbbbbbbbbbbebeebebebbbbbbbbbbbbbbbbbbbebbbebeeeeeeebeeeeeeeeebeeeeeeeeeebbeebbeebeeeee
>Seq1538
eeebeeebeeeeebeebbeebbeeebeebbeebbebeeebbbbbbbbbeeeeeebeebbeeeeeebeeebebeebbbbbbbeebeeeeeebbeebeeeee
>Seq1539
eeebeebebbbbebbbeebeeeebeeeebbbbbbbbbbbeebbbbbbbbbbbeeeeeebbbbbbbbbbbeebbebbbeeeebebeeebeebbeeeeeeee
>Seq1540
eeeebeeeeeeeeeeeeeeeeeeeeeeeeebbebbeebbeebbeebeebeebbeebbeeebeebbbbbbbbbebebbbebbbebbeebbebbeebbeeee
>Seq1541
eeeeeebebeeebeebeeeeeeebeebebeebeeeeeebeeebebebeebeeebbbebbebebbebbbebbbbbbbbebbbebbebbbebbeebbebbee
>Seq1542
eebbebbbeebeebbeeeeeeebeebebeeebeebeeeeeeebbbbbeeeebbebebbbbbbbbebbebeebeebbebbbebbeebeebbeebbeeeeee
>Seq1543
eeebeebbbbbbbbbbbbbbbbbbbbbbbbbebeeebbbbbbbbbbbbbbbbbbbbbbbbbbbbbbbbbbbbbbbbbbbbbbbbbbbbbbbbbbeeeeee
>Seq1544
eebbebbbebbbbbbeeeeebeebeebeebeebebbeeeebbebbebbbbbbbbbbbbbbbbeebbbebbeebebeeebeebbeebbebeeeebeebbee
>Seq1545
eebbebbbebbbbbbeeeeebeebeebeebeebebbeeeebbebbebbbbbbbbbbbbbbbbeebbbebbeebebeeebeebbeebbebeeeebeebbee
>Seq1546
eebeeeeeeebeeebebbeeebbbbbbbbbbbeebbbbbbebbebebebebebbbbbbbbbbbbeeeeebbbbebeeeeebbebeeeebeebbeebbeee
>Seq1547
eeebeeeeeebebeebeeeebeebbeebbbbbbbbbbbeebebeebbbbbeeebbbbbbbbbbeeeeeeebbeebbebbebeebeebbeeebeebbbeee
>Seq1548
eebbeeeebbbbebbeebebebbbbbbbbbbbbbeeeeeeebeeeebeebbbbbbbbbbbbbbeebebbbbbbbbbbeeeeebbbbbbebbeebbebbee
>Seq1549
eeeebebbbbbbbbbbbbbbbebbbbbbbbbbbbbbbbbebbbbbbbeebebbbbbbbbbbbbbbbebbbbbbbbbbbbbbebbbebbeebbebbeeeee
>Seq1550
eebeebbebbbbbbbbebeebebbeebeebbeebbeeeeebbeebeebeebeeeeeeebeeebeebbbbbebbbebbeeebeebbbbbeebbeebbeeee
>Seq1551
eeeeeeebebbeeeeeebeeebebbbbbbbeebbebbebbbbebbbeebebebeebbbbeeeebbebeeeeeeebbbbbbbeeeeeeebeeebeeeeeee
>Seq1552
eeeeeeeebbbbbebbbbebeeebbbbbeebebebeeeebebebbbbbbeeeeebebebbbbeebebbbebeebebeebeeebeeeeeeeeebeebeeee
>Seq1553
eeebebbbebeeebeebbeebbeebebeeebbbbbbbbbbbbebbeebbbbbbbeebbeebbebbebbbeeeebebbbbbbbbbbbebeeebeebbeeee
>Seq1554
eebeebbebeeeebbeeebebbeeeeebeebebbbbbbbbebeebbebbbeebeeeeeebebeeebeeebbbbbbebbeeeeebeebbeebeeebebeee
>Seq1555
eeeebebeeeeebbbbbbbeebbebeeeeeeeeeeeebeeebeebebebeeeebbeebbeebebebeebeebbebeeeebebebebbbbeeeeeeeeeee
>Seq1556
eeeeeeebbebebebbbbbbbbbbbeebeebeebbeebebebbbbbbbbebbbebeeeeeeeeeebbeebbebbbebeebebeebbeebbebbeebbebe
>Seq1557
eebebebebeeebbebbbeebbbbbbbbbbbbbebeeeebebbbbbbbbeebebeebeeeeebbbbbbbbbbbbbebbeeeeeeeeebebeebeebbeee
>Seq1558
eeeeebeeee
>Seq1559
eeeeeebbeebbeebeeeeeeeeeebbbbbbbbeebeebbbbbbbeebebebbbbbbebeebeeeebbbbbbbbebeeeebeebbebbeeeebebeebee
>Seq1560
eeebbeebebeebbbbbbbbbbbbbbbbbbbbbbbbbbbbbbbbbbbbbbbbbbbbbbbbbbbbeeeebbbbbbbbbbbbbbbbbbbbeebbeebeeeee
>Seq1561
eeeeeeebebebbeebbbbbebbbebebbeebbeebbeeeeebeebbeebbbbbeeeebeebbbebbebbbebbbbbbbeeebeeebeebbeeebbeeee
>Seq1562
eebbeebbeebeeebebebeebeeeeeeeeeeeeeeeeeeebebeebbeebbeebeebeeeeeebebbbbeebeeeebbeebbeebbebeebbeebbeee
>Seq1563
eeebebbbbbbbbbbbbbbbbbbebebbbbbbbbbbbbbbbbbbbeebbbbebbbbbbbbbbbbbbbbbebeeeebbbbbbbbeebeeeeebbbebebee
>Seq1564
eebbebbeeebeeeeeebeeebebbbbbbebbeeebbebeeebbbbbbbbbebbbbbbbbbbebeeebbbbbbeebbbbbbbbbbbbeebbbebeeeeee
>Seq1565
eeeeebeebbebbeebeeeeeeebeeebeebbeebeebbeebbebebebbbbbbbbbebbeebbebeebebbbbbbbbbbbbbbbbbeebbeebeebbee
>Seq1566
eebeebbeebeeeebebbebebbbbbbbbeebbeebbbbbbbbbbbbbbbbbbeebeebbbbbbbbbbbbbbbbbbbbbebbeeeebeeebbbebbeeee
>Seq1567
eebbebbbebbbebbeebbeebebebbbbbbbbbbbeebbebbeebbeebebebbbbebebbbbbbbbbbbbbbbbbeeeebbebeeeebebeebbeebe
>Seq1568
eeeeeeebbbbbbbebbbeebbeeeeebbbeebeeeeeeeebeeeeeebbebeeebbbebbbebbebbbebbebbbbbbbbbebbebbeebbeebeebee
>Seq1569
eeebbbbbbbbbbbbbbbbbbbbbbbbbbeebbebbeebeebbbebbbbbbbbbbebbbbbbbebbbbebbbbbbbbbbbbbbbbebebbbebeeeebee
>Seq1570
eeebebebeeeeebeeebbebbbebbeebbeebeeebbeebbeebebeeeeebbeebbbbbbbbbbbbbebbbbebbbbbbbbbbbbbeebbbebbbbbe
>Seq1571
eebbebbbbebbbbbbbbbbbbbebbbbbbbbbbbbbbbbbbbbbbbbbbbbbbbbbbbbbbbbbebbbbbbbbbbbbbbbbbebeeeeeeeeebebeee
>Seq1572
ebbbbbbbbbebbebebbbbbbbbbbbbbbbbbeebbbbbbbbbbbbbbbbbbbbbbbbbbbbbbbbbbbbbbbebbbbbbbbbbbbebeeebeebeeee
>Seq1573
ebbebeeeeebbeebeeebbeebbebbbbeeeeeeeeee
