# Supplementary material for: Prediction of bacterial type IV secreted effectors by C-terminal features
Source: BMC Genomics. 2014 Jan 21;15:50. doi: 10.1186/1471-2164-15-50 (PMC3915618; doi:10.1186/1471-2164-15-50)
Supplement: Additional file 13 — T4SEpre package. [file 1471-2164-15-50-S13.zip › T4SEpre_Joint/sample.sse]

>Seq1
CCCCHHHHHHHHHHHHHHHHHHHHHHHHHHCCCCHHHHHHHHHHHHHHHHHHHHCCCCCCHHHHHHHHHHHHHCCCCCCHHHHHHHHHHHHHHHCCCCCC
>Seq2
CCCHHHHHHHHHHCCCCCEEEEECEEECCCCCHHHHHHHHHHHCHHHHHHHCCCCEEEEEEEHHHHHHHHHHHCCCCCCCHHHHHHHHHHHHHHHHHHCC
>Seq3
CCCCCCHHHHCCHHHHHHCCCEEEECCHECCCCCCCCCCCCCCHHHHHHHHHHHHHHCCCCEEEECCCCCCHCCCCCCCCCCHHHHHHHHHHHHHHHHHC
>Seq4
CHHHHHHHHHHHHHHHHHCCCCCCHHHHHHHHHHHHHHHHHHHHHCCCCHHHHHHCCCCEEEEEEEEEEECCEEEEECCCCCCEEECCCCHHHCCCCCCC
>Seq5
CCCCCHHHHHHHHHHHHHHCCCCCEEECHHHHHHHHHHHCCCEEEECCCCCCCCCCCCCCCEECCHHHHHHHCCCEEEECCCCCCCCCHHHHHHHHHHHC
>Seq6
CCCCCCCCCCCCCCCCHHHHHHHHHHHHHHHHHHHHHHCCCCCHHHHHHHHHHHHHHCCCCEEEEECCCCCCCHHCCCCCEEEEEEEEECCCEEECCCCC
>Seq7
CCHHHHHHHHHHHHHHHHHHCCCCCCC
>Seq8
CCCCEECCCCCCCCCCCCHHCCCCCCCCCCCHHHHHHHHHCCCCECCCCCCCCCCCHHHCCCCEEEEEEEEEECEEEEECCCEEEEEEEEEEEEEEEEEC
>Seq9
CHHHHHHHCCCCCCEEEEECCCCCCCCCCCCCCCHHHHHHHCCCCCCCHHHHHHHHHHHHHHHHHHHHHHHECCCCCCCCCCCCCCCCCCCCCCCCCCCC
>Seq10
CCCCCCEEECCCCCCCCCCCEEEEECCCCCCCCCEECCCCEEEEECCCCEEEEECCCEEEEEEHCCEEEEECCCCCCCCCCCCCCCHHHHHHHCCCCCCC
>Seq11
CCCEEEEEECCHHHCCCHHHHHHHHHHCCCCHHHHHHHHCCCCCCCCCHHHHHHHHHHHHHHHHHHHCCCCCCCCCHHHHHHHHHHHHHHHHCCCCEEEC
>Seq12
CCCEEECCCCCCEEEECCHHHHHHHCCCCCCHCEEEECCCCCCCCCCCCCCCHHHHHHHHHHHHHHCCCCCCCHEEEECCCCHCCCCCCCHHHHHHHHHC
>Seq13
CCHHHHHHHHHCCCCCCCHHHHHHHHHHHCCCCCEEEEECCCCCCCCCCCCCEEECCCEEEEEEECCCCCCHHHHHHHHHHCCCHHHHHCCCCEEEEEEC
>Seq14
CCEECCC
>Seq15
CCCEEECCEEECC
>Seq16
CCCCCCCEEECCCCCHHHHHHHCCCCCCHHHHHHHHHCCCHHHHEEEECCCCCCCEEEECCHHHHCCCEEEECCCHHHHHHHHHHHHHCCCHHHHHHHCC
>Seq17
CCCCCCCCHHHHHHHHHHHHHHHHHCCCHHCHCHHHHHHHHHHHHCCCCCCCCCCCCCHHECHHHHHCCCCCCCEEEECCCCCEEEEEECCCCEEEECCC
>Seq18
CCCCCCCHHHHHHHHHHCCCCCCCEEEEEEECCCCCCCCCEEEHHHCCCCCHCCCCEEEECCCCCHHHHHHHHHCCCCCHHCCCCHHHHHHHHHHHHCCC
>Seq19
CCHHCCCCCCCCCCCCCCCCCCEEEEECCCCCCCCCEEEEEECCCCCCCCCEEEEECCHHHEEEECCCCCCCCCCCEEEECCCCHEEEEECCHHHHHCCC
>Seq20
CCCCCHHHHHHHHHHHHHCCCCCCCCCCCCCCCCCCCHHHHHHHHHHHHCCHHHHHHHHHHHCHHHHHHHHHHHHHHHHHHHHHHHHHHHHHHCCCCCCC
>Seq21
CCCCCCCEEEEEEECCCCCCCCCCEEECCCCCCCCCHHCCCCCEEEEECHHHHHHCCCCCCCCCCCHHHHHHHHHHHHHHCCCCCCECCCCCHHHHHCCC
>Seq22
CCEEHHHHHHHHHHHHHHHHHCCCCECCEEEEEEECCCC
>Seq23
CCCCCCCCCEEEEEEEEEECHHHHHHHCCC
>Seq24
CCCCEECCCCCCCCCCCCCCCCCCCCCCCCCCCHEEEEECCCEEECCCCCCCCCCHHHHHCCCEEEEEECEECCEEEEECCCEEEEEEEEEEEEEEEEEC
>Seq25
CCCCHHHHHHCCCCCCCHHHHHHHHHHHHHHCCCCEEECCCCCCCCHHHHHHHHHCCCCHHHHHHHHHHHHHHHHHHHHHHHHHCCCCCCCCCCEEECCC
>Seq26
CCCCCCCCCCCCCCCEEEEECCCCCCCCCCCCCCCCHHHHHHHHHHHHHHCCHHHHHHHHHHHHHHHHHCCCCCCCHHHHHCCCCCCCHHHHHHHHHHCC
>Seq27
CEEEEECCCCCCCCCCEEEECCCHHHHHHHHHHCCCEEEEECCHHHHHHHCCCCCEEEEECCCCCCCCCCHHHHHHHHHHHHHHHHHHHHHHHHHHHCCC
>Seq28
CCCCCCCCHHHHHHHHHHHHHHHHHHHHCCCCHEHCHHHHHHCCCCCCCCCHEEEEEECCCCCHHHCCCHHHHHHHHCCCCCHHHHHHHHHHHHHHHHCC
>Seq29
CCCHHCHCCCCCCCHCHHHHHHHHHHHCCCCCHHHHHHCHCCCCCCCCCHEEECCCCCCCHHHHHEEEECCHHHCCCCCHHHHHHHHHHHCCCCCEECCC
>Seq30
CCEEEEECCCCCCCHHHHHHHHHHHHHHHHHHHHHHHHHCCCCCEEEEECCCHHHHHHHHHCCCCEEEEECCCHHHHHHHHHHHHHHHHHCCCCCEEEEC
>Seq31
CCEEEEECC
>Seq32
CHHHHHHHHHHHHHHHHHHCCCEEEECHHHHHHHHHCCCCCCCCCHHHHHHHHHHHHHHHHHHHHHCCCCCCCEEEEEECCCEEEEEEEECHCCCCCCCC
>Seq33
CCCCCEEEEEECHHHHHHHCCCCCCEEEEEECCCCCEEEEEEEECCCCCEEEECCHHHHHCCCCCEEEEEEEECCCHHHHHHCCCCEEEECCCCCHHHCC
>Seq34
CCC
>Seq35
CCCCCEEEEEEEECCCCCCCCCCCCHHHCCCCCHHHCEEEEECCCCCCCCHHHHHCCCCEEEECCCCCCCCHHHHHHHHCCCCCCCCCCCCCCEEEEEEC
>Seq36
CCCHHHHHHHHHHHHHHHHHHHHHHHHHHHHHHHHHHHHHHCCCCCCCCCCCCCCCCCCCCCCCCCCCCEEEEEEEEEEECCCCCCCEEECCCCCCCCCC
>Seq37
CCHHHHHHCCCCCEECCCCCEEEEEEEEHHHHHCCCCCCEEHHHHHHECCCCCEEHHHHHEEEEECCCCCCCCCCCCCCCCCCCEEEECCCEEEEECCCC
>Seq38
CCHCCCCEEEEEEEEECCCCCCCCCCEEECCCCEEEEEECCCCCCCCCCEEEEECCCCECCECCEECCCEEEEEECCCCEEEECCCCEEEEEECCCCCCC
>Seq39
CCCCCCCCCCCCCCCCCCCCCCCCCCCCEEEEECCCCCCCCCCHHHHHHHHHHHHHHHHHHHHCHCHCCCCCCCCCCCCCCCCCCCCCCCHCHHHCCCCC
>Seq40
CCHHHHHHHHHHHHHHHHHHHHCCCCCCCCCCCCCHHHHHHHHHHCCCCCHHHHHHHHHHHCCCCCEEEEECCCEEEECCCCCEEEECCCCCCEEEEECC
>Seq41
CCEEEEEEEECCCCCCEHHHCCCCCCEEEEEECEEEEECCCCEEEEECCCCEEEECCCEEECCCCCCCCEEEEEECCCCCCCCCCEEEEECCCCCCCCCC
>Seq42
CCCEEEEEEEECCCCCCCCCCCCCCCCCCCEEEEECCCCCCHHHHHHHCCCHHHHHHHHCCCCCCCHHHHHHHHHHHHHHHHHHHHHHHHCCCCECCCCC
>Seq43
CCCHHHHHHHHHHHHHCCCCCCCCEECCCCCCCCHHHHHHHHHHHHCCCCEEEECCCCCCCCCCHHCCHHHHHHCCCCCCCCHHHHHHHHHHHHHHHCCC
>Seq44
CCCCEECHHHHHHHHHHHHHHHHHHCCCCCCCCEEECCCCCCCCC
>Seq45
CCEEEEECCCCCCCHHHHHHHHHHCCCHHHHHCCCCEEEEECHHHHHHHHHHHHHCCCCCCCEEEEEEECCCCCEEEEECCCCCCEEECCCCCCCCCCCC
>Seq46
CHHHHHHHHCCCCCHHHHHHHHHHHHHHHHHHHHCCCCCCEEEECCCHHHHHHHHHHHHHHHHHCHCCCCHHCCCCCCCCCCHHHHHHHHHCCCHHECCC
>Seq47
CHHHHHHHHHHCCCCCCCEEEEECCCCCCCCCCCCCCCCCEEEEEEEECCEEEEECCCCHCHHHHHHHHHHHCCCEEEECCHHHHHHCCCCEEEEEEECC
>Seq48
CCCCCCEEECCHHHHCCCCCCEEEECCCCCCCCCCCCCCCHHHHHHHHHHHCCCCCCEEECCCCCCHHHHHHHHHCCCCEEEEECCHHHHHHHHHHHHCC
>Seq49
CCCCCCCCCCCCCCCCEEEECCCCCCCEEECCCCCCCCCEEECCCCCCEEEHHHHHHHCCCCCCEEEECCHHHHHHECCCCCCHHHHHHHHHHHHHHHCC
>Seq50
CCCHHHHCCCCCCCCHHHHHHHCCCCECCHHHHCCCCEEEEEEECCCCHHHHHHCHCCHHHHHHHHCCHCCEEECCCCEEEEHHHHHHHCCCEEEECCCC
>Seq51
CEEEECCCCCCEEECCCHHHHHHHHHHHHHHHCCCCCCCCCCHEEEEECCCCCEHHHHCHHHHHHHHHHHHEEECCCCCCCCCCHHHCCCCCHHEEEECC
>Seq52
CCCCCCCCEEEEECCCCCEEECCCCCCCCCHEECCCCEEECCEEEEEECCCCEEECHHHHHHCCCHHHHHHHHHHHHCCCCEECCCCCCHHHHHEECCCC
>Seq53
CCCCCHHHHHHCCCCCHHHHHHHHHHHCCCCHHHHHHHHHHHEEEEEHHCCCCCCCHHHCCCHHHHHHHHHHHHHHCCCCCHHHHHHHHHHHHHHHHHCC
>Seq54
CHHHHCCCCHHHHCCHHHHHHHHHHHCHEEECCCCHHHHHHHHHHHHHHHHCCCCCCCCHHHHHHHHHHHEEEEEECCCCCHHHHHCCCCCCCCCCCCCC
>Seq55
CCCCCCCEEEECCCCCCCCCCCCCCCCCCCC
>Seq56
CCCCCCCCHHHHHCCCCCCHHHHHHHHHHHHHHHHHHHHHHHHHHCCCCCCCEEEECCCHHHHHHHHHHHHHHHHHHHHHHHHHHHHHCCCCCCCCCCCC
>Seq57
CCCCCCCCCEEECCCCCCCCEEEEEEHHCCCCCCCCEEECCCCCCCCCCCCCCCCCCEEEECCCCEEEEEEEEEEECCCEEEEEECCCCCEEEECHHCCC
>Seq58
CHHHHHHHHHHHCCCCCECCCCCCCCCCCCCCCEEECCCCCCCCCCCECCHHHHHHHHHHHHHHCCCCEEEECCCCCCCCCCCCCCECCCCCCCCCCCCC
>Seq59
CCHHHHHHHHHCCC
>Seq60
CCCHEHHHHHEEECCHHHCCCHHHHHHHHHHHHHHHHCCCCCCCHHHHHHHHHCCCCCCEEEEECHHHHHHHHHHHHHHHHCCCCCHHHHHHHHHHHCCC
>Seq61
CCEEHHCCCCEEEEEEEEECCEEEEEEEEEEECCCEEECHHCCHHHHCCCEEEEECCCCCCCEEECCCCCCEEEECCCCCHHHHHHHHHHHHHHHHHCCC
>Seq62
CCCHHHHHCCCHHHCCCCCCHHHHHHHHHHHHHHHHHHHCCCCCEEECCHHEECCCCCCCCCCCCCCCCHHHHHHHCHHHHHHHHHHCCCCHEEECCCCC
>Seq63
CCHHCHHCHHHHHHHHHHHCCCCCEEEEEHHCHHHHHHCCCHHHHHHHHHHHHHHHHEEECCCHHHHHHHHCCCCCCHHHHHHEEEECCCCCCCCCCCCC
>Seq64
CCCCCEEECCCCCCCCCCCCCCCCCCCCCEEEEEEEEECCCEEHHCHHHHHHHCCCCCCCECCCCCCHHHHHHHHCCCHHHHHHHHHHHHHHHHHCCCCC
>Seq65
CCCCCCCCCCHHHCCCEEEEEEHHCCCCCCCCCCCCCCHCCEEEEECCCCCHHCCCCHHHHHHHHHHHCCCCCEEEECCCCCCCHHHHHHHHHHCCCCCC
>Seq66
CCCCHHHHHHHHHHHCCCCHHHHHHHHHHHHHHHHHHHHHHHCCCCCHHHHHHHHHHHHHHHHHHHHHHCCCHHHHCCCCHHHHHHHHHHHHHHHHHHCC
>Seq67
CCCCCCCCEEEEEECCCHHHHHHHHHHHHCCCCCCECCCCCEEEECCCCCHHHHHHHHCCCCCEEEEEEECCCCCEEEECCCCCCCCEECHHHHCEEEEC
>Seq68
CCCCCCCCCCHHHHHHHHHHHHHHHHHHHHHHHHHHHHCCCCHHHHHHHHHHHHHHHHHHHHHHHHHCCCCCCHHHHHHHHHHHHHHHHHHHHHHHCCCC
>Seq69
CCCCCCCCCHHCCCCCHHCCCEEEHHHHHHHCCHHHHHCCCCEEEEECCCCCCCHHHCCCCCCCCCEEECCCEEEEEECCEEEECCCHHHCCHHHHHHCC
>Seq70
CCCCCCEEEEECCHHHHCCHHHHHCCCCCCCCCCEEEECCCCCEEEEEEECCCCEEEECCCCCCCCCCCCHHHHHHHHHHHHCCCCCCCCCCCCEEEECC
>Seq71
CCHHHHHHHHHHHHHHHHHHHHHHHHHHHHHHHHHHHHHHHHHHHHHHCCCCCCHHHHHHHHHHHHHHHHHHHHHHHHHHHHHHHHHHHHHHCCCCCCCC
>Seq72
CHHHHHHHHHCCCCCHHHHHCCCCCCCCHEEECCCCCCCCHHHHHHHHHHHHHHHHCCCCEEEEECCCHCHEEEEEECCCHHHHHHHHHHHHHHHHHHCC
>Seq73
CCCCHHHEHCC
>Seq74
CCCCCHHHHHCCHHHHHHHHHHHHHHHHHHHHHHHHHHHHHHHCCCCCCCHHHEHCCCCCCCCCCCCHCEHHHHHHHHHHCCCHHHHHHHHHHHHHHHCC
>Seq75
CCCCCCCCCCHHCCC
>Seq76
CCCEEECCCCCCCCCCCCCCCCCEECCCCCCCCCCCCCHHHHHHHHCCHHHHHHHCCCCEEEEEEEEECCCEEEECCCCCCCEEEEEEEEEEEEEEEEEC
>Seq77
CCCCCCCCCCCCCCCCCCCCCCCCCCCCCCCCCCCCCCCCCCCCCCCCCCCCCCCCCCCCCCCCCCCCCCCCCCCCCCCCCCCCCCCCCCCCCCCCCCCC
>Seq78
CCHHHHCCCCCEEEHHHHHHHHHHEECCCCCCCCEEEECC
>Seq79
CCCCCCHHHHHHHHHHHHHHHHHHHHHHHHHHHHHHHHHHHHHHHHHHHHCHHHHHHHHHHHHHHHHHHHHHHHHHHHHHHHHHHHHHHHHHHHHHCCCC
>Seq80
CCCHHHHCCCCHHHHHHHCCCCEEECCCCCEEEEEEECCCCCCCHHHHHHHHHHHHHHHCCHHHHHHHHHCCCCCCCHHHHHHHCCCHHHHHCCCCCCCC
>Seq81
CCCCCCCCCCEEEEEECCEEEEECCCCCCCEEECCCCCCCCCCHHHHHHHHHCCHHHHHHHHHHCCCCCCCHHHHHHHHCCECCCCCCCCCCCCHHHHCC
>Seq82
CHHHHHHHHHHHHHHHHHHHHHHHHHHHHHHHHHHHCC
>Seq83
CCHHHHHHHCCCCCHHHHHHHCCCCCCCCEEEECCCCEEEECCCEECCCCCEEEECCCCCCCCHCCCCHHHHHHHHHHHHCCCCCHHHHHHHCCHHHHCC
>Seq84
CHHHHCCCHHHHHHCCCCEEEEECCCCCCEEEEEEEEEEEECCCCCCCCEEECEEEEEECCCHHHHCCCCCCCCCHHHHHHHHHHCCCCCCCCCCCCCCC
>Seq85
CCCCCCCCCCCCCCCCCHHHHHHHHHHHHHHHHHHCCCHHHHHHHHHHCCCCCCCCCCCHHHHHHCCCCHHHHHHHHHHHHHHHCCCCCHHHHHHHHHCC
>Seq86
CHHHHHHCCCEEEEEEEEECCCCCCCHHHHHHHHHHCCHHHHHHHHHHHHHHHHHCCCCEEEEEEEECCCCCCCCCCHHHHHHHHHHHHHHHHHHHHHCC
>Seq87
CHHHHHHHCCCCCEEEEECCCHHHHCCHHHHHHHHHHHHCCCCHHHHHHHHHHCCCCEEEEECCHHHHHHHHHHHCCCCEEEECCHHHHHHHHHHHHHCC
>Seq88
CCCCCCCCCEEEEEEEECCCEEEEEEEEECCCCCCCHHHHHHHHHHHHHHHHCCCCCEEEEEECCCCCHHCCHHHHHHHCCCCEEECCCHHHHHHHHHCC
>Seq89
CCCCECCCCCCCHHHCCCCCCCCHHHHHHHHHHHHCCCCCEEECCCCCCHHHHHHHHHHCCCEEEEECCHHHHHHHHHHHHHHHHHHHHHHHHHHHCCCC
>Seq90
CCCCCCHHHHHHCCCCCCEEEEEECCCCCCHHHHHHHHHHCCCCEEECCCHHHHHHHHHCCCCCEEECCCCHCCCCCCCCCHCHEEECCCCEEECCCCCC
>Seq91
CCCCCHHHHHHHHHHCCHHHHHHHHHHHCCCCCCCHEEEEECHHHCCCCCEEEEEECCCCHHHHHHHHHHHHHHCCCCCCCCHHHHHHHHHCCCCCHCCC
>Seq92
CCCCCEEEEEECCCCCCCCCCCCCHHHHHHHHHHHHHHHHHHHHHCCCHHHHHHHHHHHHHHHHHCCHHHHHCCCCHHHHHHHHHHCCCCCCCCCCCCCC
>Seq93
CCCCHHHHHHCCCCEEEEECCCCCCCCHHHHHHHHHCCCEEECCCCCCCCCCCCCCHHHCHCCCCCEEECCCCCCCCHHHHHHHHHHHHHHHHHHHCCCC
>Seq94
CCCEEECCCCEECCCCCCCCCCCCEEECHHHHHHHHHHHHHHHHHHHHHHHCCCCCCHHHEECCCEEEECCCCCCCCCCEEEEEEEECCCEEEEEEECCC
>Seq95
CCCCCCCHHHHHHHHHHHHHHHHHHHHHHHHHCHHHHHHHHHHHHCCCCCHHHHHHHHHCCCCCCHHHHHHHHHCCCCEEEEECHHHHHHHHHHHHHHCC
>Seq96
CCCCCCHHHHHHHHHHHHHHHHHHHHHHHHHHHHHHHHHHHHHHHHHHHHCHHHHHHHHHHHHHHHHHHHHHHHHHHHHHHHHHHHHHHHHHHHHHHCCC
>Seq97
CCCCHEEEECCEEEEEECCCCCCEEEEEHHHHHHHHHHHHHHHHHHCCCCCCHHHHHHHHHHHCCCCCCCCEEEEEHHHHCCEEEEEEEEECHCHEEEEC
>Seq98
CCCHHHHHHHHHHHHHHHHHHEEEEHCCCCEEEEECCCCCCCCCCCCCCHEEEEECHHHHHHHHHCCCCCCCEEEEEEECCCCCCCCCCHHHHCEEEEEC
>Seq99
CCCCCCCCCCCCHHHHHHHHHHHHHHCCCCEEECCCEEEEEECCCCCCHCHHHHHHHCHHHHHHHHHCCCCCHHHHHHHHHHHHHHHHHHHCCCCCCCCC
>Seq100
CCCCCCCHHHHHHHHHHCHHHHHHHHHHCCCCCCCECCCCCCHHHHHCCCCEEEEEECCHHHHHHHHHHHHCCCCHHHHHHHCCCCCCCCCCHHEECCCC
>Seq101
CCCCCEEEEEEECCCCCHHHHCCCCCCCCHHHHHHHHHHHCCCCCECCCCCCCEEEECCCCCCHHHHHHHHHHHCCEEEECCCCCCCCCCEEEECHHCCC
>Seq102
CCCHHHHHHHHHHHHHCCCCEECCCCCCCCCEEEEEECCCCHHHHHHHHHHHHHHHHCCCCCCCCCHHCCCCCCCCCHHHHHHHHHHHHHHHCHHHHCCC
>Seq103
CCHHHHHHHHHCCCCEEEEEECCCHHHHHHHHHCCHHEEEHCCCCCCHHCCCCCCCCCCCCCHHHHHHCCCCCCEEEEEECCCCHHHHHHHHHHHHHHHC
>Seq104
CCCCCCCCCCCCCEEECCCCCCCCCCCCHHHHHHEEECCCHHHHHHHHHHHHHCCCEEEECHHHHHHHHHHHHHCCCCCCEEEEEECCCCCEECCCCCCC
>Seq105
CCCCCCCCCCCCCCCEEEEHHHHCCCCCCCCCCCCCCCCEEEEEEEEECCCCCEEEEEECCCCHCCCCHHHHHHHHHHHEECCCCCCEEEECCCCCCCCC
>Seq106
CCCHHHHHHHHHHHHHHHHHHHHHHHHCCCCCHHHHHHHHHHHHHHHHHHCCCCCCHHHHHHHHHHHHHHHHHHHHHHHHHHHHCCCCCCCCCECCCCCC
>Seq107
CCCHHHHHHHHHHCCCCCHHHHHHHHHHHHHHHHHHHHHHHCCCCECCCCCCCCCCHHHEEEECCCCCCCCCCEEHHHHCCCECCCCEEEEEEEEEECCC
>Seq108
CCHHHHHHHHHHHHCCCCCHHHHHHHHHHHHHHHCCCHHHHHHHCCCHHHHHHCCCCEECCCCEEEECCEEEECCCEEEEEECCEEECCCCCEEECCCCC
>Seq109
CCCCCCCCCHHHHHHCCHEEEECCCCCHHHHHHCCCCHHHHHHHHCCCEEEEEECCHHHHHHHHHHHHHHHHHHHHHCCHEEEHHHHHHHHCCCCCCCCC
>Seq110
CC
>Seq111
CCCCHHCCHHHHHHHHHHHHHHHHHHCCHHHHHHHHHHHHHHHHHHHHHHHHHHECCCCCHHHHHHHHHHHHHHHHHHHHHHHCCHHHHHHHHHHHHHCC
>Seq112
CCCCCCHHHHHHHHHHHHHHHHHHHHHHHHHHHHHHHHHHHHHHHHHHHHHHHHHHCCCCCCHHHHHHHHHHHHHHHHHCCHHHHHHHHHCHHHHHHHHC
>Seq113
CCCCCCCCCCCCCCCCCCCCCCCCCECCCCCCCEEEEECCCCCEEECCCCCCCCCCCCCCCCCCCCCCCCCCEEEEECCCCEEEEECCCCCCCCCCCCCC
>Seq114
CCCCCCCHHCHHCCHHHHHHHCCHHHHEECCCCHHHHHHCCEEEECCHHHHHHHHHCCCCCCHCCCCCCCHHHHHHHHHHHHCCCEEEEEECCCEEEECC
>Seq115
CCCHHHHHHHHCCCHHHHEEEEECCCCCCCCCCCCHHHCCCCCHHHHHHHHHCCCCCCCCCCHHHHEHEHHEEEEHCCCCCCHHHHHHHHCCCCCCCCCC
>Seq116
CHHHCCCCCCCCCCCEEECCCCCCCCCCCCCHHHCCECCCCCECCCCCCCCCCCCCCCCCCCHEEEEEECCCCCECCCCCCCCHHHCCCHHCCCCCCCCC
>Seq117
CHHHCCCCCCCCCCCEEECCCCCCCCCCCCCHHHCCECCCCCECCCCCCCCCCCCCCCCCCCHEEEEEECCCCCECCCCCCCCHHHCCCHHCCCCCCCCC
>Seq118
CCHHHHHHCCCCCCHHHHHHCCCCCHHHHHHHHHHHHHHHHCCCEEEECCCCCCCHHHHHHHHHHCCCCEEECCCHHHHHHHHHHHHHHHHHHHHHHCCC
>Seq119
CCEEEEEECCCHHHHHHCCCCCCCCCCCCCCEEEECCCCCCCC
>Seq120
CCEEEEEEECCHHHHHHHHHHHHHHHHCCCEEEECCCCCCCCEEEEHHHCCCCCEEEEECCHHHHCCEEEEEECCCCCCCCCCHHHHHHHHHHHHHHCCC
>Seq121
CCCHHHHHHCCCEEEEEEEECCCCCCCHHHHHHHHHHHHHHHHHHHCHCCCCCCCCCEEEEEECCCCCCCCCCCHHHCCCCCCEEHHHHCCCCCCCCCCC
>Seq122
CCEEECCCCCCCCCCCCCCCCCCCCHHHHHHHHHCC
>Seq123
CCHCCCCCCCHHHHHHHHHHHHHHHHHHHHHHHHHHHHHHHHHHHHHHHHHHHHCCCCHHHHHHHHHHCCCCCCHHHHHHHHCCCHHHHHHHHHHHHHCC
>Seq124
CCCCHHHHHHCCCCCCCCCEEEEEECCCCCCCCCCHHCEEEEECCCCCCCHCCCCEEEEEECEECCCCCCCCHHCCCCCCEEEEEEEEEEEEEEEEEEEC
>Seq125
CHHHHHHHCCCCCCCCCHEEECCCCCCEEEEHECCCCCCCC
>Seq126
CCCCHHHHHHHHHHHHEHHHHHCCCCCHHHHHHHHHHHHHHHHHHHHHHHHHHHHHHHHHCCCCHHHHHHCCCCCCCCCCCCCCCCCHHCCCCCCCCCCC
>Seq127
CCCCCHHHHECCCCCCCCCCCCCCCEECCCCCCCCCCCCCCCCHHHHHHHHHHHCCCCCCCCHHCCCCHHHHHHCHHHHHHHHHHHHHHHHHCCCCCCCC
>Seq128
CCCCCCCEEEEEEEECCCHHHHHHHHHHHHHHC
>Seq129
CCHHCCCCHHHHHHHHHHHHHHCCCCCCCCCCCCCCCCHHHHHHHHHHHHHHHHHHHHCCCCCCCCCHHHHHHHHHHHCHHHHHHHHHHCCCCCEEEEEC
>Seq130
CCCCCEEEECCCCCCCCCHHHHHHHHHHHHHHHHHHHHCHHHHHHHHHHCCHHHHHHHHHHHHHHHHHCHHHHHHHCCHHHHHHHHHHHHHHHHHHHHHC
>Seq131
CCCCCCEEECCCCCCCCCHHHHHHHHHHHHHHHHHCCCCCCCEEEEECCCCCEEECCCCCCCCHHHHHCCCCCCCCCCCCHHHHHHHHHHHHHHHHHHCC
>Seq132
CHHHHHHHHHHHHHHHHHHHHHHHHHHCCCCCCCCCCECCCCCC
>Seq133
CCCHHHHHHHCCCEEEEECCCCHHHHHHHHHHCCCCCCCCCCCHHHHHHHHCCCCCCCCCCCEECEEEEEEEEECCCCEEEEEECCCCCCCHHHHHHHHC
>Seq134
CCEEEEHHHHEHCCCEEEEECCCCCCCEECCCCCCEEEEEEHHHCCCCHHHHHHHHHHHHHCCCCCCCEEEEECCCCCCCEEEEEEECCCCCCEEEEEEC
>Seq135
CCHHHHHHCCCCCCCCCCCCCCCCCCCHHHHHHHHHHHHHCCCCCHHHHCCHCCCCHHHHHHHHHCCHHHHHHHHHHHCCCCCCHHHHHHHHHCCCEEEC
>Seq136
CCCCCHCHHHHHHHCCCCEEEECCCHHHCCCCCCEEEECCHHHHHHHHHHHHHHHHHCCCCEEEECCCHHHHHCCCCHHHCCCCCCHHHHHHHHHHHCCC
>Seq137
CCCCCCCHHHHHHHHHHHHHHHCCCCCEHEEEECCCCCCCCCCCCHHHHHHHHHHHCCCCCHHHHHHHHHHHHHHHHHHHHHHHHHHHHHHHCCCCCCCC
>Seq138
CCCCCCCHHHHHHHHHHHHHHHHHCCCCEEEEEECCCCCCCCCCCCHHHHHHHHHHHCCCCCHHHHHHHHHHHHHHHHHHHHHHHHHHHHHHHCHHHHCC
>Seq139
CCEEEECCHEHHHHHHHHHHHCCCCCHHHHHHHHHCCCCCEEEECCCCHEEEEEHHHHHHHHCCCCCCEEECHHHHHHHHHHHHHHHHHHHHHHHCCCCC
>Seq140
CCHHHHHHHHHHHHHHHHHHHHHHHHHHHCCCHHCCCCCCCEEHHHHHHHHHHCCHHHHHHHHHHHHHHHHHHHHHHHHHHHHCCCCCCCCCCCCCHHCC
>Seq141
CCCHHHHHCCCCCHHHHHHHHHHHHHHCCCCCCCCCCCECCCHHHHHHHHHHHHHHHHHHHHHHHHHHHHHCCCHHHHHHHHHHHHHHCCCHHHHHHCCC
>Seq142
CCCCHHHHHHHCCCCCCCCCCCCCCCC
>Seq143
CCHHHHHHHHHCCCCCCHHHHHHCHEHHHCCCCCCCCCCCCCCCCCCCCCCCCHCCCCCHHHHHHHHHHCCCCCCCCCCCCCCCCCCHHHHHHHHHHCCC
>Seq144
CCEEEEHCHHHHHCCCCCCCCCHHHHCCCCCC
>Seq145
CCCEECCCCCCHCECCCCEEHCCECCCCCCCCCCCCHHHHHHHHHCCHHHHHHHHHHCCEEEEEECCCCCCCCEEHHHHHHHHHHHHHCCHHHHHHHCCC
>Seq146
CCCHHHHHHHHHHHCCHHHCCCCCCCCCCCCCCCCCCCCCCCCCCCCEEEEECHHHHCHHHHHHHHHHCCCCCEEEEEEECCCCCCCCHCCCCCCCCCCC
>Seq147
CHHHHHHHHHHHHHHHHHHHHHHHHHHHHHHHHHHHHHHHHHHHHHHCCCCCCCHHHHHHHHHHHHHHHHHHHHHHHHHHHHHHHHHHHHHHHHHHHCCC
>Seq148
CHHHHHHHHHHHHHHHHHHHHCHHHHHHHHHHHHHCCCCHHHHHHHHHHHCCCCCCCCCHHHHHHHHHHHHHCCCCCHHHHHHHHHCCCCCHHHHHHHCC
>Seq149
CCCCCCCCCCHEEEEEEHCCCCCCCCCCEEECCCCCCEECCCCCEEEECCCCCCCCCHHHHHHHHHCHHHHHHHHHHHHHHCCCCCCCCCCCCCHHHHCC
>Seq150
CCHHHCCHEEECCCCCCCHHHHHHHHHHHHHCCCEEECCCCCCCCCCCCEEEEEEEECCCCCCCCCCCCHHHHHHHHHHHHHHHHHCCCCEECCCCCCCC
>Seq151
CCHHCCCCC
>Seq152
CCCEEEEEEEEEEEEECCEEEECCCCECCEEEEECCCCEEEEECCCCCCCCCCCCCCCCCHHCECCCCCCCCEEEEEEEECCCCCCCECCCCCCEEECCC
>Seq153
CCCCCHCCCCCCEEECCCCEEEECCCCCCCEEEECCCCHHHHHHHHHHHHHHCCCCCCCHHHHHHHHHHHHHHHHHHHCHEECCCCCCCHHHHHHHHHCC
>Seq154
CHHHHHHHHHHHHHCCHHHHHHHCCCCCCCCHHHHHHHHHHHHHHHHHHHHHHHHHHHHHCCCHHHHHHHHHHHHHHHHHHHHHHHHHHHHHHHCCCCCC
>Seq155
CCCCCCCEEEEEEECCCCCCCCCCCCCCCCCCCCCCCCCCCHHHHHHHHHHHHHHHHHCCCHHHHHHHHHHHHCHHHHHHHHHHHHHHHHHHHHHHHHCC
>Seq156
CCCHCHHHHCCCCCCCCHHHHHHHHHHHHHHCCCCCCHHHHHHHHCCCCCCHHHHHHHHHHHHHHCCCCHHHHHHHHHHHCCCCCCCCCHHCCCCCCCCC
>Seq157
CCCCCCCCCCCCCHHHHHHCCEEEEHHHHHCEEEEC
>Seq158
CCCCCCCCCCHHHHHHHHHHCCCHHHHCCCCCEEEECCCHHHHHHHHHHHHCCCCECCCCEEECCCCCCCCCHHHHHHHHHHHHHHCCCCCCHHHHCCCC
>Seq159
CCHHHHHHHHHHHHHCCCEEEECCCHHHHHHHHHHHHHCCCCEEEEEECHHHHHHHHHHHCCCCCHHHHHHHHHHHHHHHCCCEHHHHCHHHHHHHHHCC
>Seq160
CEEEEEECCCEEEEECCCCCCCHHHHHHHHHHHHHCCCCCCCCCCHHHHHHHHHHHHCCCCEEEEECCCEEEEEEECEEEECCCCCHHCCCCCCCCCCCC
>Seq161
CCHHHHHHHHHHHHHHHHHCCCCCCEEEEEHHCEEEECCCCCCCCEEHHCHHHHHHHCCCHHEHHHHHHHHHHHHHHHHHHHHHHHHHHCCCCEEEECCC
>Seq162
CCCEECCCEEECCCCEEEEECCEEECCCHHHHHHHHHHHHCCCCEECHHHHHHHHCCCCCCCCCCCEEHHHHHHHHHHCCCCCCCEEEEEECCCEEEEEC
>Seq163
CCCHHHHHHHHHHHHCCCCCCHHHHHHHHHHHCCHHHHHHHHHHHHHHHHHHHHHHHCCCHHHHHHHHHHCHHHHHHHHHHHHHHHHHHHHHHHHHHCCC
>Seq164
CCHHHHHHHHHCC
>Seq165
CCCEEEEEEEECCCCEEEEEEEEEECCCEEEECCCCCCECCCCCHHCHEEECCCCEEEEEEEEEECCCCCHHHHCCCCCCEEECCCCCCHHHHHHEECCC
>Seq166
CCHHHHHHHHHHCHHHHHHHCCCCHHHHHHHHHHHHHHHHHHHHHHHHHHHHHHHHHHCCCCCCCCCCCEEEEEEECCCCCHHHHCHHHHHHHHHHHCCC
>Seq167
CCCCCEEEEECCCCCHCCCHHHHHHHHHHHHHHHHHHHHHHHHHHHHHHHCCCCCCEEEEEECCCCCCCCCCCCCEECCHHHHCCCCHHHHHHHHHHHCC
>Seq168
CCCHHHHHHHHHHHHHHHHCCCCCHCCCCCCCEECCCCCCCCHHHHHHEECCCCCCEEEECCCCCCCCCEEEECCCCCHHHHHHHHHCCCCCEEEECCCC
>Seq169
CCCCCCCCCCHHHHHHHHHHHHHHHHHHHHHHHHHHHHHHHHHHHHHHHHHHCCCCCEEEECCCHHHHHHHHHHHHHHHHHHHHHHHHHHHHHHHHHHHC
>Seq170
CCCHHHCHHHHHHHHHHHEEEECCCCEEEECCCCHHHHHHHHHHHHHHHHHHHHHCCCCCCEECCCCCHCCHHHHHHHHHHHHHHHHHHHHEEEEECCCC
>Seq171
CCCCCCCCCCCCCCCCCCCCCCHHHHHHHHCCCCCCCCCCEECCCCEEEEEEECCCCCCCCCHHHHHHHHHHHHHHHHHHHHHHHHHHHHHHCCCEEECC
>Seq172
CCCCCCCCCHHHHHHHHHHCCCCCCCCCCCHHHHHHHHHCCCEEEECCCHHHHHHHHHHHHHHHHCCHCCCHHHHHHHHHHHHHHHHHHHHHHHCCCCCC
>Seq173
CCHHCCCCHHHHHHHHHHHHHCCEEEEEEECCCEEEECCCCEEEEEEEECCCCCCCCCCCCCCCCEEEECCCEEEEEEEEECCCEEEEECCCCCEECCCC
>Seq174
CCHHHHHHHHHHHHHHHHHHCCCCCCCCHHHHHHHHHHHHHHEEHHCHCCCCECCHHHEEEECCCCCCCHHHHHHHHHHHHHHHHCCCCCCCHHHHHCCC
>Seq175
CHHHHCCCHHHHCCCCCCCCCCHHHHHHHHHHHHCCCCEEEECCCCCCCCHHHHHHHHHHHHHHHHHCCCEEEEEECCCCHHHHCCEEEEECCCCEEECC
>Seq176
CCCCCCCCCCCEECCCEEEEEEEEEECCCCCCCCCCCCEEEEEEECCCCCCCCCHHHHHHHHHHHHHHHCCCEEEEECCCCCCEEECCHHHCCEEEECCC
>Seq177
CCHHHHHHHHHHHHHHHHHHHHHCCCCHHHHHHHHHHHHHHHHHHCCCCCHCCCHHHHHHHHHHHHHHHHHHHHCCCCCCCCCCCCCCCCCCCCCCCCCC
>Seq178
CCEEECHHHHHHHHHCCCHHHHHHHHHHHHHHHHCCCHHHHHHCHHHHHHHHCCCCCCCCCCCCHHHHHHHCCCCCCHHHHEECCCCCCCCCCCCCCCCC
>Seq179
CCCCCCCCCHHHHHHHCCCCEEEECCCCCCCCCCCCCECCEEECCCCCCCCCCCHHHHHHHHHHHHHHHCCCCCHHHHHHHHHHHHHHHHHCCCCCCCCC
>Seq180
CCHHHHHHHHHHHHHHCCCEEEECCCCCCCCCCEEEEECCCCCCCCCCCHHHHCCHHHHCCCCCCCECCCCCCCCCCEEEEECCHHHHHHHCCCCHHHHC
>Seq181
CCCCCCCCCCCCCCCCCCEECCCCCCCCCCCCCCECCCCCCCCCCCHHHHHHHHHCHHHHHHCCCCCCECCCCHHHHHHHHHHHHHHHCCCCCCEEEEEC
>Seq182
CCCHCCHCCCCHHHCCCCCCHHHHHHHHHHHCCCCCHHHHHHHHCCCCCHCCCCHHECCCCCCCCCCCCCCCCCCHEHEHCCHHHHHHHHHHHHHHHHCC
>Seq183
CCCCC
>Seq184
CCCHHHHHHHHCCCCCCCCHHHHHHHCCCCCCC
>Seq185
CCCHHEECCCCCCCCCCHHHCCCCHHHHHHHHHHHHHHHHHHHHHHHHHCHHHHCCCCCCCCCCCHHHHHHHHHHHHHHHHHHHHHHHHHHHCCCCCCCC
>Seq186
CEEEECCCEEEEEEECCCCCCCHECCEEEEEECCHHHHHHHHHHHHHHCCHCCEEEECCCCEEEEECCCCEEEEECCCCCCHHHHHHHHHHHHHCCHHCC
>Seq187
CCHHHHHHHHHHCHECCCCCCCCCCCCCCCHHHHHHHHHHHCCCCCCCCHHHHHHHHCCCCCCCCCCCCCCCCCCCCCCCCHHHHHHHHHHHHHHHCCCC
>Seq188
CCCCCCCCCCCCCCCCCCCCCHHHHHHHHHHHHHHHHHCCCCHHHHHHHCCCCCCCHHHCCCCCCCCCCHHCCCCCHEEEECHHHHHHHHCCCCCCCCCC
>Seq189
CCCCHHHHHHCCHHHHHHHHHHHHHHHHHHHHHHHHHHHCHCCCCCHHHHHHHHHHHHHHHHHHHHHHHHHHHHHCCCCCCCCCHHHHHHHHCCCCCCCC
>Seq190
CCHHHHHHHHHHHHHCCCCEEEEECEEEEECCCCCCCHHHHHHHHHHHHHHHHHCCEEEECCCCCHHHHHHHHCCCCCCCCEECCCCCCHHHHHHHHHCC
>Seq191
CCCCCCEEEEECCCCHHHHHHCCCHHHHHHHHHHHCCCCCCCCCCHHHCCHHHHHHHHHHCCCCCEEEEEECCCCEEEECCCCCCCCCCCCEEECCCCCC
>Seq192
CCCCEEEEEEEEECCCEECCCEEEEEEEECCCCCEEECCCEEEEECCCCCCCCCCCCEECCCCCCCCHHHHHHHHHHHHHCHHHHHHHHHHHHHCCCCCC
>Seq193
CCHHCHHHHCHHHHHHHCCCCCCEEEEECCCCCCCCCHHHHHHHHHHHCCCCHHHHHHHHHHCCCHHHHHHHCCCCCCCCCCCCCCCHHHHHHHHHHHCC
>Seq194
CCCCCHHHHHHHHHHHCCCCCCHHHHHHHCCCCEEEEEEECCCHHHHHHHHHCCCCCCCCCCCCCCCCEEEECCCCEECCCCCHHHHHHHHHHHCCHHHC
>Seq195
CCCCEEEEEEEEEECCCEEEEEEEEEEEEECCCCCHHHHHHHHHHHHHCCCCCCCCCCCCCCCCCCCCCCEEEECCCCHCHHHHHHHHHHHHHHHHCCCC
>Seq196
CCCCCCEEEEEHHHHHCCCEEEECCCCCCCCCCCEECCEECCCCCCCC
>Seq197
CHHHHHHHHHHHHHHHHHHHHHHHHHHHHHHHCCHHHCCCCEECCCCCEEEEECCCCCHHHHHHHHHHHHHHHHHCHHHHHHHHHHHHCCHHHHCCCCCC
>Seq198
CHHHHHHHHHCCCCHHHHHHHHHHHHHHHHHHHHHHHCCCCHHHEEEEECCCCCCCCCCHHHHHHHHHHCCCCCCCCEEEEEECCCCCCHHHHHHHCCCC
>Seq199
CCHHHHHHC
>Seq200
CCCCCCCCCCCCCHHHHHHHHHCCCCCCCCCCCCCCCCCCCHCCCCCCCCCCHHCCCCCCCCCHHHHHHCCCCCCCCCCCCCCCEECCCCCCEEEEECCC
>Seq201
CCCCCCCCEEEEECCCCHHHHHHHHHHCCCCHHHHHHHHHHHHHHHHHHHHHHCCCCCCCCCHHHHHHHHHHHHHHHHHHCCCEEEEEEEEECCCCCCCC
>Seq202
CHHHHHHHCCCCCEEECCCCCCCEEEEEEEECCCCCCCHHHHHHHHHHHHCCCHHHHCHHHHCCCCCCCCHCCHCHHHHHCCCCCCCCEEEEEEECCCCC
>Seq203
CCEEECCCCCCCCCCCCCCHHHHHHHHHCCCEECCCCCCCEEECCCCCCCCEEEECCCCHHHHHHHHHHHHHHHHHHHHHHCCCCCCHCCCCCCCCCCCC
>Seq204
CEEECCCEEEEECCCCCCCCCEEEEECCCCCCCCCCHHHHCEECCCCCCCCEEEEEEECCHHHHHHCCEEECCCCCCCCCHHHHHHHHHHHHCCEEEEEC
>Seq205
CCEEEEEECCCCCEEEECCHHHHHHHHHHHCCCCCCCCCEEEEECCCCHHHHHHHCHCCHHHHHHHHHHHHHHHHHHHCCCCCCHHHHHHHHHHHHHHCC
>Seq206
CCHHHHHHHHHHHHCCCCCCCCCCCCCECCCCCCHHHHHHHHHHHHHCCCCCCCHHHHHHCCCCCCCCCCHHHHHHHHHHHHHCCCCHHHHHHHHHHHCC
>Seq207
CCCCEEEEEEECCCCCCCCCCCHHHHHHHHHHHHHCCCCCCCCCCCCCCCCCEEECCCCEEEEECCCCCEEEECCCCCCHHHHHHHHHHHHHHHHHHHHC
>Seq208
CCCCCCCCCCHHHHHHHHEEEHHHHHHHHHHHHHHHHHHHHCCCCCCCCCHHHHHHHHHHHHHHHHHCCCCCHCCCCCCCCCCHHHHHHHHHHHHHCCCC
>Seq209
CCCHHHCCCHHHHHHHHHHHHHHHHHCCCCCCCCEEEEEHHHHHHHHHHCCCCCCCCCEEEECCCCEEHHHHHHHHHHHHHHHHHHHHHHHHHHHHHHCC
>Seq210
CCHHHHHHHHHHHHHHHHCCCCCHHHHHHHHHHHHHHHHHHHHHHHHHHHHCCCCCCCCCCCCCCCHHHHHHHHHHHHHHHHHHHHHHHHHHHHHHHCCC
>Seq211
CCHHHHCCCCCCCCCHHHCHHHHHHHHHHHCCCCHHHHHHHHHHHHHHHHHCCCCCCCHHHHHHHHHHHCCCCCCCCCCHHHHHHHHHHHHHHHHHHCCC
>Seq212
CCCEEEEECCCCCHHHHHCCHHHHHHHHHHCCCCCCCHHHHHHHCCCHHHHHHHHHHCCCCCHHHCHHHHHHHHCCCCCCCCCCHHHHHHHHHHHCCCCC
>Seq213
CCHHHCCCHHHCCCCCHHHHHCCCCCHHHHHHCCCCCCCCCCCCCCCCCCCEEEEEEEEECCCHHCCCCCCCHHHHHHHHHCCHHHHEHEEEEEHHHCCC
>Seq214
CCCCHHHHHHHHHHHHHHHCHHHHCCCCHHHHHHHHHHHHHHCCCCCCCEECHHHHHHCCCHHHHHHHHHHHHHHCCCCCCCCCCCHHHHHHCCCCCCCC
>Seq215
CCCHHHCCCCCCCEEEEECCHHHHHHHHHHCCCEECCCCCCCCCCCCCCHHHHHCCCCCHHCCCCCCCCCCCCCCHHHHHHHHHHCHHHHHHHHHCCCCC
>Seq216
CCCCCCCCCCCCHHHHHHCCHHHHHHHHHHHHHHHCCHHHHCCCCCEEEEEECCCCCCCEEEEEECCCCCCCCCHHHHHHHHHHHHHHHHCCCCEEEEEC
>Seq217
CCCCCHHHHHHHHHHHHHHHHHHHHCC
>Seq218
CCCEEEEEECCEECCCCHHHHHHHHHHHHHHCCCCCCCCCEEEEEECCCCCECCCCCHHHHHHHHHHCCCCEEEEECCCCCCCCCCCCEEEEEECHHHCC
>Seq219
CCCCCCCCCCCCCCHHHEEEECCCCCCCEEEEEEECCCCCCCCCCCCCCCCCCCCCEHEECHHHHEECCHHHHHHCCCHHHHHHHHHHHHHHHHHCCCCC
>Seq220
CCCHHHHHHHHHHHHHHHHHCC
>Seq221
CCHHHHHHHHHCCCCCCCEECHHHHHHHHHHHHCHHHHHHCCCCCHHHHHHCCCHCHHHHHHHHHHHHHHHHHHHHHHHHHHHHHHHHHHHHHHHHHHCC
>Seq222
CCCCCCCCCCCHCCHHCCHCCCCCCCCCCCCHHHHEEEECCCEEECCCCCCCCCCCCCHCCCEEEEEEEEEEECEEEEECCCEEEEEEEEEEEEEEEEEC
>Seq223
CCCCCHHHHHHHHHHHHHHHHHHHHHHHHCHHHHHHHHHHHHHHCCCCHHHHHHHHCCCCCHHHHHHHHHHHHHHHHHHHHHHHHHHHHHHHHHHHCCCC
>Seq224
CCCCCEEEEEEECCEEECCCCCCCCCCCCCCCCCCCCCCCCCHHHHHHHHHCCHHHCHHHCCEEEEEEEEEEECEEEEECCCEEEEEEEEEEEEEEEEEC
>Seq225
CCCEECCCCCCCCHHHHCCCCCCHHHHHHHHHHHHHHHHHHHHCCCCCHHHHHHHHHHHHHHHCCCCEEEEEECCCCCCCCCHHHHHHHHHHHHHHHHCC
>Seq226
CCCHHHHHHHCCEEEEEEEECCCCHHHHHHHHHHHHHHHHHHCCCHHHHHHHHHHHHCCCCCCCCCCCCHHHHHHHHHHHHHHHHCCCECCCCEEEEECC
>Seq227
CCCCCCCCCCHHHHHHHHHHHHHHHHHHHHHHCCCHHHHHHHHHHCCCCCHHHECCCCCCCCCCCCCCCCCCCCCCCCCCCCCCCCCCCCCCCCCCCCCC
>Seq228
CCCCCCCCCCCCCCEEEEEEECCCCCCEEEEECCCEEEECCCCCCCCCCCEEEEECCCCCCCCCEEEEEEEEECCCCCCCEECCCCECCCCCCCCCCCCC
>Seq229
CCCCCCEEEECCCEEEEEECCCCCCCHHHHHHHHHHHHHHHHHHCHHHHHHHHHHHHHHHHHHHHHHHHHHHHHHHHHHHHHHHHHHHHHHHHHHEEECC
>Seq230
CCCHHHHHHHHHHHHHCCCCCHHHHHHHHHHCCCCCHHHHHHHHHHHHHHHCCCCCHHHHHHHHHHHCCCCHHHHHHHHHHHHCCCCCHHHHHHHHHCCC
>Seq231
CCCHHHHHHHHCCCCCCEEEEECCCCCCCEEEEEEEECCCCCCCCCCCCCCCCHHHHHHHHHHHCCCCCCCCCCHHHHHHHHHHHHHHHHHHHCCCCCCC
>Seq232
CHHHHHHHHCCCHHHHHHHHHHHHHHHHCCCCCCCCEEEEEEECCCEEEEEEEECCCCCCEEEECCCCCCHHHHHHHHHHHHHHHHHCCHHHHHHHHCCC
>Seq233
CCEEEEEECCCCCHHHHHHHHHHHHHHHHCCCCEEECCCCCCCCCCECCCHHCCCCEEEEECCCCCCCCEEEEEECCCCCEEEECHHHHHHHHHHHHHCC
>Seq234
CCCHHHHHHHHHHHHHHHHHHHHHHHCCCCCCCHHHHHHHHHHHHHHHHCCCCHHHHHHHHCCCCCCHHHHHHHHHHCCCCCCCCCCCCCCCCEEEEECC
>Seq235
CHHHCCCCCCCCCCCCCCCCHHHEHHHCCCHHHHHHHHHHHCCCCHHHHHHHHHHHHHHHHHHHHHHHHHHHHHHHHHHHHCCCHHHHHHHHHHHHHCCC
>Seq236
CCHHHHHHHHCCCCCCCHEEEEHHHHHHHCCCEEEECCCCCCEEEEEEHHHHHHHHCCCCCCCCCCCCCCEEEEEHHHHHHHHHHHHHCCCCHHCCCCCC
>Seq237
CCCCCC
>Seq238
CCHHHHHHHHHHHHHHHCCCCCHHHHHHHHHCCCCCCCCCCCCHHHHHHHHHHHHHHHHHHHHHHHHHHHHCCCCCCHHHCHHHHHHHHHHHHHHHHHCC
>Seq239
CHHHHHHHHHHHHHHCCCCCCCEEEEEEEECCCEEEEEEECCCCCCCHHHHHCCCCCCCCCCCCCHHHHHHHHHHHHCCCEEEEECCCCCEEEEEEEECC
>Seq240
CCHHHHHHHHHHHHHHHHHHHCCCHHHHHHHHHCCHHHHHHHHHHHHHHHHHCCCCCCCCCCHHHHHHHCCCCCCHHHHCCCCHHHHHHHHHHHHHHCCC
>Seq241
CCEEEEEEEEEEEEEEEEECCCEEEEEECCCCCCCCCCCCCCCCEEECCCCCEEEECCCCCCHHHHHHHHHHCCCCHHHHHHHHHHHHHCCCCEEEEEEC
>Seq242
CCCCHHHHHHHHHHHHHHHHHHHHHHHHHHHHHHCCHHCECCHHHHHHHHHHHHHCHHCCCCCCCCCCCCCCCCCCCCCCCCCCCCCCCCCCCCCCCCCC
>Seq243
CCHHHHHHCHHCHHHHHCCCCCCEEEECCCHHHHHCHHHHHHHCCHHHHHHHHHHCCCCCHHEEECCCCEEEECCCCCCCEEEEECCCCCCHHHHCCCCC
>Seq244
CCHHHHHCCCHHHHHHHHHCCCCHHHHHHHHHHHHHHHHHHHCCCCCHHHHHHHHHHHHHHHHHHHHHCCCCCCCEEEEEEECCCCCCCCCCECEEECCC
>Seq245
CCHHHHHHHHCCCCCEEEECCCCCHHHHHHHHHHHHHHHHHHHHCCCEEEEEECCHHHHHHHHHHHHHHHCCCEEEECCHHHHHCCCCCHHHHHHHHHHC
>Seq246
CCCCHHHHHHHCCCCCCHHHHHHHHHHHHHHHHHHHHHHHCCCCCCCCCCCHHHHHHHHHCCCCCHHHHHHHHHHHHHHHHHHHHHHHHHHHHCCHHHCC
>Seq247
CCCCCCECCEEECCCCCCCCCCCCCCCCCCCCCHHHHHHHHHCCCEECCCCCCCCHHHHCCCEEEEEEEEEEECEEEECCCCEEEEEEEEEEEEEEEEEC
>Seq248
CCCCCCCCCCCHHCCCCHHHHHHHHHHHHHHHHHHHHC
>Seq249
CCCCECCCCCCCCCHHCCCCCCCCCCCCCCHCEEEECCCCEECCCCHHHHCCCCCCHHHCCCEEEEEEEEEECCCEEECCCCEEEEEEEEEEEEEEEEEC
>Seq250
CCCCCCEEEEECEHCCCCCEEEEEEEEECCCCEEECCCHHHHCCCCEEEECCCCCCCCCCCCHHHCHHHHHHHHHHHHHHCCCCEEEEECCCCCCCEEEC
>Seq251
CCCCCCCCCCCCCCHHHHHHHHHHHHHHHHHHHHHHHCCCCHHHHHHHHHHHHHHHHHHHHCCHHCCCCCCCCECCHHHHHHHHCCCCHHEEHHHCCCCC
>Seq252
CCCCEEECHHHHHHHHHHHHHHCCHHHHHHHHHHCCCCHHHHHHCCCCHHHHHHHHHHHHCCCHHHCCCCCCCCCCCCCCCCCCCCCCCCCCCCCCCCCC
>Seq253
CCCEEHHCCCCCEEEHCCCCHHHHHHHHHHHHHHHHHHHHHHCCCCCCCCCHHHHHHHHHHHHHCCCCCHHHHHHHHHHHHHHHHHHHHHHHHHHHHHHC
>Seq254
CCEEECCHHHHHHHHHHHHHHHHCHCCCCCCHHHCHHHHHHHHHHHHHHHHHHCCCCCCCEEECCCCHHHHHHHHHCCCEEEECCCCCCCEEEEEECCCC
>Seq255
CCCCCHHHHHHHHHHHCCCCCCEEEEECCCCCHHHHHHHHHHHHCCCCCEEEEEECCCCCCCCHHHHHHHHHCCCCCCHHHHHHHHHHHHHHHHHHHHHC
>Seq256
CHHHHHHHHCCCCCCHHHHHHHHHHHHHHHHHHHHHHHHCCCCCCCCCCCHHHHHHHHHHHHHHHHHHEECCCCCCCHHHHHHHHHHHCCCCCCHHHHCC
>Seq257
CCHHHHHCCCCHHHHHHHHHHHHHCCCCECCCCEEEEEECCCCEEEEEEEEECCCCHHCCCCCCHHEEEECCCCCCCEEEEEEECCCCCCCEEECCCCCC
>Seq258
CCCCCCCCHHHHHCCCCCCEECCCCCCCCCCCCCCCHHHHHHHHHHHCCCCCCEEECCCCCCHHHHHHHHHCCCCEEEEECCHHHHHHHHHHHHHHHCCC
>Seq259
CEEEECCCCHHHHHHHHHHHHHHHHHHHHHCCCEEEECHHHHHHHHHCCCCCCCCCCHHHHHHHHHHHCHHHHHHHCCCCCCCCEEEEEECCCEEEEEEC
>Seq260
CCCHHHHCCCCCCHHHHHHHHHHHHHCCCCHHHHHHHHHHHHHHHHHHHHHHHHHHHHHHHHHHHHHHHHHHHHHHHHHHHHHHHHHHHHHHHHHHHHHC
>Seq261
CCCHHHHHHHHHHHHHHCCCECHHHHHHHHHCCHHHHHCCCCCEEEECCCCEEEEEECCCEEEECCCCCCCCCCEEEEEEEEEEECCEEEEEECCCCCCC
>Seq262
CCCCCCCCCCCCCCHHHHHHHHHHHHCHHHHHHHHHHHHHHHHHHHHHHHHHCCCCCCCCEEEEEEEECCCCCCHCHHHHHHHHHCCCCCEEEECCCECC
>Seq263
CCEEEEECCCHHHHHEHCCC
>Seq264
CCCHCCCCCHHHHHHHHHHHHHHHHHHHHHHCCCEEEEEEEEEECCCCCCCCCCCCCCCCCCCCCEEEEECCCECCCCCEEEEEEEECCCCCEEEECCCC
>Seq265
CEEECCCCCCCCCCCCCHHHHHHHHHCCCCEEEEEEECCCCEEECCHCCCCCCCCCCEEEEEECCCCECCCCCCHHHHHHHHHHHHHHHCHHHHHCCCCC
>Seq266
CCCCCCCCCHHHHHHHHHHHHHCCCHHHHHHHHHHCCCCEECCCEEEHEEEEEEECCHHHHHHHHHHHHHHHHHHHCHCCHHHHHHHHHHHHHHHHHCCC
>Seq267
CCCCCCCCCHHHHHHHHHHHHHHHCCCCCCCCCHHHHCCEEEECCCCCCHHHHHHHHHCCHHHHHCCHEEEEEECCCCCEEEEEEECCCCCCCCCCCCCC
>Seq268
CCHCCCEEEEECCCCCCCEEEEHHCCCCCCEEEECCCCCCCCCHHHHHHHHHHHHHHHHHHEHEHHHCCCCHHHHCCCCEEEECCCHHHHHHECEEEECC
>Seq269
CHHHHHHHHHHCCHHHHHHHHHHHHCCEEEEEEECCCCCCCEEEEECCCCCCEEEEEECCCCCCCCCCCCCCCCCCHHHHHHHHHHCCCCCCCCCCCCCC
>Seq270
CCHHHHHHCCCCHHHHHHHHHHHHHHHHCCCCHHHHHHHHHHHHHHCCCCCCEHHHHHHHHHHCCCHHHHHHHHHHHHHHHCCCCHHHHHHHHHHHHHCC
>Seq271
CHHHHHHHHHCCCHHHHHCCHHHHHHHHHHHHHCCCEEEECHHHHHHHHHHHHHHHHHHCCCEEEEECCCCCCCHHHCCCHEEECCCCCCCCCCEEEEEC
>Seq272
CCHHHHHHHHHHHCCC
>Seq273
CCCCCHHHHHHHHHHHHCCCCCCCCCCHHCHHHHCHHHHHHHHHHHHHHHHHHHCCCCCCCCEEEEECCEEEEECCHHHHCCHHHHHHHCCCCCEEEEEC
>Seq274
CCCEEECCCCCHHHHHHHHHHCCCEECCCCCCHHHHHHHCCCCEEECCCCCCHHCCCCCCCEEEEECCCCCCCCCCHCEHCCCCHHHHHHHHHHHHHCCC
>Seq275
CCCCCCCCCCCHHHHHHHHHHHCCCCEEEEEEEECCCCCCEEEEECCCCCCCCCCCCCCCHHHHHHHHHHHHHHHHHHCCHHEEEEHHHCCCCCHHHHCC
>Seq276
CCCCCEEEECCCEEEEECCCCCCCCCCCCCCCCCHHHHHHHHHHHHHHHHHHHHHHHHHHHHHHHHHHHHHHHHHHHHHHCCCHHHHHHHHHHHHHHCCC
>Seq277
CCCCEEEEEEECCCCCCCCCHHHHHHHHHHHHHHHCCEEEECCCCCHHHHHHHCCCCEEEEECCHHHHHHHHHHHHHCCCHHHHHHHHCCCCEEEEECCC
>Seq278
CCCCCHHHHHHHHHHHHHHHHHCCCCCHHHHHHHHHHHHHCCCCCCCCCCCHHHHHHHHHHHHHHHCCCEEEEEECCCCEEEEECCCCHHHHHHHHHHCC
>Seq279
CCHHHHHHHHHHHHHHHCCCCCCCCCCEEEEECCCCCEEEEEEHHHHHHHHHHHHHHHHHHHHHHHHCCCCCEEEECCCCEEEECCCCCCCCCCCCCCCC
>Seq280
CCCCCCCCCCCECCCCCHHHHHHHHHHHHHHHHHHHHHHHHHHHCCCCCEEEEECCCCCCCCCCCCCCCCEEEECCCCCHHCEEEECCEEEECCCCCECC
>Seq281
CCHHHHHHHHHHHHHHHHHHHHHHHCCCCCCHHHHHHHHHHHHHHHHHHCCCCCCCCHHHHHHHHHHHHHHHHHHHHHHHHHHHHHHHCCHHCHHHHHCC
>Seq282
CCCCCCCCCCCCCCCCCCEEEECCCCHHHCCCCCHHHHCCCCCCCCCHHHHHHHCCCCCEEEEEECCCCCCHHHHHHHHHCCHHEEHHHHHCCCCCCCCC
>Seq283
CCCHHHHHHHHHHHHHHHHHHHCCCCCHHHHHHHHHHHHHHHHHHHHCCHHHHHHHHHHHHHHHHHHHHHHHHCCHHHHHHHHHHHHHHHHHHHCCCCCC
>Seq284
CCCCHCCHHHCCCCEEEEEEECCCHHHEEECCCCCEEEEECCCEEEEECCCEEEEEEEEECCCCEEEEEEEEEECCCCECCCCCCCEEEECCCCCEEECC
>Seq285
CCEEEECCCCCCCCEEEEEECCCCCCCCHEHCCCCCCCCCCCCEEEEECCCCCCCCCCCCCCCCCCCCEEEECCCCEEEEEECCCHHHHHHHHHHHHCCC
>Seq286
CCCC
>Seq287
CCCCCCCCCCCEEEEECCCEEEEEEEEECCCCEEEEEECCCCCCHHHHHHHHCHHHHHHHHHHCHECCCHHHCCCCCHHHHHHCCCHHHHHHHHHHHCCC
>Seq288
CCHHHHHHHHHHCCCCCCCEEEECCCCCEEECCEEEEEEEECCEECCCCCHCCCCCHHHHHHHHHCCCCEEEECCHHHHHHHHHHHHHHHCCCCEEEECC
>Seq289
CCCCCCCCCCCCEEEEEECHHHHHHHHHCCCCHHHHHHHHCCCCCCEECCCCCCCCCCCCCCHHHHHHHCCHHHHHHHHHHHCCCCCCCCCCCCCCCCCC
>Seq290
CCCCCCCCCCHHHHHHHHHHHHHHHHHHHHHHHCCCCCCCECCCEECCEEEEEEEEEECCCCCCCCHHHHHHHHHHHHHHHHHHHHHHHHHHHHCHHHCC
>Seq291
CCCCCCCEEEEECCCEEEEEEECCCCCCEEEECEEEEEECCCCEEECCCEECCCEEEEEEEECCCCCEEEEEEEECCCCCCCCCCCCCCEEEEEEEEECC
>Seq292
CEEEEEECCCCC
>Seq293
CCCCCCCCCCCCCHHHHCCCCCCCCCCCHHHHHHHHHHHHCCCHHHHHHHHHHHHHHHHHCCCCEECCCCCEECCCCCCCCCEEECCCCCCCCCCEEECC
>Seq294
CCCCCCCCHHHHHHHHHHHHHHHHHHHHHHHHHHHHHCCCEEEEEECCCCCCHHHHHHHHHCCCCHHHHHHHHHHHHHHHHHHHHHHHHHHHCCCCEECC
>Seq295
CCCHHHHHHHHCHCCHHHHHHHHHHHHHHHHHHHHHHHHHCCCCCCCCCHHHHHHHHHHHHHHHCHHHHHHHHHHHHHHHHHHHHHCCCHHHCCCCCCCC
>Seq296
CHHHHHHHHHHHHHHHCCCEEEEEECCHHHHHHHHHHHHHHHHCCHEECCCHHHHHCCCCCHHHHHHHHHCCCCCCCCCCCCCEECCCCCCCCCCCCCCC
>Seq297
CCCCEEEECCCCCHHHHHHHHHHHHHHHHHHHHCCCEEEEEECCHHHHHHHHHHHHHHHHCCEEEECCHHHHHCCCCCHHHHHHHHCCCCCCCCHHHHCC
>Seq298
CHHHHHHHHHCCCCCEEECCCCHHHCHHHHHHHHHHHHHHHHHHHHHCCCCCCHCCCCCCCCCCCCCCCCHHHHHHHCCHHHHHHHHHHHHHHHHHHHCC
>Seq299
CCCHHHHHHHHHHHHHHHHHHHHHHHHHHHCCEEEECCCCEEEEEECHCHCCCCCCEEEEECCCEEEEEEECCCCCCCCHHHHHHCCCCCCCCCCEECCC
>Seq300
CCEHHHHHCCCCCCEEEECCEECCCCCEEEEEEEEECCCCEEECCEEEECCCCEEECCEEEHHCCCCHHHHHHHHHHHHHHCCCCCCCCEEEEEECCCCC
>Seq301
CHHHHHHHHHHHCCCCEEEEECCCEEEEEECCCCCCCHHHHHHCCHHHHHHHHHHHHHCCCCCCCCHHHHCHECCCCCHHHHHHHHHHHHHHHHHHHHCC
>Seq302
CCCCCCCCCC
>Seq303
CCHHHHHHHHHHHHHHHHHHHHHHHHHHHHHCCCHHHHHHHCCHHHHHHHHHHHHHHHHHHHHHHHHHHHHHCCCHHEECCCCCCCCHHHHHCCCCCCCC
>Seq304
CHHHHHHHHHHHHHHHCCCEEEEEECCCCCCCCCCCCCEEECCCCEEECCCCCEEEECCCCCCEEEEEECHHHHHHHHHHCCCCHCCCHHHHHHHCCCCC
>Seq305
CCCCCCCCCCCCCCCCCCCCCCCCCHHHHHHHHHHHHHHHHHHCCCCEEEECCCCCCCCCHHHHHHHHHHHHHHHHCCCCEEECHHHHHHHHHHHCCCCC
>Seq306
CCCCCCCCCEEEEHCCCCCCCEEEECHHHHHHHHHHHHHCCCHHHHHHCHHEHHCCCCCCCCECCCCCCHHHHHHHHHCCCCCCCCCCCHCHCCCCCCCC
>Seq307
CEEEECCCCCCHHHHHHHHHHHHHHCCCCEEEEEEEEECCCCCCEEEECEEEEECCCCCCCCCCCCCEEEEEECCCCHHHHHHHHHHHHHHHCCCCCCCC
>Seq308
CCCHHEHHHHCEEEECHHHHCHCCCHHHHHHHHHHCCCCCCEEEHHHHHHHHHHHHHHHHHHHHHHCCCHHEEEEEECCCCHEEEEEEHHHHHHHHHHCC
>Seq309
CCHHHHHHHHHCCHHHHHHHHHHHHHHHCCCCCCECCCC
>Seq310
CCEECC
>Seq311
CCCCCCHHHHHHHHHHHHHHCCCCCHHHHHHHHHHHHHHHHHCCCCCEECCCCHHHHHHHHHHHHHCCCCHHHHHHHHHHHHHHHHHHHHCCCCCEEEEC
>Seq312
CCCCEECCCCCCCCCCCCCCCCCCCCCCCCCHHHHHHHHCCCCEECCCCCCCCCCCCCHCCCEEEEEEEEEEECEEEECCCCEEEEEEEEEEEEEEEEEC
>Seq313
CCCHHHHHHHHHHHHEEEEEEEEEECCCCHHHHHHHHHHHHCCCCCCHHHHHHCCCCCEEEECCCCCCEEECCCEEEEECCCCEEECCCCCCCCCCCCCC
>Seq314
CCCHHCCCHCCCHHHHHHHHHHHCCHHHHHHHHHHCCHHHHHHHHHHHHHHHHHHHHCCCCCCCCCHHHHHHHHHHHHHHHHHHHHHHCCCCCCHCCCCC
>Seq315
CCCCCCCCCCCCHHHCCCCCC
>Seq316
CHHHHHCCCCEEEEEECCCCHHHHHHHHHHCCCCCHHHHHHHHHHHHHHHHHHCCCCEEEECCCHHHHHHHHHHHHHHHHHHHHHHHHHHHHHHHHHCCC
>Seq317
CCCHCCCCCCCCCCCEEEECCCCCCCCCCCCCCEEECCCCCCCCCCHHHCCCCCCCCCHHHHHHHHHHHHHHCCCHHHHHCCCCCCEEEEEEECCCCCCC
>Seq318
CCCCCCCCCCCEEEHHHHHHCCCCCCCCCCCEEECCCCCCCEEEEEEEEECCCEEEEECCCCCHHHHHHCCHHEEECCCHHHHHHHHHHHHHHHHCCCCC
>Seq319
CCCCCCEEEEEEEEEEECCCCCCCCCCHCHCCCCCCCCCCCCCHCEEEECCCCEECCHHCCCEEEEEEEEEEECEEEECCCCEEEEEEEEEEEEEEEEEC
>Seq320
CCCCCCCCCCCCEEEEEEEEEEECCCCCEEEEEEEEEEECCCCEEEEEEEEECCCCCCCCCCCCCHHHHHEEEEECCCCCHHHHCCCCHHHHHHCCCCCC
>Seq321
CCCCCCCHHHHHHHHHHHHHHCHHHHHHHHCCCCCCCCCCCCCCCCHHHHHHHCCCCCCCCHHHHHHHCCCHHHHHHHHHHHHCCCCCHHHHHHHHHHCC
>Seq322
CCCCHHCCCEEEECCCCCCCCCCHHHHHHHHHHHHHHHCCCCCEHHHHHHHHHHHHHHHHCCCEEEEEECCCECCCCCEEEEEEEEECCCCCCCCCCCCC
>Seq323
CCEEHHHHCCCCHHHHHHHHHHHHHHHHHCCCCCCHHHHHHHHHHHCCCCCCECCCCEEEHHHCCCCCEEEEEEEEECHHHHHHHHHHHHHCCCCEEECC
>Seq324
CHHHHHHHHHCCCCHHHCCCCCCCCCCCCCCCHHHCCCCHHHHHHHHHHHHHHHHHCCCCHHHHHHCCCCHHHHHHHHHHHHHHHHHHCCCCCCCCCCCC
>Seq325
CCHHHHHHHHHHHCCHHHCCECCCCCCCCCCCCCCEECCHHHHHHHHHHHHHHHCCCCHHHHHHHHCCCCCCHHHHHHHHCCCCHHHHHHHHHHHHHCCC
>Seq326
CCCCCCEEEEEECCHHHHCCCCCCCHHHHHHHHHCCHCCCCCCCCHHEEECCCCCEEEECCCHHHHHHHHHHHHHHCCCCCCCCCCCCCHHHHHHHHHCC
>Seq327
CCCCECCCCCCEEEEEEEEECCC
>Seq328
CHHHCCCCEEECCCCCCCCCHHHHHHHHCCCCCCECHHHHHHHHHHHHCCCCCCHCHHHHHHHHHCCCCHHHHHHHHCCCEEEEEHCCCEEEECEEEEEC
>Seq329
CCHHHHHHHHHHCCCEEEEEECCCCCHHHHHHEEEEEEEHHHCCCCEEEECCCCCCHHHHHCHHHCCCCCCCCCCCCCCCCHHHHHHHHHHHHHHHHHCC
>Seq330
CCHHHHHHHHHHHHHHHCCCCCCCCCCCCCCCCCCCCC
>Seq331
CCHHHHHHHHHHHHCCCCCCCCHHHHHHHHCCCCCCCCHHHHHHHHHHHHCCCCCCHHHHHHHHHHCCCCCCCCHHHHHHHHHHHHHCCCCHHHHHHCCC
>Seq332
CHHHCHHHHHHHCCCCCCCCCCCCCCCHHHHHHHHHHHHHHHHHHHHHHHHHHHCCCCHCCCCHHHHHHHHHHHHHHHHHHHHHHHHHHHHHCCCCHCCC
>Seq333
CEEEECHCCCCCCHHHHHHHHHHHHHHHHHCCCCCCCCCCCCHHHHHHHHHHHHHCCCCHHHHHCCCCCCCCCHCHHHHHHHHHHHHCCCCCCCCCCCCC
>Seq334
CCCEEECCCCCHHHHHHHHHHCCCCHHHHHHHHHHHHHCCCCCHHHHHHHHHHCCCCHHHHHHHHHHHHHCHHHHHHHHHCCCCHHHHHHHHHHCCCCCC
>Seq335
CCCCCCEEECCC
>Seq336
CHHHHHHHHHHHHHHHHHHHHHHHHHHCCCC
>Seq337
CCCCCCCHHHHHHHHHHCCCEEEEEEEEEHHCCCCCCCHHHHHHHHHHHHHHHHHHHHHCHHHHHHHHHHHHHHHHHHHHHHHHHCCCCCCCCCCCCCCC
>Seq338
CCCCCCCCCHHHCCCEEEECCCCCCHHHHHHHCCCHHHHHHHCEEEEEEEEEEEEEEHHHHHCCCCCEEEEEEEEEEECCCHHHHHHHHHHHHHHHCCCC
>Seq339
CCCCCCHHHHHHHHHHHHHHCCCCCCHHHHHHHHHHHHHHCCCCHHHHHHHHHHCCCCCCEHHHHHHHHHHHHHHHHHHCHHHHHHHHHHHHHHHHHCCC
>Seq340
CCCCCCCHHHCCCHHHHHHHHHCHHCCCCHCCCHCCCCHHHHHHHHHCCCHHHHHHHHHHHHHHHHHHHHHHCCCCCHHHHCCCCCCCHHHHHHCCCCCC
>Seq341
CCCCCEEEEEEEHCCHHHHHHHHHHHCHHHHHHHHHHCHHHHHHHHHHHHHHHHCHHHHHHHHHHHHHCCCCCCEECCHHHHHHCCCCCCCHHHCCCCCC
>Seq342
CCCCCCCCEEEEEEECCCCCCCEEEEEHHHCCCCECCCCCCCCCCHHHHHHHHHHHHCCCCHEEEEHEECCCCCCCCEEEEECCCCHHHHHHHHHHCCCC
>Seq343
CCCCHHHHHHHHHHHHHHCCCCCCCCCCCEEEEEEEEEEECCCCCCCCEEEEECCCCCEEEEEEECCCCCCCCCCCEEEEEEECCCCCCCCCCEEHHHCC
>Seq344
CCCCCCCCCCCCCHHHHHCCCCHHHHHHCCHHHHCHHHHHHHHHCCCEEEECCCCCCEEEEECCCCCEEEEEECCCCCCCCCCCCCHHHHHHHHHHHHCC
>Seq345
CCEEEHCCCCHHHHHCCCCCHHHHHHHHHHHHHHHHHHHHHHCHHHHHHHHHHHHHHHHHHHHHHHHHHHCHHCCCCCCCHHHHHHHHHCCEEEEEECCC
>Seq346
CEEEECCHHHHHHHCHHHHHHHCCHHHHCCHHHHHHHHHHHHHHHHHHHHCCCCCCCHHHHHHHHHHHHHHHHHHCCHHHHHHHHHHHHHHHCCCCCCCC
>Seq347
CCEEEHHHHCCCHHHHHHHHHHCCHHHHHHHHHCCCHHHHHHHHHHHHHHHHHHHHHHHHHCCCCCHHHHHHHHHHHHHHHHHHHHCCCEEECCCCCHCC
>Seq348
CCHHHHHHHHHCCCHHHHHHHHHHHHHHHHCCCCEEEEECCCCHHHHHHHHCCCCCCEEECCHHHCCCCEEEEECCCCCCCHHHHHHHHHHHHHHHCCCC
>Seq349
CCCCEEEEEEEEECCCCHHHHHHHHCCCCEEEEECCCEECCHHHHHHHHHHHCCCCCCEEECCCCHHHHCCCCHHHHHHHHCCCHHHHHHHHHHHHCCCC
>Seq350
CCEEECHHHHHHHHHHHHHHHHHCCHHCCCHHHHHHHHHHHHHHHHHHHHHHHHHHHHCCCCHHHHHHHHHHHHHHHHHHHHCCCCCCCHHHHHHHHCCC
>Seq351
CCCCCCCCCCCCCCEEECCCCCEEEEEEECCCCCEEEEECCCCCCEEEEEECCEEEEEEECCCCCCCHHHHCCHHHHHHHHHHHHHHHHHHHHHCCCCCC
>Seq352
CHHHHHHHHHHHHHHHCCCCEEEEECCCCCCCCCEEEEEEECCCHHHHHHHHCCCCCCCHHHHHHHHHHHHCCCCCECEEEEEEEECCCCCCCCCCCCCC
>Seq353
CCCCCCCHEEECCCCCCCHHHHHHHHHHHHHHHHHHHHHHCCCCCCCCEEHEECHHHHHHHHHHHHHHHHHHHHHHHHHHHHHHHHHHHHHHHHCCCCCC
>Seq354
CCCCCCCCCCCCCCCCCCCCC
>Seq355
CHHHHHHHHHHHHHCCCCCEEEECCCCCCCCHHHHHHHHHHHCCCCCCEEECCCCCCCHHHHCCCHHHHHHHHCCCCCCCCHHHHHHHHHHHHHCCCCCC
>Seq356
CCCCCHHHECCCCCCCCCCCEEEEECEEEEEEECCCCEEEEEEEECCCHHHHHHHHHHHHHHHHHHHHHHHHHHHHHHHCCCCEEEECCCCCEEEEEECC
>Seq357
CCHHHHCCCCCCCCHHHHHHHHHHHHHHHHHHHHHHHHHCCCCHCHCCCHHHHHHHHHHHHHHHHHHHHCCCHHHHHHHHHHHHHHHHHHHHHHHHHHCC
>Seq358
CHHHHHHHHHCCCCCEEEEECCCCCCCCCCCCCCEEEEECCCCCCCHHHHHHHCCCCEEEEECCCCCCEEEEEEEECCCCCEEEEEECCEEEEECCCCCC
>Seq359
CHHHHHHHHHHHHHHHHHHHHHHHHHCCCCCCCCCHHHHHHHHHHHHHHHHHHCCCCCCCCCCCCCHHHHHHHHHHCCCCCCHHHHHHHHCCCCCCCCCC
>Seq360
CCCHHHHHCCCCCHHHCCCCCHHHHHHCCC
>Seq361
CCCCCCCCCEEHEECCHHHHHHHHHHHHHHHHCCCEEEEEECCCCCCHHHHHHCCCCCCCCHHHHHHHHCCCCCCCCCCHHHHHHHHHHHHHHHHCCCCC
>Seq362
CCHHHHHHHCCCHHCCCCCECCCCCCCCCCCCCCCCCCCCHHHHHHHHHHHHCHHHHHHHHHHHCHHHCCCCHHHHCHHHHCCCCCCCCCCHHHHHHHHC
>Seq363
CCCCCCCCEEECCCCCCCCCCEEECHHHHHHHHHHHHHCCCCEEEEECCCCEEECCCCCCCCCEECCCCCCCCCEEHHHHHHHHHHHHHHHHHHHHHCCC
>Seq364
CCCCCCCCEHHHEEEEEEEEECCEECCCEEEEECCCEEECCEEEEEECCCCCCCCHHHHHHHHCCCHHHHHHHHCCCCHHCCHHHHHHHHHHHHHHCCCC
>Seq365
CCCCCCCCCEEECCCCCCCCEEECCCEECCCECCCCCCHHHHEEEEECCCHHHHHHHHHHHHHHHEECCCCCCCHHHHHHHCCHHHHCCCCCHHHHHHCC
>Seq366
CCCCCCCCCCCCCCCCCCCCCCCEEECCCCCCECCCCCCCCCCCEECCCECCCCCEEEEHHHHHHHHHHHHCCCCEEEEEEEECCCEEECCCCEEEEECC
>Seq367
CCCEEEEEECCCCEEEEECCCCCHHCCCEEEEECCCCCCCCCEEEEEEECCCCCCCCCCCCCCEEEEEEECCCCCCCCCCCCCCCCCCCCCCCCCCCCCC
>Seq368
CCCCCCCCEEECHHCCCCCCCCCHHHHHHHHHHCCCCCCCCEEECCCCCCCCCCEEEEEEEEHHHCCCEEECCCCEEECCEEECCCCCCEEEEEECCCEC
>Seq369
CCEHHHHHHHCCCCCHHHHHHHCCHHHHHHHCCCEEEEEECCCCCCCCCCCHCCEEECCCCCCCHHHHHHHHCCCCCCCCHHHHHHHHHHHHHHHHHHCC
>Seq370
CCCHHHHHHHHHHHHHHHHHHHHHHHHHHHHHHHHHHHHHHHHHHHHHHHHHHHHHHHHHCCCEEEEHHHHHHHHHHHHHHHHHHHHHHHHHHHHHHHCC
>Seq371
CHHCCCCCCCEEEEEECCCCCCHHCCCCCHHHHHHHHCCCEEEECCCCCHHHHHHHHHHHHHHHHHHHHCCCCCEEEECCCCCCHHHHHHHHHHHHHHCC
>Seq372
CCCCEEEEECCCCCCCEEEECCHHHHHHCCCCCCCEEEECCCCCCEEECCCCCCCCHHHHHHHHHHHCHHHCCCCCHHHHHHHCCCEEEHHHHCCCCCCC
>Seq373
CCCCHHHHHHHHHHHHHHHHHHHHHCCCCCCHHHHHHHHHHHHHHHHHHHHHHHHHHCHHHCCCCCCCCCCHHHHHHHHHHHHHHHHHHHHHHCCCCCCC
>Seq374
CCCHHHHHHHHHHHCCCCEEEEECCCCHHHHHHHCCCCCCHHHHHCCCCHHHHHHHHHHHCCCHHHHHCCCCCHHHHHHHHCCCHHHHHHHHHHHHHHCC
>Seq375
CCCCCHHHHHHHHHCCCCCCCCHHHHHHHHHHHHHHHHHHHHHCCCCHHHHHHHHHHHHHHHHHHHHHHHHHCCCCCCEEEHHHHHHHHHHHHHHHHCCC
>Seq376
CCCEEEECCCCCCCCCCCCHHHCCCCHHHHCCCCCHHHHHHHHHHHHHCCCCCEEEEEECCCHHHHHHHHHHHCCCCEEEEECCCCCCEEEEEEEHHCCC
>Seq377
CCHHCCCCCCHHHHHHHHHHHHHHHHHHHHHHHHHHHHHHHHHHHHHHHHHCCCHHHHHHHHHHHHHCCCCCCCCCHEHHHHCCCCHHHHHHHHHHHCCC
>Seq378
CCCCEEEECCCCCEEECCEEEEEECCCCCECCCCHHHHHHCCCCEEEECCCCCCCCCCHEEECCCCCCCCCCHHHHHHHHHHHCCHHHHHHHHHHHHHCC
>Seq379
CCCCCCCCCCCCCHHHHCCCCCHHHCCCCCCCCCECCHHHHCCCCCCHHHHCCCCCCCCCCCCCCCHEEECCCCCCHHHHHHHHHHHHCCCCCCCCEECC
>Seq380
CCCHCCCHCCCCHCHHHHHHHHHC
>Seq381
CCHHHHHHHHHHHHHHCCCCCC
>Seq382
CCCCCCCCHHHHEEEEECCCCHHHHHHHHHHHHHHHHHCCCCCEEECCCCHHHHHHHHHCCEEEEECCCCHHHHHHHHHHHHHCCCCCCCCCCCCCCCCC
>Seq383
CHHHHHHHHHCCCCCEEEEEEEEECCCHHHHHHHHHHHHHHHHHCCCCHHHHHHHHHHHHHCCCCCCHHHHHHHHHHCCCCHEHHHHEHCCCHEEEEECC
>Seq384
CCCCCCCCEEEEECCCCCCEEEEECCCCCCCCCCCCCCEEEEEHHHHHHHHHHHCCCHHHHHHHHHHCCHHHHHHHHHHHHHHCCCCHHHHHHHHHHCCC
>Seq385
CCHHHHCCCCEEEEEEECCCHHHHHHHCCCCCCCCCCCHHHCCCHHHHHHCCEEECCCCCHHHHEEEEEEECCCCCEEEEECCHHCCCCCCHHHHHHHCC
>Seq386
CCCEEECCCCEEEEEHHHHHCCCCCCCCCCCCEEEEEEECCEEEEEEEECCEEEEECCHHHCCCCCCCCCCCCCHEEEECCCCCCEEEEEEHHHHHCCCC
>Seq387
CCCCCHHHHHHHHHHCCCCCCEEEEECCCCCCCCCHHHHHHHCCCCCCCCCEEEEEECCCCCCEEECCCCCCCCEECCCCCHHHHHHHHHHHHHHCCCCC
>Seq388
CCHHHHHHHHHHHHHHCCCCHHHEEEEEECCCCCCCCCCEEEEEECCCHHHCCCCEEEECCCCCHHHHHHHHHCCCCHHHHCCCHHHHHHHHHHHHHHCC
>Seq389
CCCHHHHHHHCCCCCEECCCCCHHHHHHHHHHHHHHHHHHHHHCCCCCEEEEECCCEEECCCCCCCCCCCCECCCCEEECCCCCEEECCEECCCCCCCCC
>Seq390
CEEEECCCCCCCCCCCHHHHHHHHHHHHHHCCCCEEEEEECCCCCCCCHHHHHHHHHHHHHHHHHHHCCCHCCCCCCCHHHHHHHCCCCEEEECHHHCCC
>Seq391
CEEEEECCCCCCCCCHHEEEEEEECCCCCCCCEEEECCEEEEECCCCCCCCCCCCCCCCCCCCCHHHHHHHHHHCCCCCCHHHHCCEEEECCCCCCCCCC
>Seq392
CCCEEECCCCCEEEEECCEEEEECCCCEEEEEECCCCCCEEEEEHHHHCCCCCEEEEEEECCCCCCCEEEEEEECCCCCHHHHHHHHHCCCCEEEEEEEC
>Seq393
CCHHHHHHHHHHHCCCCCCEECEEECCCHHCCCCECCCECCCHHHHHHHHHHHHHCHCCCEEEECCCCCCCCEEEEECCCCCHHHHHCCCEEEEEEEECC
>Seq394
CCCCCCEEEEEEEEECCCCEEECCCCCCEEEEECCCCHHHHHHCCCCCEEEEEEEEECCHCCEEEECHHHHHHHHHHHHHHHHCCCCCCCCHHHHHHHCC
>Seq395
CCCCCCCCCCHHHCCCCHHHHHHHHHHCCCEEEEECCCCCCCHHHHHHHHHHCCCCEEEECCHHHCCHHHHCCCCEEEECCCCCHHHHHHHHHHHHHHCC
>Seq396
CCHHHHHHHHHHHHCCCEEEECCCCEEEECCCCCCCCCCCCCCCCCEEEECCCCHHHHHHHHHHHHCCCCEECCHHHHCCCCCCHHHHHHHHCCCCCCCC
>Seq397
CCEEECCCCCCCCCEEEEEEEECCCCHHHHHHHHHHHCCCCCHEECCCCEEEECCCCCEEEEEEEEEECCCCCCCHHHHHHHHHHHHHHHHHHCCCECCC
>Seq398
CCCEEEEECCCCCCCCCCCCEEEEEEEECCCCCCCEECCCCEEEECCCCCCCHHHHHHCCCCCCCCCCCCCCHHHHHHHHCCCCHHHHHHHHHHHHHHCC
>Seq399
CCEECCCCCCCCECCCCHEEEHHCCCCCCCEEEEEECCCCCCCHCCCCHHHHHHHHHHHHHHHHHCCCCCCCCEEEEECCCCCCCEEEEEEEEECCCCCC
>Seq400
CEEEECCCCCCCCEEEEEECCCCCHHHHHHHHHHHCCEEEECCCCCCCHHHHHHCCCCHHHHHHHCCCCCEEEEEEEEECCHHHHHHHHHHHHHHHHHCC
>Seq401
CCCCCCCCCCCHHHHHHHHHHHHHHHHHHHHHHHHHHHHHHHHHHHHHHHHHHHHHHHCCCCHHHHHHHHHHHHHHHHHHHHHHHHHHHHHHHHCCCCCC
>Seq402
CEEEEECCCCEEEEEEEEECCCCCCEEEEECCCCCCCCCCCCCCCCCCCCCCCECCCCCCCHHHHHCCCCCCEEEEEEECCCCCCCCCEECCCCCEECCC
>Seq403
CCCCEEEEECCCCCEEHHHHHHCCCCHHHCCCCHHHHHHHHHHHEEHHCCCCCCCCCCCCCHHHHHHHHHHHHHHHCHHHHHHEEEECCCCCCCCEEECC
>Seq404
CCHHHHHHHHHHCCCHHHHHHHHHECCCCCEEEECCCCCCECEEEEEEEEEECCCCCCCHCCCCHHHHHHHHHHHHHCCCCCCEEEEECCCCCCCEEEEC
>Seq405
CCCEEEEEECCCCCCCECCCEEEHCHHHHEEEECCCCCCCCCCCCCCCEEHHHCCCCHHHHHHHHHHHHHHHHHHHHHHHHHHHHHHHHHCCHHHHCCCC
>Seq406
CCHHHHHHHHHHHCCEEEEEEEEECCHHHHHHHHHHHHCCCCCCCCCCCHHHHHHHHHHHHHHCCCCCCCEEEEEEEEEECCCCCCCCCCCCCCCCCCCC
>Seq407
CCCHHHHHHHHHHHHHHHHHHEEEEEEEECCC
>Seq408
CEEEEEEEEEEECCCCCCCCCCCCCCCHHHHCCCCCCEECCCCCCCCHHHHHHHHHHHHCCEECCHCCCCCCCCCHHHHHHHHHHHHHHHHHHHHHHCCC
>Seq409
CHHHHHHHHHHHCCCEEEEECCCCCEEEEEECCCCCCCHHHHHHHHCCCHHHHHHHHHHHHHHHHHCCCEECCCCEEECCCCCCCHHHHHHHHHHCCCCC
>Seq410
CCHCHCHHHHHCCCEEHHHHCCCCCEEEEEECCCCCCCEEEEEEEEECCCCHHHHHHHHHHHHHHHHHHHHHCCCCEECCCCEEEECCCCCCHHHHHCCC
>Seq411
CCCHHHHHHHHHHHCCCEEEEHHHHHHHHHHHHHHHHHHHHHHHHHHHHCCCCHHHHHHHHHHHHHHHHHHHCCCCCEEEEEEECCCCCCCCCCHHHHHC
>Seq412
CCEEEEEEEEEEECCCCCCCCEEEEEEECCCCCHHHHHHHHHHHCCHHHHCCCEEEEEECCCHHHHCCCCCCCEEEEECCCCCEEEEECCCCCCCCCECC
>Seq413
CCCCCCCEEEEEECCHHHHHHHHHHHHHHHHCCCCEEEEECCCCHHHECCCCCCEECCHHHHHHHHHHHHHHHHHHHCCCCHHHHHHCCCCCCCCCCCCC
>Seq414
CCCCCCCCEEECCCCCCCCCCCEEECCCHHHHHHHHHHCCCCEEEEEECCCCCHHHHCCCCCCCCCCHHHHCCCCCCCCCECCCCCCCEEEEEEECCCCC
>Seq415
CCCEEEEEEEEEEEEECCCCCHEEEEECCCCCEEEECCCCEECCHHCCCEEEEEEEEECCCCCCEEEEEEEEECCCCEEEEEEEEEEECCCCEEEEECCC
>Seq416
CCHHHHHCCCCEEEECCCCHHHHHHCCCCCCCCCCCCHHHHHHHHHHHHHCHHHHHHHHHHHHHHHHHCHHHHHHHHHHHHHHHHHHHCCCCCCHHHCCC
>Seq417
CEEHHHHHHHHHHCHHHCCCCCCEEEEEECCCCCEEEEEEECCCCHHHHHHHCCCCHHHHHHHHHHHHHHCCCCCHHHHHHHHHHHHHHHCCCCCCCCCC
>Seq418
CCCCCCHHHHHHHHHCCCCCCHHHHHHHHHHHHHHHHHHHHHHHHHHCCCCCCCCCCCHCCHHHHHCCHCHCCCCCCCCCCCEEEEEEEECCCCCCCCCC
>Seq419
CCCEEEEHHHHHEEEEEEECCCCCCHHHHHHHHCCCCCHHHHHHHHHHHHHHCEEEEECCHHHHHHCCHHHHHHHHHHHHHCCHHHHHHHCCCCCCCCCC
>Seq420
CCCCCCCHEEHEEECCCCCCCCCCCHHHHHHHHHCCCCCCEEEEEEECCCCCCCCCCCCCCHHHHHHHCHHHCCCCHHHHHHHHHHHHHHHHHHHHHHCC
>Seq421
CCHHHHHHHHHHHHHHHHHCCCCCHHHHCCCHHHHHHHHCCCCCCEEEEEEHCCHHHHHCCCCCCHHHHHHHHHHHHHHCCCEEEECCCCCCCCCCCCCC
>Seq422
CCCCCCCCCCCCCCCCCCCCCCCCECCCCCCCCCCCCCCCCCCCCCCCCCCCCCCEEEEEEEEEEEEEECCHHHHHHHHHHHCCCCCHHHHHHHHHHHHC
>Seq423
CCCCCCCCCCEEEEEECCCCCCCCCCCCCCCCCCCCCCCCEEEEEEEECCCCCCCCCCCCCCCCCEEECCHHHHHHHHHHHHHHHCCCCCCHHHHHCCCC
>Seq424
CCCCCCCHHHCC
>Seq425
CCEEEEEEEECCCHHHHHHHHCCCCHCCHHHHHHHHHHHHHCCCC
>Seq426
CCCCHCCCCCCEECCCCCCHHHHHHHHHHHHHHHHHHHECCCCCCHHHHHHHHHHHHHHHHHHHHHHHHHCCHHEEEECCCCCCCCCEEEEEEECCCCCC
>Seq427
CCCCEEEEEECCCCCEEEEEECCCCCCCCCHHHCCCHHHHHHHHHHHHHHCCCCCCCCCCCCCHHHHECCCCCCCCCCCCCCCCCCCCHHHHHHHHHHHC
>Seq428
CCCEEEEEEEEEECCEEEEEEECCCCCCCCCCHHCCCEEEECCHHHHHHHHHHHHHHHHHHHHHHHHHCCCCCCCEEEEEECHHEEEEEECCEEEEEECC
>Seq429
CCCECCCCCCCCCCCCCCCCCCCCHHHHHHHHHHHHHHHHCCCCCEEEEEECCCCCEEEECCCECCCCCCEHHHHHCCHHHHHHHHHHHHHHHHCCCCCC
>Seq430
CCCCCCHHHHHECCCCCCCCCCCCHCCHHHHHHHHHHHHHHHHHHHHHHHHHHHHHHHHHCCHHHHHHHHCHHHHHHHHCCCCHHHHHHHHHHHHCCCCC
>Seq431
CCCCCCHHHHHHHHHHHHCCCCCCCCCCCHHHHHHHHHHHCCHHHHHHHHCCCCCHHHHHHHHHHHHHHCCCCCCCCCCCEEEEEECCHCCCCCCCCCCC
>Seq432
CHHHHHHHHHHHCCCEEEEECCCCCCEEEEECCCCCCCHHHHHHHHHCCHHHHHHHHCCCCHHHHHHHCCCCCCCCCCEEEECCCCCCHHHHHHHHHHCC
>Seq433
CCCCCCCCCECCCCCCCCCCCCCCCCEEEHHHHHHHCCCCCCCCCCCCCEEEEEECCCCCCCCHHHHECCCCCCCCCCCCCCHHHHHHHHHHHHHHHHCC
>Seq434
CCCCCEEECCCCCEEEEEEEEEECCCEEEEEEEEEEECCCCEEEEEEEEEEEEECCCCCCCCCCCCCCCCCCEEEECCCCCCCCCCCCHHHHHHHHHHCC
>Seq435
CCEEEECCCCCCCCCHHHHHHHHHHHHHHCCCCCCHHHHHCHHHCHHHHHHHHCCCCCHHHHHHHHHHHHHHHHCCCCHHHHCCHHHHHHHHHHHCCCCC
>Seq436
CCCEEEECCCCHHHHHHCCCCCCCCHHHHHHCCCHHHHEEEEEECCCCCCEEEEECHHHHCCCHHHEEEEECCCHHHHHHHHHHHHHCCCCHHHHHHCCC
>Seq437
CCCCCCCCCCCC
>Seq438
CCCCCHHHHHHHHHHHHHHHHHHHHHHHHHCHHHHHHHHHHHHHHHHHHHHHHCCHHEHHHHHHHHHCHHHHCHHCHHHHHHHHHHHHHHHHHHHHHHHC
>Seq439
CCCCHHHHHHHHHCHHHHHHHHHHHHHHHHHHHHCCCCCCHCHHHHHHHHHHHHHHHCCCCCHHCCEECCCCCCCCCCCEEEEEEEEEECCCCCCCCCCC
>Seq440
CCCCEECCCCCCCCCCCCCCCCCHHHHHHHHHHHHHCCC
>Seq441
CHHHHHHHHHHHCCCEEEEECCCCCCCCCCCCHHHHHHCCCCEEEEEECCCCCCCCCCCHHHCCCCCCCCCCHHHHHHHHHHCHHHHHHHCCCCHHHHCC
>Seq442
CHHHHHHHHHHHCCCCEEEEECCCCCCCCCEEEEEEEECCCCCCCCCCCCCCCEEEEEECCCCCEEEEECCCHCCCCCHHHHHHHHHHHHHHHCHCCCCC
>Seq443
CCCCCHCHHHHHHHHHHHHHCCCCHHHHHCHCCCCCHHHHHHHHHHHHHHHHHHHHHHHHHHHHHHHHHHHHHHHCCHHHEEEECCCEECCCCCCCCCCC
>Seq444
CCCHHHHHHHHHHHHHHHCCHHHHHHHHHHHHHHHHHHHHHHHHHHHHHHHHHHHHHHHHHHHHHHHHHHHHHHHHHHHHHHHHHHHHHHHHHHHHHCCC
>Seq445
CCCCHHHHHHHHHHHHHHHHHHHHHHHHHHHHHHHHHHHHHCCC
>Seq446
CCCCCC
>Seq447
CCEEECCCCCCCCCCEEEEECCHHHHHHHHHHHHHHHHHCCCCCCCCCCCCHHHHHHHHHHHCCCCCHHHHHHHHHCHHHEEECCCCCCCCHHHHHHHCC
>Seq448
CCCCCCCHHCHHHHHHHHHHHHHHHHHHHHHCCCCHHHHHHHHHHHHHHHHHHHHHHHHHHHHCCCCCCCCCHHHHHHHHHHHCCCCCCEEEECCCCCCC
>Seq449
CCCCCCCHHHHHHHHCCCCCCCCCCCCEEEEEEEECCCCHHHHHHHHHHHHHHHHHHCCCCCEEEECCHHHHHHHHHHHHHHCCHHHHHHHHHCCCCCCC
>Seq450
CEEEEECCCCCEECCCCCCEEEECCCEEEEEEEECCCHHCCCEECCCCCCCCCCCCHHHHHHHHHHHHHHHHHCEEEECCHHHHHHHHHHHHHHHHHHHC
>Seq451
CCCHHHHHHHHHHHHCCCCCCEHHHHHHHCCHHHHCHHHHHHHHHHHHHHHHHHHHHHHHHHHHHHHHHHHHHCCCCEEEEEEECCCCCCCCCCCCCCCC
>Seq452
CCCEEECCCCCCC
>Seq453
CCEEEEECCCCCCCCCCCCCCC
>Seq454
CCCHHHCCCCCCHHHHHHHHCCCHHHHHHHHECCCCCCCEEEEECHHHHHCHEEEECCCHHHHHHHHHHHHHCCCCHHHHHHHCCCCCCCCHHHHHHHHC
>Seq455
CHHHHHHHHHHHHHHHHHHHCCHHHHHHHHHHHHHHHHHHHHHHHHHHHHHHCHHHHHHHCCCCCCCHHHHHHHHHHHHHHHHHHHHHHHHHHHHHHCCC
>Seq456
CCCCCHHHHHHHHHHHHHHHHHHHHHHCCC
>Seq457
CCCEEEEHHHHHHHHHHHHHHHHHHHHHHHHCCCCHHHHHHHHHHCCCCCCCCHHHHHHHHHHHHHHHHHHHHHHHHHHHHHHHHHHHHHHHHHCCCCCC
>Seq458
CHHHHHCCCHHHEECCCCHCCCCCCCCEEEEEEECCCCCCCEEEEECCCHHHHHCCCCCCCCCCCHHHHHHHHHHHHHHCCHHHHHEECCHHHHHHHHCC
>Seq459
CCEHHCCHHHHHHHHHHHCCCHHHHHHHHHHHHHHHHHHHHHHHHHHHHHHHHHHHHHHHHHHHHHCCCCHHHHHHHHHHHHHHHHHHHHHCCCCCCCCC
>Seq460
CCCCCCHHHHCCCCCCCCCHHHHHHHHHHHHHHHHHHCCCCCCEEEECHCHHHHHHHHHHHHHHCCCCCHHHHHHHHHHHHHHHHHHHHHHHHHHHHCCC
>Seq461
CCEEEEEEEEEECCCCHHHHHHHHHHHCEEECCCCHHHHHHHHHHHCCCCHHHHHHHHHHCCCCCEECCCCCCCCCHHHHHHHHHHHHHHHHHHHHCCCC
>Seq462
CHHHHHHHHHHHHHHHCCCHHHHHHHHHHHHHHHHHHHCCCCCCCHHHHHHHHHHHHHHHHHHHHHHCCCHHHHHHHHHHHCCHHHHHHHHHHHHHHHCC
>Seq463
CCHHHCCCCCHECCCHHHHHHHHCCCCCCCCCCCCCEHHHHHHHHHHHCCCCCCCEEEEEECCCCCCCCCCHHHHHHHHCCCCCCCCCCCHHHEEEEEEC
>Seq464
CCEEEEECCCEEEECCCCCCCCCEEEEECCCHHHHHHHHHCCCCEEEECCCCCHHHHCCCCCCCCCCCCCCCCCHHHHCCHHHHHCCCHHHHHHHHHCCC
>Seq465
CCHHHHHCCCCECCCCCCCHHHHHHHHHHHHHHHHHHHCCCCCHHHHHHHHHHCCCCCCHHHHHHHCCCCCCCHHHHHHHHHHHHHHHHHHHHHHHHHCC
>Seq466
CCHHHHHHHHHHHHHHCHHHHHHHHHHHHHHHHHHHHCCCHHHHHHHHHHHHCCHCHHHCHEHHHHHHHHHHHHHHHCCHHHHHHHHHHHHHCCCCCCCC
>Seq467
CCCCCEECCCCCHEEEEEECCCCCCEEEECCHEECCCCCCCCCCCCCHHHEEEECCCCCHHHHHCCCEEEEEEEEEECCCCCEEEEEEEEEEEEEEEEEC
>Seq468
CCCCHHHHCCHEEECCCHHHHHHHHHCCCCCEEEEEEHHHCCCCCCCCEEEECHHCCCCCEEEEEEECCCCCCHHHHHHHHHHCCHHHHHHHHHCCCEEC
>Seq469
CCCCCCHHHHHHHHHCHCCHHHHHHHHHHHHHHHHCHHCEEEEEECCCCCCCEEHEHHHHHHHHHCCHHHHHHHHHHHHHHHHHHHHHHHHHHHHHHHCC
>Seq470
CCHHHHHHHHHHHHHCCHHHHHHCCCCCHHHHHHHCHHHHHCCCCCCCCCCHHHHCCCCCCCCCCHCCCCEEEEEECCCCCCCCCCCHCECCCCCCCCCC
>Seq471
CCCCCCCHHHHHHHHHHCCCHHHHHHHHHHHHHHCCCCCHHHHHHHHHHHHHHHCCCCCHHCHHHHHHHHCCCCCCCHHHHHHHHCHHHHHHHHHHHHCC
>Seq472
CCCCCCCCCHHCCCHHHHHHHHCHCCCCCCCCCCHHHHHHHHHHHHCCHHHHHHHCCCCEEEEEECCECCCEEECCCCCCCEEEEEEEEEEEEEEEEEEC
>Seq473
CCCCCCCCCCCECCCCCHHHHHHHHHHHHHHHHHHCCCHCCCCCEEEEECHHHCCCCCEECCCCCCCEEEEHCCCCCCCCCCHHHHCCCCEEEECCCCCC
>Seq474
CCCCEEEEEECCCCCCHHHCCCCCCHHHHHHHHHHHHHHCCCCEEEECCCCCCCCCEEEEEECCCCCCCCCCCCCCCCCCCCCHHHHHHHHHHHHHHHCC
>Seq475
CHHHCCCEEECCCCEEEEEEEEEEECCCCCCEECCCCCCCCEEEEECCCCCHEECCCCCHCCHHHHHHHHCCCCCEECCHHHHHHHHHCCCHHHHHHHCC
>Seq476
CCCCCCECCCCCCCHHHCCCCCCCCHHHHHHHHHECCCHCCCHHHHHHHHHHHHCCHHHHHHHHHHHCCCCCCCCCCCCCHHHHCCCCCCCCEECCCCCC
>Seq477
CCCHHHHHHHCCCCCCCCCCHHHHHHHHHHHHHHHHCCCEEEEEEEECCCEEECCCCCCEEEEEECCEEEECCCCCCHHHHHCCHHCCCCCCCEECCCCC
>Seq478
CCCCCCCEEEEEHCCCCCHCCHHHHHHHHHHHHHHCCCCCEEEEEEECCCCEEEEEEEEEECCCCHHHHHHHHHCCCCEEEECCCCCCEEEEECCCCCCC
>Seq479
CCHHHHHHHHHHHHHCCCCEEEEEEEECCCCCCCCCCCCCCCCCCCEEEEEEEEEECCCCCCCCCCCCCCCCCCCCCCCCCCHHHHHHHHHHHHHHHCCC
>Seq480
CCCCCCCCHHHHHHCCCEEHHHHHHHHHHHCCEEEEEEEEEECCCCCCCCCCCCCCCCCCCCCCCCCCCHHCCCCCCCCHHHHHCCCCCCHHHHEEECCC
>Seq481
CCCCCCCCEHHEECCCCCCCCCCHHHEEEEEEEEECCEEEEEEEEEEEEEHECCCCEEEEECCCECCCCCCCCCCCCCCCCCCCCCCHHEEEEEEEEEEC
>Seq482
CCHHHHHHHHHHHHHHCHHHHHCCCEEECCCCEEEEEEECEEEEEECCCCCCCCCCEEEEEEEEECCCCCCEEECCCCCCCCCCCCCCCCCCCCCCCCCC
>Seq483
CCHHHCCCHHHHHCCCHHHHHHHHHHHCCCCCCCHHHHHHHCCHHHHHHHHHHHHHHHHHHHHHHHHHHHCCCCCHHHHHHEEEEEEEEEECCCCCCCCC
>Seq484
CHHHHHHCCCCCCCHCEEECCCCHHHHHHHHHHHHHHHHHCEEEEEEEECCCEEEECCCCCEEEECCCEEEEECCHHHHHHHHHHHHCCCCCCCEEEECC
>Seq485
CCCECCCCCEEEEEEECCCCCHEEEEHHHHHHHHHCCC
>Seq486
CCCCCCCCCEEEEEECCCCCEEEEEEEECCCCCCCCCCCCCEEEEECCCCHHHHHHHHHHHHHHHHHHHHHHHHHHHHHHHHHHHHHHHHCCCCCCCCCC
>Seq487
CCCCCCCHHHHHHHHHHHHHHHHHHHHHHHHHHHHHHHHHHHHHHHHHHHHHHCCCEEEEECCCCHHHHHCCCCCCHEEHHHHHHHHHHHHHHHHHHCCC
>Seq488
CEEECCCCCCCCCCCHHHHHHCCCEEEEEEECCHHHHHHHHHCCCCCCECHHHHHHHHHHHHHHCCCCCEEEECCCCCCHHHHHCHHHHHHHHHHHHHCC
>Seq489
CCCECHHCHEEECC
>Seq490
CCCCCCCCCCCEEEEEEEEEEECCCCCCHHHHHHHHHHHHHHCCCEEEEHHHHHHHHHCHCCCCCCEEEEEEEEEEEEEECCCCCCCCCHHHHHHHHCCC
>Seq491
CCEEEEEEHHHHHHCCCCHHHHCCCCCCCHHHHHHHHHHHHHHHHHHHHHHHHHHHCCCHHHHHHHHHHCCCHHHHHHHHHHHHHHHHHHHHHHHHHHHC
>Seq492
CEEEEEEEHHHHHHCCCCHHHHCEECCCCHHHHHHHHHHHHHHHHHHHHHHHHHHHHCCHHHHHHHHHHCCCHHHHHHHHHHHHHHHHHHHHHHHHHHCC
>Seq493
CCCCCCCCCCCCCCHHHHCCCCCEEEEEECCCEEEEEEEECCCCCCCCCCCCCCEEEEECCCCCCCCEEEEEEEECCCCCCCEEECCCCCEEEEEEEECC
>Seq494
CCCEEEEECCCCEEEECCCCCCCCCCCEEEEEECCCCHHHHEECCCCHHHHHHHHHHCCCCEEEEEECCCCCCEEEECCCCHHHHHHCCCCCEEEEEECC
>Seq495
CCCCCCCCCCCHHHHHHHHHHHHHHCCCCCEEEEECCCCCCCHHHHHHCCCCHHHCEEEEEEHHHHHHHHHHHHHHCCCCCCCHHHHHHHHHHHHHCCCC
>Seq496
CCCEEEHHCCCCCCECCHEHEEHHHHHHCCHHHHHCCCCCCCCCCC
>Seq497
CCEEEEECCHHHHHHHHHCCCECCCCCCCEEEECHHHHHHHHHHHHHHHHCCCCCEECCCCEEEEEHHHHHHHHHHHHHHHHHHHHHHHHHHCCCCCCCC
>Seq498
CCCEEECCCHHHHHCCCCCCCCECEEEEEEEEEECCCCCCEEEEEECCC
>Seq499
CCCCCCEEEECCCCHHHHHHHHHCCCCCCCCCEEEEECHHHHHHCCCCHHHCCCCCCCCHHHHHHHCCCHHHHHHHHHHHHHCCCCCCCHHHHHHHHHCC
>Seq500
CCHHHHHHCCCCCCCEEECCEEEEEECCCCCCCCCCEEEEEEECCCCCCCCEECCCCCCCCCHHHHHHHHHHHHHHHHHHHHHHCCCCHHHHHHHHHCCC
>Seq501
CCCHHHHHHHHCCCCCHHHHHHHHHHCCCCCCCCCCEEEEEEEECCHHCCCCCCCCCCCEEEEEEECHHHHHHHCCCCCCCCCHHHHHHHHHHHHHHCCC
>Seq502
CCCCCHHHHHHHHHHCCCCCCCCCCCCCCCCCCCCCHHHHHHHHCCCCCCHHHHHHHHHHHHHHHHHHHHHHHHHHHHHHHHHHHHHHHHHHHHHHCCCC
>Seq503
CCHHCCCCEEEEEECCCCCCCCEEECCCCHHHHHHHHHHHHHHHHHHHHCCCCCCCCCCCCCCHHHHHHHHCCHHHHHHHHHHHHHHCCCCCCCCCCCCC
>Seq504
CCHHHHHHHHHHHHHHCCCHHHEEEECCCCCCCCCCEEEEEEECCCCCCCCEEEEECCCCEEEEECCCCCHHHHHHHHHHHHHHHHCCCCCCCCHHHHCC
>Seq505
CCCECCEEEECCCHCCCCCCHHHHHHHHHEEECCCCCC
>Seq506
CHHHHHCCCCCCCCCCCCCCCCCCHCCCCHHHHHHCCCCCCCCCHHHHHHHHHHHHHHHHCCCCCCHHHHHHHHHHHHHCCCCCCCCCCCCCEEEEEECC
>Seq507
CCCCCCEECCCEEEEEEECCCCCEEEEEECCCCEEEEEECCCCCCCCCCHHHCCCCCCCCCCCCCCCCEEEEECCHHHHHHHHHHHHHHHHHHCCCCCCC
>Seq508
CHHHHHHHHHHHHHHHHHHHHHHCCCEEEEEEECCCCCCEEEECCHHHHHHHHHHHCCCCEECCCEEECCCHHHHCCCEEEEEECCCCEEEEEEEEEECC
>Seq509
CCHHHHHHHHHHHHHHHHHHHHHHHCCCCCEEEEECCCCEECCCCCCEEEECCCHHHHHHHHHHHHHCCCCCHHHHHHHHHHHHHCCEEECCCCEEEEEC
>Seq510
CCCCCHHHHHHHHHHHHCCCCEEEECHHHHHHHHHHHHHHHHHHHHHHHHHHHHHHHHHHHHCCCCCCCCCCCEEEECHHHHHHHHHHHHCCCCHHHHCC
>Seq511
CCCCCCCCCEEEEEEEEEECCCCEEEEEEEEEEECCCCCEEEECCCCHHHHHHHHHHHHHHHHHHCCCEEEEEEEEECCCCCCHHHHHHHCCCCCCCCCC
>Seq512
CCCHEEEECCCCCCCCCCCCHHHHHHHHHHHHCCCCCCCEECCCCEECCCCCCCCCEEEEEEEEECCEEEEECCCCCCCCCCEEEEEEEECCCEEEEECC
>Seq513
CCCCEEEHCCCCCCCHHHHCCHHHHHHHCCCCCCCCCCCHHHHHHHHHHHHHHHHHHHHHHHHHHHHHHHCCCHHHCCHHHHHHHHHHHHHHHHHHHHHC
>Seq514
CCCHHHHHHHHHHHCCCCCCCCCEEEEEECHHHHCCHEEEHHHHHHHHHHHHHHHHHHHHHHHHHHHHHCCCEEEEEHHHHHCCCCCCCCCCCECCCCCC
>Seq515
CHHHHHHHHHHHHHHHCCCCCCCCCCCCCCCCHHHHHHHHHHCCEEEEECCCEEEEECCCHHHHHCCCCCHCHHHHCCCCCCHHHHHHHHHHHHHHHHCC
>Seq516
CCCCHHHCCCCHHHCCCCHHHHHHHHCHCHHHCCHHHHHHHHHHHHHHCCCCCCCCCCCCEEEEEHEEEEECCCCCCCCCCCCCEECCEEEEEEEEECCC
>Seq517
CCCCCHHHHHHCCHHHHCCCCCEEEEECCCCCCEEEEEEEEECCCHHHHHHHHHCHHHHHHCCCCCCCCHHHHHHHHHHHHHCCCCCCCEEEEECCCCCC
>Seq518
CHHHHHHHCCCCCEEEEECCCHHHHHHHHHHHCCCCCCEEEECCCCHHHHHHHHHHHHHHCCCCCCCCHHHHHHHHHHHHHHHHHHHHCCEEEEEEECCC
>Seq519
CCHHHHHEHHCCCCCCCCCCEEEECCCCHHHCCHHCCCCCCCCCCCCCCCCCCCHHHCHHHHHHHHHHHHHHHHHHHCCCCCCCCCCCCHHHHHHHHHCC
>Seq520
CCCCCCCHHHHHHCHHCCCCCCHHHHHHHHHHHHHCCCCCCCCCCCCCEEEEEEEECCCCCCEEEEEECCCCCHHHHHHHCCHHHCHHHHHCCCCCCCCC
>Seq521
CCEEEECCCCECCCCEEEEECCCCCCCCCCCCCCCCCCCCCCEEEEHHHHHHHHHHHHHCCEEEEECCCCCCCCCCCCCCCCCHHHHHHHHHHCCCCCCC
>Seq522
CCHHHHHHHHHHHHHHHHHHHHHHHHHHHHHHHHHHHHHHHHHHHHHHHHHHHHHHHHHHHHHHHHHHHHHHHHHHHCCCCCCHHHHHHHCCCCCCCCCC
>Seq523
CCCCCEEEEECCCCCCCCCCCCCCECCCCCCCCCCCEECCCEEEEEEEECCCCCCCCEEECCCCCCCCCHHCCCHHHHHHHHHHHCCCHHHHHHHHHHCC
>Seq524
CCCCCCCCCCCCCCCCEEECCCCCCHCCCEEEEECCCEEEEEEEEEECCCCCCCCCEEEEECCCCCCCCEECCHEEEEEEEEEECCECEEEECCCCCCCC
>Seq525
CCCCCHHHHHHHHHHHHHHHHHHCCCCHHHHHHHCCCCEHHEECCCCCCCCCHHEEEECCCCCCCCCCHHCCCCCCHHHHHHHCCCCCCCCHHHHHHHCC
>Seq526
CCCCHHHHCCCCCHHHHHCCCCCCECCCCCCCCEEEEEECCCCCCECCCCCCCCCCECEECCHHHHHHHHHCCCHECCCHHHHHHHCCHHHHCCCHHCCC
>Seq527
CCEHHHHCCCCCCHHCCCCHHHHHHHHHHHHHHHHHHHHHHHHHCCCCCCCHHHHHHHHHHHHCCCCCHHHCCCHHCCCCCCCCCCCCCCCCCCCCCECC
>Seq528
CCCCCHHHHHHHHHHHHHHHHHHHHHHHHHHHHHHCCCEEEHHHHHHHHHHHHCHHHHHHHHHHHHHHHHHHHHHHHHHHHHHHHHHHHHHHHHHHHHHC
>Seq529
CCCCCCCCEECHCCHCCCHHHHHHHHHHHHHHHHHHCCCCCCCCHHHHHHHCCCCEEEECCCCCCCCCCCHHHHHHHHHHHHHHHHHHHHHHHCCCCCCC
>Seq530
CCCCCCCHHHHHHCCCCCHCCCCCCHHHHHHHCCCCCHHHHHHHHHHHCCCCECCCCCCCCCCCCCCHHHHHHHHHHCCHHHCCHHHHHHHHHHHHCCCC
>Seq531
CCCCCHHHHHHHCCCHHHHHHCECHCECCCCCCCCHCCCCCCCCCCCCCCCCEEHHHHHHHHCCCHHHCCCCCHHHHHHHHHHHHHHHHHHCCCCEEEEC
>Seq532
CCCHHHHHHHHHHEEEECCCCCCCCCCCCCHHHCCCEEEEECCCCCHHHHHHHHHHHHHCHHHHCCCHCHHHHHHHHHHHHHHHHHHHCCCCCHHHHHCC
>Seq533
CCHHHHHHHHHHHHHHHHHHHHHHHHHHHHHHHHHHCCCCCCCCCHHHHHHHHHHHHHHHHHCHHHHHHHHHHHHHHHHHHCCCCCCCCCEECEEEEEEC
>Seq534
CCCCEEEECCCEEEECCHHHHHCCCEEECCCCCCCCCEHHCCCCCCCCCCCCCCCHHHHHHHHHHHHHHHHHHCCCCCHHHCCCCCCCCCCCCCCCCCCC
>Seq535
CCCCCCCCCCCCCCCCHHHHHHHCCCCCCCCCCCCCCCCCCHHCCCCHHHCCEEEECCCCCCCCHEEEECCCCCCCCEEECHHHHHCCCCCCCCHHHCCC
>Seq536
CCEECCCCCCCHHHHHHHCCCCHHHHHHHHCCCCCHEEEECCCCCCEEEEEECCCCCHHHHHHHCCCCHHHHHHHHHHHHCCHHHHHHHHHHHHHHHCCC
>Seq537
CEEECCCCCCCCCEEEEEEEEECCEEEEEEECCCCCCCCCCEEEEEEEEEEHHEECCCCCCCCCEEEECCCCCHHHHHHHHHHHHHHHCCCEEECCCECC
>Seq538
CCCHHHHHHHHHHHHHCCCCCCCCCCCCCCCHHEECHHCCCCCCCCCCCCCCEECCCCCCCCCCCCCCCCCCCCCHHCCCCEEEEEEEECCCCCCCCCCC
>Seq539
CCCCCCHHHHHHHHHHHHHHCCCCCCCCHHCEECECCCHHCHCCCCCCECCHHHHHHHHHHHHHHHHHHHHHHHHHHHHHHHHHHCCCECCCCCCCCCCC
>Seq540
CHHHHHHHHHHCCCCHCCCCEEEECCCCHHHHHHHHHHHHCCCCCCCCCCHHHHCHHHHHHHHHHHHHHHHCCCCCCCEEEECCCCHHHHHHHHHHHHCC
>Seq541
CCCCCCCCCHHHHHHCCCCCCCEEEECHHHHHHCCCCCCCCCCCCCCHHHHCCCHHHHHHHHHHHHHHCCCCHHHHHHHHHHHHHHCCCCHHHHHHHHCC
>Seq542
CCCCCCCCCCCCCEEEECCCCHHHHHHHHCCCC
>Seq543
CHHHHCCCCHHHHHHHHHHHHHHHHCCCHHHHHHHHHHCCCCCCEEEEEECCCCCCCCCCHHHHHHCCCCHHHHHHHHHHHHCCCHHHHHHHHHHHHCCC
>Seq544
CCCHHCHHCCCCEEEEHCHHHHHHHHHHCCCEEEEECCCCCCCHHHCCCCCEEEEECCCCCCHHHHHHHHHCHEEECCCCCCCCCHHHHHHHHHHHHHCC
>Seq545
CCHHHHCCCCEEEEEECCCEEEEEEECCCCCCHHHHHHHCCCCCCCCCCEEEEECCCCCEECCCCCCCCCCCCCCCCEEECCCCCCCEEECHHHHHHHCC
>Seq546
CCEEEEECCCCEEEEHCCCCEEEEECCCCEEEEECCCCCCCCEEEEECHHHHHEHEEECCCCCCEEEEECCCCEEEEEEECCCCHHHHCCCCEEEECCCC
>Seq547
CCCCCHHHHHHHHHHHHEEEEEEHCCCCCCHHHHECCCCCEEEECCCHHHHHHHHHHHHHHHCCCHHHHHHHHHHHHCCCCCCCCHHHHHHHHEHHHCCC
>Seq548
CEEEEECHHHHHHHHHCCHHHHHHHHHHHCCCHHHHHHCCCCCCCCCCCCCCCCCCHHHHHHHHHHHHHHHHHHHCCHHHHHHHHHHHHHHHCCEEECCC
>Seq549
CHHHHHHHHHHHHHHCCCCCCCCCCCHCHHHHHHHHHHHHHHHHHHHCCCCCCCECCCCCCCCCCCCCCCCHHHHCCCEEEEECCCCCCCCCEEEEEECC
>Seq550
CCCHHEEECCCHHHEEHHCCCC
>Seq551
CCHHHHHHHHHHCCCHHHHHHHHHHHHHCCCEEEEECCCCCCCCCHHHCCHHHHHHHHHCCCCCCCCCHHHHHHHHHHHHCHHHCCCCCCEEEECCCCCC
>Seq552
CCHHHHHHHHHHHHHHHHHHHHHHHHHHCC
>Seq553
CCCCCCCCCCCEEEEEEECCCCCCCCCCCCCCCHHHHCCHCCCCEEECCCCCHHHEHHHHHHHHHCCCCCCCCCCCCCEEEEEEEECCHHHHHHHHHHCC
>Seq554
CHHHHHHHHHHHHHHHHHHEEEEEEECCCCCCCCCCCCCCCCCC
>Seq555
CEEECCCCCHHHHHHHHHHHCCCCHHEHHHHECCCCCCCCCCCCCCCCHHHHHHHHHHHHHHHHHHHHHHHHHHHHHCCCCCCCCCCCCEEEECCCCCCC
>Seq556
CCCCCCCCEEEEEEECCCCEEEEEECCCCCCCCCCCHHHHHHHHHHHHHCCCCCCEEEEEECCCCEEEEEECCCEEEEECCEEEEEEEECCHHHHCCCCC
>Seq557
CCECCCCHHHHHHHHHHHHHHHHHHHHHHHHHHHHHHHHHHHCCCCCCHHHHHHHHHHHHHHHHHCHHHHHHHHHHHHHHHHHHHHHHHHHHHHHHHHCC
>Seq558
CCCECCCCCCCCCCCCCCCCCCCCCCHHHHHHHHECCCCEEEECCCCCCCEECCCCCCCCCHHHHHCCHHHHHHHHHHHHCHHHHHHHHCCCCCEEEECC
>Seq559
CCHHHHHHHHHHHCCCHHHHCCCCCEEEEEEECCCCCCCCCCEECCCCCHCCEEEEEEEEHHHHHHHCHHHHHHHCCCEEECCCEEEEECCCEEEEEECC
>Seq560
CCCHCCCCCCCCCCHHHHHHHHHCCHHHHHHCCCCCCHHHHHHHHHHHHHHHCCCCCCCEEEECCCCCCCCCCCCCCCCCCCCCCHHHHHHHHHHHHHCC
>Seq561
CCCCCCCEEEEEEEECCCCEEEEEHHHHHCCCCHHHHHHHHHHHHHHHHHHHHHHHHHHHHHHHHHHHHHHHCHHHHHHHHHHHHHHHHHHHHHHHHCCC
>Seq562
CCCCCCCCCCCCCEEEEEEECCCCCCEEEEHHHHHHCCCCCEEEEEEHHHHHHHHHHHHHHHHHHHCCEEEEEEEEEECCCCCCHHHCCCCCCEEEEEEC
>Seq563
CCEEHHHHHEEEEEHHHCCCCCCCCCCCCCCCHHHHHHHHHHHHHHHHHHCCCHHHHHHHHHHHHHHHHHCCEEEEEEECCCHHHHHHHHHHHHHHHHHC
>Seq564
CHHHHHHHCCCCCCEEEEECCCHHHHHHHCCCCCHHEEECCCHHHHHHHHHHCCCCEEEECCCCCCHHHHHHHHHHHHHCCCCCCCCHHHHHHHHHHHCC
>Seq565
CCCCCCHHCHHHHHHHHHHHHHHHHHHHHHHHHCCCCCCCCCCHHHHHHHHHCCHCHHHHHHHHHHHHHHEEEEEEEECCCCCHHEECCHHHHHHHHHHC
>Seq566
CCCCEECCCCCCEEEECCCCCEEEECCCCCCCCCCCECCCCCCHCCCCCEEEEEEEECCCCCCCCCCCCCCCCCCCCEHHHHHHHHHHHHHHHHHCCCCC
>Seq567
CCCCCCCCHHHHHHCCCEEEEEECCCCCCCHCCCCCCEEEEEECCCCCCCCCEECCCCHHHHHHHHCCCCCCCCCCCHHHHHHHHHHHHHHHHHHCCCCC
>Seq568
CEEEEECCCCCEEEECCCCCCCCCCCCCCCCCCCCCCEEEEECCCCEECCCCCCEEECCCCCCCHHHCCCHHHHHHHHHHHHHHHHHHHHHHHCCCCCCC
>Seq569
CHHHHHHHHHHHHHHHHHHHHCCCCCCCHHHHHHHHHHHHHHCCCCCCCCCHHHHHHHHHHHHHHHHHHHHHHHHHHHCCHHHHHHHHHHHHHHHHHHCC
>Seq570
CCCCCCHHHHHHHHHHHHHHHHHHHHCCCCCCCCCCCCCECCCCCCCCCCHHHHHHCCCCEEECCCCCCCCCEEEEEEECCCCCCHHHHHHHHHHHHHCC
>Seq571
CCCCCHHHHHHCCCCCCCCCHHHHHHHHHHHHHHHCCHHHHHHHHHCCCCHHCCCCCCCCCEEEEEECCCCCCCCCCCCCCCEEEEECCCEEEEEEEECC
>Seq572
CCCHHHHHHHHHHHHHHHHHHHHHHCHHHHHHHCCCCEEEEEEEECCCCCECEEEEEECCCCEECCHHHHHHHHHHHCCCCCCCCEEEEEEEEEEEECCC
>Seq573
CHHHHHHHHHHHHHHCCCCCCCCCCCCCCEEEEEEECCCCCCCEEEEEECCCCEEEEEECCCCCCHHCCCCCCCCHHHHHHHHHHHCCCCCCCCCCCCCC
>Seq574
CCCCCCCHHHHHHHHHHHCCCCEEEEEEECCCCHHHHHHHHHCCCCEEEECCCCCCCCEEEECCEEEEECEEEEEECCCEEEECCCCCHHHHHHHHHCCC
>Seq575
CCCCCCCCHHHHHHHHHHHCCCCCEEECCEHEEECCCCCCCCCCCHHHHHHHHHHHCHHHHHHHCHHHHHCCCEEEECCCCCCCCCCHHHHHHHHHHCCC
>Seq576
CCCEEEEEECCEEEEEEEEECHHHHHHHHCCCCEEEEEEECCCCEEEEEEEEEECCCCCCCEEHHHHHHHHCHHHHHHHHCCHHHHHHHCHCCCCCCCCC
>Seq577
CCHHCCCCCCCCCEEEEECCCCCCCECHHHCCCCCCCCCEEECCCCCCCCCCCCHHHHHHHHCCCCCCEEEEEECCCCCCEHHHHHHHHHHHHHHHHHCC
>Seq578
CCHHHCCCCCCEECCCCCCCEECCCCCCCCCCCCCEECCHHHCCCCCCHHHHCCCCEEEEEECCCCEEEECCHHHHHHHHHCCCCCCCEHCCCCCCCCCC
>Seq579
CEEEEEECCHHHHHHHHHHHHHHHCCCCEEEEEEEECCCCCHHHHHHHHHHHCHEEEHHHCCHHHHHHHHHHHCCCCEEECCCCCCCCCHHHHHHHHHCC
>Seq580
CCCHHHHHHHHHHHHHCCCCEEEEECCCCCCCCCCCCCCCCHHHHHHHHHHHCCCHHHHHCCCHHHHCCCCCEEEEEECCCCCHHHHHHHHHHHHHHCCC
>Seq581
CCCCEEEEECCCCCCCCCCCCCCCEEEEEHHHHHHHHHHHHHHHHHHHHHHHHHHHHCCCCHHHHHHHHHHHCCHHHHHHHHHHHHHHHHHHHHHHHHCC
>Seq582
CCCCCCECCCCCCCCCCCEEEEEECCCCCEEEEEEEECCCCCCCCCCHHHHHHHHHHHHHHHHHHHCCCCCCCEEEEEEEEECCHHHHHHHHHHHHHCCC
>Seq583
CCCCCCEEEECCCCCCHHHHHHHHHHHCCCHHHHHHHHHHHHHHHHCCCEEEEEEECHHHHHHHHHHCCCEEEECCHHHCCHHHHHCCCCCCCCCEEEEC
>Seq584
CCCHHHHHCCCCHHHHHHHHHHHHHHHHHHHHHHHHHCCCCCCCCC
>Seq585
CCCCEECCCEECECCCCCCCCCCCCCCEEEEEEEECCCCEEEEECCCCEEEEECCCCHHHHHHHCCCCCCCCCCHEEEECCEEEEEEEECCCCEEEEECC
>Seq586
CCCCCCEEEECCCCCCCCHHHCCCCHCCCCCCCEEEEEECCCCCEEEEEEECCCCCHHHHHCCCCCCCCCCCHHHHHHHHHHHHHHHCCCEEEEEECCCC
>Seq587
CCCCCEEEECCCCCEEEEEEEECCCCCCCCCCCCCCHHHHHHHHHHHHHHHCCCCCCCCCCCCCCCCEEEEECCCCCCCCCCCCCCCCCCCCCCCCCCCC
>Seq588
CCHHHHHHHHHHHHHHHHHHHCCCCCCCEEEEECCCCHHHHHHHHHHHHCCCEEEEECCCCCCCCEEEEEEEECCCHHHHHHHHHHHHHHHHHHCCCCCC
>Seq589
CCCCCCCCCCCEECCCCCCCHHCCCCCCHHCCCHHHHHHHHHHHHHHHHHCCCCCCHHHHHHHHHHHHHHHHHHHHHHHHHHHHHHHHHHHHHHHHHCCC
>Seq590
CCCHHHHHHHHHHHHCCCCEEEECCCCCHCCCHHHHHHHHHHHHHHCCCCEEEEEEECCHHHCCCEEEEECCCEEEEECCHHHHHHCCCCHHHHHHHCCC
>Seq591
CCCCCCHHHHHHHHHHHHHHHHHHHHHHHHHHHHHHHHHHHHHHHHHHHHHHHHHHCCCCCCHHHHHHHHHCHHHHHHHHHHHHHHHHHHCHHHHHHHCC
>Seq592
CHHHHHHCCCCCHHHHHHHHHHHHCCCCEHHHHHHHHHHHHCCCCCCCHHHHHHHHHHHCCHHHHHHHHHHHHHHHHHHHHHHHHHHHHHHHHHHHHCCC
>Seq593
CCHHHHHHHHCCCCCCCHHHHHHHHCCCCCEEEEEEEECCCCEEEECCCCCCCCCEECCCCCCCCCCHHHHHHHHCCCCCCCCCCEEEEEEHHHHHHHCC
>Seq594
CCCCCHHHHHHHCCCCEEEECCCCCHHHHHHHHCCCEEECCCCCCCHCCCHHHHHHHHHHHHHHCCCCCEEEECCCCCCCCCCHHHHHHHHHHHHHHCCC
>Seq595
CCCCHHHHHHHHHHHHHHHHHHHHHHHHHHHHHHHHHHHHHHHHHHHHHCCCCCCHHHHHHHHHHHHHHHHHHHHHHCCCHHHHHHHHHHCCCCCCCCCC
>Seq596
CCCCEEEECCCCCCCCCCCEEEEEECCEEEEEEECCHECCCEECCCCEEEEEECCCCCEEEEEEEEECCCCCCCCEEEEEEECCCCCCCCCCCCCEEECC
>Seq597
CHHHHHHHCCCCHHHHHHHHHHHHHHHHHHHHHHHHHCHCHHEECCCCCHHHHHHHHHHHHHHHHHHHHHHHHHHHHHHHHHHHHHHHHHHHHHHHCCCC
>Seq598
CCCCCCCCCHCCCCCCCCCCCCCCCCCCCCCEECCCCCCCCCCCCCCCCCCCCCCCCCCCCCCCCCCCCCCCCCCCCCCCCCCCCHHHHHHHHHHHHHCC
>Seq599
CCCCCCCCCEECCCCCCCEECCCCCCCCCCCCHHCCCEEEECCCCEEEEECCCCCCCEEEEECCCCEEECCHHHHCCHHHHHHHHCCCCEHECHHCCCCC
>Seq600
CCCCHCCCCCCCCCCEEEEEECCCHHHEECCCCCCEEEEECCCEEEECCCCEEEEEEEEECCCCEEEEEEEEEECCCCEECCCCCCEEECCCCCCEEECC
>Seq601
CCHHHHHHCHHHHHHHHHHHHHHHHHCCCCCCCHHHCCHHHHHHHHHHHHHHHHHHHHHHHHCHHHHHHHHHHHHHHHHHHHHHHHHHHHHHCCCHHHCC
>Seq602
CCEEHHHHHHHHHHHHHHCCC
>Seq603
CCCCCCCEEEEECCCCCCCCHHHHHHHHHHHHHHHHCCCEEEEEECCHHHHHHCCEEEEEECCEEEECCCHHHHHHHHHHHCCCCCCHHHHHHHHHCCCC
>Seq604
CCCCCCHHEHHHHHCCCCCCCEECCCCCCCHHCCCCCCHHHHHHCCCEEEEEECCEECCCCCCCCCCCEEEECHHCCCCCCCHHHHHHHHHHHHHHHCCC
>Seq605
CHHHHHHHHHCCCCCCCCCCCCCCCCCCCEEEEECCCCCCHHHHHHHHHHCCCEEEECCCCCCCEEEECCCCCHHHHHHHHCCCCEECHHHHHHHHHCCC
>Seq606
CCCEEEECCCHHHHHHHHHHCCCHCCEEEEEECCCCCCCCCCEEHHHHCCCCCHCCCCEEEECCCCCHHHHHHHHHCCCCCHHCCCCHHHHHHHHHHHCC
>Seq607
CCCEECCHHHHHHHHHHHCCCHHHHHHHHHHHHHHHHCCCCCCCCHHHHHHHHHHHHCCCCCHHHHCCCCCCHHHHHHHCCCCCCCCHHHHHHHCEEEEC
>Seq608
CHHHHHHHHHHHHHCCCCCEEEEEEEECCHHHHHHHHHHCCCCCCCCHHHHHHHHHHHHHHCHHHHHHHHHCCCEEEECCCCCHHHHHHHHHHHHHHHCC
>Seq609
CCCCCCCCCEEEEEEEEEEEECCCCCCCCEEEEECCCCCCCCCCCCCCCCCHHHHHHHHHHHHHHHHCCCCCCCEEEECCCCCHHHHHHHHHHHHHHHCC
>Seq610
CCCCCCCCCCCCEEEECCCCCCEEEEECCCCCHHHHHHHHHHHHHHHHHCCCCEEEEEECCCHHHHHHHHHHHHHHCCCCCECCCCCCCCCCCCEEEEEC
>Seq611
CCCCCCHHHHHHHHHHHHHHHCCEEEECCCCCCHHHHHHHHHHHCCCCHEEECCCCCCCCCCCECCCHHHHHCCCCCCCCHCEECCHCCCCCCCCCCCCC
>Seq612
CCCCCCCHHHHHHHHHHHHHHHCCCCEEEEEEECCCCCCCCHHHHHHHHHHCCHHHHHHHHHCCCCEEECCCCCCEEEECCCEEEEECCCCHHHHCCCCC
>Seq613
CCCHHHHHHHHHHHHHHHHHHHHHHCCCCCCCCEEEEEECCCHHHHHHHHHHCCCCEECCCHHHCCCCCCCCEEEEEEECCCHHHHHHHHHHHHHHHHCC
>Seq614
CEEECCCCCCHHHHHHHHHHHHHHHHCCCCCCCEEEEEEEEECCCCCCEHCCEEEECCCCCCEEEECCEEEEECCHHHHHHHHHHHHHHHHHHHHHHCCC
>Seq615
CCCCCHHHCCCCCCCCCECCCCCEEEEEEEEECCCEEEEECCCCCCECCCCHHHHHHCCCEEEEHHHCCCCCCEEEECCCCCEEEEECCCCEEEECHHCC
>Seq616
CEEEECCCCCCHCCCCCCCCCCCCHHHCCCCCCCCCCCCCCCCCCCHHHHCCCHHHHHHHHHHHHHHHHCCCHHHHHHHHHHCCCCCCCCCCCCCCCCCC
>Seq617
CCCCCCCCCCCCCCHHHHHHHHHHHHHCCCHHHHHHCCHEECCCCCCCCCHHHHHHHHHHHHHCCCHHHHHHHHHHHHHCCCCCCCHHHHEEECCCCCCC
>Seq618
CCCCHHHHHHHHHHHHHHHHHHHHHHHHHHHHHHCCCCCCCEEEHHHHHHHHCCCCCCEEEECCCCCEEEEECCCCCCCCCCHHHHHHCCCCCCCCEEEC
>Seq619
CCCCCCCCCCHHHCCCCCCCCCCEEEEEECCCCCHHHCCCCCCCCCCCCCCCEECHHHHHHHCCCCCCCCCHHHHHHHCCCCHHHHHHHHHHHHHHHHCC
>Seq620
CCCCCCCCCCCCCCCCCEEECCCCCCCCCCCCCCCCCCCCCCCCCCCCCCCCCCCCCCCCCCCCCCCCCCHHHHHHHHHHHHHHHHHHHHHHHHHHCCCC
>Seq621
CCCCCCCCCEEEEEEECCCEEEEEEEECCCCCCCCCCCCCCCCHHHHHHCCCCCCCCCCCEEEEEEECCCCCCEEEEEEEECCCCCEEEEEEECCCCCCC
>Seq622
CHHHHHHHHHHHHHHHHHHHHHHHHHHHHCCCCCCHHHHHHHHHHHHHCCCHHHHHHHHHHHHHHHHHHHHHHHHHHHHHHHCHCCHHHHHHCCCCCCCC
>Seq623
CCHHHCCCCCCECCCCHHHHHHHHCCHHHHHCCCCCCEEEEEECCCCCCCCCCCCCHHHHHHHHHHHHHHHHHHHHCCCEEEECCCCCHHHHHHHHHCCC
>Seq624
CCCCCCCCCCCCEEECHHHHHHHHHHHHHCCCCCHHHHHHHHHHHHHHHHHHHHHHHHHCCCCEEEEECCHHCCHHHHHHHHHHCCCCCCCCCCCCCCCC
>Seq625
CCCCCCCC
>Seq626
CCHHHHHHHHHHHHHHHHCCECCCCCCCHHCCCCCCCCCCCCCCCCCCCCCCCCCCCCCCCCCCCCEEECCCCCCCCCCCCCCCCCCCCCCCCCCCECCC
>Seq627
CCCECCHHHHCCCCCCCCCCCCCHHHEEEEECCCEEECCCHCCCCCCCCCCEECCCCEEEEEEECEEEEEEECCCCCCCCCEEEEEEEEEEEHHECCCCC
>Seq628
CCCCCCCCCCHHHHHHHHHHHHHHCCCCCEEEECCCCCCCHHHHHHHHHHHCCHHHHHHCCEEEECCCCCCEEEECCCCCCCHHHHHHHHHHHHHHHCCC
>Seq629
CCHHHHHHHCCCCHEEEEHHHHCCECCCCCCCCEEEEEECCCCCCCCCCCCHHHHHHHHHHHHHCEECCCHHHHHHHEECCCCCCCCCCCEEECCCCCCC
>Seq630
CCHHHCCCCHHHHHHHHHHHHCCCC
>Seq631
CCCCCHHHCCCCCHHHHHHHHHHHHHHHHHHHHHHHHHCCCCCCCCCCCCHHHHHHHHHHCCCCCCCCCCEEEEEEECCCCCCCCCCCCCCHHHHEEECC
>Seq632
CCHHHHHHHHCHHHHHHHHCCCCHHHHHHHHHHHHHHCCHHHHHHHHHHHHHHHHHHCCCCCCCCHHHEEEECCCCCCCCHHHHHHHHHHHHHHHHHHCC
>Seq633
CCC
>Seq634
CCHHHHHHHHHHHHCCCCEEEEEEHCCCCCHHHHHHHCCCCCCCCCCCCCEEEEEECCCHHHHHHHHHHHHHHHHHHHHCCCCCCHHHHHHHHHHCCCCC
>Seq635
CCCCCCCCEEEECCCECCCCCCCCCCCCEEEEEEECCHHHHHHHHHCCCCCCCCEEHHHHHHHHHCCCEEEEEEECCCECCCCCHHHHHHHHHHHHHHCC
>Seq636
CCCCCCCCCCHHHHHHHHHHHCCCCHHHHHCCCHHHHHCCCCCCCCCCHHHHHHHHHHHHHHHHHHHHHHHHHHHHCCCHHHHHHHHHHHHHHHHHHCCC
>Seq637
CCEEEEEEECCCCCCHHHHHHHCCCEEEECCEEEEECCCCCCCCCECHHHHHHHHHHHHHHHHHCCCCEECEEEECCCCHHHHHHHHHHHCCEEEEECCC
>Seq638
CCHHHHHCHHCCHCHHCCCCCCCCHHHHHHHHHHHHHHHHCCCCCCCHHHHHHHHHHHHHCCCCHHHHHHHCCCCCHHHHHHCCCHHHCCCCCCCCCCCC
>Seq639
CCEEECCCCCCCCHHHHHCCCCCCHHHHCCCCCCCEEECCCHHHHHHHHCCHCCCCCCEHHHCCHHHHHHHHHHHHHCCCCCCHHHHHHHHHHHHHHCCC
>Seq640
CCCCCCCCCCHCCCCCCCCCCCCCCCCCCCCCCCCCCCCCEECCCCCCCCCCCCCCCHHHCCCCCHHHHHCCCCCCHHHHHHHHHHHHHHHHHHHHHHCC
>Seq641
CCCCEEEEEECEEEEECCCECCEEECCECCHHHHHHHHHHHHHHCCCCCCCEEEECCCCCCHHHHHHCCCCEEECCCHHHHHHHHHHHCCCCCCCEHECC
>Seq642
CCCCCCCCCCCCHHCHHHHHHHHHHHHHHHHHHHHHHHHHHHHHCCCHHHHHHHHHHHHHHHHHHHHHHHHHHHHHHCCCCCCEEEECHHHHHHHHCCCC
>Seq643
CCCCCCHHHHHHHHHHHHHHHHCHHHHHHHHHHHHHHHHHHHHHCCCCCCCCCEEEHEHHHCCCCCCCCCCCHHHHHHHHHHCCCCCCECCCCHHHHECC
>Seq644
CEEEECCCCCCEEEECCCCEEEEECCCCHCCCCCHHHHHHHHCCCEEEEECCCCCEEEEECCCCCCCCCCCCCCCCCEEEECCCCCCCCCEEEEECCCCC
>Seq645
CCHHHHHHHHHHHHHHHCCHHHHHHHHHHHHHHHHHHHHHCCCCCCCCCHHHHHHHHHCCCCCCCCHHHHHHHHHHCCCCCCHHCCHHHHHEECCCCCCC
>Seq646
CHHHHHHHHHHHHHCCCCHHHHHHHHHHHCCCCCCCHHCHHHHHHHHHHHHHCCCCCCHHHHHHHHHHHCCHHHHHHHHHHHCCHCCCEEEEEECCCCCC
>Seq647
CCCCCCCCCHHHHHHHHHHHHHCCCCCHHHHHHHCCCEEECCHHHHHHHHHHHHHHCHHHHHHHHCCCHHHHHHHHHHHHHHCCCCCHHHHHHHHHHHCC
>Seq648
CCCCCCECCCHHHHHHCCCCHHHHHHHHHCCCCCCCEEECCCCCEEEEEEEECCCCCCCCCHHHHHHHHHHHHHHHHHHHHHHHHHHHHHCHCCEEEECC
>Seq649
CCCCCCEEEEECCHHHHHHHHHCCCCCCCCCCCEEEEEHHHHHHCCCCEEEECECCCCCCCEEEEECCCCCCCCCCCCCCCCEEEEEECCCCCCCCCCCC
>Seq650
CHHHHHHHHHHHHHCCCCCEEEEECCHHHHHHHHHHHHHHHHHCCCCCCCCHHHHHHHHHHHCCCCEEEEEEECCCCCCCHHHHHHHHHHHHHCCCCCCC
>Seq651
CCHHHHHHHHHHHHHHHHHHHCCCCCCCCHHHHHHHHHHHCCCCCCEEEEEECCCCCCCCEEEEEEEECCEEEEECCCCCHHHHHHHHHHHHHHHHHHCC
>Seq652
CCCCCCCCCCCCCEECCCCCCCEEEEEEEECCCCCCCCCCCCECCCCCEEEEEECCCCCCCCCCCCCHHHHHHHHHHHHHHHHHHHHHHHHHHHHHHCCC
>Seq653
CCHHHHHHHHHHHHHHHHHHHHHHHCCCCCHHHHHHHHHHHHHHHHHCCCCCCCCCHHHHHHHHHHHCCCCEEECCCCCCCCCCCCCCCCCCCCCCCCCC
>Seq654
CCCCCCECCHHHHHHHHHHHHHHHCCCCCHHHHHHHHCCCHHHHHHHHHHHHHHHHHCCCEEECCCCEEECCCCHHHHHHHHHHHHHHHHHHHCCCCCCC
>Seq655
CCCCCCHHHHHHCCCEEEECCCHCCCCCCCEECCCCHHHHHHHHHHHHHHHHHCCCCEEEECCCCCHHHHHHHHHHCCCCCCCEECCHHHHHHHHHHCCC
>Seq656
CCCCEEHEHCCCCCC
>Seq657
CCCCEEEEECCCCCHHHHHHHHHHHHCCCCCCCEEEEEEEEEECCCCCCCHHHHHCCCCCHHHHHHHHHHHHCCHHHHHHHHHHCCEEEECCCCCCCCCC
>Seq658
CCCEEEEEEECCCCCEEEECCCEEECCCCHHHHHHHCCCCHHHHHHHHHHCCCCCCCCCCCCCCCCCCCCHHHHHHHHHHEEEEHHHHHHHHHCCCCCCC
>Seq659
CCCCCCCCCCHHHCCCHHHHHHHHHHHHHHHHHHCCCCCECCCCCCCCCHHHHECHHHHHHHHHHHHCCCCHHHHCCCCCCCCEECCCCCCCCCCCCCCC
>Seq660
CCCCCCCEEECEEECCCCCCCCHHHHHCCCCCCCCCCCCCCCCHCEEEECCCCEECCCCCCCEEEEEEEEEEECEEEECCCCEEEEEEEEEEEEEEEEEC
>Seq661
CHHHHHHHHHHHHHHHHHHCCCCCCCCCCCCEEEEECCHHHHHCCCHHHHHHHHHHHCCCEEECCCCCCCCCCEEEEECCCHHHHHHHHHHHHHHHHHCC
>Seq662
CCCCHHHHHHHHHHHHHHHHHHHHHHCCCCCCCHHHHHHHHHHHHHHHCCCCCHCCCCCCHHHHHHHHHHHCCCCCCCEECCHHHHHHHHHHHHHHHECC
>Seq663
CCCCHHHHHHCCCCCCCEEEEEEECCCCCCCCCCCCEEEECCCCCCHHHHHEEEECCHHHCCHHHHHCCCCCCCCCCCCCCCEEEEEECCCCHHEHECCC
>Seq664
CCCCCCCCCCEEECCCCCCCCCHHHHHHHHHHHHHHCCCCCCCCCCCHHHHHHHHHHHCCCCCHHHHHHHHCCCCCCCCHHHHHHHHHHHHHHHHHCCCC
>Seq665
CCCCCCCHHHHHHHHHHHCCCCCCCCCHHHHHHHCCCCCHHHEHHHCCCCCCEEEEEECCEEECCCCCCCCCCCCHHHHHHHHHHHHHCCCCCCCHCCCC
>Seq666
CHHHHHHHHHHCCCCCCCEEEHHHHHHHHHHHHHHHHHHHCCCCCHHHHHHCCEEEHHHHHHHHHHHHHHHHHHHHHHHHHHHHHHHHHHHHHHHHHHHC
>Seq667
CCHHHHHHHHHHHHCCCCCCCCCCCEEEEECCCCCC
>Seq668
CCCCCHHEECCCECEEEEECCCCHCCCEEEECCCEEEEEEECCHHHHCCCCCCEEEEEEECCCEEEECCCCCCCCCCCHHHHHHCCCCCHHHHHHHHHCC
>Seq669
CCCCCCCCCCHHHHHHHHHHHHCCHHHHHHHHHHCCCCCCCCCCEEEEECCCCCCCCHHHHHHHHHHHCCCCEEEEEECCCCCCCCEEECCCCCCCCCCC
>Seq670
CCEEEECCCCCCHHHHHHHHHHHCCCCCCCCCCEEECCCCCCCCHHHHHHHHHHHHHHCCCHHHHHHHHCCCCCCCHHHHHHHHHHCCHHHHHHHHHCCC
>Seq671
CCHHHHHHHHHHHHHHCCCHHHHCCCCCCECCCCEEEEECCCCCEEEEEEEEEECCCHHCCHHHHHHHHCCHCHHHCCCCCCCCCCEEHCCCCCCCCCCC
>Seq672
CCCCCCEEEECCCEECCCCECCCEEEEEECCCCCCCEEEECCCEEEECCCEEEEEEEECCCCEEEECCECCCCCCCCCEEEEECCCCCCCCCCECCCCCC
>Seq673
CHHHHHHHHHHHHHHCCCCCCEEEECCCCCCCHHHHHHHHHHHHHHHHHHHHHHHHHHHHHHHHHHHHHHHHHHHCCCCCCCCHHHHHHHHHHHHHHCCC
>Seq674
CCHHHHHCCCCCCCCCCCCCHHEHHHHHHHHHHHHHHHHHHHHHHHHHHHHHHHHHHHHHHCCCCCCCEEEECHHHHHHHHHHHHHHHHHHHHHHHCCCC
>Seq675
CHHHHHHHCCCCCEEECCCCCCCCCCCCCCCCCCCCCCEEEEEEECCCEEEECCCCEEEEEEEEECCCCCCEEEECCCCCCCCCCCCCCCEEEEEEEEEC
>Seq676
CCCHHHHHHHHHHHHHHHHHCCCCCCCCHHHHHHHHHCCCHHHHHHHHHHHHHHHHHHHHHHHHHHHHCCCHHHHHHHHHHHHHHHHHHHHHHHHHHHHC
>Seq677
CEEEECCCCCECCCCCCCCCHHHHHHHHHHHHHHCCCCEEEECCCCCCCHHHHHHHHHCCCCCCHHCCCCCCHHHHHHHCCCCHHHHHHHHHHHCCCCCC
>Seq678
CCCC
>Seq679
CHHHHHHHHHCCCCCCCHHHHHHHHHHHHHHHHHHHHCCCCHHHCCCCCHHHHCCCCCCCHHHHHHHHHHHHHHHHCCCCCEEEEEECCCCCEEEEEECC
>Seq680
CCCCCCCEEEECCCCHHHHHHHHHHHCCCCCCEEEECCCCCCCHHHHHCCCEEEEEEEEECCCCCCCCCCCCCCCEEEEEEECCCCHHHHHHHECCCCCC
>Seq681
CCCCCCCCCCCCCCCCCHHHHHHCCCEEEEEEEHCCCCCCCCHCHCCCCCCCCCCCEEEEEECCEEEEECCCCEEEEEECCCCCHHHHHHHCCCCEEECC
>Seq682
CCHHHHHHHHHHHEECCCCCCCEEEECHHHHHHHHHHCCCHHHHHHHHHHHHHHHHHHHHHHHHHHHHHHCCCHHHHHHHHHHHHHHHHHHHHHHHHHHC
>Seq683
CCCCCCCCCCCCCCCHCCCCHHHHHHHHHHHHCCHHHHHHHHCCCCCCCEEECCCHHHHHHCCHHHHCCCCCCCCCCHHHHCCCCCCCCCCCCCEEEEEC
>Seq684
CCCEEEEEEEEEEEECCCCCCCCCCCCCCCCHHHHCCCCEEEEECCCEEECCEEEHHHCCCCCCECCCEEEEECCCEEEECCCCEEEECCCCCEEEEECC
>Seq685
CHHHHHHHHHHHHCCCHHHHHHHHHHHHHHHHCHHHHHHHHHHHHCCCHHHHHHHHHHCCCCCCCCCCHHHCCCCCCCCCECECCCCCCCCEEEEEEECC
>Seq686
CCEEEEEECCCCCCCHHHHHHHHCCEEECCCCHHHHCCCCCCCCCCCCCHEEEEECCCCCCCCEEEECCCCCCCCCCCCCCCCHHHHHHHHCCCCCCCCC
>Seq687
CCCCHHHHHHHHHHHHHHHHHHHHHHHCC
>Seq688
CCCCCCHHHHHCCCCCCCHHHHHHHHHHHHHHHHHHHHCCCHHHHHHHCHHHHHHHHHHCCCCCHHHHHHHHCCCCEEECCHHHHHHHCCCCCHCCECCC
>Seq689
CCCCCHHHHHHHHHHHHHHHHHHHHCCCCHHHHHHHHHHHHHHHHHHHHHHHHHHHHHHCCHHHHHHHHHHHHHHHHHHHHHHHHHHHHHHHHHHHHHCC
>Seq690
CCCCCCCCCCCCEEEEEEEECCCCCEEEEEEECCCCCCEEEEECCCEEEEECHHHECHCCCCCCCEEEEECCCCEEEEEEECCCCCCCCCCCCCCCCCCC
>Seq691
CCCCCHCCCCCEHEEECCCCCCCCCCCHHHHHHHHHHHHHHHHHHHHHHHHHCCEEEEEECCCCECCCCHHHHHHHHHCCCECCCCCCHHHHHHHHHCCC
>Seq692
CCCCCCCCHHHHHEHECEEECCCCCHHHCHHHHHHHHHHHHHHHHHHCCCCCCCCCHHHHHHHHHCCCCCCHHHHHHHHHHHHHHCCCCCCCHHCCCCCC
>Seq693
CCCCCCCCCCCCCCECCHHHHHHHHHHHHHHCCCCC
>Seq694
CCCCCCEEEEEECCCCCCCCHHHHHHHHHHHHHHHHCCCEEEEEECCHHHHHHCCEEEECCCCCCCCCCEEEEECCHHHHHHCCCCCCCCCHHHCCCCCC
>Seq695
CCCHHHHHHHHHHHCCCCCCCCCCCCCCCCCCCCCCCCCHEEEEECCCCCECCCHCCCCCCCEECCCHHHHHHHCCCCCCCCEEEEEEEEEEEEEEEEEC
>Seq696
CCCCHHHHHHHHHHHHHHHCCCCEEEEEECCCHHHHHHHHHHHHHCCCCCCCCCCCCCCCCCCCCCEEEEECCCCCCCHHHHHHCCCCHHHHHHHHHCCC
>Seq697
CCCCHHHCCCHHHHCCCCCCCCHHHHHHHHHHHHHHHHHHHHCHHHHHHHHHHHHHHHHHHHHHHHHHHHHHHHHHHHHCCCCCEEEEEECCCCCCCCCC
>Seq698
CCEECCCCCEECCCCHHHHHHCCCCCCCEEEEEEEECCCEEECCCEEEECECCCCCCCCCEEEEECHCCEEEEEECCCHHHHCCCCCCCCCEEEEEECCC
>Seq699
CCCCCCCEEHCHHHCCCCCCCCCHHHHHHHHHHCCCCCCCCEEECCCCCCCCCCEEEEEEEEHHHCCCEEECCCCCEECCHEECCCCCCEEEEEECCCCC
>Seq700
CCEEEHHHHHHHHHHCCCEEEECCCHHHHHHHHCCCCCCCCCCHHHHHHHHHHHHHHHHHHHHCCCCHHHHHHHHHHHHHHCCCCCECCCCHHHHHHCCC
>Seq701
CCCCCCCCCHHHHHHHHHCCCCCCCCCHHHHHHHHHHHHHHHHHHHHHCCCCCCCHHCHHHHHHHHHHHCCCCCCCCCCCHHHHHCCCCCCCCHHEEECC
>Seq702
CCCHHHHCHHHHHHHHHHHHHHHHCCCCCCCCCHHHHHHHHHHHHHCCCCCEEECHHHHHHHHHHHHHHCCCCHHHHHHHHHHHHHHHCCCEEEECCCCC
>Seq703
CCCEECCCCCCCCCCCEEEEEEEEECCCCCCCCHHHHHHHHHHHHHHHCCCCCCCCHHHHHHHHHHHCCCHHHHHHHHHHHHHCCCCCHHHHHHHHHHCC
>Seq704
CCHHHHHHHHHHCCCCEEEECCCCCCCCHHHHHHHHHHHHHHHHCCCEEEEEECCHHHHHHHHCEEEEECCCEEEECCCHHHHHCCCCCEEEEECCCCCC
>Seq705
CCHHHHHHHHHCCCCCCCCCCCEEEEECCCCCCCCCCEEECCHHHHHHHCCHHHHCCCCCEEEEECCHHHHHHHHHCCCCEEEEEEECCCCCCEEEEEEC
>Seq706
CCCCCCCCEEEECCCCCCCCCCCCEEECCCCCCCCCEEEEEECEEHHHHHHHHHHHCCCHHHHHCCCCCCHHHHHHHHHHHHHHHHHHHHCEEEEEEECC
>Seq707
CCEEEHHHHCCCHHHHHHHHHHHHHHHHHHHHHHHHHHHHHHHHHHHHHHHHHHHHHHHHHHHHHHHHHHHHHHHHHHHHHHHHHHHHHHHHHHHHHCCC
>Seq708
CCCCCCCCCCCCCHHHHHHHHHHHHHHHHCCCCCHHHCCHHHHHHHCCCCCCCHHHHHHHHHHHHHHHHHHHHHHHHHHCHHHHHHHHHHHHHHHCCCCC
>Seq709
CCEEECCCCCCHHHEECCCCCCCCEECCCCEEECCCCCCCCCCCCCC
>Seq710
CCCCCCHHHHHHHHHHHHHHHHCCCCCCCHHCHHHHHHHHHHHHHCCCCCCCCCCCCCCCCCCCCCCCCCCCCCCCCCCCCCCCCCCCCCCCCCCCCCCC
>Seq711
CCCCEECCCCCCCCCCCCCCCCCCCCCCCCCHHHHHHHECCCCEECCCCCCCCCCCHHHCCCEEEEEEEEEEECEEEECCCCEEEEEEEEEEEEEEEEEC
>Seq712
CCHHHHHHHHCCCCEEEEEECCCCCCCHHHHHHHHHHHHCCCEEEEEECCCCCCCCCCCCCCCCEEECCCCCHHHHHHHHHHHHHCCCCHHHHHHHHHCC
>Seq713
CCEHHHHHHHHHHHHHHHHHHCCCCCCCCCCHHHHHEEHHHHHEEEECCCCCCCEEEEEECCCCCCCCCEEEECCCCHHHHHHHHHHHHHHHHHHHHHHC
>Seq714
CCCCEECCCCCCCCCCCCCCCCCCCCCCCCCHHHHHHHECCCCEECCCCCCCCCCCHHHCCCEEEEEEEEEEECEEEECCCCEEEEEEEEEEEEEEEEEC
>Seq715
CCCCCEEEEEEECCCCCCCCCCCCCEEEECCCCEEEECCCEEEECCCCCCECCCEECEEEEECCCCHCCCCCHHHHHHHHHHHCEEECCCEEEEEEHHCC
>Seq716
CCHHHHHCCCCCCCCHHHHHHHHHHHHHHHHHHHHHHHHHHHHHHHHHHHCCCCCHHHHHHHHHCCCCHHHHHHHHHHHHHHHHHCCCCCEEEECCCCCC
>Seq717
CCHHHHHHCCCEEEECCCHHHHEECCCCCHHHEEEEEECCCEEEEEECCCCCCCCCCCCCEEECCCCCCCHHCCCEEEECCCCCCCCHHHHHHHHHHCCC
>Seq718
CCCECCCEEEHHHHHCCCCCCCHHHHHHHHHHHHHHHHHHHHCHCCCCCCHHHHHHHHHHHHHHHHCCCCHHHHHHHHHHHHHHHCHHHHHHHCCCCCCC
>Seq719
CCHHHHHCCHHHCCCCEEEEECCCCCEEEEECCCHCCHHHHHHCCCCCCCCCCEEEEEEECCCCCCCCCHHHHHHHHHHHHHHHCCCHHHHHHHHHHHHC
>Seq720
CCCCCCHEEEHHHHHHHHHHHHCCCCCHHHHHHCCCCCCEEECCCCHHHHHHHHHHHHHCCHCCCCCHHHHHHEEEEECCCCCHCCCCCEEEECCCCCCC
>Seq721
CCCCCHHHHCCCCHHHHHHHHHHHHHHHHHHHHHHHHHHHHHHHHHHHHHHHHHHCCECEEEHHHHHHHCHHHHHHHHHHHHHHHHEHHHECCCCCCCCC
>Seq722
CCCCCCCHHHHHHHHHHHHCCCCCEEHHHHHHEEEEEECCCHHHHHHHECCCCCCCCCCCCCCCCCCCHHHHHHHHHHHHHHHCCCHHHHHHHHHHHCCC
>Seq723
CCCCCHHHHHHHHHHHHHHHHHHHHHHHHHHHCCCEEEEEECCCCHHHHHHHHCCCCCCCCCEEEEECCCCCCCCCCCEEEEEEEHHHCHHHHHHHCCCC
>Seq724
CCCCEEECCCCCCCCEEEECCCCCCCCCCEEEEEECCCCCHHHHHHHHHHHHHHCCCCEEEEEEEEECCCCCCCCCEEEEECCCEEECCCCECHCCCCCC
>Seq725
CHHHHHHHHCCCCCCCCEEEEECCCHHHHHHHHHHHCCEEECCCCHHHCCCEEEHHCCCCCCHHHHHHHHHHHHHHHHHHCCHCCCCHHHHHHHHHHCCC
>Seq726
CCCCCCHHHCCCCCCCCCCHHHHHHHHHHHHHCCCCHHHHHHHHHHHHHHCCCCCCCCHHHHHHCCCCCCHHHHHHHHHHHHHHHHHHHHHHHHHCCCCC
>Seq727
CCCCCCCCCCCCHHHHHHHHHHHHHHHHHHHHHCCCEEEECCEEECCCEEECCCCCCCCHHHHHHCCCHHHHHHHHHHHCCCCHHHHHHHHHHHHHCCCC
>Seq728
CCCCCCEECCCCCCCCCHHHHHHHHHCCCCCCCHHHHHHHCCCCEECCCCCCCCCCHHHHHHHHHCCCCCCCCCCCCCEEEHHHHHHHHHHHHHHHHCCC
>Seq729
CCCHHHHHHHHHHCCCCEEEECCCEEECCHHHHHHHHHHHHHHCCEEEEEHHHCHHHHHHHHCCCCEEEECCHHHHHHHHHHHHCCCCEEEEECCCCCCC
>Seq730
CCCCCCCHHCCCHHHHHHHHHHHHHHHHHHHHHCCCCCEECCCCCCCCCCCCHHHCCEEEECCCCCCCCCCCCCCCCCCCCHHHHHHHHHHHHHHHHHCC
>Seq731
CCCEEEEECCCCCCCCHHHHHHHHHHHCCCCEEEEEECCCCCCCHHHHHHHHCCCCEEEEECCCCHHHHCCCEEEEEHHHHHHHHHHHHCCCCCHHHHCC
>Seq732
CHHHHHHHCCCHHHHHHHHHHHHHHHHHHHHHHHHHHCCCCCCCCCCCCECCCCHHHHHHHHHHHHHHHHHHHHHHHHCCCCCCCCCCHHHHHHHHHHCC
>Seq733
CCEEECCCCCCEEEEEHHHCCCCCCCCCCCCCCCCCCHHHHHHHHHHHHCCCCCCCCCCEEEEECCCCHHHHHHHHHHHHHHCCCCCCCHHHHHHHHHCC
>Seq734
CCCCCCCCCCCCCEEEEEEEECCEEEEEECCCCCCCEEEEEEEEECCCCCCHHHHEECCCCEEECCCCCCCCEEEEEEEEECCCCCCCCCCCEEEEEEEC
>Seq735
CCCCCCCCCEEEECCCCHHEEECCCCCCCCCHEEEEEEHEECCCCEEEECCCCCCCCHHHHHHHHCCCCEEEECCCCCCCCCHHHHHHHHHHHHHHCCCC
>Seq736
CCCCCCCCCHHCCCCCCCCCCHHHHHHHHHHHHCCCCEEEECCCCCCCCHHHHHHHHHHHHHHHHHCCCEEEEECCCCCCHHHHHCEEEEECCCEEEECC
>Seq737
CEEEEEEHHHHHHHHHHCCEEEECCCCCCCCCCHHHHHHHHHHHHHHHHHHHHHHHHHHHHHHHHHHHHHHHHHHHHHHHHHHHHHHHHHHHHHHHHCCC
>Seq738
CCECCCEEEECCCCCCCEEECCCCEEEEECCCCCCCCEEEEECCCCEEEEEECHHHCCCCCCCCCEECCCEEEEEECCCEEEEEEECCCCCCCHHHCCCC
>Seq739
CCCHHHHCCCCCCCHHHHHHCCCHHHHHHHHHHHHHHHHHHHHHCCCCCCEEECCCCCEEEEEEEECCCCEEEEECCHHHHHHHHHHHHHHHEEEECCCC
>Seq740
CCHHHHHHHCCCCCCCCCCCEEEECCHHHHHHHHHHHHCCCCCCEEEEEECCCCHCHCHCHHHHHHHHHHHHHHHHHHHHHHHHHHHHHCCCCCCCCCCC
>Seq741
CCHHHHHHHHHHHHHHHCCCHHHHHHHHHHHHHHHHHHHHHCCHHCCHHHHHHHHHHHHHHHHHHHHHHCCCCHHHHHHHHHHHHHHHHHHHHCCHHHCC
>Seq742
CCHHHHHHHHHHHHHHHHHHC
>Seq743
CCHHHHHHHCCCEEECCCCCCCCCCCEEEEEECCCCCCCHHHHHHHHHHHHCCCCCCCEEEECCCCCCCCCCCCCCCCCHHHHHHHHHHHHHHHHHHCCC
>Seq744
CCCHHHHHHHHHHHHHCCCCHHCHHCCCCCCCCCCCCCCCCCCCCCCC
>Seq745
CCHHHHHHHHHHHHCCCEEEEEECCCCCCCCCCCCCCCEEEECCEEEECCCCCEEEECCCCCEEEEEEECHHHHHHHHHHCHHHHHCCHHHHHHHHHHCC
>Seq746
CEEEEECCCCCHCHHHHHHHHHHHHHHHCCCCHHHHHHHHHHHHHHCCCCCCCCCCCCCCCCCCCCCCCCCCHHCCCCHHHHHHHHHHHHHHHHHHHHHC
>Seq747
CHHHHHHHHHHHHHCCCCCCEEEEEEHCCHHCCCCCCCCHHHHHHHHHHHHHHHHHHHHHCCCCCHHHHHHHHHHHHHHHHHHHHHHHHCCCECCCCCCC
>Seq748
CCCCCCCCCCHHHHHHHHHHHHHHHHHHHHCCCCHHHHHEHHCCCEEEEEECCCCCCHHHHHHHHHHHHHHHHHHCCCCCCEEEEEEEEEEEEEEEECCC
>Seq749
CCEEEEEEECCCCCHHHHHHHHHHHHHHHHHHHHHHHHHCHHHCHHCCHHHHHHHHHHHHHHCCCCCHHHHHHHHHHHHHHHHEEHCCCCECCCHHHHCC
>Seq750
CCCCCCCCCHHHHHHHHHHHHHEEECCCCCHHHHHHCCHHHHHHHHHHCCCCCCCHCCCCCCHHHHHHHHHHHHHHHHHHHHCCCCCHHHHHHHHHHCCC
>Seq751
CCEEEECCCCCCCEEEEEEECCCCHHHHHHHHHHHHHCCCCEEEEEECCCCCCCHHHHHHHHHCCCCEEEEECCCCCCCCCCCCHHHHHHHHHHHHHCCC
>Seq752
CCCCCCCCCCCCCHHHHCCCCHHEEHHHCCCCCCEECCCHHHCCCEHHHCCCHEECHHHHHHHHHHHCCHHHHHHHHHHHHHHHHHHCCCCCCEEEEECC
>Seq753
CCCCCCHHHHHHHHHHHHCCCCCCCHHHHHHHHHHHHHCCCCCHHHHHHHHHHHHHHHHHHHHHHHCHCCCCHHHHHHHHHHHHHHHHHHHHHHHHHHCC
>Seq754
CHHHHHHHHHHHHHHHHHHHHHHHHHHHHHHHHHHHHHHCCCHHHHCCCHHHHHHHHHCCCCHHHHHHCHHHHHHHCCCCCCCCHHHHHHHHCCCCEEEC
>Seq755
CCEEEEEECCCEEEEECCCCCCCC
>Seq756
CCCCCCEEEEECCCCEEEEECCCCCCCCHCCCEEEEEECCEEEECCCCCCCCCHHHHHHCCCHHHHHHHHHHHHHCCCCCCCCCCCCCCCCEEEEECCCC
>Seq757
CCCCCCCCCCEHHHHHCCCCCCEEEEECCCCCCCHHHHHHHHHHHHHHHHHHCCCCCHCHCCCCCCCEEECCCCHHHHCCCCCHHHHHHHHHHCCCCCCC
>Seq758
CCEEEECCCEEEEEEECCCCCCCCEEEECCCHHHHHHHHHHHHHCCCCCCCCCHHHHHHHHHCCCCCCCCHHHHHHHHHHHHHHHHHHHHHHCCCCCCCC
>Seq759
CCCCCCCEEEECCCCCHHHHHHHHHHHHHHHHHHHHHCCCCCHCCCHHHHCCCEEEECCCCCECCCCHHHHHHHHHHHHCHHHHHHHHHHHHHHHHHHCC
>Seq760
CCCHHHCCCHHHHHHHHHHHHHHHHHHHHHHHHHCCCCCCCCCCCCCEEEEECCCCCHEEEEEEECCCHHHHHHHCCHHHHHHHHHHHHHHHHHHHHCCC
>Seq761
CCCCEEEEECCCCCCCHHCCCHHHHHHHHCCCCCCCHHHHHHHCCCCCCCCCCCCHHHHHHHHHHHCCCHHCCEEEECCCCCCHHHCCCHHHHHHHHHCC
>Seq762
CCCCCCHHHHHHHHHHHHHHHHCCCCCCCCCCCCCCCCHHHHHHHHHCCCCCCCHHHHHHHHCCCEEECCCEEECCCCEECCCCEEEEECCEEEEEEEEC
>Seq763
CCCCCEEEEEECCCCHHHHHHHHHHHHCHHHHHHHHHHHHHCCCCEEEEECCCCCCCCCCEEEEEEEECCHHHHHHHHHHHHHHHHHHEEHCCHHHHHCC
>Seq764
CCCCCEEECCCCCCCC
>Seq765
CCCCCHHHHHHHHHHCHHHHHECCCCCCCCCCCCCCCCCCCHCCCCCHHHHHHCCCCCCHHHHHHHHHHCCCCEEEEECCCCCCHHHEECCCCCCCEEEC
>Seq766
CCCHHHHHHHHCCCCEEEEEEHHHHHHHHHHHHHHHHHCCCCCCCCHHHHHHHHCCCCCHHHHHHHHHHHHHHHCHHHHHHHHHHHHHHHHHHCCCCCCC
>Seq767
CCCCCCCEEECCCCCCCCCCCCEECCCCEEEEECCCCCCCCCCCCCEEEECHHHHHHHHHHHCCCCCHHHHHHHHHHHHCHHHHHHHHHHCHHHHHHCCC
>Seq768
CCCCEEECCC
>Seq769
CCCCCCCCCCCCEEEEECCCCCCCCHHHHHHHHHHHHCHCHHHHHHHHCHHHHHCCCCHCCHHHHHHHHCCCCCCEHHHHHHCCCCCCEECCCCCCCCCC
>Seq770
CCCCCCCEEEEEECCCCCCCCEEEEEEECCCCCHHHHHHHHEECCCCCCHHHHHHEEEHHHHHEECCCCCCCCCCCCCCCCCCCCCCCHHHHHEEEEECC
>Seq771
CCCCCCCCCCCCCCCCCCCCCCCCCCCEEECCCCECCCCCCCCCCCHHHHHHHHHHHHHHHCCCCCEECCCHHHHHHHCCHHHHHHHHHHHHHHHCCCCC
>Seq772
CHHHHHHHHHHHHHHHHHHHHHHHHCCCCCCCCHHHEEEEHCCC
>Seq773
CCEECHHHHHHHCCCCCCCCHHHHHHCCCCCCCCCEEEEEECCEEEEEECCCCCCEEEEECCCHHHHHEEEHCCCEECCCCCCCEEEECCCCCCCCEECC
>Seq774
CHHHHHHHHHHHHHHHHHHCEECCHHHHHHHHHHHHHHHHHHHHHHHHHHHHHHCCHHHHHHHHHHHCCCCCCCCCCCCCCCCCCCCCCCCCCCCCEECC
>Seq775
CCCCCHHHHHHHHHHHHHHHHHHHHHHHHHHHHHHHHHHHCCCEEECCCCCECCCCCCCCCCHHHHHHHHHHHHHHHHHHHHCHHHHHHCCCHHHHHHCC
>Seq776
CCEEECCEEEEEEECCCHHCCHHHHHHCCCCCCCHHHHHHHHHHCCCCCCCEEEEEEEEEEEEEEECCCCCCCCCCCCCCCCCCCCCCCHHHHHEEECCC
>Seq777
CCCCCCCCCCCCCEEEECCCCCCCCCCCHHHHHHHHHHHHHHHHHHCC
>Seq778
CCCCHHHHHHHHHHHHHHHCCCCCCCCCCHHHHHCCCCCCCCHHHHHHHHHHHHHHHHHHHHHHCCCHHHHHHHHHHHHHHHHHHCCCCCCCCCCCCCCC
>Seq779
CCHHHHHCCEEEEECCCCHHHHHHCCEEEECCCHHHHHHHHHHHHHHHHHHHHHHHHHHHHHHHHHHHHHHHHHHHHHHHHHHHHHHHHHHHHHHHHHCC
>Seq780
CCCCCCHHHHHHHHHHHHHHHHHHHCCCCCCCCCHHHHHHHCCCCHHHHHHHHHHHHHHCCCHHHHHHHHHHHHHHHHHHCCHHHCHHHHHHHHHHHCCC
>Seq781
CCEEECCCEEECCCCEEEECCCCCCCCCHCCCCCCCCEEEEEECCCCCCEEECCCCCHHHHHHHHHCCCCCCEEHHCCCHHHHHHHHHHHHHHHHHHCCC
>Seq782
CCCHHHHHHHCCCCCCEECCCCCEEEEECCCCCCCCCCHHHHHHHHHHHHHHHHHHHHHHHHCCCCHHHHHHCCCCCCCCCHHHHHHCCCHHHHHHHCCC
>Seq783
CCHCCHHHHHHHHHHHHHHHCCCCECCHHHHHHHHHHHHHHCCCHHHHHHHHHHCCCHHHHHHHHHHHHHHHHHHHCCCCHHHHHHHHHHCCCHHHHCCC
>Seq784
CCCCCCCCCCCCCCCCCCCCCCEEECCCCHCCCCCCCCCHHHHHHHHHHHHHHHCHHHHHHHHHHCCCEEEECCCCCCCCHHHHHCCCCEEEEEEECCCC
>Seq785
CCEEEEEEECCCCCCCCCCCCCCHHHHHHHHHHHHCCCCCCCCCCEECEECCCCCCHHHHHHHHHHHHHHHHHHHHHHHHHHHHHHHHHHHHHHHCCCCC
>Seq786
CCHHHHHHHHHHHCCCCCCCCCCEEEEEECCCCCCCCEEEEEEEEECCCCCCHHHHHHHHHHHHHHHHHHHHHHHCCCEECCEEEEEECCCCCCCCCCCC
>Seq787
CCCCCCCCHHHHHHHHHHHCCCHHHHHHHHHHCCCCCCHCCHHHCCECCCEEEEECCCCHHHHHHHHHHHHHHHHHHHHHHCCCCCCCCHHHHHHCCCCC
>Seq788
CCHHHHHHHHHHHHHHHHHHHHHHHHHHHHHHHCCCCCCCCCHHHHHHCCCCHHHHHHHHHHHHHHHHHCCCHHHHHHHCCCHHHHHHCCCCCCCCCCCC
>Seq789
CCCECCCCCCCCCCCEEECCCCCCCC
>Seq790
CCCHHHHHHHHHHHHHHCCCCHHHHHHHCCCCCCHHHHCHHHHHHHHHCCCEEEEECCCHHHHHHHCCCCEEEEEEEEECCCHHHHHHHHHHHHHHCCCC
>Seq791
CCCHCCHHHHHCCCCHHHCCCCCCCHCEEEEEEEEEEEEEEECCCEECCCHHHHHEEEECCCHHHHHHHHCCCHHHHHHHCHHCCCCCCCCCCCEEEECC
>Seq792
CCCCCCEEEEECCCCCHHHCCCCHHHHHHHHHHHHHHCCCEEEEECCCCCCHHHHHHHCHHHHHHHHCCCCEEEEEECCCCCCEEEEECCCEEEEEECCC
>Seq793
CCCCCHHHHHHHHHCCCCCCEEECCCCCCCHHHCCCCCEEEEEEEECCCCCCHHHHHHHCCCCCCCCCHHHHHHHHHHHHHHHHHHEEEECCCEEEECCC
>Seq794
CCHHHHCCCCCCEEEEECCCCEECECCCCCCEEEEEEEEECCHHHHHHHHHHHHHHHHHCCCCHHHHHHHHHHCCCHHHHHHHHHHHHHHHHHHHHHCCC
>Seq795
CCCCEEEEHHHHHHHHCCCCCCCCCCCCCCCCCCCCCCCCCCCEEEEEEECCCEEEECCCCCEEEEEEEECCCCCEEEECCCCCCCCCCCCCEEEECCCC
>Seq796
CHHHHHHHCCHHHHHHHHCCHHHHHHHHHHHHHHHHHHCCCCCCCCCCCEEEEEECCCCCCEEEECHHHHHHCCCCEEEEEEECCCCEEEEEEEEECCCC
>Seq797
CCCCCCCCCEEEECCCCCCCEEEEEEEEEEECCHHHHHHHHHHCHHHHHHHHHHHHCCCHHHHCCHCCHHHHHHHHHHHHHHHHCCCCEEEEEEEEEEEC
>Seq798
CCEEEEEECCCCHHHHHHHHHHCCCCCEEEEECCCCCHHCCCCCHHHHHHHHHHHHCCCCCCCEEEEEEECCCCCCHHHHHHHHHHHHHHCCCCEEEECC
>Seq799
CCHHHHHHHHHHHHCCCCCCECCEEECCCCCCCCCCHHHHHHCCCCCCCCCHHHHHHHHHHHHHHHHCCCCCCCEEECHHHHHHHHHHHCCHHHHHHHCC
>Seq800
CHHHHHHCHHHHHHHCCCCCCCCHHHHHHHHHHCCCHEEHHHHHHHHHHHHHHHHHHHHHHHHCCHHHHHHHHHHCCCCCCCCCCCHHEEEEEEEECCCC
>Seq801
CCCEEEECCEEEEEEECCCCCCCEEEEECCCEEEECCHHECCCCCCCCCCCCCHHHHHHHHHHHCCCCCCCCEEEECCCCCCCCCCHHHCCCCCHHHCCC
>Seq802
CCCEEEECCCCCCEEECCCCCCCCCCCCCCCCCCCCHHHHHHHHHHHHHHHHHCCCCCCCCEEEEEECCCCCEEEEECCCCCCCCCCCCCCCHHCECCCC
>Seq803
CHHHHHHHHHHHHCCCCHHHHHHHHHHHHHHHHHHHHHHHHHHHHHHHHHHHHHHHHHHHHHHHHHHHHHHHCCCCHHHHHHHHHHHCCCHHHHHCCCCC
>Seq804
CEEECCCCCCCCCCCCCCCCHHHHHHHHHHHHHHHHHCCCCHHHEEEEECCCCCCCCCCCCHHHHHCCCEEEEEEECCCCCCCCCHHHHCCCCCCCCCCC
>Seq805
CCCEHHCCCCCHHEEECCCCCCEEEEEEECCCCCCCEEEEEEEEEEEEEECCCCCCCCCCCCCCCCCCCCCCCCHHHHHHCCCCCCCECCCCCCCCEECC
>Seq806
CHHHHHCCCEEEEEEEECCCHHHHCCCEEECCCCCCCCCCCCCCHHHHHHHHHCHHHHHHHHHHHCCCCHHHHHHHHCHECCCCCCHHHHHHHHHHHCCC
>Seq807
CHHHHHHHHHHHHHCCCHHCCCHHHHHHHHHHHHHHCCCEEECCCCCHHHHHHHHHHHHHHHHHHHHHCCCEEEEEECCHHHHHHHHCHEEEECCCCECC
>Seq808
CCCCCCHHHHHHHHHHHHHHHHHHHHHHCCCHHHHHHHCCCCCHHHHHHHCCCHHHHHHHHHHCHCCCCCCCCCCCCCHHHHHHHHHHHHHHHHHHHHCC
>Seq809
CCCCCCCCCCEEEECCCCCCCCCCCCHHHHHHHHHHHHHHHHHHHHHHHHHHHCCCCCCHCCCCCCCHHHHHHHHHHHCCHHHHHHCCHHHHHCCCCCCC
>Seq810
CCCCCCCCCCCCCHHHCECEEEEEEEECCCCHHHHHHHHHHHHCCCCHHHHHECCCCCCCCCEEEEEECHHHHHHHHHHHHHHHHCCHCCCCCEEEEECC
>Seq811
CHHHHHHHHHHCCCEEEEEEEECCCCEEEEEEECCCEEEEEEEEECCCCCHHHHCCHHHHHHHHHHHHHHHHHCCCCCCCEEEEEEECCCCCEEEEEECC
>Seq812
CCCCCHHHHHHCCCEEEECCCCCCCCCHHHHHHHHHHHHHHCCCEEEEEEECCCCCCCHHHCCCCCCCEEEEECCCCEECEEECCCCHHHHHHHHHHHCC
>Seq813
CCCEEEEEECCCEEEEECCCEEEEEEECCCCCHHHCCCCCCEEEEECCCCEEEECCCCCCCCCEEEECCCHHHHHHHHHHHHCCCHHHHHHHHHHHHHCC
>Seq814
CCCCCCHEEEEECCCCCEEEECCHHHHHHHHHCCCCCECCHHHHHHHHHHCCCCCCEECCCEECCCCCCCCHCCCCCCCCCCCHHHHHHHHHHHHHHCCC
>Seq815
CCCCCCEEEEECCCCCCC
>Seq816
CCHHHHHHHHCCCCCCCCHHCCCHHHHHHHHHHHHHHHHHHCCCCCHHHHHHHHHHHHHHHCCCHHHHHHHHHHHHHHHHHHHHHHHHHHHHHHHHCCCC
>Seq817
CCCCHHHHHCCCCCCHHCCCCHHCCCCCCCCCCCCCCCCCHHHHHHHHHHHHHHHCCCCCHHCHHHHHHCCCEEEECCCCCCCCCCCCEEECCCCCCCCC
>Seq818
CCHHHHHHHHHHHCCCEEECCCCCCCCCCCCCCCCCHHHHHHHCCECCCHCCCCCCCECCCCCCCCCCCCEHEECCCCCCHHHHHHHHHHHHHHCCCCCC
>Seq819
CCHHHCCCCCEEEEECCHHHHCCCCCCCCEEEEEEEECCHHHHHHHHHHHCCCCHHHHHHHHHHCCCHHHHHHHCCEEECCCCCHHHHHHHHHHHHHHCC
>Seq820
CCEEEEEEECCCCCHHHHHHHHHHCHHCCCCCEEECCCCCEECCCCCCCCCCCCCCCHHHHCHHHHHHCCCCCECCHHHHHHHHHCCHHHHHHHHHHCCC
>Seq821
CCCEEEEEECEEEEEEEECCCCCCCCCCCHHHHHHCCCCCCCEECCCHHHHHHHHHHHHHHHHCCCCCCCCCCCCEEEEECCCCHHHCCCCCEEEEECCC
>Seq822
CHHHHHHHHCCCCCHHHHHHHHHHHHHCCCCCCCCCCEEEEEEEEECCCCCCEEEEEECCHHHCCHHHHHHHHHHHHHHCCCCCCCEEEEEECCCCCCCC
>Seq823
CCCCCC
>Seq824
CCCCCCCCCCCCCCCCCCCCCCCCCCCCCCCCCCCCCCCCCCCCCCCCCCCCCCCCCEECCCCCCCCCCCCCCCCCHHHHHHHHHHHHCCCCCCCCCCCC
>Seq825
CCCCCCCCCCHHHHHHHHHHHHHHHHHHHHHHHHCCEEEECCCCECCCEECCCCCEEEECEEEECCEEEEEECCCCCEEEEEEEEECHHHHHHHHHHCCC
>Seq826
CCCCCHHHHHHHHCCCCCCHHHHHHHHHHHHHHHCCCCCCCCCCEEEEEEECCCEEEEEECCCCCCCCHHHHHHHHHHCCCCCCCCCCCCCCCCCCCHCC
>Seq827
CCCCCCCCCCHHHHHHHHHHHHHHHHHHHCCCCCCCCCCCCCCCCCCCCEEEEEEEEEEECCCCEEEEEEEECCCCCCCCCCCCCCCHEEEEEECCCCCC
>Seq828
CCCCEHHHHHHHHCCCCCCEEEEECCCHHHHHHHCCHHHHHHHHCCCCCEEECCCCCCCCCCCCCHCCCCCCCCECCCCCEECCCCCCCCCCHHHHHHHC
>Seq829
CCCCCCCCCCCHHHHEEEEECCCHCHHHHHHHHHHHCCCCCCCCCCHHHHHHHCCCCCCCCCCCCCCEEEECCCCCCCCCCCCHHHHHHCCCHEEECCCC
>Seq830
CCCCEEEEEEEECCHHHHHHHHHHHHHHHHHCCCCCCCCCCCEECCCCCCEEEEEEECCCCHHCCHHHHHHHHCCEEEEEECCCCHHHHHHHHHHHHHCC
>Seq831
CCCCCCCHHHHHHHHHCCCCCEECCCCCCCCCCCCCCCCCCHHHHHHHHHHCCCCCEEEECCCCHCCHHHHHHHCCCEEEHHHHCCCCHHHHHHHHHHCC
>Seq832
CCEEEEECCCCCCCCCCCCCEEEECCCCEEEEECCCCCCCCCCCCCHHHHHHHHHHHHCCCCHHHHHHHHHHHHHHHHHCCCCCCCCCCCCCCCEEEECC
>Seq833
CCEEEECCCEEEEECCCCCCHHHECCCHHHHHHHHHHHHCCCCCHHHHHHHHHHHHHHHHHHHHHHHHHHCCCCCCHHHHHHHHHHCHHHHHHHHHHHCC
>Seq834
CCHHHHHHHHHHHHHHHCCCHHHHHHHHHHHHCCCCCCCCCCCCCCCCCCCCCHCCCCCCHHHHHHHHHHHHHHHHHHHHCHHHHHHHCCCCCCCCCCCC
>Seq835
CCHHHHECCCCCEEEEEECCCCHHHHHHHHCCC
>Seq836
CCCCCHHHHHHHHHHCHHHHHHHHCCCCCCCCCCHHHHHCCCCCCCCHHHHHHHHHHHHHHHHHHHHHHCCCHHHHHHHHHHHHHHHHHHHCCCHCCCCC
>Seq837
CCCC
>Seq838
CCCCCCCCCCCCCHHHHHHHHHHHHHHHCHHHHHHECCHHHHHHCCCCCCCCCCCCCCCCCCCCCHHHHHHHHHHHHHHHHHHHHHHHHHHHHHCCCCCC
>Seq839
CCCCEEEECCCCCCCCCHHHHHHHHHHHHHHHHHHHCCCHHHHHHHHHHHHHHHHHHHHHHHHHCCCCCHHHHHHHHHHHHHHHHHHHHHHHHHCCCCCC
>Seq840
CCCCCCCCCCHHHCCCCCCCCCEEEECCCCCCCCCCCCCCCCEEEEEEEHHHHHHHHCCCCCCCCCCCECCCCCCCHHHCCCCCCCCCHHHHCCCCCCCC
>Seq841
CCCHHHCCCHHHHHHHHHHHHHCCCCEEEECCCCCCCCHHHHHHHHHHHHHCCCEEEEEECCHHHHHHHHHHHEEECCCCCCCEEEECCCCHHHHHHHCC
>Seq842
CCCCCCCCCCCCCCCCEEEECCCEEEEECCCCHHHHCCCCCCCCCCEEEECCCCCHHHHHHHHHHCHHHHCCCCCCHHHHHHCCCCEEEEEECCCCCCCC
>Seq843
CCCCCCCCCCCCHHHCCHHHHHHHHHHCHHHHHHHHHHCCHHHHHHHHEEEEHEECCCCCCHCCCCCCHHHHHHHHHHHHHHHHHHHHHCCCCEEEEECC
>Seq844
CCEEEECHHHHHHHHHHHHHHHHHHHCCCCCEEECCCCHHHHHHHHHHCCCCCCCCCCHHHHHHHHHCCCEECCCCCHHHHHHHHHHHHHHCCCCHHHCC
>Seq845
CCCHHHHHHHHHHHHCCCCCEEEEEECCCCCHHHHHHHHHHHHCCCEEEEEECCCCCCHHCCCCEEEECCCCCCHHHHHHHHHHHHHHHHHHHHHHCCCC
>Seq846
CCCHHHHHHCCCCCCCCCCHHHHHHHHHHHHCCCEEEECCCCCHHHHHHHHCCCEEEECCCCCHHHEECCCCCCEEEEEECCCCCCHHHHHHHHHHHHCC
>Seq847
CCCHHHHHHHHHHCCCCCCEEEECCCCCCCHHHHHHHHHHHHCCCCEEECCCCHHHHHHHHHHHHHHHHHHCCCCCCCCHHHHHHHHHHHHHHHHHHHCC
>Seq848
CHHHHHHHCCCCECEEEECCCCCCCCCCCCCCCCHHHHHHHHHCCCCCCCCCEECCCHHHHHHHHHCCCCCEEEEECCCCCCCHHHHHHCCHHHHHHHCC
>Seq849
CHHHHHHHHHHHHHHHHHHHHHHHCCCCCHHHHHHHHHHCCCCHHHHHHHHHHCCCCHHHHHHHHHHHHHHHHHHHCHHHHHCCCCCCCCCCCCCCCCCC
>Seq850
CHHHHHHHHHHHHCHHCCHHCCCCEEEEECCCCHHHHHHHHHHHHHHHHHHHHHCCCEEEEECCHHHHHHHHCCHHHHHHHHHHHHHHHHHHHCCCEECC
>Seq851
CCHHHCCCCCCCCCCCCCCCCCCCCCCCCCCCCCHHHHHHHHHCCCCCCCHHHHHHHHHHHHHHHHHHHHHHHHHHHHHHHHHHHHHHHHHHHHHHHCCC
>Seq852
CHHHHHHHHHHHHHHHCCCCCCCCCCCHHHHHHHHHHHHHHHCCCHHHHHHHCCCCCCCCCCCCEEEEEEECHHCCEEEECCCCCCCCCCCCCCCCECCC
>Seq853
CCEEECCCCCCCCCCCCCCHCHCCCEEECCCCCCECCCCCCCEEEEEEECCCCCEEECCCCHHEEEEEECCCCCCEEEECCCCCCCCCCCCCCCCCCCCC
>Seq854
CHHHHHCCEEEECCCCCCCEEEEEEEEEEEECCCCCEEEEEEECCCCCCHHCCCEECCCHHHHHHHCCCCCCEEEEECCCCCEEEEEEEEEEEEEEECCC
>Seq855
CCCHHHHHHHHHHHHHHHHHHHHHHHHHHHHHCCCCCCCCCCCCCHHHHHHHCCHHHHHHHHHHHCHHHHHHHHHHHHHHHHHCCHHHHHHHHHHHHCCC
>Seq856
CCCCCCCCCCCCCCECCCCCCHHHHHHHHHCCCEEEEECCCHHHHCCCCCCHHHHHHHHHHHHHHHHHCCCCCCCHHHHHHHHHHHHHHHHHHHHHHCCC
>Seq857
CCCCCCCEEEEEEEEEEECCCCCHHHHHHHHHHHHHCCHHHHHCEEEEEECCEEEEECCCCCEECHCCCCEEECCCCCCCCEEEECCHHHHHHHHHHHCC
>Seq858
CCCCCEEEEEEEEEECCCCCCCHHCCCCCEEECCCCCCCEECCCCCCCCCEECCCCHHHCCCCHHHHHHHHHHHHHHHHHHCHHHHHHHHHHHHHHHHCC
>Seq859
CCHHHHHHCCCCCCCCCCCCCCCCHHHHEECCHHHHCCCCHHHHHHHHCHHHHHHCCCCEEEEEECCCCCEEEEECCCCCCCCCCCCHHHHHHCHHHHCC
>Seq860
CCCCCCCCCCCCCCCCCCCCCCCCCHHHHHCCEEECCCCCECCCCCEEEEEEECEECCCCEEEEECCEEEEEEECCCCCCCCCCCCCCCCCCCHHHHHCC
>Seq861
CCCHHHHHHHHHHHHHEEEEHHHHEECCC
>Seq862
CCCHCCCCCCEEEECCCECCCCCEECCCCEEEEEEECCEEEEECCCCCCEEEEECCCCCCCHHHHHHHHHHCHHHEEECCCCCCCHHHHHHHCEEEEEEC
>Seq863
CCCCCCCCCCCCCCCCCCCCCCCCHHHHHHCCHHHHHHHHHHHHHHHCCCCHHHHHHHHHHHHHHCCHHHHHHHHHHHHHHHHHHHHCCCCCCCCCCCCC
>Seq864
CCCCCCCCCCHHCCCCCCEEEEECCCCCCEEEEEEEECCCCHHHHCCCEEEHEEHHHCCHHHHCCCCCCCECCCCCCCHHHHHCCCCCCCCEEEEEEEEC
>Seq865
CCCCEEEEEEEECCCCHHHHHHHHHHHHHHHHHHHHCCCCCHHHHHHHHHHHHHCCCCCCHHHHHHHHHHHHCCCCCCCHHHHHHHHHHHHHHHHHCCCC
>Seq866
CCCCCCCCEHHHHHHHHHHHHHHHHHCCCCCCHHHHHHCCCCC
>Seq867
CCCCCCCCCCCCCCHHHHHHCCCCCEEEEEECCCCCHHHHHHHHHCCCEEEECCHHHCCCCCCHHHCCCCCCHHHCCHHHHHHHHHHCCCCCCCCCCCCC
>Seq868
CCCCEEEEEECCCCEEEEEEEECCCCCCCCCCCHHHHHHHHHHHHHHCCCHHHHHHHHHCHHHHHHHHHHHHHHHHHHHHHHHHHHHHHCHHHHHHHHCC
>Seq869
CCHHHHHHHHHHHHHHHHHCCCCCCCCCCCC
>Seq870
CHHHHHHCCCHHHHHHHHHHCCHHHHHCCCCCCHHHHHHHHHHHHCCCCCCCCCCCHHHHHHHHHHCCCCHHHHHHHHHHCCCCCCHHHHHHHHHHHHCC
>Seq871
CCHHHHHHHHHHHHCHHHHHHHHHHHHHHHHHEEEEEEECCCCEEEEECCCCCCCCCCEEECCCCCCCCCCCHHHHHHHHHHEEECCCCHCCCCCHHCCC
>Seq872
CHHHHHHHHHHHHHHHHHHHHHHHCHHHHHHHHHHHHCHHHHHHHHHHHHHHHHHHHHHHHHHHHHHHHHHHHHHHHHHHHHHHHHHHHHHHHHHHHCCC
>Seq873
CCCCHHHCCCCCCHHHHHHHHHHHHHHHHHHCHHCCCHHHHHHCCCCHHHHHHHHHHHHHHHHHHHHCCHHHHHHHHHHHHHCCCEEECCCCCCEEEECC
>Seq874
CCCCCCCCCCCCEEECCCCCHCCCCCHHHHHCCCCCHHHHHHHCCCCCCCCCHHHHHHHHCCCHHHHHHHHHHHCCHHHHHHHHHHHHHHHHHCCCCCCC
>Seq875
CCCCEEEECCCCCHHHHHHHHHHHHHHHHHHHHCCCEEEEEECCHHHHHHHHHHEEEECCCCEEECCCCHHHCCHHHHHHHHCCCEEEECCCCCCECCCC
>Seq876
CHHHHHHHHHHHHHHHHHHHHHHHCHHHHHHHHHHHHHHHHHCCCCHHHHHHHHHHHHHHHHHHHHHHHHCCCCCCCHHHHHHHHHHHHHHHHHHHCCCC
>Seq877
CCCCCCHHCEEEECCCCCCCHHHHHHHHHHHHHHHHHHHHCCCHHHHHHHHHHHHHHHHHHHHHHHHHHHHHHHHHHHHCCCCHHHHHHHHHHHHHCCCC
>Seq878
CCCCCCECCCEEEEEEEEEECCCCEEEEEEEEEECCCCCCCEEEEEEEEEEEEEECCCCCCCCCCCCCCCHHHHHHHHHHHHHHHHHHHHHHHHCCHCCC
>Seq879
CCCCCCHCCC
>Seq880
CCCCC
>Seq881
CCEECCCCHCCC
>Seq882
CCCHHHHHCCCHHHHHHHHHHHHHCCCCCCCCCCHHHHHHHHHHHHECCCCCCECCCCHHHHHHHHHHHHHHCHHHHHHHHHHHHHHHHHHHHHCCCCCC
>Seq883
CCCCEECCCCCCCCCCCCCCCCCCCCCCCCCHHHHHHHHCCCCEECCCCCCCCCCCCCHCCCEEEEEEEEEEECEEEECCCCEEEEEEEEEEEEEEEEEC
>Seq884
CCCCCCCHEEEEEEEHHHHHHHCHCHHHHCCCCHHHCCCCCCEEEEECCCHHHCCCCCEEEECCCCCCCCCCCCCCCHHHHHHHCCCCCCCCCCCCCCCC
>Seq885
CCCHCCCCCCCCCCCCCCCCCCCCCHHHHHCCHHHHCCCCCCCCCCCCCCCCCCHHHHCCCCCCCCCCCCCCCCCCCCCCCCCCECCCHHHHHHHHCCCC
>Seq886
CHHHHHHHHHHHHHHHHHHHCCC
>Seq887
CCCCCCCCCCEEEEEEECCCCCCCCCCCHHHHHCCEEEEECCCCCCCCCCCHHHHHHHHHHHCCCCEEEEEECCCCCCHHHHHHHHHHHHHCCCCCCCCC
>Seq888
CCHHHHHHHHHHHHHHHHHHHHHHHHHHHHHCCCCCCCCCC
>Seq889
C
>Seq890
CCHHHHHHHHHHHHHHHHHCCCCEEEEECCCCCCCHHHHHHHHHHHHHCCEEECHHHHHCCCCCCEEEECCCCCEEEEEECCHHHHHHHHHHHHHHHCCC
>Seq891
CCCCHHHCCHHHHHHHHHHHHCCCHHHHHHHHHHCHHHHHHHHHHHHHHHHHHHHHHHHHHHHHHHHHHHHHHHHHHHHHHHHHHHHHHECCCCCCCCCC
>Seq892
CCCECCCCEEEEEEECCCCHHHHHHHHHHHHHHHHHCCCCCCEEEECCCCCHCCCCCCCCCCCCCCHCCCCCHHHHHHHHHHHCCCCCCCCCCEEEEECC
>Seq893
CCCCCCECCCCCEEEEEEEECCCCCCHEEEEECCCCCEEEEEECCCCCEEECCCEEECCCCCEEHCCCCCCCHHHHCCCCCCCCCCCCCCCCCCCCCCCC
>Seq894
CCHHCCCCCCCCCCCCCCEEEECCCCCCCCCCCCCCCCCCCCCCCCCCCCEECCCCCCCCCCCHHHHHHHHHHHHHHHHHHHHHHHHHHHHHHHHHHHCC
>Seq895
CHHHHHHHHHHHHHCCCCCCCCEEEEEECCCHHHHHHHHHHHHHCCCCCCCCCCCCCCCHHHHHCECCCCCCCCHHHHHHHHHHHEEEEEHHHHHHHHCC
>Seq896
CCCCCHHHCCCCCCCCCCCEEEEECCCCCCCCEEEECCCCCCCHHEEECCCCCCCCHHHHHHHHHHCCHHHHCCCCCCCEEEEHHHHHHCCCCHHHHCCC
>Seq897
CCCCCCCCEEEEEHHHHCCCCCCEEEEEECCCCCCCCHHHCCCCCCHHHHHHHHHHHHHHHHHHHHHHHHHHHHHHCCCCCCCCCCHHHHHCCCCCCCCC
>Seq898
CCCEEEEEEHCCCCCCCCCCCCCCCCCCCCCCCCHHHHHHHCCCEECCCCCCCCCCCCCCCCEEEEEEEEEECCCEEECCCCEEEEEEEEEEEEEEEEEC
>Seq899
CCCCCEECCHHHCCCCCCCCHHHCCCCCCCCCCHHHEEEECCCCEEECCCCCCCCCCCCCCCEEEEEEEEEEECEEEECCCCEEEEEEEEEEEEEEEEEC
>Seq900
CCCCHHHHHEHHHHHHCCCCCCCCHCHECCCCHHHEEEEECEEECCEEEEEEEEEEEEEEECCCEEECCCCCCCCCCCCCCCCCCHCCCCHHEEEEEEEC
>Seq901
CCCCCCCCCCCCCCCCCCCCEEEEECCCCCCCCEEEEEECCCCCCCCCCEEEHHHHHHCCHHHHCCCCCCCCCCCCCHHHHHCCCCCCCCCEEEEEEEEC
>Seq902
CCCCCCHHHHHEEEEEECCCCCCCCCCCCCEEECHHHHHHHHCCCCCCCCEEEECCCCCHHHEECCCCEEEECCCCCHHHHHCCCCCCCCEEHHHHCCCC
>Seq903
CCCCCCCCCCCCHHHHHHHHHHC
>Seq904
CHHHHHHCHHHHHHHEEECCCCCEECCCCCEEEEECCCHHHHHHHCCCCCCCCCCCCCCCCCHHHHHHHHHHHHHHHHCCCCCCCCCEEEECCCCEEECC
>Seq905
CCCCHHHHHHHHHCCCCCEEEEECCCCCCCHHHEECCCCEEEEEECCCCCHHHHHHHHHHHHHHCCCCHHHHHHHHHHHHHHHHHCCCCCCCCHHHHHCC
>Seq906
CCCEECCCCCCCCCHHHHHHHHHHHHHHHHHHHCCCCHHHHHHHHHHHHHHHCHEEECHHHHHCCCCHHHHHHHHHHHHHHHHHHHHHHHHHHHCCCCCC
>Seq907
CCCCCCEEEEEEEEECCCCCCHHHHHHHHHHHHCCCCCCEECCCCCCCEECCCCCCCCCCHCCCCCCEECCCCEEEEEEECCCCCCCHHHHHHHHHHHCC
>Seq908
CCCCHCCCHHCCCCEEEEEEECCCHHHHECCCCCCEEEEECCCEEEECCCCEECEEEEEECCCCEEEEEEEEEECCCCEECCCCCCCEECCCCCCEEECC
>Seq909
CCCCCCCCCHHCCCHHHHHHHHCHCCCCCCCCCCHHHHHHHHHHHHCCHHHHHHHCCCCEEEEEECCECCCEEECCCCCCCEEEEEEEEEEEEEEEEEEC
>Seq910
CCCCEEEEEEEEECCCCCCCCCCHHHHHHCCC
>Seq911
CCEEEEECCCCCCEEEECCCHHHCCHHHHHHHHHCCCCEEEEEECCCCCCCHHHHHHHHHHHHHCCCEEEEECCCCCCCCCCCCCCHHHHHHHHHCCCCC
>Seq912
CCHHHHHHHCHHCCHHHHHCCCCCCCHHCCCCHHHHCHHHHHHHHCCCCCCEEEEECCCCCCCCHHHCEEECCCCCCCCCHHHHHHHHHHHCCCCCCCCC
>Seq913
CHHHHHHHHHHHHHHHHHHHHHHHHHHHHHHHHHCHHHHCCCCHHHHHHHHHHCCCCCCCCHCCCCCCCCCHHHHHCCHHHHCCCCCHHHHHHHHHHHCC
>Seq914
CEEEEECCCCCECCHHHHHHHHHHHHHHHHHHHHHHHHHHHHHHHHCCCCCCEEEEECHHHHHHHCCEECCCCCEECCCHCCCCCCCHHHHHHHHHHHCC
>Seq915
CCCHHHHHHHHHHHHHHCHHEEEHHCHHCCCCCHHHCCCCCCCCCCCCCHHHHHCHHHHHHHHHHHHHHHHHHHHCCCCHCHHHHHHHHHHHHHHCCCCC
>Seq916
CCCEECCCCCCHHHHCCCEEECCCCCCCCCCCEECCCCCCCEEEEECCCCCCCCCCCCCCCCCCHHHHHCCCEEECCCECCCCHHHHHHHHHHHHHHHCC
>Seq917
CEEEECCCCHHHHHHHHHHHHHHHHCCCCEEECCCCCCHHHHHHHHHHHHHHECCCCCHHHHHHHHHHCCCCCCEECCCCEHHHHHHHHHHHHHHHHCCC
>Seq918
CCCCHHHHHHHCCCCCEEEECCCCHHHHHHCCCCHEEEHHHHHHHHEEEEECCCCCCCCHHHHHHHHHHHHHHHHHCCCCCCCEEEEECCCCCCCCCCCC
>Seq919
CCHHHHHHHHHHHHHHCCCCCCCCCCEEEEEEEEEECCCCEECCCCCCCCCCCCCCCCHHHHHHHHHHHHHCCCCCHHHHHHCCCCCEEEECCCCCCCCC
>Seq920
CCHHHCCCCHHHHHHHHHCCCCCEEEEEECCCCCHHHHHHHHHHHHHCCCCCCCEEEECCCCCHHHHHHHHHHHHHHHHHCCCCCCCCEEEEECCCCCCC
>Seq921
CCEEEECCCCCCCCHEHHHCCCCHHCCCCCHHHHHHHHHHHHHHHCCCCEEEEEECCCHHHHHHHHHHCCCEEEECCCCECCCCHHHCCHHHHHHHHCCC
>Seq922
CCCEEECCCCCEEHHHCCCCCEEECHHHHHHHHHHHHHCCHHHHHHHHHHHHHHCCCCCHHHHHHHHHHHHHHHHHHHHHHHHHHHHCCCCCCCCCCCCC
>Seq923
CCCCCCCCCEECCHHHHHHHHCCCCCCHHEHHEEECCCCCCCCCCCCCCCCCCCCCCCCCHHHHHHHHHHHHCCCHHHHHHCCCCCHCCCCCCHHHHHCC
>Seq924
CCCCEECCHHHHHHHHCCCCCHHHHHHHHHHHHCCCCCCEEEEEECCCCCEECCCCCCCCCCCCHHHHHHHHHCCCCCCCCCCCCCCCCCCCEEEEECCC
>Seq925
CCHHHHHHHHCCCHHHHHHHHHHHHHHHHHCCCCCCHHEEEECCCCHHEEECHHHHHHHHHHHHHCCCHHHHHHHHHHHHHHHHHHHHHHHHHHHHHHCC
>Seq926
CCEEEECCCHHHHHHHHHCCCCCEEECCHHHHHHHHHHCCCCCEEEEECCCCCCCCCEEEEECCCHHHHHHHHHHHHHHHHCCCHHHHHHHHCCCCCCCC
>Seq927
CCCCEEEEEEECCCCCCCCCCCCCCEEEECCEEEEEEEEEECCEEEEECCCCCCCCCCEEEEECCCCCCEECHHHHHHHCCCCCEEEEECCCCCCCEEEC
>Seq928
CCHHHHHHHHHHHHHHHHHHHHHHHHHHHHHHHCHHCCHHHHHHHHHHHHHHHHHHHHHHHHHHHHHHHHHHHHHHHHHHHHHHHHHHHHHHHHHHHHCC
>Seq929
CCCCCCHHHHHHHHHHHHHCCCCCCHHHHHHHCCCCCCCCCCCCEECCCCCCCCEEEEECCCCCCCCCCCHHHHHHHHHHCCCCCCCCCCHHHHHHHHCC
>Seq930
CEEECCCCCCCCCCCCECCCCHHHHHHHHHHHHHHHHHHCCCCHHHEEEEEEEHCCHHCHHHHHHHHHHHHCCCCCCCEEEEHHCCCCCCEEEEEEEEEC
>Seq931
CC
>Seq932
CCHHHHHHHHHHHHHHHHCCCCCCCCCCCEEEECCCCCCCCHHHHHCHHHHHHHHHHHHHHHHHHHHHHHHHHHHHHHHHHHHHHHHHHHHHHHCCCCCC
>Seq933
CCCCCCCCCCCEEEECHHHHHHHHHHHHHHHHHHHHHHHHHHHHCCCCCCCCCCCCCCCCCCCCCHHCCCCEEEEEEECCCCCCCCCCCCCCCCEEEEEC
>Seq934
CHHHHHHHHHHCCCCHHHHHHHHHHCCCCCCCHHHHHHHHHHHHHHHHHHHHHHHHHHHHHHHHHHHHHHHHHHHHHHHHHHHHHHHHHCCCCCCCHHCC
>Seq935
CCCHHHHHHHHHHCCCCCEEEEEECCCCCCCHHHHHHHHCCCCCEEEEEECCCCCCHHHHHHHHHCCCCCCCCHHHHHHHHHHHHHHHHHHHHCCCCCCC
>Seq936
CHHHCCCCEEEEECCCCCCCCCCCHHHHCCCEECCCHHHHCCCCCHHHHHHHHCCCCCCHHHHHHHHHCCCCCEECCCHHHHHHHHHHHHHHCCCCCCCC
>Seq937
CHHHHHHHHHCCCHHHHHHHHHHHHHHHHHHHCCCEEEECCHHHHCHHHHHHHHCCCCHHHHCCCCCCHHHHHHHHHHCCHHHCCCHHHHHHHHHHHCCC
>Seq938
CCCCCCCHHHHHHCCCCCHHHHHHHHHHHHHHCCCCEEEEEECCCCCCCCCCCCCCEEEEEEEECCCCCEEEEEEECCCCHHHHHHHHHHHHHHHHHHHC
>Seq939
CCCHHHHCCCCHHHCCCCCCCCCCCHHHHHHHHHCCEEEEECCCCCCCCEEEEEEEEEECHHHHHHHHHHHHHHHCCCHHHHHHHHHHHHHHHCCHECCC
>Seq940
CCCCHHHHHHHCCCCCCHHHHHHHHHHHHHHHHHHHHHHHHHHCCCCCCCCCCCCHHHHHHHHHHHHCCCCCHHHHHHCCCHHCHHHHHCCCCCCEEEEC
>Seq941
CCCCCCHHHHHHHHHHHHHHHHHHHHHHCCCCCCHHHHHHHHHHHHHHHHHHHHCCCCHHHHHHHHHCCHHHHHHHHHHHHHHHHHHHHHHCCHHHHHCC
>Seq942
CCCCCCCCCEEEEECCCCCCCEEEEEEHHCCCCCEEEEEEECCCCCCEEEEEHHHCCCCCCCCCCCCCCCCCCCCCEEEHHECCCCCCCCCCCCCCHCCC
>Seq943
CCCHHHHHHHHHHHCCEEEECCCCCCCCCCCCCHHHHCCCCEECCCCCCCHHHHHHHHHHHCHCCCHHHHHHHHHHHCCCHHHHHHCCCHHHHHHHHHCC
>Seq944
CCHHHHHHHHHHHHHHCCHHHHHHHHHHHHHCCCCEEEEEECCCCCCEEEECCCHHHHHHHCCCCEEECCCCCEEEEECCCCCCCCCCCCCCCCCHHCCC
>Seq945
CCCCCCEEEEEECCCCEEEEEEEECCCCHHHHHHHHHCCCEEECCCCHHHHHHHHHCCCEEEECCCCHHHHHHHHHHHHHHHCCCCEEEEEECCCCCCCC
>Seq946
CCCCCCCHHHHHHHHHHHHHHHHHHHHCCCCCCCHHHHHHHHCHHHHHHHCCCCCHHHHHHHHHHHHHHHHHHHHHHHHHHHHHCCCCCCCHHCCCCCCC
>Seq947
CCCCCCCCHHHCCCCCCCEEEEECCCCCCCHHHHHHCCCCCCHHHHHHHHCCEEECCCCHHHHHHHHHHCCCCCCHHHHHHHHHCCCCHHHHHHHHHCCC
>Seq948
CCHHHCCCCCCCHCCCCCCCCCCCHHHHHHHHHHHHHHCCCCHHHCCCCCCHHHHCCCCCHHHHHHHHHHHHCCCCCCCHHHHHCCCHHHHHHHHHHCCC
>Seq949
CCHHHCCCCHHHHHHHHHCCCCCCCCCCCCCCCCCHHHHHHHHHHCCCCHHHHHHHHHHHHHHHHHHHHCCCCHHCCCCCCCCCHHHHHHHCCCCCCCCC
>Seq950
CCCCCCCCHCCCCCCCCCCCCHHHHHHHCCHHHCCHHHHHHHHHHHHHHHHHHHHHHHCHHHHHHHHHHHHHHHHHHHHHHHHHHHHHHHHHHHHHHCCC
>Seq951
CCCCHHHHHHHHHHHHHHHHHHHHHHHHCCCCHHHHHHHHHHCCEEEECCHHHHCHHCCHCCCCHHCCHHHHHHHHHHHHCCCHHHHHHHHHHHHHHHCC
>Seq952
CCHHHHHHHHHHHHHHHHCHHHHHHHHHHCHHHHHHHHHHHHHHHHHCCEEEECCHHHHHHHHHHHHHHHHHHHHHHHHHHHHHHHHHHHHHHHHHHHCC
>Seq953
CEEEC
>Seq954
CHHHHHHHHHHHHHHHHHHCCCCHHHHHHHHHHHHHHHHHHHHHHHHHHHCHHEECCCCCHHHHHHHHHHHHHHHHHHHHHHHHHHHHHHHHHHHHCCCC
>Seq955
CCEEEEECCCCCCCCCEEEEEECCCCCCCEEEECHHHHCCCCCEEEEEEECCCCCCCEEEEEEECCCEEEEECCCCCCCCCEEECCHHHHHCHCCCCCCC
>Seq956
CHHHHHHHEECHHHHHHHHHHHHHHHHHHHHHHHHHHHHHHHHHHHHHHHHHCHHHHHHHHHHHHHHHHHHHHHHHHHHHHHHHHHHHHHHHHHHHCCCC
>Seq957
CCCCCCCCCCCCCHHHCHHHCCCHHHHHHHHHHHHHHHHHHHHHHHHHHHHHHCCCHHHHHHHHCEECCHHHHHHHHHHHHHHHHHHHHHHHHCHHHHCC
>Seq958
CCCHHHHHHHHCCCCCCCCCCCCCCCEEEEEEECCCCCCCCCCCCCCCCCCCCCCCCCCCCHHHHHHHHHHHHHHHHHCCCCCCCECEEECCCCEHHHCC
>Seq959
CCHHHHHHHHHHHHHHHHHHHHHHHHCCCEEEEECCCCCHHHHCCCCCCCCCCCCCCCCCEEEECCCEEEECCCCHHCHHHHHHHHHCCCCCHHHCCCCC
>Seq960
CCCCECC
>Seq961
CCHHHHHHHHHHHHHHHHHHHCCCCHHHHHHHCEEEEEEECCCCHHHHHHHHHHHHHHCCCEEEECCCEEEECCCCECCHHHHHHHHHHHHHHHHHHHCC
>Seq962
CCCEEEEECCCCCCEEEECCHHHHHHHHHHHHCCCCCCCEEEECCCEEEEHHHHHCCCCCCCHHHHHHHHHHHHHHHHHHHHHHHHHHHHHHHHHHHHCC
>Seq963
CCCEEEEEEEEEEECCCCCCCCCCCCCEEEEECCCCCCCCCCCCCCCCCCCCCCCCCCCHCCCCCCCCCCCCCCCCCCCCCCCHHCCHHHHHHHHHHHHC
>Seq964
CCCCHHHHHHHHHHHHHHHHCCCCHHCCCCCCCCCCCCCCCEEEECCCHHHHCCCCCCCCCCCCCHHHHHHHHCCCCCCCCCCCCHHHCCCCHHHHHCCC
>Seq965
CHHHHHHHHHHHHHHHHHHCCHHHHHHCCCEEEEEECCCCCCHHCCCCCCCEEEEEECCCCCCEEECCCCCCCCCCCCHHHHCHCCCCCCHHHEEEEEEC
>Seq966
CCEEECCCCEEEECCCCCCCEHHHHHHHCCCCCCHHHHHHHCCCHHHHHHHHHHHHHHHHHHHHHHHHHHHHHHHHHHHHHHHCCCCCCCCCHHHHHCCC
>Seq967
CCCHHHCCCCCEEEEECCCCCEEEEEECCCCEEECCCCCCCHHHHHHHHHHHCCCHHHHHHHHHHHHHHHHHHHHHHHHHHHHHHHHHHHHHHHHHHCCC
>Seq968
CCEEEEECCCCHHHHHHHHHHHHHHCCCCHCCCCCCEEEEEECCCCCEEEEEEECCCCHHHHHHHHHHHHHHHHHHHHHCCCCCCCCCCCEEEEECCCCC
>Seq969
CCCCCHHHHHHHHHHHHHHHHHHHHHHHHHHHCCC
>Seq970
CEEEEEEECCCCCCCCCHHHHHHHCCCCCCCCCCCHCCCCHHHHHHHHHHHHHHHCCCCCEEEECCCEEHHECCHHHHHHHHHHHHHHHHCCCCEEEECC
>Seq971
CCCCCCCCCCEEEEEEEEECCCCEEEEEEECCCCCCCCCHHHEECHHHHHHCCCCCEEEEEEECCCHHHHHHHHHHHHHHHHHHHHHHHHHHHHHHCCCC
>Seq972
CCCEEEEEECCHCCCCCCCCCCC
>Seq973
CHHHHHHHHHHHCCCEEEEECCCCCCEEEEECCCCCCCHHHHHHHHHCCHHHHHHHHCCCCHHHHHHHCCCCCCCCCCEEEECCCCCCHHHHHHHHHHCC
>Seq974
CCCCCCCCCCCCCCCCCCCCCCCCCCEEEHHHHHHHCCCCCCCCCCCCCEEEEEECCCCCCCCHHHHECCCCCCCCCCCCCCHHHHHHHHHHHHHHHHCC
>Seq975
CCHHHHHHHHHHHHHHHHHHHHHHHHHHHHHHHHHHHHHHHHHHHHHHCCCCCCCCCCCCCHCHHHHHHHHHHHHHHHHHECCCCCCECCCCCCEEEECC
>Seq976
CCCEECCCCCCCCCCCCHHHHHHHHHHCCCHHHEECCCCEECCCCCCCCCCCCCCCCCCCCHHHHHHHHHHHHHHHCCCCCCCEEEEEEEECCCEEECCC
>Seq977
CCCCCECCCCCCCCCCCCCCC
>Seq978
CCCHHHHHHHHCCCCCC
>Seq979
CCCCCCCCCCHHHHHHHHHHHHHHHHHHHHHHHHCCCCCEEEEECCCCCCCCHHHHHHHHHHHHHHHHHHHHHHCCCCCCCCCCCCCCCCCCCCCCCCCC
>Seq980
CCHHHHHHHCCCCCHHHHHHHHHHHHHHHHHHHHCCCCCCCHHHHHHHHHHHHCCCCCHHHHHHHCCCCCCCCCEEEECCCHHHHHHHHHHHHHHHHCCC
>Seq981
CCCCCCHHHHHHHHHCCHHHHHHHHHHCCCCCCCCCEEECCHHHHHHHHHHHHHHHHHHHHHHHHHHHHHHHCCCCCCCCCCHCCCCCCCCCCCCCCCCC
>Seq982
CCCCCCCCCECCCCCCCCCCCCCCCCEEEHHHHHHHCCCCCCCCCCCCCEEEEEECCCCCCCCHHHHECCCCCCCCCCCCCCHHHHHHHHHHHHHHHHCC
>Seq983
CHHHHHHHHHHHCCCEEEEECCCCCCEEEEECCCCCCCHHHHHHHHHCCHHHHHHHHCCCCHHHHHHHCCCCCCCCCCEEEECCCCCCHHHHHHHHHHCC
>Seq984
CCHHHHHHHHHHHHHHHHHHHHHHHHHHHHHCCCCCCCC
>Seq985
CCCCEHHHHHHHHHHCCEEEEECCCCCCCCCCCHHHHHHHHHHCCHHHHHHHHHHHHHHHHHHHHHHHCCCEEEEECCHHHHHHHHHHHHHHHHHHCCCC
>Seq986
CCCCCC
>Seq987
CEEEEECCCCCCHHCCCCCHHHHHHHHHCCHCHHHHHCCCHCHHHHHHHHHHCCCEEEECCCCCCHHHHHHHHHHHHHHHHHCCCCCCCCHHHHHHHHCC
>Seq988
CCEECCCCCCCCCCHCCCCHHHHHHHHHHHHHHHHHHHHHHHHHHHHHHHHHHHHHCCCCEEEEECCCHHCHHHHHCCCCCCCCCCCCCCCCCCCCCCCC
>Seq989
CCCCEEEEEEECCCECCCCEEEECCCCHHHHHHHHHHHHHHHHHHHCCCCCCCCCCCCHHHHHHHHHHHHHHHHHHHHHHHHHHCCCEEEEEEEHHHHCC
>Seq990
CCCCHHHHHHHHHHHHHHHHHHHHHHHHHHHHHHHHHHHHHHHHHHHHHHHHHHHHHCCCCCHHHHHHHHCCCCCCCCCEECCCHHHHHHHHHHHHHHCC
>Seq991
CCCHHHHHHHHHHHCHHHHHCCCCCCCCCEEEECCCCCCCHHHHHHCCHHHHHCCCCCCEEEEEECCCCCCCECCCCEECCCHHHHHHHCCEECCCCCCC
>Seq992
CHHHHHHHHHHHCCCEEEEECCCCCEEEEEECCCCCCCHHHHHHHHCCCHHHHHHHHHHHHHHHHHCCCEECCCCEEECCCCCCCHHHHHHHHHHCCCCC
>Seq993
CCCHHHHHHHHHHCCCCHCHHHHCHHHHEEEECCCCCCCCCCCCCHHHCEHCCCCEEEEECCCCCHHHHHHHHHHHCCHHHHHHHHHHHHHHHHHHHHCC
>Seq994
CCEEEHHHHCCCEEEEECCCCEEEECCCHHHHCHHHHEEEECCCCCHHHHHHHHHHHHHHHHCCHHHHHCCCCCCEEEECCCCCCHHHHHHHHHHHHHCC
>Seq995
CCCHHCCCCCCCCHHHHHHHHHHHHHHHHCCCEEEEEECCCCCHHHHHHHHHHCCCEEEEEEEHHHCCCCHHHHHHHHHHHHHHHCCCCCHHHHHCCCCC
>Seq996
CCCHHHHHHHHHHHHHHHHCCCCCHHHHHHHHHHCHHHHCCCCCCHHHHHHHHHHHHHCCCCCCCHHHHHHHHHCCHHHHHHHHHHHCCCCCCCEEEECC
>Seq997
CCCCCCCCEEEEHHHHCHHHHHHHHHHHHCCCHHHHHHHHHHHHHHHHHHCCCCCCCHHHHHHHHHCCCCCCCEECCCCCCCHHHHHHHHHHHHHCCCCC
>Seq998
CCHHHHHHHHHHHHHHHHHHHHHHCCCEEEEECCCCECCCCHHCCCCCHHHHHHHHHCCCCCCCCCHHHHHHHHHHHCCHHHCCCCCCEEEEECCCEEEC
>Seq999
CCHHHHHCCCCHHHHHHHHCCCCHHHHHCCCHHHHHHHHHHHHHHHCHHHHHHHHHHHHHHHHHHHHHHHHHHHHHHHHHHHHHHHHHHHHHCCHHEECC
>Seq1000
CCHHHHHHHHHHHHHCCCCHHHHHHHHHHHHHHHHHHHHHHHHCCCEEECCCCCHHHHHHHHHHHHHHHHCCCHHHHHHHHHHHHHHHHHHHHHHHHHCC
>Seq1001
CCHHHHHHHHHHHHHHHHHHHHHHHHHHCCCCHHHCCCCCCCCCHHHHHHHHHHHHHHHHHHCCHHHHHEEEHHHHHHHHHHHHHHHHHCCCCCCCCCCC
>Seq1002
CCCCHHHHHHHHHHHHHCCCEEEECCCCCEEEECCCCCCCCCCCCCCC
>Seq1003
CCCCCCCCCCCCEEECCCCHHHHHHCCCCCCCCEEEEEEECCCCHHHHCCCCCCCEEEEECCCCCCCHHHHHHHHHHHCCCCCEEEEEEECCCEEEEEEC
>Seq1004
CCCCCHHHCCCCHHHHHHHHHHHHHHCCCEEECCCEEEEECCCCCCCHHHHHHHHHHHHHCCCHHHEEEEECCCCCCCCCCCHHHHHHHHHHHEECCCCC
>Seq1005
CCCCHHHHHHHHHHHHCCCEEEEECCCCCCCCCCEEEEECCCCCCCCCCCCCEEECHHHHHHEEEEECCCCCCHHHHHHHHCCCHHHHHHHHHHCCCCCC
>Seq1006
CCCCCCCCEEEEEEECCCHCHHHHHCHHHHHHHHHHHHHHHHCCCCCCCHHHHHHHHHHHHHHHHHHHHHHHHHHHHCCHHHHHHCCCCCCCCCCCCCCC
>Seq1007
CCCCCCCCCCCCCCHHHHHHHHHHHHHHEEECCCCCCCHHHHHHHCCCCCECCCCCCEEEEEEEEEEECCCCCEEEEECCCCCHHCCCCCCEEEECEHCC
>Seq1008
CCCCCCCCEEECCCCEEEEEEECHHHHHCCCEEEEECCCCEEEEEECCCCCCCEEEEECCCCCCCCCCCCCCCEEEEEEEECCCCCCCCHHHHHHHHHCC
>Seq1009
CHHHHHHCCCCCCCCCCCCCEECCHHHHHHHHHHHHHHHHCCCCHHHHHHHHHHHHHHHHHHHHHHHHHHHHHHHHCCCCCCCCCCCCCCCCEEEEEEEC
>Seq1010
CCCCCHHHHHHHHHHHHHHHHCCCCHHHHHHHHHHHHHHHCCCCCCCCHHHCCCCCCCCCCCCCCCCCHHHCCCCCCCEECCCCCCHHHHHHHHHHHHCC
>Seq1011
CCHHCCCCHCHHHHHHHHHHHHHCCCEEEECCCCCCEEEEECCCCCCCCEEEECCCEEEECCCHHHHHHHHHHHHHCCCEEECCEEEEEEECCCCCCCCC
>Seq1012
CCCHCCCCCCCEEEEEHHHECCCCCCCCCEEEEECCCCEEEEEEEECCCCCEEEECCCCCCCCCCCCEEEEECCHHHHCCHHCCCCCHHHHHHHCCCCCC
>Seq1013
CCCCEEEEEEEEECCCCEEEEEECCCEEEEEECCCCCCCEEECCCHHHHHHCCCCCCEEEECCCCCCHHHHCCCCCCCCCCHHHHHEEEECCCCEEEECC
>Seq1014
CCCCCCCCCCCCCCCCCCEEECCCEEEEEEECCCCCCHHHHHHCCCCCEEEECCCCCCCCEEEECCEEEECCEEEEEECCCCEEEEECCCHHHHHHHHCC
>Seq1015
CCCEEEEEEEECCEEEEHHHHHHCCCCCEEEECCCCCCCEEEEECCCEEEEECCCCCCCCEEEEEEEEECCCHHHHHHHHHHHHHHHCCCCCCHHHHCCC
>Seq1016
CCCHHHHHHHHCCCCCCHHHHHCCCCCHHHHHHHHHHHHHHHHHHHHCCHHHHHHHHHHHHHHCCHHHHHHHHCCCHHHHHHHHHHHHHHHHHHHCCCCC
>Seq1017
CCHHHHHHHCCCCCCHCCCCCCCCHHHHHHHHHCCCCCCCCCCCCCCCCCCCCCHHHHHHHHHHHHCHHHHHHHHHHHCCCCCCCCCCCCCCCCCCCCCC
>Seq1018
CCHCCCCCCCCCHHHHHHHHHHHHHHCCHHHHCCCCCCCHHHHHHHHHCHHHHCCCCCCHHHHHHHHHHHHHHHHHCCCCCCCCCCCHHHHHHHHHHHHC
>Seq1019
CCCCCCCCEEEEEEECCCCHHHHHHHHHHHCCCCCCEEEEEECCCCHHHHHHHHHHHHCCCCEEEEECCCCCCCHCCCCCHHHHHHHHHHHCCCCCCCCC
>Seq1020
CCCCCCCCCCCCCEHEEEECCCCCHHHHHHHHHHHHHHCCCCCHHHCCCCCCCCCCEEEECCCCEECCCCCCCCCCCCCHCHHEEECCCCCCEEECCCCC
>Seq1021
CHHHHHHHHHHCCCCCCHHHHHHHHHHHHHHCCCCCCCCCCCCCCCCEEECCCCCCCCCCCCECCCCEEEEECCCEEECCCEEEEEECEEEEECCCCEEC
>Seq1022
CCCCEEEECCCCCCHHHHHHHHHHHHCCCCEEEEECCCCCCCCCCCCCCCCHHHHCCCECCCCCHHHHHHHHHHHHHHHHHHHHHHHHCCCCCCCHHCCC
>Seq1023
CCHHHHHHHHHHHCHHHHHHHHHHHHHHHHHHHHHHHHHHHHHHHHHHHHHHHHHHHHHHHHHHHHHCCCCCCCCEEECHHHHHHHHHHHHHHHCCCCCC
>Seq1024
CHHHCCCCCC
>Seq1025
CCCCCCCHHHHHHHHHHCCCHHHHHHCHHHHHHHHHHCCHHHHHHHHCCCCCEEEEECHHHHHHHHHHHHHCCCCEEEEECCCCCCCCCCEEEEEEEECC
>Seq1026
CEEEEECCCCCEEECCCCCHHHHHHHHHCCCCCCCEEEEECCCCEEEEECCCCCCHHHHHHHHCCCCCCHCCCCCEEEECCCCCCHHHHHHHHHHHHHCC
>Seq1027
CCCEECCCCEEEEECCEEEECCHHHHHHHHHHHHCCCCCCCHHHHHHHCCCCCCCCCCCEEEEEHHHHHHHCCCCCCCCEEEEECCCCEEECCCHHCCCC
>Seq1028
CCCCCCCCCEEEECCCCHHHHHHHHHCCCEEEEECCCCCCCECCCCHHHHHCCCCCCCEEECCCCCEEEEECCCCCCCCCCECCCCCCEEEEEEECCCCC
>Seq1029
CCCCCEEEEEEECCCCCCCCCCCCHHHHHHHHHHHHHHCCCCCCCCCEECCCCCCCCCCCHHHHHHHHHHHCCCCCCCCCCCCCCHHHHHHHHHHHHHCC
>Seq1030
CCCHHHHHHHHHHHCCCCCCCCCCEEEEECCCCCCCCCCCHHHHHHHCCCEEEEEECCCCCEEEEEEECCCCEEEEEECCCCEEEECHHHHHCCEEEECC
>Seq1031
CHHHHHHHHHCCCCHHCCCCEEEEEEEECCCCCHEEEEHHHHHHHHHHHHHHHHHHHHHHHHCCCCCCCCCCCCCCCCHHHHHHHHHHHHHHHHHCCCCC
>Seq1032
CCCEEEEEEEHHHHECCCCEEEEEEEEEECCEEECCCCEEEEECCEEEECCCHHHHHHHHHHHHHHHCCCCCCEEEECCCCCCCCCEEEEEEEEEHHCCC
>Seq1033
CCEEEEECCCC
>Seq1034
CCHHHHHHHHCCHHHHHHHHHCCCCHHHHHHHCHHHHHHHHHHHHCCCCEEEECCCCCCHHHCCCHHCHHHHHHHHHHHCCCCEEEEEEECCCCEEEECC
>Seq1035
CCEEECCCCCCCCEEEEEEEEHHHHHHHCCCCECCCCCEECCCCCCEEECCCCEEECCCCCCCECCCCCCCCCHHCCCCCCCHHHHCCCCCCCEEECCCC
>Seq1036
CCCCCCCCCCCCCEEEEECCCECCCCCCCCCCHHHHHHHHHHHHHHHHCCCCCHCCCCCCCCCCHHHHHHHHHHHHCCCCEEEEECCCCHHHHHHCCCCC
>Seq1037
CCCCECCCCCEEECCCCEEEECCCCCHHHHHHHCCEEEEHCEEEEEECCCCEEEEHECCHHHHHHHHHHHHHHCCCCCCCCCCCEEEECCCCCEEEEEEC
>Seq1038
CCCCCEEEECCCCCEEEECCCCCCCCEEEEECCCCEEEEECCCCCCCCCCCCCCCCCCCCEEEEEEECEECCCCHCCCHHHHHHCCHHHHHHHHHHHCCC
>Seq1039
CCCCCCCCCCEEEECCCCCCCHHHHHHEEECCEECCCEEEHEHHHCEEEECCCCCHHHHHCCCCCCEEEECCCCCCEEEEECCCCCCHCHEEHEEHEEHC
>Seq1040
CCHHHHCCCCCCCCCCEEEEEECCEEEEECCCCCCHHCECCCCCCCCCCCCCCCCEEEEECCCCCCEEHCCCCCCCCCCCEEEEEECEEEEEEEEHHHCC
>Seq1041
CCEEEEECCCCCCCCCCCCHCCEEECCCHHHCCCHHHHHHHHHHHHHHHHHHHHHHHHHHHHCCCHHHHHHHCCCCHHCCCCCHCCEHHHHEECCCCCCC
>Seq1042
CCHHHHHHHCCCEEEEECCCHHHHHHHHHHCCCCEEEECCCCCCCCEEEEEECCCCCCCCCCCHHHHHHHHCCHHHHHHHHHHHHHHHCCCCCCCCCCCC
>Seq1043
CCCCCHHHHHHHHHHCCCCHCCCCHHHHHHHHHHHHCCCCCCCHHHHHHHHCCCHHHHHHHHHHHHHHHCCCCCCCCCCECCHHHHHHHCCCCCCCCCCC
>Seq1044
CCCHHHHHHHHCCEECCCCHHHHHHHHHHHHHHHHHHHHHHHHHHHHHHCCCCCCCCCCCCCCCCHHCHEEEECCCCCHHHHHHHHCCCCCHHCCCCCCC
>Seq1045
CCCEECHHHHHHHHHHHCCCCCHHHHHHHCCHHHHHHHHHHHHCCCCCHHHHHHHHHHHHHHHHHHHHHHHHHCCCCCCHHHHHHCCCCCCCCCCCCCCC
>Seq1046
CCCCCCCEEEEECCCCECCHHHHHHCCCCCCCCCCCCEEEECCCEEEEEEEEEECCCCCHHHHHHHHHHHHCHHHHHHHHHHHHHHHCEEEECCCEEEEC
>Seq1047
CHHHHHHHHHHHHHHCCCCCEEHHHHHHHCCCCCCCCHEEHHHHCCHHHHHHHHHHHHHCCCEEEEECCCCHHHHHCCCCHHHHHHCCCEEEEEECCCCC
>Seq1048
CCCCCCC
>Seq1049
CCHHHHHHHHHHHHHHHHHCHHHHHHHHCHCHHHHHHHHHHHHHHHHHHHHHCCCCHCHHHHHHCCEEEEEECCCCCHHHHHHHHCCCCCEECCCCCCCC
>Seq1050
CCCCCCCEECCCCCCCHHHHHHHHHCCCCCEEEECCCCCCCCCCCCCCCEEEEEEEEEEEEEEEECCCEEEECCECCCCCCCCCHHHCCCCEEEEEECCC
>Seq1051
CCEEEEECCHHHHHHHHHHCCCCCEEEEECCCCCCCCHHHHHHHCCCCCCCCCCEEEEECCCCCCCCEEECCCCCCCEECCCCCHHHHHHHHHHHHHCCC
>Seq1052
CCCHHHCCCCEEECCEEECCCHHHCCCCCCEHHHHHHHHHHHHHHHHHHHHHCCCHHHCHHHHHHHHHHHHHHHCCCEEEEHCCCCCEEEEEECCCCCCC
>Seq1053
CCEHHHHHHHHHCCCCCCCCHHHHHHHHHHHHHHHHHHHHHHHHHHHHHHHHHHHHHHHHHHHHHHHHCCCHHHHHHHHHHHHHHCCCCCCCCCHHHHCC
>Seq1054
CCCHHHHHHHECCCCC
>Seq1055
CEEEEEECCCHHHHCCCHHHHHHHHHHHHHHHHHHCCCCCCHHHHHHHHHHHHHHHHHHHHHHHCHHHHHHHHHHHHHHHHHHHHHHHHHHHHHHCCCCC
>Seq1056
CCCCCCCCHHHHHCCEEEECCCHHHHHHHHHHHHHHHHHHHHHHHHHHHHHHHHCHHHHHHHHHHHHHHHHHHHHHHHHHHHHHHHHHHHHHHCCCCCCC
>Seq1057
CCEEEEEEEEEEECCHHHHHHHHHHHHHCCCCCC
>Seq1058
CCEEHHHHHHHHHHHHHHHHHHHHCEEEEEEECCCCCEEEEEEECCCHHHHHHHHHCCCCCCEEEEECCCHHHHHHCCCCCEEECCCHHHHHHHHHHCCC
>Seq1059
CCCCCCCCCCCEEECCCEEEECCCCEEEEECEEEECCCCCCEEEEEEEEECCCCCCCCCCCEECCCCCCCCCCCCCCCCEEEEEEEECCCCCCEEEEEEC
>Seq1060
CCHHHHHHHHHHHCCCEEEECCCCCCCEEEECCEEEEEEEECCCCCCCCCHHHHHHHHHHHHHHHHHHHHHHHHHCCCCCCCCCCCCHHHHHHCCCCCCC
>Seq1061
CCCHHHHHHHHHHHHCCHHHHHHHHHHHHHHHHHHHHHHHHHHHHHHHHHHCCCCCCCHHHHHHHHHHHHHHHHHHHHHHHHHHHHHHHHHHHHCCCCCC
>Seq1062
CCCCCCCCCCCCHHHHHHHHHHHCCCECCEEEECCCCCCCCCCCEEECCCCCHEEEECCCCCCCHHEEEECCCCCCCCCCCCCHHHHHHHCCCCCCCCCC
>Seq1063
CCCEEEEECCCCCCCHHHHHHHHHHHHHHHHCCCCCCEEEEEECCCHHHHHHHHHHHHHHHHHCCCEEEEECCCCCEEEECCCCCCCCEEEECCHHHCCC
>Seq1064
CHHHHCCCEEEECCCCCCCCCEEEEECCCCEEEEEEEECCCCCCHHHHHHHHHHHHHCCCCEEEEEECCCCCHHHHHHHHHCCCEEECHHHHHHHHHCCC
>Seq1065
CCCCCCCCCCHHHHHHHHHHHCCCCCCCCCCCCCCCCCCCCCCCCCEEEEECCCCCCCCCCCHCCCHHHHHHHHHHHHHHHHHHHHHHHHHHHHHHHHHC
>Seq1066
CHHHHHCCCCCCEEECCCCCECCCCHHHHHHHHHHHHCCCCEEEECCHHHHHCHHHHHHHHHHHHHHHCCCCEEEEEEECCHHHCCCEEEEEECCEEEEC
>Seq1067
CCCEEECCCEEEEEECCCCCCCCEEEEEEEECCCCCHHHHHHCEEECEEECCEEEEEEEEEEHHHHHHCCCCCCCCCCCCCCHCHCCCCCHHHHHEECCC
>Seq1068
CHHHHHCCCCEEEEEHHHHHHCCCCCCCCHHHHHHHHCCCHHHHHHHHCCCCCEEECCCCCCCCCEECHHHCCCCCHHHHHHHHHHHHHHHHHHHHHHCC
>Seq1069
CCCEEEEEECCCCCCCCCCEEEEEECCCCCCCCCCCCCCCEEECCCCCCCCCCHHHHHHHHHHCCCCCCCCCCCCCCCHHHHHHHHHHHHHHHHCCCCCC
>Seq1070
CCCCCEEEEEEHHHHHHHHHHHHHCCCCCEEEEECCCEECCCCCECCCCCEECCHHHHHHHHHHHHHHHHHCCCCEEEEECCCCCCCCCCHHHHHHHCCC
>Seq1071
CCCCCCCCCCECCCCCEEEEEEEECCCCCCCCEEECCCCCCCCCCEEEEEEEEECCCCCCCCEEEEEEHHHCCCCCCCCCHHHHHHHHHHHHHHHHHHHC
>Seq1072
CHHHHHHHHHHHHHCCCEEEEEECCCHHHHHHHHHHHHHHHCCHHEEEEEEEHHCCHHHHHCHEECCCCCCCCCCHHHHHHHHCCCHHHHHHHHHHHHCC
>Seq1073
CCCCCCCCCCCEEEEEECHHHHHHHHHHHHHHCCCCCCEEEEEHHCCCCCHHHHHHHHHHHHHCHHHHHHCHHHHHEECCCCEEEECCCCCCCCCCCCCC
>Seq1074
CHHHHHHHHHHHHCCCCCHHHHHCCCCCCCCCCCCCCCCCCHHHHHHHHHHHHCCCCHHHHHHHHHHCHHHHHHHHHHHHHCCCCCCCCCCCCCEEEECC
>Seq1075
CCCCCHHHHHHHHHHHHHHHHHHHHHHHHHHHHCCCHHHHHCCCCHHHHHHHHHHCCCHHHHHHHHHHCCCCHHHHHHHHHHHHHHHHHHHECCCCCCCC
>Seq1076
CCCCCCCCEEEEEEEEECCCHHHHHHCCCCCEEECCCCCCCCCCCCCEEECCCCCCCCCHHHHHHHHHHHHHHHHHHHHHHHHHHHHHHHHHHHHHHHCC
>Seq1077
CCCEEEEECHHHHHHHHHHHHCCCCCCC
>Seq1078
CCCHHHHHCCHHHHHHHHHHHHHHHHHHHCCCCCCCCEEEEEEECCCEEEECCCHHHHHHHHHHCCCCCCCCCCCCCCCCEEEECCCCHHHHHHHHHHCC
>Seq1079
CCCCCCCCCECCCCCCCCCCCCCCCCEEEHHHHHHHCCCCCCCCCCCCCEEEEEECCCCCCCCHHHHECCCCCCCCCCCCCCHHHHHHHHHHHHHHHHCC
>Seq1080
CHHHHHHHHHHHCCCEEEEECCCCCCEEEEECCCCCCCHHHHHHHHHCCHHHHHHHHCCCCHHHHHHHCCCCCCCCCCEEEECCCCCCHHHHHHHHHHCC
>Seq1081
CHHHHHHHHHHHHHHHHHCCCCCEECCCCCC
>Seq1082
CHHHHHHHHHCCCCCCCHHHHHHHHHCCCCCCCCHHHHHHHHHHHHHHCCCCCHHHHHHHHCCCCCCCHHHHHHHHHHHHHHCCCCCHHHHHHHHHHCCC
>Seq1083
CCCCCCHHHHHHHHHCCCCEEEECCCCCCCHHHHHHHHCCCCCCCEECCCCCCCHHHHHHHHCCCCEEEECCCCCCCHHHHHCCCHHHHHHHHHHHHHCC
>Seq1084
CCCCCCCCCCCCEEEECHHHHCCCCEEEECCCCEEEEECCCCEEEEECCHHHHHCCCCCCCCCCCCCCCCCCCCHHHHHHHHHHHCCCHHCCCCEEEEEC
>Seq1085
CCCEEEEECCCCCEEEECCCCCCCEEEECCCHHHHHHHHHHHHHHHHCCCCCCCCCHHHHHHHHHHHHHHHHHHHHCCCCCCCCCCCCCCHHHHHCCCCC
>Seq1086
CCCCCCCCCCCCCCCCCCHHHHHHCCCCEECCCCCCCCCCCECCCHHHHHHCCCEEEEEECHHHHHHHHHHHCCCCCCCCCHHHHHCCCCCCEEEEECCC
>Seq1087
CCCCCHHHHHHHHHHHHHHHHHHHHHHHHHCCCCCEEEECCHHHHHHHHHHCCCHHHHHHHCCCHHHHHHHCCEEEEECCCCHHHHHHHHHHHHCCCCCC
>Seq1088
CCHHHHHCCCCCEEEEECCCCCCCCCCCCHHHHHCCCCCECCCCCCCHHHHHHHHHHHHHCCCCCCEEEEEHHHHHHHHHHHHCCCCEEEEEEECCCCCC
>Seq1089
CCCHHHHHHCCCCCEEEEECCCECCCCHHHCCCHHHHHHHHHHHHHHCCCCCCCCEEECCCCCCEEEEHHHHHHHHHHHHHHHHHHHHHHHHHHHHHHCC
>Seq1090
CEEEECCCCCEEEEEECCCCCCCCCCCCCCCCCCEEEEEEEECCCEEEEEHHHHHHHCCCCCCCEEECCCCCEEEEHHHHHEEEECHHHHHHHHHCCCCC
>Seq1091
CCCCCHHCCCCHHHCCCCCCCCCCCCCCCHHHHHCCCHHHHHHHEEEECCCEEHHHCCEEEECCCCCCCCCCCHHHHHCCCCCCCEEEEEEEEEEEEECC
>Seq1092
CCCCCCEEEECCCCHHHHHHHHHHCCCCEEEEECHHHHHHHHHCCCCCCHHHHHHHHHHCCCCCHHHHHHHHHHHHCCCCHHHHHHHHHHHHHHHHHHCC
>Seq1093
CCCCCCCCCCCCCCCCEEECCEECHHHCCCCCCEEEECCCCCECCCCCCCEEEECHCCCCCCCCHCCCCCCCCEEEECHHHCCCCCHHHCCCHHHCCCCC
>Seq1094
CHHHHHHHHHHHHHHHHHCCCCCCCCCCHHHHHHHHHHHHCCCCCCCHHHHHECCCCCCCCCHHHHHHHHHHHHHHHHCCCCCCCCEEEECCCCCCCCCC
>Seq1095
CEEEEECCCCCCCCCCHHHHHHHHHHHHHCCCCEEEEECCCCEEEEECCCCCCCCHHHHHHHHHHHHHCCCCCCHHHHHHHHHHHHHHHHHHHHHHHCCC
>Seq1096
CCCCCCCCCCEEHHHHHHHHHHHCCCCHHHHHHHHHHHHHHHHHHHCCCCCCCCCCCCHHHHHHCCHHHHHHCCHHHHHHHCCHHHHHHHHHHHHHHHCC
>Seq1097
CHHHHHHHHHHHCCCEECCCCCCCCCCCHHHHHCCHCCCCCCCECCCHHHHHHHHHCCCCCCHHHHHHHHHHHHCCCHHHHHHCCCCCCEEEEEEEEECC
>Seq1098
CCHHHHHHHHHHHHHHHHHHHHHHHCCCCCHHHHHCHHHHHHCCCCCCHHHHHCCHCCCCHHHHHHHHHHHHHHHHHHHHHCCHHHHHHHHHHHHHHHCC
>Seq1099
CCHHHHHHHHHHHHHHHHHHHHHHHHHHCCHHHHHCCCCCEHHHHCCCCCCCCHCCCHHHHHHHHHHHHHHHHHHHHHHHCCCCCEEEHHHHHHHHHCCC
>Seq1100
CCHHHHHHHHHHHHHHCHHHHHCCCEEECCCCEEEEEEECEEEEEECCCCCCCCCCEEEEEEEEECCCCCCEEECCCCCCCCCCCCCCCCCCCCCCCCCC
>Seq1101
CHHHHHHHHHCCCCCEEEEEECCCCCCCCCCCCCCCHHHHHHHHHHHHHCCCHHHHHHHHHHHHCCCCCCHHHHHHHHHHHHHHHCCHHCCCCCCCCCCC
>Seq1102
CCCCCCHHHHHHHHHHHHHHHHCCCCHHHHHCCCCHHCCCCCCEEEECCCCCCHHHHHHHHHCCCEEECCCCCCCCEEEEECCCCCCCEEECCCCCCCCC
>Seq1103
CCCCEEEEECCCCCCCCCCHHHHHHHHHHHHCHHHHHHHHHHHHHHHHHHHHHHHHHCCCCCCCHHHHHHHHHHHHHHHHHHHHHHHHHHHHHHHHHCCC
>Seq1104
CCEEEEEECCCCCCEEHHHHHCCCCCCCHHHHHHHHHHHHHHHHHHHHHHHHHHCCCHHHHHHHHHHHHHHHHHHHHCCCCCCCCCCCCCCCCCEEEECC
>Seq1105
CCCEECCHHHHCCHHHHHHHHHCCCCCCCCCCCCCEEECCCCEHCCCCHHHHHHCCCCHHHHHHHHCCCCCCHHHHHHHHCCCCCHHHHHHHHHHHHHHC
>Seq1106
CCCCCEEEEHHHHHHHHCCEECCC
>Seq1107
CCCCCCCEECCCEEEEEECCCCCEEEEEEEEECCCEEEEECCCCCCCCCEEEEEEEEEHHHCCHHHHHHCCCCCCCCCCCCCCCCCCCCCCCCCCCCCCC
>Seq1108
CCCCCCCCEEEEEEEEEEEECCHHHCCEEEEECCCHHHCCCCCCCCEEEECCCHHCCCCCCCHHHHHHHHHHHHCCCCCHHHHHHHHHHHCCCCCCCCCC
>Seq1109
CCCCCCCHHHHHHHHHHHHHHHCCCCEEEEEECCCCCCCHHHHHHHHHHHHHHHHHHHHHCCCCHHHEEEECCCCCCCCCCCCCHHHHHHCCEEEEEEEC
>Seq1110
CCCHHHHHHHHHHEEEECCCCCCCHCHHEEEHHHEECCCHHHHHHHHCCCCCCCCCCCCCCCEEEEEECCHHCCEEEEEEECCHHHHCCHHHEEEEECCC
>Seq1111
CCCCCCCCCHHHHHHHHHHHHHHHHCCCCCCCCCHHHHHHHHHHHHCCCEEEEEEEECCCHHHHHHHHHHHHHHCCCCCCCCCCCCEEEEEEEEECCCCC
>Seq1112
CCHHCCCCHEEEECCC
>Seq1113
CCCCEECEECCCCCCCCCCCCCCCCCEEEEECCCCEEEECCCCCCHHHHHHHHHHHHHCCCCCCEEEEEECCCCCHHHHHHHHHHHHHCCCCEEEEEECC
>Seq1114
CCHHHHHCCCCEEEEECCCCCCCCCHHHHHHHHHHHHHHHHHCCCCHHHHCCCHHHHHHHHHHHHHHHHHHHHHHHHHHHHHHHHHHHHHHHHHHHHCCC
>Seq1115
CCCCCCCCCCCCCCCCHHHHCCCCCEEEEECCCCCEEEEECCCEEEECHCCEEEEEECEEECCCCCHHHHHHHHHHHHHHHHCCCCHHHHHHHHHHHHCC
>Seq1116
CHHHHHHHHHHHHHHCCCHCCHHHHHHHHHHHHHHHHHCCCCEEEEEECCCCCCECCHHHHHHHHHHHECCCCCCCCHHHEEEECCHHHHHHHHHHHCCC
>Seq1117
CCCCCCCCHHHCCCCCCEEECCCHHHHHHHHHHHHHHHHHHHHHHHHHHHHHHHHHHHHHHHHCCHHHHHHHCCEHHCHHHHHHHHHHHHHHHHHHHHCC
>Seq1118
CHHHHHHHHHCCHHHHHHCCCCCCCCCHHHHHHHHHHHHCCCCCCCCHHHHHHHHHHHHHHHHHCCHHHHHHHHHCCCCCHHHHHHHHHHHHHHHHHCCC
>Seq1119
CCHHHHCCCCHHCCCCCCCCCCCCHHHHHHHHCCCCCHHHCCCCCCCCCCEEECCCCCCCCCCCCCCCCEEEEEEEECCCCCCCHHHHHHHHHHHCEECC
>Seq1120
CCHHHHHHHHHHHHHHHHHHHHHHHHHHCCCHHHHHHHHHHHHHHHHHHHHHHHHHHHHHHHHHHHHHHHHHHHHHHHHHHCCCCCCCHHHHHHHHHHCC
>Seq1121
CEEEEEECCCCCCECCHHHHHHHHHHHHHHHHHHHHHHHHHHCCCCCHHHHCCCCCHHHHHHHHHHHCCCHHHHHHHHHHHHCCHHHHHHHHHHHCCCCC
>Seq1122
CEEECCCCEEEEEEECECCCEECHHHHHHHHHHHHCCCCCCCHHCHHHCCECCCCHHHHHHHHHHHHHHHHHHHHCCCCCEEEEECCCHHHHHHHHHHCC
>Seq1123
CHHHHHHHHHHHHCCCCCEEEEEEECCCHHHHHHHHHHHHHHHHHCCHHHHHHCCCEEEECCCCCECCCCCCCCCCEEEECCCCHHHHHHHHHHHHHHCC
>Seq1124
CCEHEHHCCCEEEECCCCCCCCCCCCCCCCCCHHHHHHHHHHHHHHHHHHHHHHHHHHHHCCCCCCCEEECCCCCEEEHHHHHHHCCCCECCCCCEECCC
>Seq1125
CCCCCCCCCHHHHHHHHHHCCCCCCCEEECCCCEEEEEEEECCCCCCCCCEEEEECCCCEEEECCCCEEEEEEECCCCCCCCCCCCCCCCCCCCCCCCCC
>Seq1126
CCCCHHHHHHHHHHHHHHHHHHHHCCCCCCHHHHHCCCCHHHHHHHHHHHHHCCCCCCCCCCCEEEECCCCHHHHHHHHHHHHHHHHCCHHHHHHHHHCC
>Seq1127
CCHHHHCCHHHHHHHHHHHCCCHHHHHHHHHHHHCHHHHHHHHHHHHHHHHHHHHHHHHHHHHHHHHCHHHHCCHHHHCHHHHHHHHHCCCCCCCCCCCC
>Seq1128
CEEEECCCCEECCCC
>Seq1129
CCEEEECCCCCCEEECCCCCCCCCHHHHHHHHCCEEEEEECECCCCCCCCCCCCCCCHHHHHHHHHHHHCCHHCCCCCHCCCCCCCCCCCCCHHHHHCCC
>Seq1130
CCHHHHHHHHCCCCHHHHHHEEEEECCCCCCCCCCCCCCCCHHHHHHHHCCCCCHHHHHCCCCHHEECHHHHHHHCCEEEEEEEEEEEECCCCCCCEEEC
>Seq1131
CCCCCCCCEEEEEEEEEECCCCEEEEECCEEEEECCCCCCCEEEEEEECCCCCCEEEECCCCCCCCCCEEEEECCHHHHHHHHHHHHHCCCCHHHHHCCC
>Seq1132
CCEEECCCHHHHHHHHHHHHHHCCCCCCCCCCHHHCCCCCCCCCCCCCCCCCCCCHHHCCCCCCCEHCCCCHHHHHHHHHHHHHHHHHHHCHHHHHHHCC
>Seq1133
CCCCHHHHHHHHHHHCCCCCCHHHHCCCEECCCCCCCCCEECHHHHCCCCCEEEECCHHHHHCCCCCEEEEECHHHHEEEECCCCCCEECCCHHHHHHCC
>Seq1134
CHHHHHHHHHHHHHHHHHHCCCHHHHHHHHHCHHHCEEEEEEEECCCCCCEEECCCCCEEECCCEEEEEEECCCCCCEEEEEEECCCCCCCCCCCCCCCC
>Seq1135
CCCCEEECCCCCHHHHHHHHHCCC
>Seq1136
CCCHHHHHHCCCCCHHHHHHHHHHHHHCCHHHHHCCHHHCHHHHHHHHHCCCCCHHHHHHHHHHHHHHHHHHHHHHCCCCHHHHHHHCCCCCCCCCCCCC
>Seq1137
CCCCCEEEECCCCCCHHHHHHHHHCECCCCHCCCCHHHHHHHHHHHHHHHHHHHHHHHCCCHHHHHCCCHHHHHHHHHHHHHHHHHHHHHHHHHHHCCCC
>Seq1138
CCCEEEEEEECCCCCCCCEEECCHHHHHHCCCCCCCCEEEEEEEEECCCCCCCEEECCCCEEEECCCCCEEEEEECCCCCCCCCCHCHHHHHHHHHHHCC
>Seq1139
CCCHHHHHHHHHCCCCEEECCCCCCCHHHHHHHHHHHHHCCCCEEEECCCCCHHHHHHHHHHHHHCHHHHHHHHHHHHHHHHHCCCCHHHHHHHHHHHCC
>Seq1140
CCCCCECCEECCCCCCCHHHCCCCCCCCCCCCCHHHHHHHCCCCEECCCCCCCCCCCCHCCCEEEEEEEEEEECCEECCCCCEEEEEEEEEEEEEEEECC
>Seq1141
CCCCCCCCCCCCCCCCCCCCCCCCCCHHHHHHHHHCCCEEECCCCCCCCCCCCCHHHHHHCCEEEEEEEEEEECEEEEECCCEEEEEEEEEEEEEEEEEC
>Seq1142
CCCCEEECCCCCHHHHHHHHHHHHHHHHHCCCCHHHHHHHHHHHHHHHHHHHHCCCCCHHHHCCCCCCCHHHHHHHHHHHCCHHHHHHHHHHHHHHHCCC
>Seq1143
CCCCHHHHHHHHEEEEECCCCCCCCCCCCHHHHHHHHHHHHCCEEEHHCCCHHHHHHHHHCCCCCHHHHHHHHHHHCCCCCCCHHHEEECCCCHEHHCCC
>Seq1144
CCCCHHHCCCCCCCCEEECCCCCCCCCCCCCEEEEHHHHHHHHHHHCCCHHHHHHHHHHHHHHHHCCCCCCCHHHHHHHHHHHHHHHCCCCCCEEEECCC
>Seq1145
CCCCCCHCCCCCCCCEEEEECCCCCCCHHHHHHHHHHHHHHHHCCCEEEEECCCCCCCECCCCCCCCCCEEEEEECCCCCCCCCHHHHHHHHHHHHHHCC
>Seq1146
CCCCCEEEEEECHEHHHHHHHHHHHHHHCCCCHHHHHHHHHHHHHHHHHHHHHHHHHHHHHHHHHHHHHCCCCHHHHHHHHHHHHHHHHHHHHHHHHCCC
>Seq1147
CCCCCCCCHHHHHHHHHHHCCHHHHHHHHHHHHHHCC
>Seq1148
CCEECCCCEEEEEECCCCCECECEEEEEECCCCCHHHHHHCCCEECCCCCCEEECCCCCCCCCCCEEEEEEEECCCCCCEHCCCCCHHHHHHHHHHHHCC
>Seq1149
CCHHCCHHHHHHHHHHHHHHHHHHHHHHHHHHHHHHCCHCCCCHHHHHHHHHHHHHHHHHHHHHHHHHHHHCHHHHHHHHHHHHHHHHHHHHHCCCCCCC
>Seq1150
CHHHHHHHCCCCCCCCCCCCCEEEEECCCHHHHHHHHHHHHHHEEEEEEEEECCCCCCCCHHHHHHHHHHHHHHHCCCCCCCCCCCCCHHHHHHHHHHCC
>Seq1151
CCHHHHHHHHHHHHHHHHHHHHHHHHHHHHCCHHHHHHHHHHHHCCCCCCHHCCCCCCCCCCCCCCCCCCCCCCCCCCCCCCCCCCCCHHHHHHHHHCCC
>Seq1152
CCHHHHHHECCCCCCCHHHHHHHHHHHHHHHHHHHCCCCHHHHHHHHHHHHHHHHHHHHHHHHHHHHHHHHHHHHHHHHHHHECCCCCCCCCCCCCEECC
>Seq1153
CCHHHCCCCHHHHHHHEHHHHHHHHHCHHHHHHHHHHHCCCCHHHHHHHHHHHHHHHHHHHHCCCHHHHHHHHHHHHHHHHHHHHHHHHHHHHHHHHHCC
>Seq1154
CCCCHHHHHHHEECHHHHHHHCHHHHHHHHHHHHHHHHHHHHHHHHHHHHHHHHHHHHCCCCCCCHHHHHHHHHHHHHHHHHHHHHHHHHHHHHHHHHCC
>Seq1155
CHHHHHHCCCCEEECCCCCCCCCHHHHHHHHHHHHHHHHCCCEEEEEECCCHHHHHHCCCEEEECCCEEEECCCHHHHHCCCCCHHHHHHHHHCCCCCCC
>Seq1156
CCCHHHHHHHHCCCCCHHCCCHHHHHHHHHHCCCCEEEECCCCCCCCCECCCCCCCHHHHHHHHHHHHHHCCCCHHHHHHHHHHCHHCCCCCCHCCEEEC
>Seq1157
CCEEECCEEEEEEECCCHHHHHHHHCCCCCCCCCCCCCCCCCCCCCCCEEEEEECCCCCCEEEEEECCCCCCEEEEEEEECCCCCCCEEEEEECCCCCCC
>Seq1158
CCCHHHHHHHHHHHHHHHHHHHHHHHHHHHHCCCCCCHHHHHHHHHHHHHHHHHHHHHHHHHHHCCCCHHHHHHHHHHHHHHHHHHHHHHHHHHHHHCCC
>Seq1159
CCCHHHHHHCCCHHHHHHHHHHHHHHHHHCHCCCCHHHHHHHHHHHHHHHHCCCCHHHHHHHHHHHHHHHHHHHHCCCHHHHHHHHHHHHHHHHHHHHHC
>Seq1160
CCCCEEEECCCEEEEECCCCCCCCHEEEEECCCC
>Seq1161
CCCCEECCCCCCCCCCCCCCCCCCCCCCCCCCHHHEHEHCCCCCECCCCCCCCCCCHHHCCCEEEEEEEEEEECEEEECCCCEEEEEEEEEEEEEEEEEC
>Seq1162
CHHHHHHHHHCCCCEEEECCCCCCCCCCCCHHHHHHHHHHCCCCHHHHHHHHHHHHHHHCCCEEEEEEECCCCCCCCCCCHHHHHHHHHHHHHHHHHHHC
>Seq1163
CCHHHHHHHHHHHHHHHHHHHHCCCCCEEEEEECCCCCCCCCCCCCCCCCCEEEEECCCCCCCCCCCCCCHHHHHHHHHHHCCCCCHHHCHHHHHHHCCC
>Seq1164
CCHHHHHHHHHHHHHHHHHHHHCCCCCCCCCHHHHHHHHHHHHHHHHHHHHHHHHHHHHHCCCCCHHHHHHHHHHHHHHHHHHHHHHHHHHHHHHHHCCC
>Seq1165
CCCCCHCHHHHHHHHHHHHHHHHHHHHHHHHHHHHCCCCCCCCCCEEEECCCCCHHHHHHHCCCCEEEEECCCCCEEEEEECCCCCCHHHHHHHHHHHCC
>Seq1166
CCCCCHHHHHHCCCEEECCEEEEEHHHHHHHHHCCCCCECCCCCCCCCCCCCCCCCCHHHHHHHHHHHHHHHCCCCHHHHHHHHHHCCHHHHHHHHHHCC
>Seq1167
CCEEEECHHHHHHHHHHHHHHHHHHHCCHHHHCHHHHHHHHHHHHHHHCCCCCCCHHHHHHHHCCCHHHHHHHHHHHHHHHHHHHHHHHHHHHHHHHCCC
>Seq1168
CHHHHHHHHHHHHHHHHHHHHHHHHCCCHHHHHHHHHHHHHHHHHHHHHHHHHCCCCEEEECCHHHHHHHHHHHHHHHHHHHCCCEEECCCCCCCCCCCC
>Seq1169
CCCCCCHHHHHHHHHHHHHHHHHHHHHHHHHHHHHHCCCHHHHHHHHHCCCEEECCCHHHHHHHHHHHHCCHHHHHHHHHHHHHHHHHHHHHHHHHCCCC
>Seq1170
CCEEEEEECCCCCCCEECCCCCCEEEEEEEECCCCCEEEEEEEECCCCCCHHHHHHHHHCCCCCCCCCCCHHHCCCCCCCEEEECCCCCCCCCCEEEEEC
>Seq1171
CCCEECCCCCCCHCCEEEECCCCCCCCCCCCHCCCCCCCHHHHHHHHCCCCCCCCCCCCCCCHHHHHHHHHEEEEHCCCCCCCHHHHHHHCCCCCCCCCC
>Seq1172
CCCCCCCCCHHHHHHHHHHHHHCCCCCCCHHHCCCCCCEECCCCEEEEEECCCCCCCCCCCCCCCCCHHHHHHHHHHHHCCCCCCCCCCCCCCECCCCCC
>Seq1173
CCEEECCCCEEEEEECCCCCHHHHHHHHHCCCCEEEEECCCCCCCCCCCCCCCCCCEEEEEECCCCCCCCCCEEEEECHHHHHHHHHHHHHHHHHHHHCC
>Seq1174
CCCCEEEEEECCHHHHHHHHHHHHHHHHCCCEEEECCCHHHHHHHHHHHHHCCCCEEEEEECHHHHCCEEEEEECCCCCCCCHHHHHHHHHHHCCCCCCC
>Seq1175
CHHHHHHHHHHCCEEEECCCCHHHHHHHCCCCEEEEECCCCCCCCCCCCHCCEEEEEECCCCCCCCCCCCCCHHCCCCHHHHHCCHHHHHHHHHHHHCCC
>Seq1176
CCCCCCC
>Seq1177
CCCCCHHHHHHHHHHHHHHHHHHHHCCCCHHHHHHHHHHHCCCCCCCCCCCCHHHHHHHHHHHCEEECCHHHHHHHHHHCCCCCCCCCCCCHHHHHHHCC
>Seq1178
CCCCCCCCCCCCCCEEEECCCCEEEEEC
>Seq1179
CCCCCCEEECCCCEEEEECCHHHCCCCCCCCCCCCCCECCCCCCCCCEEEEEEECHHHHHCCCCCCCCCCCCCCEEEEECCCHHHCCHHHHHHHHHHCCC
>Seq1180
CCHHHHHHHHHCCCCEEEEECCCCCCCCCCCCEECCHHHHHHHHHHHHHHHHHHCCCCCHHHHHHHHHHHHHCCCCCCCCCCCCHHHHHHHHHHHHHCCC
>Seq1181
CCCCCCCCCCCCHHHHHEEEEHCCCCEEEEECCCCCCCCCCCEEEEEECCEECCCCCCEEEEEECCCCCCCCCHHHCCCCCCCCCCCCCCCCCHCCCCCC
>Seq1182
CCHHHHHHHHHHHHCCCCCCCCCCEEEEEEHHCCCCCCHHHHHHHHHHHHHHHHHHHHCCCCCCCCCCCCEEEEEEECCCCCHHHHHCCCCCCCHHHCCC
>Seq1183
CCHHHCCCCHHHHHHHHHHHCCCHHHHHHHHCCCCEEECCCCCCHHHHHHHHHHHHCCCHHHHHHHHCCCCCHHHHCCCHHHHHHHHHHHHHCCCEEEEC
>Seq1184
CHHHCCCCCCCCCCCEEEECCCCCCCHHHHHHHHHHHCCCCEEEECCCCCCCECCHHHHHHHHCCCCHHHHHHHHHHHHHCHHHHHHHHHHHHHHHHCCC
>Seq1185
CCCCCCCCCCCCCHHHHHHHHHHHCCCEEEEECCCCEEEEEECCCCCCHHHHHHHHHHHHHHHHHHCCCCCCCEEEEEEEEECCCCCCCECCHHHHHCCC
>Seq1186
CCCCCCCCCCCEEEEEEEEEECCCEEEECCCCHHHHHHHHHCCCCCCCCCCCCCCEEEECHHHHHHHHHCCCCCCCHCCHHHHHHHHHHHHHHCCCEEEC
>Seq1187
CCCCCCCCCCCEECCCCCCCCCCHHHHHHHHHHHHCCCCCCCCEEECCCCEEEECCCCCCCCCCEEEEECCCCCEEEEEEEECCCCCCEEEECCCEEEEC
>Seq1188
CCCHHHHHHHHHHHHHHHHHHHHHHHHHHHHCHCHHHHCCC
>Seq1189
CCCECCCCCCCCEECCCCCCCCCCHEEECCCCCCCCCEEEEHHEECCC
>Seq1190
CCCCCCCCCCCEEEEEEEECCCCCCCCCCCCCCCCEEEEEECCCCCEEECCCCCEEECCCCCCEEEEEEECHHHHHCCCEEEEECCCCCCCHHHHHHHCC
>Seq1191
CCCCCCCCCCCCEEECCCCCECCCCHHHHHHHHHHHHCCCCEEEECHHHCCCCCHHHHHHHHHHHHHHCCCCEEEEEEECCEECCCCEEEEEECCEEECC
>Seq1192
CCHHHHHHHCCHHHHHHHCCCCCCCHHHHHHHHHHHCCCCCCEEEEEECCHHHHHHHHHCCCEEEEECCHHHHCEEEECCCCCCCHHHCCCCCHHHHHCC
>Seq1193
CCCCCCCCCCCCCCCCCCCCCCCHHHHHHHHHHHHHHCCCCEEEEEECCCCCCCHHHHHHHHHHCCCEEEEEEECHHEECCHHHHHHHHHHHHHHHHHCC
>Seq1194
CCCCCCCHHHHHHHHHHCCHHHHHHHHHHCHCCCEEECCCCCCCCCCCCCCHHHHCCCCCECCCCHHHHHHHHHHHHHHCCCCCCCCCEEEECCCCCCCC
>Seq1195
CCCCCEEEECCCEEEECCEEEECCCEEEECCEECCCCCCCCCCCCCCCCCCEEEECCEEECCCEEECCCCEECCCEEEEECCCCCCEEEECCCEECCCCC
>Seq1196
CCCCCCCCCCCCCCCHCCC
>Seq1197
CEEEECCCCCCCCCCCCCCHHHHHHHHHHHHHHHHHHHHHCCCCCCCHHHHHHHHHHHHCCCCCCHHHHHHHHHHHHHHHHHHHHHHHHHHHHHCCCCCC
>Seq1198
CCCCEEEECCHHHHHHHHHHHHHHHHHHCCCCCCEECCEEEEEEEEEEECCCEEEEECCCCCEEECCCCCCEEEEEEECCCEEEEEEEEECCCEEEECCC
>Seq1199
CCCCCEEEEECCCCCCCCHHEEEEEEECCCCCCCEEECCCCCCHHHHHHHHHHHCCEEEECCCCCCCCCCCCCCCHCCCCHHHHHHHHHHHCCCCCCCCC
>Seq1200
CCCCCCCCCCCCEHHHCCCC
>Seq1201
CEEECCCCCEEEEEEEEEEEECCCCCCCCCCCCHHHCCCCCCCCEECEHHHHHHHCCCCHHEEEEEHCHHHHHCCCCHHHHHHCCCCCCHHHHHHHCCCC
>Seq1202
CCCCCCCCCCEEECCCCHHHHHHHHHHHHHHHHHHHHHHHHHHHHHHHHHCCCCCCEECCCCCCCEEEEECCCEHEEEECCCCCCCCCCCCCCCCEEEEC
>Seq1203
CCEEEEEEECCCCCCCCCCCCEEECCCCCCCCCEEEEECEECCCCEEEECCCEEEEEEECCCCHHHHHHHHHHHHHHCCCCCCEEHHHHHHHHHHHHHCC
>Seq1204
CCCEEEEEECCCCCCCHHHHHHHHCCCCHHCEECCCC
>Seq1205
CHHHHHHHHHHHHCCCCEEEECCCCCCCCHHHHHHHHHHHHHHHHCCCEEEEECCHHHHHHHHHCCEEEECCCEEEECCCHHHHHHHHCCCCEEEHHCCC
>Seq1206
CHHHHHHHHHHHHHHHCCCCHHHCCHHHHHHHHCCCCCCCCCEEEECCCHHHHHHHHHHHHHHHHHHCCCCCCCCCCHHHHHHHHHHHHHHHHHCCCCCC
>Seq1207
CCCCHHHHCCCHHHHHHHHHHHCCCCEEECCCCCECCCCCCCCCCCHHHHHHHHHHHHHHHHHCCCCCCCCCCCCEEECCCHCCCCCHHHHHHHHHHCCC
>Seq1208
CCCCCCEEEEECCCHHHHHHCCCCCCCCCCHHHHHHHHHHHCCCCCCCEEEEECCCHHHHHHHHHHHHCCCCCEECCCCHHHHHHCCCCEEECCCCCCCC
>Seq1209
CCCCHHHHHHHHHHHCCCCCCHHHHHCCCCCCCEEEEEECCHHHHHHHHHCCCHHCCEEEEECCCCHHHHHHCCCCEEECCCCCCHHHHHCCCHCCHCCC
>Seq1210
CCCCCCCHHHHHHHHHHHHHHHHHHHHHHHCCCCCHHCEEEEECCCCCHCHHHHHHHHHHHHHHCCHHHHHHHHHHHHHHHHHHHHHHHHHHHHHHHCCC
>Seq1211
CCCCCCEEEEEECCCCCCCHHHHHHHHHCHHHHHHHHHCHHHHHHHHHHCCCEEEECCCHHHCCHHHHHHHHHCCCEEECCCCCCCCHHHHHHHHHHHHC
>Seq1212
CCCC
>Seq1213
CCHHHHCCCCCEEEEEECCCCCCCCCCHHHHHCCHHCCCCCEEEEEEEECCCCCCCCCCCCCCCCCCCCCCCCCCHHHCCCCCHHHHHHHHHHHHHCCCC
>Seq1214
CCCEEECCCCHHHHHHHHHHHHHHHCCCEECCCCEEEEEEEECCCCCCHHHHHHHHHHHHHCCCCEEEEECCEEEEEEEECHHHHHHHHHHHHHHHCCCC
>Seq1215
CCEEHCCCCCCCCCCCCCCCCCEEHHCCCCHHHHHCCHHHHHHHHHHHCCCHHHHHHHHHHHHHHHHCCCCHHHHHHHHHHHHHHHHHHHHHHHHCCCCC
>Seq1216
CCCCCCCCCCCHHHHHHHHHCHHHHHHHHHCCCCHHCCCHHHHHHHHHHHHHCHHCCCCCCCHHHHHHHHHHHHHCCHHHHHHHHHHHHHHHHHHHCCCC
>Seq1217
CCCCHEEECCCCCCCCCHHHHHHHHHHHHHHHHCCCCEEEECCCHHHHHHHCCCCHHHHHHHHHHHHHHHHHCCCCEEEECCHHHHHHHHHHHHHHHCCC
>Seq1218
CCCCHHHHHHHHCCCHHHHHHHHHHCCCCHHHHHHHHHHHHHHHHHHCCCCCCCCCCCCCCCCCHHHHHHHHHHCCCHHHHHHHHHHHHCCCCCCCCEEC
>Seq1219
CCCCCCCCCCCCCCHHHHHHHHHHHHHHHHHHHHHHHHHHHCCCCCHHHHHHHHHHHHHHHHHHCCCCCCCHHHHHHHHHHHHHHHHHHHHHHHHHHHCC
>Seq1220
CCEEEEEEECCCCCCCCCCCHHHHHHHHHHHHHHHHHHHHHCCCCEECCCCHHHHHHHHHHCECCCCEEEECCCCCCCCCCCCCHHHHCHHEEEEEEECC
>Seq1221
CCCHHCCCEECCCCCCCHHHHHHHHHHHHHHHHCCCCCHHHHHHHHHHHHHHHHHHHHHHHHHHHHHHHHHHCCCCCCCHHHHHHHHHHHHHHHHHCCCC
>Seq1222
CCCCCCEEEEECCCCCCCCCHHHCCCCEEEEEECCCCCEECCCCCCHCEEEEHECCCCCECCEECCCCCCEEECCCCCCCCCCCCHHHHHHHHHHHHHCC
>Seq1223
CCCCCCCEEEECCCCCCEEEEEEECHHHHHHHHHHHHHHHCHHHCCCCCEEECCCCCCCCCCCHHHHHHCCCCCCCCCCCEEEECCCCCCCCCCCCCCCC
>Seq1224
CCCHHHHHHHHHHHHHHHHHHHHHHHHCC
>Seq1225
CHHHHCCCCHHHHHHHHHHCCCHHHHHHCCEEEEHHCCCHHHHHHHHHHHHHHCCCCCCCCCCCCHHHHHHHHCCCCHHHHHHHHHHHHHHHCCCEECCC
>Seq1226
CEEEEEECHHHHHHHHHHHHHHCCCEEEEEEEECCCEEEEEEEECCCCECHHHHHHHHHHHHCCCCCCCCCHHHCCCCCHHHHHHHHHHHHHHHHHHCCC
>Seq1227
CCCCHHHHHHHHHHHHHHHCCCCC
>Seq1228
CCCCEECCCCCCCCCCCCCCCCCCCCCCCCCHHHHHHHHCCCCEECCCCCCCCCCCCCHCCCEEEEEEEEEEECEEEECCCCEEEEEEEEEEEEEEEEEC
>Seq1229
CCCCCEECCCCCCCC
>Seq1230
CCHHCCCCCCCCCCCHEEECCCHHHHHHHCCCCCCCCCCCCCCCCCCCCCCCCCCCCCCCCCCCHHHHHHHHHHHCCCCCCCCCCCCCCEEECCCCCCCC
>Seq1231
CCCCCHEEEHHHCCCCEEEEEEECCCHHHHHHHHHHHCCCHHHHHEEEEECCCHHHHHHHHHHHCHHCCCCCCCCCCCCCCHCCCCHHHHHHHHCCCCCC
>Seq1232
CCCCCHHHHHHHHHHHHHHHHHHHHHHHHCCCCCCCHHHHHCCCCCHHHHHHHHHHHHHHHHHHHHHHHHHHHHHHHHHCCCCCCCCCEEEEEHHHHCCC
>Seq1233
CHHHHHHHHHHHHHHHHHHHHHHHHHHHHHHHHCHEEEEEEEECCEEEEECCHHCCCEEEEEECCCCCCHHCEEEEEEHHHHHHHHHHHHHHHHHHHHCC
>Seq1234
CCCCCCCCCCEEEEECCCCCCCCCCCCCCCCCHHHCCHHHHHHHHHHCCCCHHHHHHHHHCCCCCCCHHHHHHHHHHHHHHHHCCCCCHHHHHHHHHHHC
>Seq1235
CCCCCHHHCCCCCCCCCCCCCCCCCCCCCCCCCCCCCEEEEEEHHHHHHHCCHHHHHHHHHHHHHHHHHHHHHHHCCHHHHHHHCCCCCEEEEECCCCCC
>Seq1236
CCCCCHHHHHHHHHHHHCCHHHHHHHCHHHHHHHHCCCEEEEEECCCCCHHHHHHHHHHCCCCHHHHHHHHHHHHHHHHHHHHHHHHHHHCCCCEEECCC
>Seq1237
CCCCCCCHHCCCCCCCCCCCCCCHHHHHHHHHHHHCCCHHHHHHHHHHHHHHHHCCCEEEECCCCCCCEEEEECCCCCCCCCCCCCCCCCEEECCCHHCC
>Seq1238
CCCEEEECCCCCCCHHHHHHHHHHCCCCHHHHHHHHCCCCCCCCHHHHHHHHHHHHHHHHHHHHHHHHHHHHHHHHHHHHHHHHHHHHHHHHHHHHHCCC
>Seq1239
CCCCEEEEEECCCCCCCCCCCCCCCHHHECCCCCCCCEEEEECHHCCCCCCHHHHHHHHCCCCCCCCCECCCCCCCCCCCCCCEEEEEEEEEEECCCCCC
>Seq1240
CCCCCCCCCCCCCCCCCCCCCCCCCCCCCCCCCCCCCCCCCCCCCCCCCCCCCCCCHHHCCCCCEECCCCCCCCCCCCCCCCCCCCCCCCCCCCCCCCCC
>Seq1241
CCCCCCCCCCCEEEECCCCCCHHHHHHHHHHHHHHHHHHHHHHHHHHHHHHHHHHHHHHCCCCCCCHHHHHHHHHHHHHHHHHHHHHHHHHHHHHHHHCC
>Seq1242
CCCCCCEEEEEEEEECCCHHHHHHHHHHHHCCCEEEEEEEEEECCCCCHHHHHHHHCCCCCCCCCCCEEEHEECCCCCCCHHHCCCHHCCCCCCCCCCCC
>Seq1243
CCHHHHHHCCHHHHHHHHHHHHHHHHHHHHCCCCHHHHHHEEEEECCCCCCHHHHHHHHHHHHHHHHHHHHHHHHHHHHHHHHHHHHCCCCEEEEEECCC
>Seq1244
CCCCCCCCCCCCEEECCCCCHHHHHHHHHHHCCCEEEEECCCCEECCCCCHHHHCCCCCEEEEECCCCCCCCCHHHHHHHHHCHHHHHHHHHHHHHHHHC
>Seq1245
CCCHHHCCCCCCCHHHCCCHHCCCCCCHHHHHCCHHHHHHHHHHHHHHHHHHHHCHHHHHHHHCCHHHHHHHHHHHHHHHHHHHHHHHCCCCCHHHCCCC
>Seq1246
CCCEEEEHCHHHHHHHHHHHHHHHHCCCCCEEEECCCCCCCCCCCCCEEEEECCCCEEEEEEECCCCCCCHHHHHHHHHHHHHHHHHHCCHHHCCCCCCC
>Seq1247
CCCCCCCCCCCCCCCCCCCHHHHHHHHHHHCCCCEEEECCHHHHHHCCCCCCCCHCHCCCCCCCCCCCCCHHHHHHHHHHHHHHHHHHHHHHHHHHHHCC
>Seq1248
CCCCCHHHHHHHHHHHHHHHHHHCCCCCCCCCEEEEEECCCCCCEEEEECCCCCCCEEEEECCCCHHHHHHHHHHHCCCCCCCEEEEECCCCEEECCCCC
>Seq1249
CCHHHHHCCCCCCCCEEEEEECCC
>Seq1250
CCCHHCHHHHHHHHHHHHCCCCEEEEEECCCCCCCCCHHHHHHEHHHHHCCCCCCEEECCCEEEECCCCCCHHHHHHHHHHHHHCCCCCCCEECCCCCCC
>Seq1251
CCHHHHHCCCCCCCCCCHHHHHHHHHHCCEEECHHHHHHHCCCCCCEEEECCCCCCCCEEEEEECCCCCCEEEECHHHHHHHCCCCCCCCCCCCCHHHCC
>Seq1252
CCCEEECCHHHHHHHHHHHHHHHHHHHHHHHHHHCCCCCCCCCCHHHHHHHHHHHHHHHHHHHHCCCCCHHHHHHHHHHHHHHHHHHHHHHHHHHHCCCC
>Seq1253
CCCCCCCCCCCCEEEEECCCCCCCHHHHHHHHCCCCCCCCCCCCCCCCCCEEECCCCCCCCCHHHHHCCCCCCEEECCCHHHCCCCCCCCCCCCCCCCCC
>Seq1254
CCCCCCHHHHHHHHHHHHHHHHHEEECHHCCCCCCCCCCHHHHHCCCCCHHHCCCEEECCCCHHHHHHHHHHHHHHHHHHHHHHHHHCCCCCCCECCCCC
>Seq1255
CCCHHHHHHHHHHHHHHHHHHHHHHHHHHHHHHHHHHHHHHHHHHHHHHHHHHCCCHHHHHHHHHHHHHHHHHHHHHHHHHHHHHCCCCCCHHHHHHCCC
>Seq1256
CCCCCCCCCCCCHHHHHHHHHHHHHHHHHHHHHHHHHHHHHHHHHHHHHHHHHHHHHHHHHHHHHHHCCCCCCCCCHHHHHHHHHHHHHHHHHHHHHHCC
>Seq1257
CCHHHHHHHHHHHHHHHHHCCCCCCCCCHHHHHHHHHHHHHHHHHHHHHHHHHHHCCCCCCCHCCCCHHHHHHHHHHHHCCCCCCCCCCCCEEEEEEECC
>Seq1258
CCCCCCCCHHHHHHHHHHHHHHHCCHHHHHHHHHHHHHHHHHHHHHHHHHHHCCCCCCCCCCCCCCCHCHHHHHHHHHHHHHHHHHHHHHHHHHHHHHHC
>Seq1259
CCCCCCCCCCHHHHHHHHHHHHHHHHHHHHHHHHHHHHHCCHHHHHHHHHHHHHHHHHHHHHHHHHHHHHHHHHHHHHCHHHHHHHHHHHCCCCCCCCCC
>Seq1260
CCHHHCCCCCCCCCEEEECCCHHHHHHHHHHHHHHHCCCCCCCCCCEEEECCCEEEECCCCCEEEEECCCCCEEEEEEECCCHHHHHHHHHHHHHHHHCC
>Seq1261
CCCCCC
>Seq1262
CCCCCCCCEEEEEECCCCCCCHHHHCHHHHHHHHHHHHHCCCCCCCCCCCCCHHHHHHHHHCCCCCCECCHHHHHHHHHHCCCHHHHHHHHHHHHHHHCC
>Seq1263
CCCEEECCCCCCCCCHHHHHHHHCCCEEEEECCHHHHHHHHHHHHHHCCCCCCCHHHHHHHHHHHHCCCCCCCCEEEEECCCCCCCCHHHHHHHHCCCCC
>Seq1264
CCEEECCCCCCHHHHCCHHHHHHHCCCCCCCCCCCCECCHHHCCCCCCCEEEECCCCHHHHHHHHHHCCCCEECCCCCCCCCCCCCHHHHHHHHHHHHCC
>Seq1265
CCCCEEEEEEECHHHCCCCCCCHHHHCCCCHHHHHHHHHHHHCCCCCHHHHHHHHHHHHHHHHHHCCCHHHHHHHHHHHHHHHCCHHHHHHHHHHHHHCC
>Seq1266
CCCEEECCEEECCCECEEECCCCEECCCCCCCCCEEEHHEEEHCCCCCCEEEEECCCCEEEEEEECCCCCEEEECCCHHHHCHHHHHHHHHHHHHHHCCC
>Seq1267
CCHHCCCCCCCCCCHHHHHHHHHHHHCCCCCCCECCEEEEEEECCCCCEEEEEEHEEEECCCEEEEECCEEEECCCCHHHHHHHHHHHHHHHHHHHHHCC
>Seq1268
CCCEEECCEEEEEECCCCCCCCCCCCCCCCCCEEEECCCHHHHHHCCCCHHHHHHCCCCCCCCCCCCHHHHHHHHHHHHHHHHHCCCCCCCCCCEEEEEC
>Seq1269
CCCCCHHHCCCCCHHHHHHHHHHCCEEECCCCCCCEHHHHCCCCEECECCCCCCCCCCCCCCCCCCEEEECCCCCCCCCCEECHHHHHHHHHHHHHHCCC
>Seq1270
CHHHCCCCCCCCCEEEEECCCCCHHHHHHHHHCCCCEEEEECCCCCCCHHHCCCCCCCHHHHHHHHHHHHHHCCCEEEEECCCCCCCCCCCCCCCHCCCC
>Seq1271
CCCCCCCCCHHCCCCEEEEEEEEECCEEEEEEEECCCCCEEEEEEEECCCCCCCCCCCEEEEEEEEEEEEHHHCCCCCCCCCCCCCCEEEEEEEEEEECC
>Seq1272
CCCCCCCHHHHHHHHHHHHHHHHHHHHHHHHCCCCCCCCHHHHHHHHCCCHHHHHHHHHHHHHHHHHHHCCCHHHHHHHHHHHHHHHHHHHHHHHHHHCC
>Seq1273
CHHHHHCCEECCCHHHHCCCHCHCCCCCCCCCCCCCCEEEECCCCCCCCCCCCCCEEEEEEEECCCCCCCCHHHHHHCCCCCCCCCCCCCCCCCCEEECC
>Seq1274
CCCCCCCCCCCHHHHHHHHCCCCCCCCCCEEECCCCCCCCHHHHHHHHHHHHHHCCCHHHHHHHHECCCCCHHHHHHHHHHHHHHHHHHHHHHHHHHCCC
>Seq1275
CCCCCCHHHHHHHHHHHHHHHHHHHHHHHHHHHHHHHHHHHHHHHHHHHHHHHHHHHHHHHHHHHHHHHCHHHHHHHHHHHHHHHHHHHHHHHHHHHCCC
>Seq1276
CCHEEHHHHHCCCCEEEEECCCCCEEECCCCCCCCCCCCEEEEEEEECCCEEEEECCCCCCCCCCCCCCCCCCCCCHCCCCEEEECCCCCEEEEEEECCC
>Seq1277
CHHHHHHHHHHHHHHCCCCCCHHHHHHHHHHHHHHHHHCCCCCHHHHHHHHHHHCCHHHHHHHHHHHCHHHHCCCCCCEEEEECCCCCCCCCCEEEEEEC
>Seq1278
CCCCCCHHHHHHHCCCHHHCCCCCCCHHHHHHCCCCEHHHHHHHHHHHHHHCHCCCHCCHHHHHHHHHHCCCCCCCCCCCCCHHHHHHHHHHHHHCCCCC
>Seq1279
CCCCCCHHHHHHHHHHHHEHCCCCCCCCCCCCCCCCEECCCCHHCHHHHHHHHHHHHHCCCCCCCCCCCHHHCCCCCHHCCHHHHCCCCCHEEEEEECCC
>Seq1280
CEEEECCCCCEEEEECCCCCCCCCCCCCCHHHHHHHHHHHHHHHHHCCCCEEEEEECCCCCCHHHHHHHHHHHCCCEEEEEECCCCCCCCCCCCCCCCCC
>Seq1281
CCCCCCCHHHHHHHHHCCCCHHHHHHCCCHHHHHHHHHHHHHHCCCCCCHHHHHHHHHHHHHHHCCCCCCCCCCCCCCCCCCCCCCCCCCCCCCCEECCC
>Seq1282
CCCCHCHHHHHHCCCEEEECCEEEEEEECCCCCCCCC
>Seq1283
CCCCCCCEEEEEECCCCCCCCCEEEECC
>Seq1284
CCCCCCCEEEEECCCCCCCCCCCCCCCCCCCCCCCCCCCCCEEECCCCEEEEEEEECCCCCCEEECCCCCEEEEECCCCEEEEEEEEEEECCCCEEEECC
>Seq1285
CCHHHHHHHHHCCCCCCCCCCCCHHHHHHHHHHHHHHHHHHHHHHHHHHHHHHHHHHCCCCEECCHHHHHHHHHHHHHHHHHHHHHHHHHHHHHHHHCCC
>Seq1286
CCCCCCCCCCCCCCCCCCCCCCCCHCCCCCCCCCCCCEEEEEEEHHHHHHCCCCCECCHHHHHHCCCCCCCCCCEEEECCCCHHHEEEECHCCEECCCCC
>Seq1287
CCCCCHHHHHHHHHHHHHHHCCEEEECCCCCCCCCEECCCCCCEEEECCCCCCCCCCCCCHHHHHHHHHCCHHHHHHHCCCCCCHHHHHHHHHHHHHCCC
>Seq1288
CCCCCECCCCCCCCEEEEECCCCEEEEEEECCCCCEEEECCCCCHHHCCCHHHHHHHHHHHHHHHHHCCCEEEEECCCCCECCHHHHHHHHHHHHCCCCC
>Seq1289
CCCCCEEEEEEEECCCCHHHCCCEEEEEECCCCCEEEECCCCEEEEECCCEEEEECCCHHHHHHHHHHHHCCCCCCCCCCCCEEECCHEEEEHCCCCCCC
>Seq1290
CHHHHHHHHHCCCCCCEEEEECCCCCEEEEEEECCCCCCEEEEEEEEECCCCCEEEECCCCCCCCCCCCEEEEEECCCCCCCHHHHHHCCCCCEEEEEEC
>Seq1291
CCCCCCCCCCHHHHCCCCHHHHHHHHHCCCCCCEEECCC
>Seq1292
CCCCCCCCCCCHHHHHHHHHHHHHHCCCHHHHHCCCCCCCCCCCCCCCCCCEEEEECCCCCCCCCCCCCCCEEEEEECCCCHHHHHHHHHHCCCCCCCCC
>Seq1293
CCCCCCCCCCEEEECCCCCEECCCCCC
>Seq1294
CCCCCCCCCECCCCCEEEEEEECCCCCCCCCCCCEEEEEEEEECCCCECCCCCEEECCCCEEEEECCCCCCCCCEECCHHHHHHHHHHHHHHHHCCCCCC
>Seq1295
CCCEEHEEEEEECC
>Seq1296
CCCHCCCHHHHHHHHHHHHHHHHHHHHHCCCCCC
>Seq1297
CCHHHHHHHHHHHHHHHHCCCCEEEEECCCCCCCCCCCCCCCCCCCCCCCEEEEEECCCCEEEECCCCCHHHHHHHHHHHHCCCCCCEEEEEECCCCCCC
>Seq1298
CHHHHHHHHHCCCCEEEEEECCCCCCHHHHHHHHHCCCCCCCCCEECCCCCHHHCCCCCEEEEEEEEEEECCCCCCCCHHCCCHHCCCCCCCCCCCCCCC
>Seq1299
CCCCCHHHHHHHHHHCCCCCCHHHHHHHHHHHHHCCCCHHCEEEEEEEECCCCCCCEECCCCCCCCCCCCCCCEEEEEEEECCCCCCHHHHHHHCCCCCC
>Seq1300
CCCCCCC
>Seq1301
CCCCCEEEEEEHEEEEEEECCCCHCEEEECCCCCCCCECCCCCCEECEEECCCCCCCCCCCCCCCCCCCCCCCCCCCCCCCCCCCCCCCCCEEEEECCCC
>Seq1302
CCHECCC
>Seq1303
CHHHCCEEEEEEEECCCCCCCCCCCCCHHHHHHHHHHHHCCCHEEECCCCCCHHHHHHHHHHHCCEECHHHHHHHHHHHHHHHHHHHHHHHHHCHHCCCC
>Seq1304
CEEEECECECCCCCCCEEEEECCCCCCCCCCCCCCCCCCCCCCCCCCCCEECCCCCCCCCCCCCEEEEEEEEEECCHCCEEEEECCCCCCCCCEEEEEEC
>Seq1305
CCCCCCCCCCCCCCCHHHHHHHHHHCCCCCCCCCCCCCCCEEEEEECCCCCCCCHHHHHHHHHHHHHHHCCCCCCCCHHHHHHCCCCCCCCEEEEHCCCC
>Seq1306
CCHHHHHHHHHHHHHCCCEEEEECCCCEEEEECCCHHHHHHHHHCCCCCHHHHHHHHHHHHCCCEEEEEEEECCCCCCCCCCCCCCCEEECCCCHHHHCC
>Seq1307
CCCCCCCCCECCCCCCHHHHHHHHHHHHHHHHHHHCCCCCCHHHHHCECCCCCCCEEEEEEECCCCHHHHHHHHHHCEEEECCHHHCHHHHHHCHHHHCC
>Seq1308
CCCCCCCCCCCHHHHHHCCCCCHHHHHHHHHHHHHHHHHHHHHHHHHCCCCCCCHCCCCCCHHHHHHHHHCCCCHHHCCCCHHHHHHHHHHHHHHHHHCC
>Seq1309
CHHHHHHHCCCCCCCCC
>Seq1310
CHHHHHHHHHHHHHHHHHCCCCCCECCCCCHHHHHHHHHHHHHHHHHCCCCCCHHHHHHHHHHHHHCCCCHHHHHHHCCCCCHHHHHHCCCCHHCCCCCC
>Seq1311
CCCCCCEEEEECCCCCCCCCCCCCCHHHHHHHHHHCHHHHCCCCCCCCCCCCHCHHHHHHHHCCCEEEEEECCCCCCCEEEEEEHHHCCHHHEHHHHCCC
>Seq1312
CCCCCCCHHHHHCHCHHHHHHHHHHHHHHHHHHHHHHHHHHHHHHHHHHHHHHHHCCCCCCHHHHHHHCCCCEEEEEHHHHHHHHHHHHHHHHHHCCCCC
>Seq1313
CEEEEECCCCCCCCCCCEEEEEEECCCCCEEEECCEEEEECCCCEEEEEECCCCCCCEEEEEEEECCCEEEEEECCCCCCEEEEECEEEEECHHHCCCCC
>Seq1314
CCHHHHHHHHHHHHHCCCCCHHHHHHHHHHHHHCHHHHHHHHHHHCHHHHHHCCCCCHHHHHHCCHHHHHHHHHHHHHHHHHHHHHHHHHHHCCCCCCCC
>Seq1315
CCHHCCCHHEHCCCCCCCHHHHHHHHCCCHHHHHHHHHHHHHCCCCECCCCCCCHHHHHHHHHHHHHHHHHHHHHHHHHHHHHHHHHHHHHHHHHHHCCC
>Seq1316
CHHHHHHHHHHHHHHHHHHHHHHHCCCCCCCCCCHHHHHHHHHHHHHHHHHHHCCCCHHHHHHHHHHHHHHHHCCCHHHHHHHHHHHHHHHHHHCCCCCC
>Seq1317
CCCCCCEEEEECCCCCEEEEECCCCCCCCCEEEECCCCCCCCCCCCCCCEEEEEEEECCCCCCHHHHHHHHHHHHHHCCCCCCCCCCCCCHHHHHHHHCC
>Seq1318
CCCCCCCCCCEEEEEECHHHEHEEEHCCHHHHHHHHHHHHHHHHHHHHHHHHHHHHCCCCCCCCCCCCCCCCCCCHHHHHHHHCCCCCCCCCCCCCCCCC
>Seq1319
CCCCCCEEEHHHCCCCCEEEEEEECCCCHHCCCCHHHHHHCCCHHHEEEECCCCCHHHHHHHHHHCCCEEEECCCCHCHHHHHHHHHCCCHCCCHHHCCC
>Seq1320
CCCCEEEECCCCHCCEEEEECCCHHCCCCEEECEEECCCCCCCCEEEEEEEEECCCCCEEEEECCCEEEEEECCCEEEECCCCEEEEECCCEECCCEEEC
>Seq1321
CCHEEEHCCCCEEEEEEEEEECCCCCCCCCCCHHHHHHHHHHHHHHCCCCCCCHHHHHHHHHHHHHHHCCCCCHHHHHHHHHHHHHHHHHHHHHHHHHCC
>Seq1322
CCCEEEECEEECCCCCCCCHHHHHHHHHHCCCCCEEEEECCCHHHHHHCHCCHHHHHHHCCEEEEECCCCCCCCCCCCCCCCCCCCCCCCHHHHHHHCCC
>Seq1323
CCCHECCCCCCCCCCEEEEEEEEECCCCHHHHHHHHHHHHCCCCEEEEEEEEECCCCCCEEEEEEECCHHHHHHHHHHHHHHCCCCEEEEEEECCCCCCC
>Seq1324
CCCCHHHHHHHHHCCCCEEEECCCCCCHHHHHHHHHHHHHHHHHHHCCCCCCHHHHCHCHHHHHHHHHHHHHHHHHHHHHHHHHHHHHHHHHHHHHHHHC
>Seq1325
CCEEEECEEECCCCCHHHCCCCCCCCCCEEEEEEECCCCEEECCCCCCHHHHHHHHHHCCCCCEEEEEECCCCCHHHHHHHHHHHHHCCCCEEEEEEECC
>Seq1326
CCCCCCCCCHHHHHHHHHHHHHHCCCHHHHHHCCCCEEEEEEEEECCCCCEEEEEEECCCCCHHHHHHHHHHHHHHCCCCCCCCCCEEEEEEEEEEECCC
>Seq1327
CCCCCCCCCCCHCCHHCCHCCCCCCCCCCCCHHHHEEEECCCEEECCCCCCCCCCCCCHCCCEEEEEEEEEEECEEEEECCCEEEEEEEEEEEEEEEEEC
>Seq1328
CCCCHHHHHHCCCCHHHHHHHHHHHHHHHHHHHCCCHHHHHHCCCCHHHHHHHHHHHHHHHHHHHCCCCCCCCHHHHHHHHHHHHHHHHHHHHHHHHCCC
>Seq1329
CCEHHCHHHHHHHHHHHHHHHHHHHHHHHHHHHHHHHHHHHHHHHHHHHHCCHHHHHHHCCCCHCCCCCCCCCCCHHHHHHHHHHHHHHHHHHHHHCCCC
>Seq1330
CCCHHHHHHHHHHHHCCEEEECCCCCEECCHHHHHHHHHHHHHHHHCCCEEEECCCHHHHHHHHCCCCCCEEEEECCCCCHHHHHCCCCCCHHHHHHCCC
>Seq1331
CCCCCEEEEEEEECCCCCCCHHHHHHHHHHHHCCCCCCEECECCCCCECCCCCCCCCCCHECCCCCEEECCCCEEEEEEECCCCCCCCHHHHHHHHHHCC
>Seq1332
CCCCEEEEHCCCCHHHHCCCCHHHHHHHHHHHHHCCCCEEEEEECCHHHHCCCCCCCCCCEEEECCCCCCCCCCCCCCCCHHHHHHHHHHCCCCCCCCCC
>Seq1333
CEEEECCCCCCCCCCCCCCHHHHHHHHHHHCCCCEEEEEEECCEEECCCCCCECCCCEEEEEECCCCCCCCCCHHHHHHHHHHHHHHHHHHHHHHCCCCC
>Seq1334
CHHHHHHHHHHHHHHCCCCHHHHHHHHHHHHHHHHHHHCCCCCCCCCCCCCCCECCCCCCEEEECCCCCCEEEEECCCCCEEEEECCCCCEEEEECCCCC
>Seq1335
CCCEEECCCEEECCCCCCCCCCCCCCCHHHHHHHHHHHHHHHHCCCCCCCCCCCCCCCCCCCCCCHHHHHHHHHHHHHHHHHHHHHHHHHCCCCCCCCCC
>Seq1336
CCHHHHHHHHHHHHHHHHHCCCCCCCCCCCCCCCCHHHHHHHHHHHHHHHHCCHHHHCEEEECCHHHHHHHHHHHHHHHHHHHHHHHHHHHHHHHHHCCC
>Seq1337
CCECCCCCCCCCCCCHHHHHHHCCCCCCCCEEECCCCCEEEEEECCCEEEECCCCCCCHHHHHHHHCCCCCCCCCEEEEEECCCCEECHHHHHHHHHHCC
>Seq1338
CCCCCCEEEEECEEEEECCCHHHHHHHHHHHHHHHHHHHCCCCCHCHHHHHHHHHHHHHHHHHHHHHHCHHCCCCCCCCCCCHHHHHHHHHCCCCCCCCC
>Seq1339
CCCCCCHHHHHHHHHHHCCCCHHHHHHHCCCCCCCCCCCHHHHHHHHHHHHHHHHHCEEEEEECCCCCEEEEECCCCCCEEECCHHHHHHCCCCCCCCCC
>Seq1340
CHHHHCCCCEEEEEEECCHHHHHHHHHCCCCEEEECCCCHHHHHHHHHHHCCCCCCEEEEECCCCCHHHHHHHHHCCCCEEEECCCCCCCCEEEECCCCC
>Seq1341
CCCCHHHHHHHHHHCCCCCEEEEEHHHHHHHHHHHHCCCCCEEEECCCCCCCCCCCCCCHHHHHHHHHHHHCCCEEEEEEECHHHHHHHHHHHHHHHHCC
>Seq1342
CEEEEEEECCCCCEEEEEEEECEECCEEEEEECCCCCCCCCCCECCCEECCCCCCCCCCCCCCCEECCCEEEEEECCCCCCCCCCCCEEECHHHHHHCCC
>Seq1343
CHHHHHHCHHHHHHHHHHHHHHHHHHHHHHHHHHHHHHHHHHHHHHCCCCCCCCCCCCCCCHHHHHHHCCCCCCHHHHHHHHCCCCCCEEEEEEECCCCC
>Seq1344
CCEEEEEECCCCCCCCCCCCCCHHHHHHHEECCCCHHHHHHHHCCCCCCCCCCEEEEEHEECCCCCCCCHHHHHHHHHHEEEHHHCCCEEECCCCCCCCC
>Seq1345
CCCCCCCCCCCHHHHHHHHHHHHHHHHHHHHHHHHHHHHHHHHHHHHHHHHHHHHHHHHHHHHHHHCCHHHHHHHHHHHHHHHHHHHHHEEHHHHCCCCC
>Seq1346
CCCCCCCCCCHHHHHEECCCHHHEEHHHHHHHHHHHHHHCCCCCCCCCCCCCHHHHHHHHHHHHHHHHHHHHHHCHHHHHHHHHHHHHHHHHHCCCCCCC
>Seq1347
CCCEEECCCCCCCHHHHHHHCCCCHCCCHHEEECCCHHHHHCCCCCCCCCEEEEEECCCCCCCEEEEEEECCCCECCCCCCCCCCCCCCHHHHHHHCCCC
>Seq1348
CHHHHHHHHHCCCEEEEEECCCEEEECCCEEEEECCCCCCCCCCCCCHHHHHHHHHHHHCCCCHHHHHHHHHHHHHHHHHHHCCCCCCCHHHHHHHHCCC
>Seq1349
CCHHHHHHHHHCCCCCCEEEEEEECCEEEECCCCCCCCHHHHHHHHHHHEECCCCCCCCHHHHHHHHHHHHHCCCEEEEEECCCCCCEEEEEEEEEEECC
>Seq1350
CCCCCCCCCCCCCCCCCEEEEEEEEECCCCECCCHHHHHHHHHHHHCCCCEECHHHHHHHHHCCCCCCCHHHHHHHHHHHHHCCCCEEEECCCCEECCCC
>Seq1351
CCCCCCECEHHHHCCHHHHHHHHHHHHHEEEECCCCCEECCCCCCEEEEEECCCCEEHHHCCCCCCCEEEEECCCCEEECHHHHHHHHHHHHHHHHCCCC
>Seq1352
CCCCCCCCCCCCEEEECCCCCCCCCCCCCCCCCCCCCHHHHHHHHHHHCCCCCCEEECCCCCCHHHHHHHHHCCCCEEEECCCHHHHHHHHHHHHHCCCC
>Seq1353
CCHHHHHHCCCCCCCCEECCCCCCCCCCCCCCCCCCHHHHHHHHHHHCCCCCCEEECCCCCCHHHHHHHHHCCCCEEEEECCHHHHHHHHHHHHHHCCCC
>Seq1354
CCEEEEEEECCHHHHHHHHHHHHCCCCCCHCCCHHHHHHHCCCCCCHHHHHHHHHHHHHHHHHHHHCCCCCCEEEEEEEEECCCCCHHHHHHHHHHHHCC
>Seq1355
CCCCCHHHEECCCHHHEECCCCCEEEEEECCCCCCCCCHHHHHHHHHHCCCCCCCCCCCCCCCEEEEEEEECCCCCCCCCCCCCCCCCCHHHHHHHHHHC
>Seq1356
CCCCCCEEEEEEECCCCCCCHHCCCCCCEEEEEECCHHHECCCCCEEEECCCHHHHCCCCCEEEEEEECCCCCEEEEEEEEHECCHHHHHHHHHHCCCCC
>Seq1357
CEEEECHHHHHHHHHHHHHHHHHHHHHHHHHCCHHHHHHHHHCCEEEECHHHHHHHHHHHHHHHHCCCEEEECCCCCEEECCCHHHHHHHHHHCCCCCCC
>Seq1358
CHHHHCCCCHHHHHHHHHHHHHCCCCCEEECHHHHHHHHHHHHHHCCCHHHHHHHHHHHHHHHHHCCCCCCCCEEEEEHHHCCCCCCCEEEECCCCCCCC
>Seq1359
CCCCCCCCCEEEEECCCCCCCCCCHCCCCCCCCHHHHHHHHHHHHHHHHCCCCHHHHHHHHHHHHHCCHHHHHHHHHHHHCCCCEEEECCCCCCHHHCCC
>Seq1360
CCCCCCCCHHHHHHHHHHHHHHHHHHCCCCCCCCCCCCEEEEEECCCCEECCCCCCCCEEEEEEEEEEECCCEEEEEEEEEECCEEEEEEEEEEEECCCC
>Seq1361
CCCCCCCCCEEEEEECCCCCCCCCEECCHHHHHHHCCCCCCCCEEEEEEEECCCCCCCEEEECCCEEEECCCCCCEEEEECCCCCCCCCCHCCCCCCCCC
>Seq1362
CEEEECCCCHHHHHHHHHHHHHHHHHHHCCCCCCCHHHHHHHHHHHHHHHHHHHHHHHHHHHCCCHHHHHHHHHHHHHHHHHCCCCCCCCCCHHHHHHCC
>Seq1363
CCCCCCHHHHHHHHHHHHHCCCCCHHHHECCCEEEECCEEECCCCHHHHHHHHHHCCCEEEEECHHHHHHHHHHCHHHHHHCCCEEEHHHHHHHHHHHCC
>Seq1364
CCCCCHHHHHHHHHHHHHHHCCCCHHHHHHHCCCCCCHHHHHCCCHHHHHHHHHHCHHHHHHHHHHHHHHHHHHHHHHHCCCHHHHHHHHHHHHHHHHHC
>Seq1365
CCCHHHHHHHHCCCCCEEEECCC
>Seq1366
CCCEECHCEECCCHHHHHHHHHEHHHCCCCCCCCCCHHHHHHCHHHHHCCCCCCCCCCCHHHHHHCHHHHHHHHHHHHHHHCCCCCHHHHHHHHHHHCCC
>Seq1367
CCCCCCCCCCCCCHHHHHHHHHHHHHHHHHHHHHHHHHHHHHHHHHHHHHHHHHCCHCCCCCCCCEEEECHHHHHHHHCCHHHHHHHHCHHHHHHHHHCC
>Seq1368
CHHHHHHHHHHHHHHHHHHHHHCCCCCCCCCC
>Seq1369
CCCCCCCCHHHHHHHHHHHHHHHHHCCCEEECCCCCEEEEEECCHHHHHHHHCCCCCCCCCCCCCCEEEECCCCCCCCCCCEEECCHHHHHHHHHHHHCC
>Seq1370
CCHHHHHHHCCEEEEEEECCCCCCCHHCHHHHHHHHHHHHHHHHCCCCEEEEECCCCCHHHHHHHHHCCCCEEEECCHHCCCCCHHHHHHHHHHHHHCCC
>Seq1371
CCHHHHHHHHHHHHHHHHCCCCHHHHHHHHHHHHHHHHHHHCCCCCCEEECCCCCCCHHHCCCCCCCCCCCHHCHHHHHHHHHHHHHHHHHCCCCEEECC
>Seq1372
CCCCHHHHHHHHCCHHHHHHHHHHHHHHHHHHHHHHHHHHHCCHHCHCCCCCCCCCCCCCCCCCCCCHHHHHHHHCCCCCCCCCCCCCCCCCCCCCCCCC
>Seq1373
CCCHHHHHHHHHHCCCCHHHHHCCCCCCCCCCCCCCCCCC
>Seq1374
CCCCCCCCHHHHCCCCCCCHHHHHHHHHHHHHCCCCCEEECCCCCCCCCCHCCCCHHHHHHHHHHHHHHHHHHHCCCCCCEEEECCCEEEEEEEEEEECC
>Seq1375
CC
>Seq1376
CCEEEEECCCHHHHHHHHHCCCCCEEEEECCCCCCEEEEECCCCCCCHHHHHHHHHHHHHHHHCCCCCCCEEEEEEEEEECCCCCEEEECCEEEEEECCC
>Seq1377
CCCEEEEEECCCCCCHHHHHHHHHHHHHHHCCCEEEEEECCHHHHHCCCCEEEEEEECCCCEEEECCHHHHHHHHHHHHCCHHHHHHHHHHHHHHHHHCC
>Seq1378
CCCCCEECCCCCEEEEECCCCCCCCCCCEEECCCCEEEEEECCCCEEEECCCEEEECCCCCEEEEEECCCEEEEECCCCCCHHHHHHHHCCCCCCCCCCC
>Seq1379
CCCCEEEEEECCEECCCCCCCCHHHHHCCCCCCCCCCCCCCHHHEEEECCCCHHCHHHCCCEEEEEEEEEECCCEEEECCCEEEEEEEEEEEEEEEEEEC
>Seq1380
CCCCCCCCCHHHCCCCHHHHHHHHHHHHHHCCCCCCHHHHHHHHHHCCCHHHHHCHCCCCCCCCCCCCCCEEEEEEECCHHHHCCCCCCCHHHHHHHCCC
>Seq1381
CCCHHHHHHHHHHHHCCCEEEEEECCCHHHHHHHHHHHCCCCCCCCHHHHHHHHHHHHCCHHHHHHHHHHHHHHHHHCCCCCCCHHHHHHHHHHCCCCCC
>Seq1382
CCCCCCCCCCEEECCEEEEEEECCCCCCCCCCHHHHCCCHHHHHHHHHHHHHHHHHHCCHHHHHHHHCCCCCCCCCECHHHHHHHHCCCCCCHHHHHHCC
>Seq1383
CCEEEEEEEEECHHHCCCCCCCEEEEEECCCCCHHHHHHHHCEEEECCCCCCCEEEEEECCCEEEEECCCHHHHHHHHHHHHHHHCCCCCCCCCCCCCCC
>Seq1384
CCCEEECCCCCCEHHHHHHCCCCCCCCCCCCCCCCCCCEEEEEEEEEEECCCCCCCCEEEEEEEECCCCCCEEEEECCCCCCCCCCCCCCEEEEEEEEEC
>Seq1385
CCHHHHHHHHHHHHCCCCCEEEEEECCCCCCCCCCCCCCEEEEHHHHCCCHHHHHHHHHHHHHHHHHCCCCHHHHHHHHHHCCCHHHHHHHHHCCCCCCC
>Seq1386
CHHHHHHHHHHHHHHHHCCCCCCCCCCCCHHHHHHHHHHCCCCHHHHHHHHHHHHHCCCCCCCCCCHHHHHHHHHHHHHHCCHHHHHHHHHHHHHHHHCC
>Seq1387
CCCHHHHHHHHHHHHHHHHHHHHCCCCCHHHHHHHHHHHHHHHHHHHHHHHHHHHHHHHHHHHHHHHHHHHCCCHHHHHHHHHHHHHHHHHHHHHCCCCC
>Seq1388
CCCC
>Seq1389
CCCCCCECHCEEEEECCCHHHHHHHHHHHHHCCC
>Seq1390
CCCEEECCCCCCCCCCCCCCHHHHHHHHHHHHHHCCCCEEEEECCCEECCCCCHHHHHHHHHHHCCHEHHCCHCCCCCCCHHHHHHHHHHCCCEECCCCC
>Seq1391
CEEEEECCCCHHEEEEECCHHHHHHHHHHHHHHHHHHEECCCCCCHHHCCCHHHHHHHHHHHHHHHHHHHHHHHHHHHHCCCCCCHHHHHHEEECCCCCC
>Seq1392
CCCCCCCCCCCCCCCCCCCCCCCCECCCCCCCCCCCCCCCCCCCCCCCCCCCCCCEEEEEEEEEEEEEECCHHHHHHHHHHHCCCCCHHHHHHHHHHHHC
>Seq1393
CCHHHHHHHHHHHHHHHHHCCCCCHHHHCCCHHHHHHHHCCCCCCEEEEEEHCCHHHHHCCCCCCHHHHHHHHHHHHHHCCCEEEECCCCCCCCCCCCCC
>Seq1394
CCHHHHHHHHHHHHHHHHHCHHHCCCCCHHHHHHHHECCCCCCCCCCCHHHHHHHHHCCCCCCEEEEEEECCCCCCCCCCCCCCHHHHEEECCCCCCCCC
>Seq1395
CCCEEEEHHHHHEEEEEEECCCCCCHHHHHHHHCCCCCHHHHHHHHHHHHHHCEEEEECCHHHHHHCCHHHHHHHHHHHHHCCHHHHHHHCCCCCCCCCC
>Seq1396
CCCCCCHHHHHHHHHCCCCCCHHHHHHHHHHHHHHHHHHHHHHHHHHCCCCCCCCCCCHCCHHHHHCCHCHCCCCCCCCCCCEEEEEEEECCCCCCCCCC
>Seq1397
CCCCCCCCCCEEEEEEECCCCCCCCHHHHHHHHHHHHCCCCHHHHHHHHHHHHHHHHCCCCEEEEEEEECCCCCCCCCCCCCCCCCCHHHHHHCCEECCC
>Seq1398
CCCCCCEEEEECCCCCCCCCEEEEECCCCCHHHHHHHHHHHHHHHHCCCCCCCCCCCCCCEEEEECCCEEEEECCHHHHHHHCHHHHHHHHHCCCCCCCC
>Seq1399
CCHHHHHHHHCCHHHHHHHHHHHCCCCHHHHHHHCHHHHHHHHCCCCCHHHHHHHHHHHHHHHHHHHHHHHHHCCCHHHHHHHHHHHHHHHHHCCCCCCC
>Seq1400
CCCHHHHCCCCEEEEEEECCCCCCCCCCCCHHHHHHHHHHHHHHHHHHCCCCCCCHHHHHHHHHHCCCHHHCCCCCCHHHHHHHHCHHHHHHHHHHHCCC
>Seq1401
CCCECCCCCCCCCCCCCCEEEEEEEEECHHHHHHCHHHHHHHHHHHCCCCCCCHHHHHHHHHCCCCCCCCCCCCCCCCCCCCCCCCEEEEECCCCCCCCC
>Seq1402
CCHHHHHHHHHHHHCCCCCCCCCCCCCCCCCCCHHHHHHHHCCCCCEEECCCEECHHCCCEEEECCCCCHHHHHHHHHHHHHHHHHHCCCCCCCEEEEEC
>Seq1403
CCHHHHCCHHCC
>Seq1404
CHHHHCCCCCCEEHHHHHHHHHHHCCCHHHHHHHHHHHHHHHHHHHHHHHHHHHHCCCCCCHHHHHHHHHHHHHHHHHHCCCCCCCCHHHHHHHHHHHCC
>Seq1405
CCCCCCCCCCEEEEECCCHHHHHHHHHHCCCCCCCEHEECCCCHHHHHHHHHHHHHHHCCCCCCHHHHHHHHHHHHHHHHHHHHCCCCEEEEEEEEECCC
>Seq1406
CHHHHHHHHHHHHHHHHHHHHEEECCEEEEEEECHHHCCCHHHHHHHHHHHHHHHCCCCCCCCEEEEEECCCCCCCCHHHHCCHCCCCCCHHHHHHHHCC
>Seq1407
CCCCCCEEEECCCCCC
>Seq1408
CCEEEECCCCEECCCCCCCCCCCCCCCCCCCCEEEEEEECCCCCEECCCEEEEEEECCCCCEEEEEECCCCCCCCCHHEECCCEEEECCCCHHHHCCCCC
>Seq1409
CCCCCCCCCCEEEEEEECCCEEEEC
>Seq1410
CCCCCCEECCCCEEEEEEECCCEEEEECCCCCCCCCEEEECCCCCHHHHHHHHHCCCCCEEEECCEEEECCCCEEHCHHHHHHHHHHHHHHHCCCCCECC
>Seq1411
CCCCCCCCCCCCCCCCCCCCCCCCCCCCCCCCCCCCCCCC
>Seq1412
CCCCCCEEEEEEEECCCCCCCHHHHHHHHHHHCCCCCEEEEEECCCCCCCCCCCCCHHHHHHHHHHHHHCCCEEEEECCCCCCHHHHHHHHHHHHHCCCC
>Seq1413
CCCCCCCCEEEEECCCCCEEEEEECCCHHHHHCCCCCCCCCHHHHCCCCCCCCCCHHHHHHHHHHHHHHCCCCEEEEECCCCCCEEHHCHHHHHHCCCCC
>Seq1414
CCHHHHHHCCEEEEEEEECHHHHHHHCCCCECCCCCCCCCCCHHHHHHHHHHHHHHHHHCHHHHCCCCHHHHHHHHHHHHHHHHHHCCCCCEEEEECCCC
>Seq1415
CCCHHHEEECCCHHHHHHHHHHCCCHHHHCCCCHHHCCCCCHHCCCCHHHHHHHHHHHHHHHHHHHHHHHHHHHCCCCCCCCCHHHHHHHHHHHHHHHCC
>Seq1416
CHHHHHHHHHHHHHHHHHHHHHHHHCCC
>Seq1417
CCCCCCCCCCCCCCHEECCCHHHHHHHCCCCCCCCCCCCCCCHHCHHHHHHCCCCCCCCCCCHHHHHHHHHHHHHHHHHHHHHHHHHHCCCHEEHCCCCC
>Seq1418
CCCCEEECCCCHCCCCCCCCHHHHHHHCCCEEEEEEEEEECCCCCCCCEECCCCEECCCCCCHHHHHHHHHHHHHHHHHHHHHHHHCCCEEECCCCEEEC
>Seq1419
CCHHHHHHHHHHHHHHCCCCHHHHHHHCCCCEECHHHHHHCCCCCCCCCHHHHHHHHHHHHCCCCCCCCCCCCHHHHHHHHHHHHHHHHHHHCCCHHHCC
>Seq1420
CCCHEHHCCCHHHHHHHC
>Seq1421
CCHHHHHHHHHHHHHHHHCCEEEEEECCCCCCHCHHHHHHHHHHHHHHHHHHHHHHCCCCEEEEHHHHCCCEEEEECCHHHHHHCHHHHEHHHHHHHCCC
>Seq1422
CCCCCHHHHHHHHHHHHHHHHHHHHHHHHHHHHHHHHHHHHHHHHHHHHHHHCCCHHHCCCCEEEEEECCCCECEEHCCCCEEEEEEECCCCCEEEECCC
>Seq1423
CHHHHHHHHHHHHHHHHCC
>Seq1424
CCCCCCEEECCCCCCCCCHHHHHHHHHHHHHHCCCHCCCCCCCCCCEECCCCCCCCEECCCCCCCHHHHHCCCCCCCCCHHHHHHHHHCCCCCCCCCCCC
>Seq1425
CCCCEEECCCCCCCCCCCCCCCCCCCCCCCCCCCCCCCEEECCCCCCCCCCEEEEEECCCCCCCCCCEECCEEECHHHHHHHHHHHCCCCCCEEEEEECC
>Seq1426
CCCCCCEEEECHHHHHHHHHHCCC
>Seq1427
CCCHHHHHHCCCCCCECCCCCCHHHCCCCCCCCHHHHHHCCCCHHHHCCCCCCCHHHHHCCCCCCHHHHHHHHCCCCCCEEEECCCCEEEEECCCCCCCC
>Seq1428
CCEEEEEEECCCCCCCCCCCCCCCHHHHHHCHHHHHHHHHHHHHCCCEEEEHHHHECCCCCEEEEEEEECCCCCCCCHHHHHHHHHHHHHHHHHHHHCCC
>Seq1429
CCCCEEEECCCCCCHHCHHHHHHHHHHHHHHHHHCCCCCHHHHCHCHHHHHHHHHHHHHHHHHHHHHHHHHHHHHHHHHHHHHHHHHHHHHHHHHHHHCC
>Seq1430
CCCCCCCCCCCCCCCCCCCCCCCEEEEEEECCCEEEECCCCCCHHHHHHHHHHCCCCCCEEEECCCCCCHHHHHHHHHHHHHCCCCCEEEEEEECCCCCC
>Seq1431
CCCCCCCCCCCCCCCCCHHHHHCCCCCHHHHHHHHHCCCCEEEC
>Seq1432
CCCCHHHHHHHEEEEEEECHHCCCHHHHHHHHHHHHHHHHHHHHHHCCCEEEEEECCCCEECCHHHHHHHHHHHHHHHHHHCCCCHHHHHCCCCCCCCCC
>Seq1433
CCCCEEECCCCCCCCCCCCCHHHHHHHHHHHCCCHHHHHHHHHHHHCCCCCCCCCCCCCCHHCCCCCCCCCCCHHHHHCCCEEEEEEECCCCCEEEEEEC
>Seq1434
CEEEEEECCCCCCCHHHHHHHHHHHHHHHHHCCCCCCCCHHHHHHHHHHHHHHHHHHHHCHHHHHHHHHHHHHHHHHHHHHHHHHHHHHHHHHHHHHCCC
>Seq1435
CCCCCHHHHHHHHHHHCCCCCEEEEHHHHHHHHHHHHHHHHHHHHHHHHHCCCCCCCCCCCHHHHHHHHHHHHHCCCCEEEEECCCCCCCEEEEECCCCC
>Seq1436
CCCCCCCCCCHHHHHHHHHHHHHHCCCCCHHHHHHHHHHHHHHHHHHHHHHHHHHHHHHHHHHHHHHHHHHHHHHHCCCCCCCHHHHHHHHHHHHHHCCC
>Seq1437
CCCCCHHHHHHHHCCCCCCCCCCCCCHHHHHHHEECCCCCCCCCCCCCCEEECCCCCCCCHHHHHCCEEEEECCCCCCCEEEEECCCCHHHEEEECCEEC
>Seq1438
CCCCEEHHHHHHHHHHCCCCCCCHHHHCCCCCCEEECCCCCCCEEEEEEECCHCCCCHHHHCEEEECHHHHHHHHHHHCCCCHHHHHHHHHHHCCCCCCC
>Seq1439
CCCCHHHHHHCCCCCCCEEEEEECCCCHHHEHHCCCHHHHHHHHHHHHHHHHHHHHHCCHHCCCCCEEEEHHHHEEEEECCCCEEEEEEECCCCHEHCCC
>Seq1440
CCCCCCCCHHHHHHHHHHHHHHHHHHHHHHHCCCCCEEECCCCEEECCCCHHHHHHHHHHHHHHHHHHHHHHCCCEEEEEECCCHHHHHHHHHHHCCCCC
>Seq1441
CCEEECCCCCCCCCCHHHHHHHHHHHHHHHCHHHHECCCCECCCCCCCCCEEEEEEEEECCCCEEEEEEEEEEEEECCCCEEEECCCCEEECCCCCCCCC
>Seq1442
CCCCCHHHHCCCCCEEEECCCCCCCCHHHHHHHHHHHHHHHCCCEEEEEEECCCCCCCHHHCCCCCCCEEEEECCCCEHHHEECCCCCHHHHHHHHHHCC
>Seq1443
CCCCCCCCCCCCEECCCCCEEEEECCCCCCEEEEEEECCCCHHHHHHHHHHCCCEEEEEEEEEEEEECCCCCCCCCCCCCHHHHHHHHHHHHHHHCCCCC
>Seq1444
CCCCCCCCCCCHHHHHHHHHCCCCHHHHHCCCCCHHHEEHCHHHHHHHHHHHHHHHHHCCCCCEEEEEECCCCCEEEECCCEECCCCCCCCCCCCHHCCC
>Seq1445
CCCCCCCCCCCCCCCCCCCEEEECCCCCCHHHCCCCCCCCCCCCHHHHHHHHHHHHCCCCCCHHHHHHHHHHHHHCCCCCCCEECCCCCCCCCCCCCCCC
>Seq1446
CCCCCCCCCCCCCCEEEECCCCEEEEECCCCCHHHEHHHCCCCCCEECCCCHHHHHCCCCCHHHHHHHHHHHCCEEEEEECCCCEEEECCCCEEEEEECC
>Seq1447
CCEEEEEEHHHCCCCCCEEHEEECCCEEEEECCCCCEEEEEECCCCHCCCCCCCCCCCCCCCHHHHHHHHHHHHHHHHHHHHHHHHHHHHHHCCCCCCCC
>Seq1448
CCEEEEEECCCHHHCCCCHHCHHHHHHHHHCCCHHECCCHHHHHHCCCCCCCCCHHHHHHHHHHHHHHCCCCCHHHHHHHHHHHHHHCCCCCCCCCCCCC
>Seq1449
CCCCEEEEECCCCCCCCHHHHHHHHHHHHHHHHHCCCEEEEEECCHHHHHHHHCHEEEECCCEEEECCCHHHHHCCCCCCCCHHHHCCCCCCCCCCCCCC
>Seq1450
CCHHHHHHHHHHHHHHCCCCHHHHHHHHHHHCCHHHHEHHHHHHHHHHHHHHHHHHHCCCEECCCCCHHCHHHHHHHHHHHHHHHHHHHHHHHHHHHCCC
>Seq1451
CEEEEEEEEECCCCCCEEEECCCCCCCCEEEEECCCEEEEEEEEEEEEEEEEECCCCCEEHHHHCCHHHCCCECCHHHHHCCCCCCCCCHHHHHHEECCC
>Seq1452
CCCCCCCCCCCHHHHHHHHHHHCCCEEEECCECHHHHHHHHHHCCCCCEEEEECCCEEEECCCEEEECCCCHHHHHHHHHHHCCCCCCCCCCCCCEEEEC
>Seq1453
CCCCECCEEECCCCCCCCCHHHHCCCCCCCCCCCCCCHHHEEEECCCHHHCHCCCCCEEEEEEEEEEECCEEEEECCCCCCCEEEEEEEEEEEEEEEEEC
>Seq1454
CCCHHHHHHHHHHHHHCCCHHHHHHHHHHHHHHHHHHHHCCCCCEEEEEHCCHEEEECCHHHHHHHHHHHHHHHHHHCCCCCCCEEEECCCCCCHHHHCC
>Seq1455
CCCCHHHHHHHHHCCCCCCEEEEEEECCCCCCCCCEEECCCCCCCCCCCCCCCCHHHHHHHHHHHHHHHHHHHHHHHHHHHHHHHHHHHCCCCCCCCCCC
>Seq1456
CHHHHHHHHCCCCCCCCCCCCHHHHHHHHHHHHHHCCHHHHHHCHHHHHHCCCCCCCCCCCHCCCCCCCCCHHHHHHHHHHHHHHHHHHHHHHCCCCCCC
>Seq1457
CCCCCCCCHHHHHHHHHHHCCCCHHHHHHHHCCCEECCCCCEEEECCCCCCCEECCCCCCCEEEECCCCCCCCHHHHHHHHHHHCCCEEEEEEEEECCCC
>Seq1458
CHHHHHHHHHHCCHCCCCCCHHHHHHHCCCHHHHHHHHHHHHHCCHHHCCHHHHHHHHHHHHHHHHHHHHHCCCEEEEHCHHHHHHHHHHHHHHHHHHCC
>Seq1459
CCCCCCCCEEECCCHHHHHHHHHCCCCEEEECCCECCCHHHHHHHHHHHHHHCCCCEEEECCCCHHCCCCCHHHHHHHHHHCCCCCCCCCHHHHHHHHCC
>Seq1460
CCHHHHHHHHCCCHHHHHHHHHHHHHCCCCEEEEECCCCCCHHHHHHHHHHHHCCCEEECCCCCCCCCCCCHHHHHHHHHHHHHHHCCCCCCHCCCCCCC
>Seq1461
CEEEEEECCCCHHHHEEEEEEEEECCCHHHHCCCCCEEEEEEEECCCEEEEEEEECCEEEEECHHHHHHHHHHHHHHHECCCCCCEEEEEEECCCCCEEC
>Seq1462
CEEEEEEECCCCCCCCCCCCCCCHHHHHHHHHCCCCCCCCCCCCCCCCCCCCEEEEEEEECEEEEEEECCCCEEEEEEECCCHHHHHHHHHHHHEHCCCC
>Seq1463
CCCCCHHHHHHHHHHHHHHCCCCHHHHHHHHHHCCCCCCCHHHHHHHHHHHHHCCCHHHHHHHHHHCCCCCCCCCCEEEEECHHHHHHHHHHHHCCCCCC
>Seq1464
CCEEEEEECCCCCCCCCEEEEEEEEECCCCCEEEEECCCCCHHHHHHHHHEEECCCCCCCEEEEECCCCHHHHHHHHHHHHHHCCCCCCEECCHHHCCCC
>Seq1465
CCCCCCCHHHHHHHHHHHHHHHCCEEEEEEECCCCEEEEEECCCCCCCEEEECCCEEEECCCCHHHHHCCCHHHHEEECCCCCCHHHHHHHHHHHHCCCC
>Seq1466
CCCHHHCCCCCCCC
>Seq1467
CCHHHHECCCCCEEEEEEECCCCCCHHHHHHHHHHHHCCCCHHHHHHCCCHHHHHHHHHHHHHCCCHHHHHHHHHHCCCCCECCCCCCHHHHEECCCCCC
>Seq1468
CHHHHHHHHHHHHCHHHHHHHHHHHHHHHCCCCCCCCCCHHHHHHHHHHHHHHHHHHHHHHHHHHHCCCCCCCHHHHHHHCHHHHHHHHHHHHHHHECCC
>Seq1469
CCCEECCCCCCCCCCCHHHHHHHHHHHHHHHHHHHCHHCCCCHHHHHHCCCHHHHHHHHHHHHHHHHHHCCCCCCCCEEEEEEEEEHHHHHHHHHHHCCC
>Seq1470
CCCCCCHHHHHHHHHHHHCCHHHHHCCCCCCHHHCCHHHHHHHHHCCCHHHHHHHHHHHHCCCCHHHHHHHHHHHHHHHHHHHHHHHCCHHHHHHHHHCC
>Seq1471
CCCCCHHHHHHHHHHHHHCCCHHHHECCCCCCCCHHHHHHHHHHHHHHHHHHHHHHHHHHHCHHHHHHHHHHHHHHHHHHHHHHHHHHHHHHHHCCCCCC
>Seq1472
CCCCEEEEEECCCCEEEEECCHHHHHHCCCCCEEEEEECCCCCEEEEEEEEEECCCCCCCECCCCCCCCCCEEEEEEEEECCCCCCCCCCCEEEEEEECC
>Seq1473
CCHHHHHHHHHHHHHHHHHHHHHHHHHHHHHHHHHHHHHHHHHHHHHHCCCCCCHHHHHHHHHHHHHHHHHHHHHHHHHHHHHHHHHHHCHHHHHHHHCC
>Seq1474
CCCCCCCCCCCCCEEECCCCEEEEECEECHHHHHHHHCCCCCCCCCHHHHHHHHHHHHCCCCCCCCEEEECCEEEEEEECCCCEEEEEEEEECCCCCCCC
>Seq1475
CCCCCCCCHHHHHHHHHHHHHCCHHHHHHHHHHHHHHHHHCCCCCCCCHHHHHHHHHHHHHHHHHHHHHHHHHHHHCCHHHHHHHHHHHHHHHHHHHHHC
>Seq1476
CCHHHHHHCCC
>Seq1477
CCCCCHEEHHHHHCCCCCEHHHHHHHHHCCCCHHHHHHHHHCCEEEECCCCCHHHHHHHHHHCCCHHHHHHHHHHHCCCCCCCHHHHHHHHHHHCHHCCC
>Seq1478
CHHHHHHHCCEEEEECCCCCCCCHHHHHHHHHHCCCCCCCEEEECCHHHHHHHHHHHCCCCCEEEEECCCCCCEEEECCEEECCCHHHHHHHHHHHHHCC
>Seq1479
CCEEEEECCCCCCCCCCCHHHHHHHHHHHCCCCCCCHHHHHHHHCCCCCCCCCCCHHHHHHHHHHHHHHHCCHHHHHHHHHHHCCHHHHHHHHHHHHHCC
>Seq1480
CCCEEEEEEEEECCCCEEEEEEEEEEECCCCCCCCCCEEEEEEEEEEEEECCCCCCCCEEEEECCCCCCCEEEECCCCCCCCEEEECCCCCEEEEEEECC
>Seq1481
CCCCCCCEEEEEECCCCCCCCCHHHHHHHCCCCCCEEEEECCCCCCCHHHECCCCCHHHHHHHHHHHHHHHHHHHHHHCCCCHHHHHHHCCCCCHHHCCC
>Seq1482
CCCCHHHHHHHHHHHHHHHHHHHHHHHHHHHHHHHHHHHHHHHHHHHHHHHHHHHHHHHHHHHHHHCHCCCCHHHHHHHHHHHHHHHHHHHHHHHHHHCC
>Seq1483
CCHHHHHHHHCCCCCCCCCHHHHHHHHHHHHHHCCCCCHHHHHHHHHHHHHHHHHCCHHHHHHHHHHHHHHHHHHHCCCCCCCHEEEECCCCCCCCCCCC
>Seq1484
CCCCCCCEEEEEECCCCCCCCCC
>Seq1485
CCCCCCCCHHHCHHCHHHCHCCCCCCHCCCHHHHCCCCEEEEECCCCCCECCCCEEEEEECCCCCHCCCCCCCHHHHHHHHHHHHHCCEEEEEEEEEECC
>Seq1486
CCCCCCHHHCECHHHHHHHHCCCHHHHHHHCCCCCCCCCCHHHHHHHHHHHHHHHHHHHHHHCCHHHHCCCCCCHHCCHCHHHHHHHHHHHHHHHHHHCC
>Seq1487
CCCHHHHHCCEEEEECCCHHHHHHCCEEEECCCHHHHHHHHHHHHHHHHHHHHHHHHHHHHHHHHHHHHHHHHHHHHHHHHHHHHHHHHHHHHHHHHCCC
>Seq1488
CCCCCCCCEEEEHHHHHHHHHHHHHHHHCCCCEEEEEEEECCCCCCCCEEHHHHHHCCCCCCCCCCCEEEECCCCCCHHHHHHHHHHHHHHHHCHHCCCC
>Seq1489
CCCCCCCCCCCCCEEECCCEEEECCCCCCCCCHHCCCCCCCCCHHHHHHHHHHHHHHHHHHHHHHHHHHHHHHHCCCCCCCHHHHHHHHHHHHHHHHHCC
>Seq1490
CCHHHHHHHHHHHHHHHHHHHHHHHHHHCCCCCHHEEECCCCCCCCCCCCCHHHCHHHHHHCCCCCCCEEEEEHHHHHHHHHHHHHHHHHHHHCCCCCCC
>Seq1491
CCCCCCEEEEEEEEEECCCCCCEEEEEECCCHHHHHHHHCCCEEEECCCCHHHHHHHHHHCCCCCCCCCCCCCCCHHCCCCCHHHHHHHHCCCCCEEECC
>Seq1492
CCCCCEEEEEECCCCCCCEEEEEEECCCCEEEECCCCCEEECCCHHEEEEEEEECCCCCCCEHCCCCCCEEEEEEEEEEECCCCCEEEEEEEEEECCCCC
>Seq1493
CEECCCCCEEEEEEHHHHHHHHHHHHHHHEEEECCHHHHHCCCEEEEEEEEECCCCCCCHHHHHHHCCCCCHHHHHHHHHHHHHHHHHHHHHCCCCCCCC
>Seq1494
CCCEEEECCCCCEEEEEEECCCCHCHHHHCCCHHHHHHHHHHHHHHCCCCHHHHHHHHHHHHHHCCCCEEEEEEEECCCCCECCCCCCCCCCEEEECCCC
>Seq1495
CCEEEECCCCCCCCCCCCCCCCHHHHHHCCCCCCCCCCCECCEECCCCCEEEEEECCCCCCCCCHHHHHCCCCCCCEEEEEEEECCCCCCEEEEECCCCC
>Seq1496
CCCCECCCCCCCCCCCEEEEECCCCCCEEEEEEECCCCCCCCCEEEEEEEECCCCCCCCCCCCCCEECCCCCCHHHCCCCCCCCCCCCCCCEEEEEEEEC
>Seq1497
CHHHHHHHHHHCCHHHHHHHHHHHHHHHCCCCCCCHHHHHHHECHHCCCCCCCEEEEEEEECCCEEEEEEEEEEEEEEEECCHHHHHHHHHHHHHHHHCC
>Seq1498
CCCEEEEECCCCCCCCCCCCCCCCCCCCCCCHHHCCCCECCHHHHCCCCCCCCCHHHHHHCCCCCECCCCCCCHHHHHHCCCCCCCCCCHHHHHHHHHCC
>Seq1499
CCCCCCCCCHHHHHHHHHHHHHHHEEECCC
>Seq1500
CCCHHHCCCCCCCHEEEEHHHCCHHHHHHHHHHHHHHHHHHHHHHCHHHHHHHHHHHHHCCCCCCCCCCCCCEEECHHHHHHHHHHHHHHHHHHHHHCCC
>Seq1501
CCCCCCHHHHHHHHHCCCCCCCCCHHHHHHHHCCCCCCCCCCHHHHHHHHHHHHHHHHHHHHHHCCCCCCHHHHHHHHHHHHHHHHCCCHHHHHHHHCCC
>Seq1502
CCCCC
>Seq1503
CCCCCCHHHHHHHHHHHHHHHHHHHHHHHHHHHHHHCCCCCHHHHHHHHHHHHCCHHHHHHHHHHCCCCCCCCEECCCCCCHHHHCCHHHHHHHHHHCCC
>Seq1504
CHHHHHHHHHCHHHHHHHHHHHHHHHHHHHHHHHHHHHCCEECEEEEECCCCCEEECCCCCEEEEEEECCCCCHHHHHHHHHHHHCCCHHHHEEEHHCCC
>Seq1505
CEEEEEEECCCCCCCCCCCCCCCCCEEEEEECCCCEEEEEEEECCCCCCHCCCHHHHHHHHHHHHHHHHHHHCCCEEEEEEECCHHHHHHHHHHHHCCCC
>Seq1506
CCHHHHHCCCCCCCCCCEEEEEEECHHHHHHHHHHHCCCCCEEEEHHHCCCCCCCCHCCCCCCCCCCCEEEHHHHCHHHHHHHHHHHHHHHHHCCCCCCC
>Seq1507
CCCHCCCCCCCCCCCCCCCCEEEECCCCCCCCCHHHHHCCCHHHCCCCEEEHHHCHCCCCCHCCCCCCCCCCCCCHHCHHHHHHHHHCCCCCCCCCCCCC
>Seq1508
CCCCCCEEEEEECCCCCCCCCCCCCCCCCCEEEECHHHHHHHHHCCCCCCEEECCCEEEEEEEEECCEEEEEEEECCCCCCCCCCCCCCCCCEEEEEEEC
>Seq1509
CCCCCCCCCCCCCCCCCHHHHHHHHHHHHCCCCCCHHHHCCCCCCCCCHHHHHHHHHHHCCCCEEEEEEECHHHHHHHCCCCCCHHCCCCCCCCEEEEEC
>Seq1510
CCCCEEEECCCCCCHCCCCHCCCCHHHHHHHEHHCCCCHHHHHHCCHHHHHHHHHHHCCHCCHHEEEEECCCCCCCCCCCEEECCEEEEEECCCEEECCC
>Seq1511
CCCCEEEHHHHHHHHHCHEEEECCC
>Seq1512
CCCEEECCCCCCCCCCCHHHHHHHHHHHHHHHHHHCCCCCCHHHHHHCCCCCHHHHHHCHHHHHHHHHCCCCCEEECHHHHHHHHHHHHCCCCCCCCCCC
>Seq1513
CCCEEEEEEHHHHCCCEEEEECCCCCCCHHHHHHHHHHCCCCECCHHHHHHHEHHHHCCCCCEEEEEEECCCCHHHHHHHHHHHHHHHHHHHHHHHHHCC
>Seq1514
CHHHHHHHHHHHHHHCCCEEC
>Seq1515
CEEEECCCCCEEEECCCCHHHHHHHHHHHHHHHCCCEEEEEEECCCCCCCCEEECCCCHHHHHHHEEEHHHHHHHHHHHHHHCCCCCCCCCCCCCEEECC
>Seq1516
CCEEEEEECCHHHHHHHHHHHHHHHHHHHHCCCCHHHHHEHCCCCCCCCHEEHHHHHHHHHHHCCCCCHHHHHHHHHHHHHHHHHCCHHCHHHHHHHHCC
>Seq1517
CCCCCCCCCCCCCCCCCCCCCCCCCCEEEHHHHHHHCCCCCCCCCCCCCEEEEEECCCCCCCCHHHHECCCCCCCCCCCCCCHHHHHHHHHHHHHHHHCC
>Seq1518
CHHHHHHHHHHHCCCEEEEECCCCCCEEEEECCCCCCCHHHHHHHHHCCHHHHHHHHCCCCHHHHHHHCCCCCCCCCCEEEECCCCCCHHHHHHHHHHCC
>Seq1519
CCCEEEECCCCCCCCCCC
>Seq1520
CCCCCCCCCCCCCCCEEEEEEEECEEEEEECCCCHCCHHHHHHHHHHHHHHCCHHHHHHHHHHHHCCCCCCHHHHHHHHHHHHHHHHHCCEECCCCCCCC
>Seq1521
CCHHHHCCCCCCCCHHHHHHCCCCHHHHHHCCHHCCCCCCCCCCCCCCHHHHHHHHHHHHHHCCCHHHHHHHHHHHHHHHHHHHHHHHHHHHHHHHHHCC
>Seq1522
CCCHHHHHHHHHHHHHHHHHHCHHCCCCCCCCCCCCCHHHHHHHHHHHHHHHHHHHHCCCCCCCCCHHHHHHHHHHHHHHHHHHHHHHHHHHHHCCCCCC
>Seq1523
CCCCCCCCCCCCCCCCCCCCCCCEEEEEEEECCCCCCCCCCCCCCCCCCCCCCCCCCCCCCEECCCCCCCCCCCCCCEECCCEEEECCCCHHHHHHHHCC
>Seq1524
CHHHHHHHHCCHHHHHHHHHHHHHHCCCCCHHHHHHHHHHHHHHHHHHCCCEEEECCCCCEEEEECCCCCEEEECCCCCCCHHHHHHHHHHHHHHHHHCC
>Seq1525
CCCCCEEEEEEEECCEEEECCCCEEEEEEEECEEEEEEEEEEEEEEEEEEEECCCEEEEEEEEEEEEEECCCEEEEEEEEECCCCCEEEECCCCCCCCCC
>Seq1526
CCCEEEECCEEEEECCCEECCCCEEEEECCCCCCCCCCCEEEEEECCCCCCCHHHHHCCHHHHHHHHCCCCCCCHHHHHHHHHHHHHHHHHHCCCCCCCC
>Seq1527
CCEEEEECCEEEECCCCEEECCCEEEEECCCCCCCCCCCEEEEEECCCCCCCHHHHCCCHHHHHHHHHHCCCCCHHHHHHHHHHHHHHHCCCCCHHHCCC
>Seq1528
CHHHHHHHHHCCCEEEEEECCCCHHHHHHHHHHHHHHHEEEEEECCCCCCCCHHHHHHHHHHHCCCHHHHEECCHCCCEEEEHHHHHHHHHHHHHHHCCC
>Seq1529
CCCCEEEEEECCCEEEEEEECCCCEEEEEEEEECCCEEEEECCCCCEEECCCCEEEEEECCCCCCCCHHHHHHHHHHHHHHHHHHHHHHHHHHCCCCCCC
>Seq1530
CHHHHHCCCCHHHHHHHHHHHCCCCCCCCCCCCHHHHHCCCEEEEEEECCEEEEEEEECCCCCHHHHHHHHHHHHHHHHCCCEEEEEEEECCCEEEEEEC
>Seq1531
CCCEHEEHHHCCCCHHHHHHHHHHHHHHHHHHHHHHHHHHHHHHHHHHHHHHHHHHHHHHHHHHCCHHHHHHHHHHHHHHHHHHHHHHHHHHHHHHCCCC
>Seq1532
CCHHHHHHHHHHHHHHHHHHHHHHHHHHHHHHHCCHHHHHHHHHHHHHHEEECHHHHHHHHHHHHHHCCCHHHHHHHHHHHHHHHHHHHHHHHHHHCCCC
>Seq1533
CHHHHHHHHCCCCHHHHHHHHHHHHHHHHHHHHHHHHHHHHHHHHHCCCHHHHHHHHHHHHHHHHHHHHHHHHHHHHHHHHCCCCCCCCEEEEEEECCCC
>Seq1534
CCHHHHHHHHHHHHHHCCCCEEEECCCEEEEEEEECCCEEEEEECCCCEEEEECHHHHHHHHHHHCCCCCCCEEECCCCCCEEEECCCCCCHHHHHHCCC
>Seq1535
CCCHHHCCCHHHHHHHHHHHHHHCCCCCCCCCCHHHHHHHHHHHHHHHHHHHHHHHHCCCCCCHHHHHHHHHHHHHHHHHHHHHHHHHHHHCCCHHHHCC
>Seq1536
CCCHHHHHCHHHHHHHHHCCCCCHHHHHHHHCHEEHEEEEEECCCCCEEEEECCCCCCHHHHHHHHHHHHHHHHHHCCCHHHHHHHHHHHHHHHHHHHCC
>Seq1537
CHHHHHHHHHHHCCCCEEEEEECCCCCCCCCEECCCCHHHHHHHHHHHHHHHHHHHHHHCCCHHHHHHHHCCCCHCCCCCCCCCCCHHHHHHHHHHHCCC
>Seq1538
CHHHHHHHHHCCCHHHHHHHHHHHHHHHHHHHHHHHHHHHHHHCCCHCCCCCCHHHHHHHHHCCCCCCCEEEEEEEEEECCCCCCCCCHHHHHHHHHHCC
>Seq1539
CCCECCEEEECCCCCEEECCCCCCCCCCEEEEEEEECCCCCCEEEEEEEEECCCCCCCCECCEECCHHHHHHHHHHHHHCCCCCCCCHHHHHHHCCEECC
>Seq1540
CCCCCCCCCCHHCCCCCCCCCCCHHCCCHHHHHHHHHHHHHHHHHHHHHHHHHHHHCCCCCCCHHHHHHHHHHHHHHHHHHHHHHHHHHHHHHHHHHCCC
>Seq1541
CCCCCCCCCCCCHHCCCHCCCCCCCCEEEEEEECCCCCCCEEECCCCCCCCCCCCEECCCCCHHHHHHHHHHHHHHHHHHHHHHHHHHHHHHHHHHHCCC
>Seq1542
CCHHHHHHCHHHHHCCCCCCCCCCCCCCCHHHCCCCCCCCCCEEEEEECCCEECCCCCEEEEECCCCCCCCCHHHHHHHHHHHHHHCCCCCCCCCCCCCC
>Seq1543
CCHHHHHHHHHHHHHHHHHHHHHHHHHHHHHHCCCHHHHHHHHHHHHHHHHHHHHHHHHHCCCCCCCCCCCCEECCCHHHHHHHHHHHHHHHHHHHCCCC
>Seq1544
CCEEEECCCEEEEECCCCCCHHHHHCCCCCCCECEEECCCEEEECCCCCCCCCHHHHHHHHHHHHCHHHHCCCCHHHHHHHHHHHHHCCCHHHHHHHHCC
>Seq1545
CCEEEECCCEEEEECCCCCCHHHHHCCCCCCCECEEECCCEEEECCCCCCCCCHHHHHHHHHHHHCHHHHCCCCHHHHHHHHHHHHHCCCHHHHHHHHCC
>Seq1546
CCCCCCCCCCCHHHCCCCCCCCEEEEEEEEECCCCEEEEEEECCCCCCCCHHHHHHHHHHHHHHHHCCCCCCCCCCCCCCCCCCCHHHHHHHHHHHHCCC
>Seq1547
CCCCCCCCCCEEEEECCHCCCCCCHHHHHHHHHHHHHHHHCCCCCEEEEECCCCCEEEEEEEECCCCCCHHHHHHHHHHCCHHHHHHHHHHCCCCEECCC
>Seq1548
CCCCCCCCCCHHHHHCCCCCEEEECCCCEEEEECCCCCCCCCCHHHHHHHHHHCHHHEEECCCCCCCEEEEEEEECCCCCHHHHHHHHHHHHHHHHHCCC
>Seq1549
CCCCCCHHHHHHHHHHHHHHHHHHHHHHHHHHHHHHHHHHCCCEEECCCCCCCEEEEEHHHHHHHHHCCCEEEEEHHHHHHHHHHHHHHHHHHHHHHCCC
>Seq1550
CCHHHHEEEEHEHHHCCCCCCCCCHHHHHHHHHHCCCCHHHHHHHCCCCHHCHHHHHHHHHCCCCCEEEECHHHCCCCCCCHHHHHHHHHHHHHHHCCCC
>Seq1551
CCCCCEEEEEEECCCCEECCCCCEEEEECCCCCCCCCCCCEEEECCCCCCCCCCEEEECCCCCCEECCCCCCCCCEEEEECCCCCHCCCCHHHCCCCCCC
>Seq1552
CCHCCCCCCCCCCCCCEEEECCCCCCCCCCCCEECCEEECCCCEEEECCCCCCCCEECECCCCCCHHHHHHHHHHHHHHHHHHHHHHHHHCCCCCCCCCC
>Seq1553
CCCCEEEEECCCCHHHHHHHHHHHCCCCHHHEEEECCCCCCHHHHHHCCCCCCCCCCHHHHHHHHHHHHHCCCCCHHHHHHHHHHHHHCCCHHHHHHHCC
>Seq1554
CCCEEEEECCCCCCECCCEEECCCCCEECCCCEEEEECCCCCHHHHHHHHHHHHCCCCCCCEEEEEHCCCHEEEEECCCCHHHHHHHHHHHCCCEEECCC
>Seq1555
CCEEECCCCCCEEEEEEEHHHHHHHHHHHHHHHCCCCCCCCCCCEEEEECCCCHHHHHHHHCCCCHHHHHHHHCCCCCCEEECCEEEEECCHHHCCCCCC
>Seq1556
CCCCCHHHHHHHCCCEEEECCCEECCCHHHHHHHHHHCCCCCEEEECCCCCCCCCCCCCCCCCCHHHHHHHHHHHHHCCCCHHHHHHHHHHHHHHHCCCC
>Seq1557
CCEEEEEECCHHHHHHHHCCCCEEECCEEEEEEECCCCEEEEEEECCCHHHCCCCHCCCCCCCCHHHHHHHHHHHHHHCCCHHCCCCCCHCHHHHHHCCC
>Seq1558
CCCCCCCCCC
>Seq1559
CCCCHHHHHHHHHHHHHHCCCCCCEEEEEEEECCCCCCHHHHHHHHHCCCCEEEEECCHHHHCCCCCEEEEEEECCCHHHHHHHHHHHHHCCCEEEEECC
>Seq1560
CHHHHHHCCCCHHHEEEEECHHHHHHHHHHHHHHHHHHHHHHHHHHHCCCCCCCHHHHHCCCCCCCCHHHHHHHHHHHHHHHHHHHHHHHHHHHHHCCCC
>Seq1561
CCCCCCCCCCCCCCHHHHHHHHHHCCCCHHHHHHHHHHCCHHHHHHHHHHHHCCCCCCEEEEEEECHHHHHHHEEEEEEEECCCCCHHHHHHHHHHHCCC
>Seq1562
CCHHHHHCCCHCCHEEEEHHHHHHCCCCHHHHHHCCCCHHHHHHHHHHHHHHHCEEEEEEECCCCEEECCHHHHHHHHHHHHHHHHHCHHHHHHHHHCCC
>Seq1563
CCCCCCCHHHHHHHHHCCHHHHCCCCCCCHHHHHHHHHHCHHHHHHHHHHHHHHHHHHHHHHHHHHHCCCCCCCCEEEEEEEECCCCCCCCCCEEEEEEC
>Seq1564
CCHHHHHHHHHHHHHCCCCCCCHHHHHHHHHHHHCCCCCCCHHHHHHHHHHCCCHEHHEHHHCCCHHHHHHHHHHHHHHHHHHHHHHHHHHHHHHHHHCC
>Seq1565
CCCCCCCCCCCHHHHHHHCCHHHHHHHHHHHHHHHHHHHHHHHHCCCEEECCCCCCCCCCHHHHCCCCHHHHCHHHHHHHHHHHHCHHHHHHHHHHHHCC
>Seq1566
CCCHHHHHHHHHCCCCCCCCCCCCCHHCCHHHHHCCCEEEEEECCCCCCCEEECCCCCCEEEECCCCEEEECCCCCCHHHCCCCCCCCHHHHHHHHHHCC
>Seq1567
CHHHHHHHHHHHHHHHHHHHHCCCCEEEEECCHHHHHHHHHHHHHHHHHCCCEEEECCCHHCCHHHHHHHHHHHHHHHCCCCCCCCHHCCCCCCHHHCCC
>Seq1568
CCCCCCEEEEEEEEECCCCCCCCCCCCCCECCCCCCCCCCCCCCCCCCCCEECCCCEHCCCCCHHHHHHHHHHHHHHHHHHHHHHHHHHHHHHHHHHHCC
>Seq1569
CCCCHHHHHHHHHHHHHHHHHHHHHHHHHHHHHHHHHHHHHHHHHHHHHHHHHHHHHHHHHHHHHHHHHHHHHHHHHHHHHHHHHHHHHEEECCCCCECC
>Seq1570
CCCEEEEECCCCHHHHHHHHHHHHHHHHHHHHCCHHHHHHHHHHCCCCCCCCCCCCCHHHHHHHHHHHHHHCCCHHHHHHHHHHHHHHHHHHCCEEEEEC
>Seq1571
CCHHHCCCHHHHHHHHHHHHHHHHHHHHHCHCHHHHHHHHHHHHHHHCCHCHHHHHHHHHHHHHCCCHEECHHHHHHHHHHHHHHHHHHHHHHHCEEECC
>Seq1572
CHHHHHHHHHHHCCCHHHHHHHHHHHHHHHHHHHCCCCHHHHHHHHHHHHHHCCCHHHHHHHHHHHHHHCCCCHCCCHHHHHHHHHHHHHHHHHHHHHHC
>Seq1573
CCCEECCCHHHHHHHHHHHHHHHHHHHCCCCCCCEECCC
