# Supplementary material for: Prediction of bacterial type IV secreted effectors by C-terminal features
Source: BMC Genomics. 2014 Jan 21;15:50. doi: 10.1186/1471-2164-15-50 (PMC3915618; doi:10.1186/1471-2164-15-50)
Supplement: Additional file 13 — T4SEpre package. [file 1471-2164-15-50-S13.zip › T4SEpre_bpbAac/Neg100AacFrequency]

W81	0.00720461095100865
W52	0.0100864553314121
P25	0.0417867435158501
D91	0.037463976945245
F33	0.053314121037464
E47	0.0720461095100865
M83	0.0201729106628242
F21	0.053314121037464
C8	0.015850144092219
A55	0.0749279538904899
E61	0.0662824207492795
V10	0.0475504322766571
M93	0.0216138328530259
K58	0.0706051873198847
T56	0.0605187319884726
N13	0.0576368876080692
N80	0.0605187319884726
W46	0.0172910662824208
L68	0.0922190201729107
S11	0.0619596541786743
E89	0.0576368876080692
W95	0.0115273775216138
Y97	0.0230547550432277
R39	0.0389048991354467
V25	0.0547550432276657
F27	0.0547550432276657
M87	0.0201729106628242
N21	0.0417867435158501
F31	0.0360230547550432
D60	0.0634005763688761
V86	0.0677233429394813
Q50	0.0389048991354467
D69	0.0475504322766571
M17	0.015850144092219
K74	0.0662824207492795
I27	0.103746397694525
S88	0.0648414985590778
A27	0.0792507204610951
G80	0.0504322766570605
W2	0.015850144092219
V19	0.0648414985590778
L33	0.113832853025937
H26	0.0201729106628242
F89	0.0389048991354467
G14	0.0576368876080692
I15	0.0878962536023055
W23	0.015850144092219
Y27	0.0389048991354467
R69	0.0518731988472622
L6	0.105187319884726
T86	0.0576368876080692
R26	0.0518731988472622
L13	0.105187319884726
E50	0.069164265129683
T11	0.0389048991354467
H6	0.0331412103746398
Q8	0.0561959654178674
E43	0.0446685878962536
G27	0.0763688760806916
A1	0.0605187319884726
R91	0.0504322766570605
K37	0.0619596541786743
I36	0.0821325648414986
P12	0.0360230547550432
Y39	0.037463976945245
A11	0.0706051873198847
M35	0.0187319884726225
T99	0.0475504322766571
Q69	0.0518731988472622
F65	0.0619596541786743
Y29	0.0331412103746398
E96	0.0749279538904899
G51	0.0648414985590778
R21	0.0417867435158501
C16	0.0187319884726225
D73	0.0576368876080692
Q59	0.0288184438040346
W19	0.0115273775216138
Q30	0.037463976945245
C13	0.0187319884726225
L16	0.115273775216138
N87	0.0389048991354467
S57	0.0734870317002882
G42	0.0561959654178674
C48	0.0100864553314121
M30	0.0144092219020173
K1	0.0590778097982709
C22	0.0100864553314121
L22	0.103746397694525
A80	0.0778097982708934
E37	0.0706051873198847
C76	0.0129682997118156
I85	0.0763688760806916
E71	0.0619596541786743
A20	0.0706051873198847
L95	0.119596541786744
F43	0.0547550432276657
N40	0.053314121037464
F40	0.0403458213256484
L34	0.122478386167147
W7	0.0129682997118156
R19	0.0489913544668588
S48	0.0432276657060519
Q92	0.0475504322766571
S90	0.0662824207492795
K41	0.0792507204610951
Q62	0.0461095100864553
S18	0.069164265129683
N74	0.0518731988472622
E51	0.0576368876080692
G47	0.069164265129683
I3	0.085014409221902
W54	0.015850144092219
Y75	0.0461095100864553
P84	0.0504322766570605
Q53	0.0475504322766571
R44	0.053314121037464
Y90	0.0417867435158501
M70	0.0216138328530259
Y42	0.0504322766570605
G57	0.0619596541786743
S1	0.0634005763688761
L54	0.110951008645533
L85	0.100864553314121
E21	0.0634005763688761
P30	0.0360230547550432
Q26	0.0475504322766571
N55	0.0475504322766571
I46	0.0835734870317003
K18	0.053314121037464
H56	0.0244956772334294
D78	0.0461095100864553
Y16	0.0389048991354467
A51	0.0792507204610951
C62	0.0201729106628242
G66	0.0619596541786743
K91	0.0778097982708934
V4	0.0475504322766571
Q73	0.0489913544668588
C35	0.0216138328530259
C25	0.0100864553314121
V20	0.0576368876080692
G25	0.0806916426512968
C65	0.0115273775216138
W96	0.00576368876080692
P4	0.0417867435158501
R2	0.0518731988472622
G56	0.0619596541786743
Y2	0.0389048991354467
F70	0.0417867435158501
M64	0.0172910662824208
D86	0.053314121037464
N10	0.053314121037464
A63	0.069164265129683
G44	0.0446685878962536
T100	0.0259365994236311
Y81	0.0288184438040346
W21	0.00864553314121038
N31	0.0331412103746398
D20	0.0461095100864553
D90	0.0403458213256484
H74	0.031700288184438
H39	0.0216138328530259
S79	0.0835734870317003
W66	0.015850144092219
T26	0.0547550432276657
R77	0.0475504322766571
I72	0.0835734870317003
S60	0.0763688760806916
L52	0.100864553314121
N96	0.0489913544668588
R12	0.0446685878962536
R85	0.0360230547550432
G97	0.0720461095100865
E41	0.0706051873198847
F36	0.0504322766570605
S6	0.053314121037464
N45	0.0475504322766571
H84	0.031700288184438
Q45	0.053314121037464
R64	0.0648414985590778
N15	0.0489913544668588
D19	0.0475504322766571
V74	0.0576368876080692
N71	0.0475504322766571
Q84	0.0403458213256484
W100	0.00720461095100865
G60	0.0677233429394813
N76	0.0634005763688761
G82	0.0648414985590778
S51	0.0461095100864553
Q97	0.0475504322766571
F53	0.0432276657060519
A90	0.0605187319884726
G84	0.0662824207492795
M26	0.0201729106628242
V53	0.0561959654178674
Y79	0.0230547550432277
I57	0.069164265129683
V60	0.0619596541786743
S30	0.0749279538904899
P95	0.0302593659942363
K7	0.0835734870317003
T21	0.0461095100864553
V36	0.0634005763688761
T90	0.0605187319884726
P39	0.0345821325648415
S20	0.0662824207492795
F73	0.053314121037464
G89	0.0518731988472622
D64	0.0389048991354467
Q70	0.0489913544668588
Q6	0.037463976945245
G16	0.0446685878962536
P51	0.0403458213256484
H34	0.0259365994236311
R54	0.0417867435158501
Q94	0.0417867435158501
C40	0.0144092219020173
M13	0.015850144092219
A70	0.069164265129683
M24	0.0216138328530259
G9	0.0706051873198847
I94	0.0835734870317003
V77	0.0475504322766571
P82	0.0331412103746398
W60	0.0115273775216138
D27	0.0547550432276657
I66	0.069164265129683
Q43	0.0504322766570605
M6	0.0187319884726225
K8	0.0590778097982709
L66	0.106628242074928
G30	0.053314121037464
W97	0.0115273775216138
Y8	0.0288184438040346
C53	0.0216138328530259
G100	0.0446685878962536
D12	0.0360230547550432
C3	0.0115273775216138
Y11	0.037463976945245
E16	0.0489913544668588
L11	0.0951008645533141
K40	0.0605187319884726
H24	0.031700288184438
N2	0.0345821325648415
I83	0.0951008645533141
L31	0.106628242074928
C18	0.0100864553314121
D71	0.053314121037464
I5	0.0806916426512968
M19	0.0230547550432277
A43	0.0806916426512968
D36	0.0389048991354467
K79	0.0821325648414986
H59	0.0288184438040346
H32	0.0302593659942363
A53	0.0763688760806916
A18	0.0648414985590778
T68	0.0576368876080692
C46	0.0216138328530259
I82	0.0634005763688761
T42	0.0475504322766571
Y89	0.0331412103746398
F55	0.0561959654178674
V37	0.053314121037464
F82	0.0403458213256484
K56	0.0461095100864553
K88	0.0778097982708934
Y84	0.0216138328530259
W76	0.0144092219020173
Y20	0.0432276657060519
W28	0.0172910662824208
A88	0.069164265129683
S86	0.0806916426512968
T13	0.0403458213256484
V67	0.0590778097982709
H90	0.0172910662824208
C85	0.015850144092219
S97	0.0806916426512968
H80	0.0172910662824208
Q79	0.031700288184438
E3	0.0605187319884726
S16	0.0576368876080692
V70	0.0475504322766571
R17	0.053314121037464
L10	0.129682997118156
M85	0.0115273775216138
I25	0.0677233429394813
H15	0.0216138328530259
P58	0.0331412103746398
K78	0.069164265129683
H37	0.0331412103746398
T47	0.053314121037464
T5	0.0475504322766571
E35	0.0662824207492795
E57	0.0677233429394813
A82	0.0806916426512968
W67	0.0129682997118156
A94	0.069164265129683
V23	0.0547550432276657
C78	0.0115273775216138
K33	0.0590778097982709
F80	0.0432276657060519
R32	0.0403458213256484
P66	0.037463976945245
V6	0.0605187319884726
F7	0.0446685878962536
E4	0.0461095100864553
W38	0.0100864553314121
W87	0.0115273775216138
K39	0.0619596541786743
H62	0.0244956772334294
P79	0.0461095100864553
Y56	0.0475504322766571
A26	0.0518731988472622
D41	0.0561959654178674
Q80	0.0461095100864553
N53	0.0576368876080692
K63	0.0634005763688761
N95	0.053314121037464
S99	0.0994236311239193
R81	0.0461095100864553
F9	0.0446685878962536
S46	0.0720461095100865
F69	0.0475504322766571
Y99	0.0273775216138329
R52	0.0446685878962536
Y32	0.0446685878962536
I75	0.085014409221902
E20	0.0446685878962536
D67	0.0634005763688761
P76	0.0403458213256484
V27	0.0590778097982709
Y40	0.0475504322766571
C64	0.0115273775216138
A31	0.0864553314121038
F75	0.037463976945245
G90	0.0446685878962536
L4	0.10806916426513
H70	0.0244956772334294
M31	0.0201729106628242
W31	0.0115273775216138
L100	0.0821325648414986
I13	0.0720461095100865
Q100	0.0576368876080692
I34	0.0806916426512968
G29	0.0461095100864553
I19	0.0734870317002882
D97	0.0345821325648415
G75	0.0590778097982709
V13	0.069164265129683
C43	0.015850144092219
N23	0.0461095100864553
F23	0.0590778097982709
Q55	0.0446685878962536
M22	0.0172910662824208
P45	0.0403458213256484
A6	0.0749279538904899
W5	0.0201729106628242
A96	0.0504322766570605
D51	0.069164265129683
E94	0.0590778097982709
W59	0.0201729106628242
H92	0.0244956772334294
F98	0.0461095100864553
N62	0.0489913544668588
L56	0.11671469740634
Q28	0.0561959654178674
I12	0.0792507204610951
P2	0.037463976945245
Y100	0.0273775216138329
Q47	0.0403458213256484
W42	0.0100864553314121
N89	0.0446685878962536
G33	0.0561959654178674
L29	0.10806916426513
T37	0.0576368876080692
D84	0.0561959654178674
P9	0.0259365994236311
S92	0.0677233429394813
T51	0.0648414985590778
I96	0.0763688760806916
H76	0.0201729106628242
G19	0.0576368876080692
G68	0.0576368876080692
F76	0.0475504322766571
T29	0.0475504322766571
L36	0.0965417867435159
R4	0.0489913544668588
W16	0.0129682997118156
A68	0.0864553314121038
W17	0.0129682997118156
E28	0.0648414985590778
Q90	0.0489913544668588
K89	0.0734870317002882
R67	0.0461095100864553
H52	0.0288184438040346
Q99	0.037463976945245
K66	0.0662824207492795
G39	0.0677233429394813
D6	0.0504322766570605
H99	0.0201729106628242
H41	0.0273775216138329
R98	0.0446685878962536
W49	0.0100864553314121
F38	0.0403458213256484
H30	0.0302593659942363
P88	0.0417867435158501
R83	0.031700288184438
G46	0.0619596541786743
E14	0.0677233429394813
S25	0.0648414985590778
P34	0.0360230547550432
N33	0.0576368876080692
Q75	0.0302593659942363
Y51	0.0331412103746398
G59	0.0677233429394813
C96	0.00720461095100865
K80	0.0662824207492795
Y61	0.0389048991354467
C55	0.0129682997118156
P10	0.0432276657060519
N36	0.0417867435158501
R10	0.0389048991354467
K12	0.0504322766570605
I70	0.0835734870317003
G99	0.0489913544668588
D22	0.0590778097982709
C33	0.00576368876080692
Y18	0.0446685878962536
F46	0.0518731988472622
H4	0.0345821325648415
E78	0.0706051873198847
E80	0.0634005763688761
D10	0.0504322766570605
L74	0.110951008645533
V39	0.0648414985590778
C37	0.00720461095100865
M28	0.0302593659942363
C80	0.015850144092219
E92	0.0662824207492795
V98	0.0561959654178674
Y71	0.0331412103746398
M98	0.0201729106628242
R30	0.0389048991354467
A8	0.0778097982708934
C72	0.0100864553314121
P80	0.0172910662824208
R74	0.0417867435158501
R7	0.0461095100864553
G23	0.0634005763688761
S22	0.0734870317002882
P99	0.0345821325648415
K82	0.0720461095100865
S37	0.0461095100864553
V40	0.0720461095100865
S68	0.0590778097982709
C20	0.00720461095100865
M77	0.0288184438040346
L87	0.109510086455331
P23	0.0360230547550432
F63	0.0446685878962536
S62	0.0648414985590778
T76	0.0605187319884726
Q10	0.0288184438040346
R62	0.0389048991354467
F4	0.0432276657060519
Q32	0.053314121037464
D62	0.0518731988472622
S76	0.0634005763688761
K21	0.0734870317002882
C93	0.0144092219020173
K70	0.0749279538904899
T6	0.0475504322766571
L92	0.113832853025937
A61	0.0662824207492795
I52	0.0749279538904899
M54	0.0259365994236311
G32	0.0749279538904899
D29	0.0432276657060519
T81	0.0504322766570605
Y4	0.0403458213256484
H58	0.0201729106628242
Y34	0.0345821325648415
Q1	0.0518731988472622
A72	0.0677233429394813
F11	0.0576368876080692
K93	0.0878962536023055
W44	0.00864553314121038
V75	0.0619596541786743
N43	0.0331412103746398
K86	0.0605187319884726
P29	0.037463976945245
Y15	0.0345821325648415
G50	0.0648414985590778
R47	0.0345821325648415
Y23	0.037463976945245
A84	0.0590778097982709
W1	0.00864553314121038
F15	0.0590778097982709
P21	0.0389048991354467
V63	0.0662824207492795
T83	0.0446685878962536
Y6	0.0446685878962536
D24	0.0417867435158501
D21	0.0605187319884726
M43	0.0201729106628242
I33	0.0706051873198847
V94	0.0634005763688761
T3	0.0518731988472622
N26	0.0360230547550432
A24	0.0706051873198847
G93	0.0475504322766571
S24	0.0806916426512968
F56	0.0461095100864553
I80	0.0864553314121038
D52	0.0475504322766571
L98	0.110951008645533
L40	0.123919308357349
Y86	0.0288184438040346
R63	0.0475504322766571
M90	0.0259365994236311
S95	0.0763688760806916
A99	0.0605187319884726
S14	0.0605187319884726
K53	0.0461095100864553
T59	0.0605187319884726
M1	0.0201729106628242
Y54	0.037463976945245
K83	0.0734870317002882
G35	0.053314121037464
H83	0.0288184438040346
A74	0.0648414985590778
V29	0.0821325648414986
R97	0.037463976945245
A21	0.0835734870317003
N49	0.0648414985590778
F44	0.0547550432276657
D95	0.031700288184438
I61	0.0677233429394813
E75	0.0720461095100865
T97	0.0547550432276657
D82	0.0504322766570605
W91	0.0187319884726225
H22	0.0244956772334294
N73	0.0345821325648415
I23	0.0835734870317003
L64	0.0965417867435159
E40	0.0489913544668588
N4	0.0461095100864553
H14	0.0216138328530259
T88	0.0403458213256484
I31	0.0893371757925072
A92	0.0734870317002882
H72	0.0345821325648415
V3	0.0734870317002882
A71	0.0778097982708934
S43	0.0590778097982709
V8	0.0561959654178674
R50	0.037463976945245
C44	0.0100864553314121
P98	0.0302593659942363
D94	0.0403458213256484
N42	0.0518731988472622
D49	0.0417867435158501
K49	0.069164265129683
S72	0.0605187319884726
C5	0.0100864553314121
E84	0.0734870317002882
D89	0.0576368876080692
H2	0.0244956772334294
P81	0.031700288184438
I42	0.0706051873198847
L91	0.112391930835735
G87	0.0821325648414986
K35	0.0518731988472622
P40	0.037463976945245
M53	0.0172910662824208
N93	0.0489913544668588
K45	0.0619596541786743
W57	0.00720461095100865
V51	0.0547550432276657
S75	0.0605187319884726
K22	0.069164265129683
R72	0.053314121037464
D61	0.0432276657060519
N58	0.0576368876080692
N51	0.053314121037464
V47	0.0518731988472622
Y46	0.0461095100864553
N67	0.0417867435158501
L51	0.112391930835735
Y95	0.0259365994236311
H29	0.0302593659942363
Q24	0.037463976945245
N64	0.0446685878962536
K55	0.0576368876080692
D65	0.0489913544668588
H10	0.0129682997118156
W74	0.015850144092219
M11	0.0201729106628242
L58	0.102305475504323
M89	0.0288184438040346
V15	0.0547550432276657
W15	0.0129682997118156
F83	0.0432276657060519
V22	0.0662824207492795
E91	0.0677233429394813
Y68	0.0360230547550432
L77	0.0979827089337176
C29	0.015850144092219
T48	0.053314121037464
N19	0.0489913544668588
H53	0.0230547550432277
P49	0.0331412103746398
C11	0.00864553314121038
R53	0.0403458213256484
I73	0.0763688760806916
E66	0.0835734870317003
M46	0.0216138328530259
D57	0.0475504322766571
T85	0.0475504322766571
N5	0.0403458213256484
P7	0.0518731988472622
V31	0.0547550432276657
E54	0.053314121037464
M80	0.0244956772334294
K31	0.0446685878962536
N83	0.0648414985590778
C17	0.0100864553314121
C59	0.00720461095100865
P42	0.0302593659942363
C81	0.00576368876080692
K47	0.0605187319884726
H8	0.0360230547550432
R25	0.0230547550432277
L18	0.131123919308357
H38	0.0259365994236311
F94	0.037463976945245
Y21	0.0360230547550432
T53	0.0446685878962536
E55	0.0706051873198847
G91	0.0432276657060519
Q87	0.0403458213256484
Q76	0.0547550432276657
P56	0.0446685878962536
S83	0.0634005763688761
F2	0.0504322766570605
S5	0.0605187319884726
A36	0.0821325648414986
L23	0.10806916426513
R9	0.0504322766570605
D8	0.0504322766570605
W61	0.0100864553314121
K72	0.0734870317002882
R88	0.0389048991354467
R37	0.0605187319884726
F66	0.0417867435158501
P93	0.037463976945245
Y41	0.0302593659942363
N90	0.0461095100864553
C57	0.0129682997118156
H64	0.0201729106628242
H67	0.0216138328530259
Y30	0.037463976945245
R16	0.0518731988472622
K75	0.0706051873198847
H79	0.015850144092219
C50	0.00576368876080692
Y36	0.0403458213256484
I89	0.0806916426512968
T60	0.0446685878962536
V80	0.0634005763688761
C52	0.0129682997118156
P17	0.0389048991354467
Q88	0.0331412103746398
W12	0.0115273775216138
G3	0.0561959654178674
I17	0.0864553314121038
D5	0.0475504322766571
E30	0.0417867435158501
V81	0.0590778097982709
P73	0.0432276657060519
H19	0.0216138328530259
G63	0.0446685878962536
M34	0.0216138328530259
L55	0.115273775216138
S64	0.0619596541786743
C67	0.0144092219020173
Q22	0.0475504322766571
G78	0.0605187319884726
L46	0.112391930835735
S66	0.0547550432276657
F1	0.0648414985590778
C73	0.00864553314121038
I10	0.0778097982708934
A42	0.0778097982708934
T74	0.0504322766570605
G17	0.0489913544668588
L19	0.105187319884726
D45	0.053314121037464
T8	0.0634005763688761
C91	0.00576368876080692
Y64	0.037463976945245
W69	0.00720461095100865
K95	0.0907780979827089
T35	0.0504322766570605
T66	0.0590778097982709
W26	0.0187319884726225
P71	0.037463976945245
S55	0.0605187319884726
V72	0.0561959654178674
N1	0.0403458213256484
S54	0.0634005763688761
E70	0.0662824207492795
M16	0.0144092219020173
L89	0.11671469740634
G5	0.0619596541786743
Y63	0.0461095100864553
A5	0.0821325648414986
R95	0.0547550432276657
A67	0.0706051873198847
E26	0.0677233429394813
A46	0.0662824207492795
Y59	0.0389048991354467
Q12	0.0417867435158501
R100	0.0504322766570605
E10	0.0518731988472622
P62	0.0706051873198847
G12	0.0720461095100865
V89	0.0432276657060519
V24	0.0590778097982709
K13	0.0504322766570605
Q19	0.0446685878962536
V88	0.0547550432276657
T14	0.0417867435158501
Q49	0.0288184438040346
V96	0.0590778097982709
S35	0.0763688760806916
F77	0.0446685878962536
L49	0.11671469740634
F16	0.0417867435158501
M75	0.0201729106628242
L81	0.0965417867435159
L62	0.119596541786744
D75	0.037463976945245
G95	0.0605187319884726
C1	0.0172910662824208
R23	0.0417867435158501
I79	0.0864553314121038
P33	0.0417867435158501
S29	0.0734870317002882
M8	0.0273775216138329
V5	0.0432276657060519
S26	0.0662824207492795
V33	0.0605187319884726
Y52	0.031700288184438
D87	0.0389048991354467
P5	0.0547550432276657
K3	0.0504322766570605
I50	0.0634005763688761
Y1	0.0302593659942363
D47	0.0590778097982709
F91	0.0518731988472622
A76	0.0648414985590778
L79	0.12536023054755
S93	0.0590778097982709
I86	0.0835734870317003
Y66	0.0403458213256484
N99	0.0605187319884726
P36	0.0417867435158501
D26	0.0489913544668588
M37	0.0244956772334294
L97	0.115273775216138
M41	0.0187319884726225
V91	0.0648414985590778
T32	0.0389048991354467
H43	0.0302593659942363
F29	0.0417867435158501
N28	0.0360230547550432
Q40	0.0432276657060519
W48	0.0187319884726225
Y80	0.0475504322766571
Y25	0.0288184438040346
Y48	0.0302593659942363
A14	0.053314121037464
M3	0.0187319884726225
L39	0.118155619596542
N6	0.0461095100864553
E63	0.0821325648414986
K44	0.0590778097982709
G73	0.053314121037464
I100	0.0677233429394813
E86	0.0806916426512968
E19	0.0605187319884726
R49	0.037463976945245
S41	0.0662824207492795
T41	0.0489913544668588
I1	0.0864553314121038
P52	0.0489913544668588
W8	0.0100864553314121
N39	0.0345821325648415
E98	0.0734870317002882
D63	0.0518731988472622
S77	0.0648414985590778
G85	0.0547550432276657
Q37	0.0461095100864553
F85	0.0403458213256484
L72	0.0864553314121038
M95	0.0244956772334294
D54	0.0547550432276657
F79	0.0461095100864553
N47	0.0461095100864553
F87	0.0417867435158501
K29	0.069164265129683
Y9	0.0360230547550432
C31	0.0129682997118156
Y76	0.0302593659942363
C24	0.0172910662824208
N38	0.0432276657060519
Y44	0.0446685878962536
I8	0.0778097982708934
Q66	0.0504322766570605
N32	0.0432276657060519
A3	0.0662824207492795
H25	0.0244956772334294
C27	0.0144092219020173
S74	0.0576368876080692
E29	0.0821325648414986
G71	0.0561959654178674
A97	0.0561959654178674
E12	0.0576368876080692
S81	0.0806916426512968
V16	0.0648414985590778
Y92	0.0273775216138329
M55	0.0129682997118156
M40	0.0273775216138329
M29	0.0172910662824208
N56	0.0403458213256484
T39	0.0475504322766571
P86	0.0446685878962536
Y87	0.0331412103746398
G21	0.0619596541786743
V45	0.0677233429394813
Q60	0.0561959654178674
H20	0.0172910662824208
F58	0.0403458213256484
K24	0.0504322766570605
C7	0.0201729106628242
R29	0.0461095100864553
L7	0.118155619596542
Y93	0.0302593659942363
N69	0.0561959654178674
Q56	0.0504322766570605
I38	0.0806916426512968
L53	0.123919308357349
G10	0.0706051873198847
T95	0.0417867435158501
E73	0.0590778097982709
W94	0.0144092219020173
L44	0.115273775216138
C83	0.00720461095100865
C49	0.0129682997118156
P47	0.0461095100864553
P69	0.031700288184438
M92	0.0288184438040346
D70	0.0619596541786743
Y73	0.0302593659942363
V68	0.0576368876080692
G7	0.069164265129683
S33	0.0547550432276657
R41	0.0475504322766571
F8	0.0446685878962536
A38	0.0677233429394813
E6	0.0706051873198847
V83	0.0489913544668588
W24	0.0115273775216138
I44	0.0864553314121038
W10	0.0172910662824208
T92	0.0389048991354467
H60	0.0331412103746398
F25	0.0417867435158501
M51	0.0216138328530259
V43	0.0634005763688761
K61	0.0605187319884726
D43	0.0389048991354467
T24	0.0432276657060519
S3	0.0706051873198847
P74	0.0331412103746398
I68	0.0720461095100865
D15	0.0518731988472622
Y38	0.0244956772334294
H94	0.0259365994236311
K16	0.0590778097982709
R14	0.0360230547550432
H86	0.015850144092219
S8	0.0662824207492795
P91	0.0273775216138329
Q35	0.0446685878962536
T87	0.0504322766570605
R86	0.0504322766570605
H12	0.0230547550432277
W83	0.0144092219020173
I91	0.0965417867435159
M57	0.0129682997118156
H48	0.0230547550432277
P19	0.0489913544668588
W13	0.00576368876080692
N100	0.0662824207492795
L69	0.106628242074928
T55	0.0389048991354467
K60	0.0590778097982709
A48	0.0648414985590778
H89	0.0244956772334294
W77	0.0115273775216138
P26	0.0446685878962536
T16	0.0446685878962536
Q51	0.0360230547550432
Q85	0.0461095100864553
T23	0.0475504322766571
A57	0.053314121037464
L14	0.110951008645533
M74	0.0230547550432277
M18	0.0144092219020173
I98	0.0734870317002882
T19	0.0446685878962536
H69	0.0187319884726225
W55	0.0144092219020173
E24	0.0605187319884726
K51	0.0648414985590778
V66	0.0734870317002882
V55	0.0590778097982709
K26	0.053314121037464
E52	0.0576368876080692
I55	0.0835734870317003
N86	0.0389048991354467
M49	0.0172910662824208
N85	0.0446685878962536
M48	0.0259365994236311
E34	0.0576368876080692
E68	0.069164265129683
R56	0.0360230547550432
L83	0.136887608069164
Q4	0.0403458213256484
A69	0.0605187319884726
G38	0.0864553314121038
C42	0.00864553314121038
R20	0.053314121037464
T62	0.0331412103746398
G53	0.0734870317002882
W89	0.00864553314121038
D34	0.0432276657060519
D3	0.0590778097982709
A66	0.0706051873198847
I87	0.0821325648414986
T64	0.0547550432276657
M4	0.0187319884726225
N78	0.0489913544668588
M50	0.0259365994236311
V61	0.0662824207492795
W79	0.00720461095100865
T72	0.0417867435158501
R60	0.0360230547550432
D80	0.0489913544668588
M65	0.0187319884726225
R93	0.0504322766570605
L25	0.110951008645533
S12	0.0619596541786743
P60	0.0389048991354467
T45	0.0432276657060519
P31	0.0389048991354467
H36	0.0302593659942363
F18	0.0403458213256484
G15	0.0778097982708934
F92	0.0432276657060519
F49	0.0403458213256484
N17	0.0489913544668588
H66	0.0172910662824208
S38	0.0749279538904899
L70	0.105187319884726
I48	0.069164265129683
N63	0.0461095100864553
L84	0.10806916426513
E22	0.0461095100864553
L1	0.115273775216138
C36	0.015850144092219
K17	0.0662824207492795
W51	0.0115273775216138
Y19	0.037463976945245
P3	0.0461095100864553
G61	0.0706051873198847
K92	0.0634005763688761
K67	0.0619596541786743
V1	0.053314121037464
F37	0.0518731988472622
D18	0.031700288184438
R3	0.0331412103746398
V100	0.0518731988472622
T93	0.0547550432276657
S19	0.0720461095100865
Q17	0.0475504322766571
I76	0.0792507204610951
A37	0.0662824207492795
A19	0.0576368876080692
N46	0.0345821325648415
P87	0.0446685878962536
P38	0.0489913544668588
T25	0.0677233429394813
Y60	0.0461095100864553
G26	0.0749279538904899
R11	0.0461095100864553
G6	0.0720461095100865
D55	0.0403458213256484
L57	0.112391930835735
C19	0.00864553314121038
K10	0.0605187319884726
S9	0.0763688760806916
L60	0.122478386167147
I92	0.0734870317002882
L73	0.0979827089337176
L2	0.11671469740634
M67	0.0244956772334294
E42	0.0590778097982709
E27	0.0590778097982709
G83	0.0446685878962536
H75	0.0244956772334294
K97	0.0893371757925072
P15	0.031700288184438
W98	0.0100864553314121
H45	0.0230547550432277
V7	0.0590778097982709
D11	0.0706051873198847
C95	0.0172910662824208
V69	0.053314121037464
I21	0.0648414985590778
G65	0.0749279538904899
N34	0.0547550432276657
G81	0.0561959654178674
F81	0.0461095100864553
G58	0.0662824207492795
T79	0.0432276657060519
N54	0.0504322766570605
W72	0.0216138328530259
H87	0.0302593659942363
Q71	0.0360230547550432
F17	0.0461095100864553
D42	0.0475504322766571
D77	0.0619596541786743
S31	0.0605187319884726
V35	0.0634005763688761
P96	0.0345821325648415
C86	0.00864553314121038
Q83	0.037463976945245
Q42	0.0302593659942363
T20	0.0461095100864553
H23	0.015850144092219
V99	0.053314121037464
R31	0.0489913544668588
D28	0.0619596541786743
D25	0.0576368876080692
N8	0.053314121037464
E17	0.053314121037464
T30	0.0576368876080692
H91	0.0288184438040346
W63	0.0129682997118156
H57	0.015850144092219
K9	0.0605187319884726
I63	0.0677233429394813
Y82	0.0288184438040346
P50	0.031700288184438
V78	0.0561959654178674
A52	0.0734870317002882
A86	0.0662824207492795
Q14	0.0446685878962536
D79	0.0518731988472622
E79	0.0662824207492795
G31	0.0677233429394813
C54	0.0187319884726225
T77	0.0619596541786743
K52	0.0677233429394813
R78	0.0446685878962536
E81	0.0806916426512968
I93	0.0835734870317003
Q39	0.0504322766570605
L67	0.131123919308357
D30	0.0576368876080692
H31	0.0230547550432277
Q7	0.0417867435158501
Q29	0.0417867435158501
Y3	0.0331412103746398
Y83	0.0417867435158501
M7	0.0187319884726225
Q95	0.0561959654178674
A54	0.0720461095100865
M61	0.0259365994236311
F72	0.0619596541786743
D56	0.0619596541786743
K81	0.0634005763688761
A28	0.0590778097982709
W3	0.0100864553314121
E48	0.0677233429394813
E74	0.0576368876080692
N3	0.0547550432276657
A87	0.0590778097982709
I51	0.0821325648414986
Q52	0.0446685878962536
T44	0.053314121037464
I47	0.0605187319884726
L94	0.129682997118156
R38	0.0518731988472622
P44	0.0489913544668588
R92	0.0446685878962536
W4	0.0201729106628242
T70	0.0461095100864553
V26	0.0475504322766571
C97	0.0115273775216138
R5	0.0360230547550432
N14	0.0475504322766571
D100	0.0619596541786743
M32	0.0331412103746398
W32	0.00432276657060519
E64	0.069164265129683
N81	0.069164265129683
H81	0.0259365994236311
I99	0.0662824207492795
Q63	0.0360230547550432
M94	0.0201729106628242
F34	0.0345821325648415
V59	0.0432276657060519
D99	0.053314121037464
Y24	0.0446685878962536
I4	0.0778097982708934
V90	0.0605187319884726
F99	0.0331412103746398
M97	0.0244956772334294
W29	0.00720461095100865
W75	0.0100864553314121
N60	0.0648414985590778
S36	0.0648414985590778
C90	0.015850144092219
G13	0.0806916426512968
A10	0.0605187319884726
M84	0.0144092219020173
T69	0.0446685878962536
D32	0.0489913544668588
L21	0.0994236311239193
T22	0.0461095100864553
C15	0.00864553314121038
K57	0.069164265129683
K42	0.0821325648414986
Y50	0.0432276657060519
I37	0.0677233429394813
S98	0.0806916426512968
H96	0.0259365994236311
H5	0.0144092219020173
F88	0.0590778097982709
A2	0.0792507204610951
Y28	0.0288184438040346
C75	0.0115273775216138
K46	0.0576368876080692
G45	0.0720461095100865
R71	0.0504322766570605
K38	0.0561959654178674
P67	0.0259365994236311
G28	0.0576368876080692
T10	0.0518731988472622
C47	0.0230547550432277
I16	0.0662824207492795
G98	0.0605187319884726
W53	0.0144092219020173
G55	0.053314121037464
W37	0.00720461095100865
F51	0.0389048991354467
I84	0.0706051873198847
K28	0.0403458213256484
S47	0.0648414985590778
C32	0.0144092219020173
A49	0.0706051873198847
P13	0.0403458213256484
R84	0.0446685878962536
S85	0.069164265129683
A81	0.0605187319884726
E88	0.0605187319884726
R33	0.0605187319884726
G48	0.0778097982708934
S59	0.0634005763688761
S58	0.0576368876080692
I30	0.0907780979827089
L28	0.10806916426513
A32	0.0662824207492795
H50	0.0259365994236311
Y91	0.037463976945245
L45	0.118155619596542
Y53	0.0331412103746398
M88	0.0201729106628242
S10	0.0605187319884726
M72	0.0201729106628242
R58	0.0360230547550432
I77	0.0677233429394813
A98	0.0475504322766571
A95	0.0590778097982709
A64	0.0706051873198847
W80	0.00720461095100865
I45	0.0677233429394813
I60	0.0504322766570605
Q9	0.0389048991354467
H100	0.0187319884726225
L15	0.103746397694525
D92	0.0446685878962536
P68	0.0446685878962536
D50	0.037463976945245
N24	0.0446685878962536
V85	0.0662824207492795
D37	0.0489913544668588
S17	0.0634005763688761
K34	0.0590778097982709
N75	0.0489913544668588
T57	0.0576368876080692
S91	0.0417867435158501
R43	0.0432276657060519
F20	0.0417867435158501
E32	0.0590778097982709
P89	0.0244956772334294
Y33	0.0345821325648415
Y98	0.0461095100864553
V42	0.0648414985590778
L3	0.102305475504323
E5	0.0561959654178674
C26	0.0129682997118156
Q27	0.0360230547550432
F41	0.0417867435158501
G52	0.0605187319884726
Q58	0.0461095100864553
A25	0.0763688760806916
M21	0.0216138328530259
W41	0.00576368876080692
H77	0.0216138328530259
E15	0.0677233429394813
I95	0.0677233429394813
F52	0.0461095100864553
K20	0.0662824207492795
W70	0.0129682997118156
T28	0.0403458213256484
L35	0.119596541786744
C88	0.0172910662824208
C94	0.0144092219020173
N88	0.0446685878962536
R45	0.0489913544668588
M45	0.0172910662824208
Y13	0.0331412103746398
P55	0.0417867435158501
E90	0.0576368876080692
T98	0.0244956772334294
N41	0.0360230547550432
E39	0.0576368876080692
E77	0.069164265129683
N35	0.0461095100864553
T75	0.0576368876080692
K64	0.0634005763688761
N44	0.0461095100864553
Q74	0.0504322766570605
H17	0.0259365994236311
I69	0.0763688760806916
L75	0.0951008645533141
P85	0.0288184438040346
E45	0.0504322766570605
H51	0.0230547550432277
M99	0.015850144092219
Q93	0.0302593659942363
D83	0.0360230547550432
L59	0.121037463976945
V49	0.0763688760806916
R89	0.0504322766570605
F61	0.0504322766570605
G11	0.0590778097982709
Q11	0.0345821325648415
M63	0.0172910662824208
K50	0.0720461095100865
T27	0.0475504322766571
M69	0.0230547550432277
K11	0.0619596541786743
P1	0.0475504322766571
R76	0.0461095100864553
G41	0.0576368876080692
T15	0.0461095100864553
R99	0.0489913544668588
K65	0.0446685878962536
R46	0.0331412103746398
F62	0.0389048991354467
R66	0.0360230547550432
H78	0.0187319884726225
H98	0.0288184438040346
H61	0.0144092219020173
S70	0.0734870317002882
C34	0.00432276657060519
W65	0.015850144092219
V73	0.0648414985590778
F47	0.037463976945245
F6	0.0403458213256484
G43	0.0677233429394813
T50	0.053314121037464
S7	0.0504322766570605
W18	0.0144092219020173
W22	0.0216138328530259
S52	0.0590778097982709
I40	0.0821325648414986
A59	0.069164265129683
A39	0.0821325648414986
M79	0.0129682997118156
C38	0.0144092219020173
Q33	0.0547550432276657
F74	0.0360230547550432
I58	0.0763688760806916
S50	0.0749279538904899
K94	0.0749279538904899
P83	0.0331412103746398
L65	0.0951008645533141
I53	0.0763688760806916
K90	0.0893371757925072
N59	0.0345821325648415
T91	0.0475504322766571
V97	0.0504322766570605
L86	0.0907780979827089
S23	0.0720461095100865
A100	0.0806916426512968
E93	0.069164265129683
H27	0.0201729106628242
R75	0.0475504322766571
C66	0.0115273775216138
P94	0.0417867435158501
C71	0.0172910662824208
F10	0.0590778097982709
K6	0.069164265129683
G67	0.0634005763688761
C56	0.0172910662824208
M82	0.0216138328530259
M25	0.0259365994236311
V87	0.0734870317002882
V76	0.0648414985590778
G8	0.0576368876080692
F13	0.0504322766570605
L42	0.11671469740634
T36	0.053314121037464
G24	0.0417867435158501
M14	0.015850144092219
I65	0.0835734870317003
E59	0.069164265129683
A78	0.0706051873198847
Q20	0.0432276657060519
R65	0.0619596541786743
E25	0.0590778097982709
V41	0.0634005763688761
S34	0.0763688760806916
Q89	0.0547550432276657
W43	0.00576368876080692
Y70	0.0504322766570605
Q2	0.053314121037464
Y26	0.0389048991354467
P24	0.0461095100864553
C21	0.0100864553314121
D17	0.0302593659942363
A9	0.0749279538904899
F39	0.0432276657060519
T12	0.053314121037464
V11	0.0561959654178674
W35	0.00864553314121038
N20	0.0605187319884726
W82	0.0129682997118156
M23	0.0273775216138329
A85	0.069164265129683
T4	0.0547550432276657
S69	0.0677233429394813
H21	0.0230547550432277
F32	0.0360230547550432
E9	0.0634005763688761
V38	0.0475504322766571
P22	0.037463976945245
A44	0.0734870317002882
K59	0.0806916426512968
I6	0.0749279538904899
F26	0.0461095100864553
C2	0.0172910662824208
I81	0.0561959654178674
Q31	0.0605187319884726
H16	0.0273775216138329
E83	0.0590778097982709
C45	0.00720461095100865
A17	0.0821325648414986
C70	0.00864553314121038
W85	0.00720461095100865
W33	0.0100864553314121
P59	0.037463976945245
A16	0.0792507204610951
W88	0.0216138328530259
E2	0.0446685878962536
F30	0.0518731988472622
L9	0.115273775216138
V18	0.0821325648414986
I28	0.0835734870317003
T67	0.0432276657060519
K4	0.0677233429394813
T46	0.053314121037464
R35	0.0489913544668588
D68	0.0360230547550432
Q78	0.0345821325648415
W58	0.00432276657060519
C89	0.0115273775216138
M86	0.0259365994236311
V57	0.0792507204610951
V12	0.0763688760806916
P65	0.0489913544668588
R24	0.0389048991354467
A50	0.0734870317002882
P78	0.0389048991354467
Y57	0.0432276657060519
A23	0.0734870317002882
C99	0.0144092219020173
R55	0.0432276657060519
I62	0.0706051873198847
R27	0.0389048991354467
L12	0.0965417867435159
D59	0.0389048991354467
E72	0.0446685878962536
S15	0.0634005763688761
S40	0.0706051873198847
T43	0.0662824207492795
C77	0.00864553314121038
K87	0.0749279538904899
D35	0.0518731988472622
A89	0.0893371757925072
A40	0.0706051873198847
G1	0.0504322766570605
D98	0.0345821325648415
F97	0.0403458213256484
Q64	0.0619596541786743
F100	0.0403458213256484
D40	0.0432276657060519
L17	0.12536023054755
Q96	0.053314121037464
N77	0.037463976945245
S96	0.0634005763688761
W73	0.015850144092219
G76	0.0518731988472622
A34	0.0648414985590778
W68	0.0115273775216138
A93	0.0677233429394813
V52	0.0662824207492795
Q44	0.0389048991354467
E44	0.0345821325648415
Y62	0.0389048991354467
F42	0.0475504322766571
C10	0.0201729106628242
I35	0.0821325648414986
R18	0.0403458213256484
N97	0.0561959654178674
H49	0.0331412103746398
E56	0.0547550432276657
R90	0.0547550432276657
R80	0.0461095100864553
E38	0.0561959654178674
L5	0.123919308357349
E62	0.0662824207492795
S44	0.0706051873198847
Y31	0.0244956772334294
D39	0.053314121037464
Y69	0.0201729106628242
F68	0.0504322766570605
N65	0.0403458213256484
E58	0.0821325648414986
M100	0.00432276657060519
V28	0.0634005763688761
S45	0.0605187319884726
N12	0.0489913544668588
M44	0.0201729106628242
V32	0.0720461095100865
A7	0.0561959654178674
F22	0.0446685878962536
C63	0.0201729106628242
Q81	0.0432276657060519
I14	0.0677233429394813
Q54	0.0619596541786743
R82	0.037463976945245
L93	0.121037463976945
L32	0.102305475504323
Y43	0.0417867435158501
N11	0.0619596541786743
H93	0.0230547550432277
T38	0.0662824207492795
I11	0.0907780979827089
R1	0.0302593659942363
F95	0.037463976945245
C100	0.00576368876080692
Q91	0.0576368876080692
T49	0.0432276657060519
Q3	0.0561959654178674
P77	0.0360230547550432
W36	0.0115273775216138
E8	0.0389048991354467
K32	0.053314121037464
H42	0.0216138328530259
N30	0.0489913544668588
M78	0.0230547550432277
T52	0.0561959654178674
K19	0.0706051873198847
A15	0.0821325648414986
H3	0.0230547550432277
P11	0.0360230547550432
V82	0.0734870317002882
P43	0.0360230547550432
N82	0.0547550432276657
G77	0.0590778097982709
H63	0.0302593659942363
C58	0.0100864553314121
P57	0.0417867435158501
A77	0.0706051873198847
P35	0.0345821325648415
M27	0.0201729106628242
F67	0.0360230547550432
C12	0.015850144092219
K76	0.0590778097982709
P64	0.0432276657060519
D58	0.0302593659942363
Q77	0.0518731988472622
I88	0.0936599423631124
C41	0.0144092219020173
K48	0.0619596541786743
E97	0.0864553314121038
K71	0.0590778097982709
T40	0.0446685878962536
F96	0.0446685878962536
R34	0.0504322766570605
I67	0.0994236311239193
F24	0.0662824207492795
A45	0.0734870317002882
I74	0.085014409221902
H95	0.0244956772334294
M33	0.0172910662824208
L82	0.0806916426512968
Q86	0.0446685878962536
C82	0.0129682997118156
C87	0.00864553314121038
W62	0.0100864553314121
C28	0.0187319884726225
V9	0.0634005763688761
R57	0.0403458213256484
S4	0.0706051873198847
H82	0.0360230547550432
N91	0.0590778097982709
C69	0.0201729106628242
K77	0.0677233429394813
D7	0.0590778097982709
H40	0.0172910662824208
M73	0.0259365994236311
P92	0.0461095100864553
T17	0.0634005763688761
P8	0.0475504322766571
S32	0.0547550432276657
T61	0.0489913544668588
W27	0.0115273775216138
I97	0.0605187319884726
H35	0.0201729106628242
S53	0.0576368876080692
R15	0.0273775216138329
P48	0.037463976945245
S100	0.085014409221902
K99	0.0994236311239193
P16	0.0417867435158501
D46	0.0389048991354467
Q48	0.0360230547550432
K25	0.0634005763688761
L48	0.113832853025937
H13	0.0244956772334294
L24	0.123919308357349
G54	0.053314121037464
N50	0.0518731988472622
P70	0.031700288184438
E23	0.037463976945245
M47	0.0172910662824208
P54	0.0288184438040346
S67	0.0605187319884726
I7	0.0576368876080692
G69	0.0763688760806916
D33	0.0576368876080692
C74	0.0129682997118156
F90	0.0403458213256484
Y58	0.0547550432276657
R94	0.0561959654178674
N18	0.0634005763688761
T73	0.0489913544668588
A58	0.0720461095100865
L38	0.100864553314121
Q13	0.0461095100864553
G18	0.0706051873198847
H7	0.0201729106628242
Q21	0.0360230547550432
F48	0.0634005763688761
V95	0.0576368876080692
Y35	0.0345821325648415
P63	0.0590778097982709
R6	0.0360230547550432
W86	0.0100864553314121
W78	0.0129682997118156
R87	0.0475504322766571
S61	0.0634005763688761
K85	0.0951008645533141
D4	0.0432276657060519
E100	0.0835734870317003
Q18	0.0475504322766571
T7	0.0432276657060519
C92	0.0187319884726225
W20	0.00864553314121038
K96	0.0878962536023055
F5	0.0461095100864553
A62	0.0778097982708934
A33	0.0706051873198847
T34	0.053314121037464
E65	0.0576368876080692
V65	0.0504322766570605
M20	0.0230547550432277
M9	0.0230547550432277
L37	0.0936599423631124
Y88	0.031700288184438
T65	0.0475504322766571
A73	0.0749279538904899
E13	0.053314121037464
A29	0.085014409221902
E76	0.0504322766570605
L43	0.105187319884726
H44	0.0216138328530259
I22	0.0951008645533141
G22	0.0561959654178674
T80	0.0432276657060519
M66	0.0201729106628242
I20	0.0907780979827089
H18	0.0201729106628242
K43	0.0634005763688761
I26	0.0720461095100865
M12	0.015850144092219
E33	0.0576368876080692
D96	0.0288184438040346
Y12	0.0461095100864553
W56	0.0129682997118156
D74	0.0706051873198847
V93	0.0504322766570605
E46	0.0489913544668588
M39	0.015850144092219
V56	0.053314121037464
W47	0.0187319884726225
L30	0.0979827089337176
F60	0.037463976945245
Y5	0.0489913544668588
I54	0.0792507204610951
W90	0.0172910662824208
F54	0.037463976945245
G94	0.0446685878962536
D53	0.037463976945245
M91	0.0144092219020173
N25	0.0461095100864553
F45	0.0403458213256484
E85	0.0734870317002882
Y85	0.0345821325648415
K2	0.0662824207492795
M38	0.015850144092219
D81	0.0662824207492795
K54	0.0547550432276657
Q36	0.0475504322766571
S63	0.0677233429394813
A83	0.0749279538904899
M42	0.0172910662824208
N7	0.069164265129683
M60	0.0144092219020173
P28	0.037463976945245
H85	0.0302593659942363
S94	0.0634005763688761
R96	0.069164265129683
M2	0.0216138328530259
I71	0.0749279538904899
S42	0.0706051873198847
W40	0.00864553314121038
W14	0.0288184438040346
M81	0.0259365994236311
T96	0.0489913544668588
G92	0.0518731988472622
G34	0.0662824207492795
Q98	0.0389048991354467
M58	0.0302593659942363
Y47	0.0360230547550432
Q57	0.0475504322766571
F57	0.0432276657060519
D16	0.0547550432276657
V21	0.0706051873198847
A41	0.0792507204610951
K84	0.0734870317002882
N94	0.0590778097982709
S78	0.0576368876080692
C79	0.015850144092219
P100	0.0216138328530259
S71	0.069164265129683
Q65	0.0446685878962536
L76	0.113832853025937
W84	0.00864553314121038
H71	0.0172910662824208
T89	0.0461095100864553
N52	0.0446685878962536
H47	0.0201729106628242
M52	0.0230547550432277
C4	0.00720461095100865
I32	0.0907780979827089
Y77	0.0432276657060519
V58	0.0590778097982709
R61	0.0432276657060519
Q34	0.0417867435158501
N48	0.0432276657060519
E99	0.0706051873198847
S27	0.0576368876080692
S84	0.0706051873198847
L90	0.118155619596542
I41	0.0576368876080692
E1	0.0835734870317003
L63	0.0821325648414986
G88	0.0403458213256484
S2	0.0778097982708934
M59	0.0172910662824208
D66	0.031700288184438
E36	0.0605187319884726
L8	0.0965417867435159
K62	0.0389048991354467
H28	0.0360230547550432
Y96	0.0273775216138329
Q46	0.0475504322766571
K5	0.0605187319884726
I9	0.0734870317002882
T94	0.0345821325648415
N66	0.0518731988472622
R73	0.0547550432276657
V50	0.069164265129683
E60	0.0475504322766571
G70	0.0504322766570605
F12	0.0634005763688761
T58	0.0504322766570605
K23	0.0706051873198847
R51	0.0288184438040346
D72	0.0547550432276657
V48	0.0619596541786743
H54	0.0345821325648415
A47	0.0763688760806916
H88	0.0144092219020173
R13	0.0547550432276657
T9	0.0518731988472622
K30	0.0662824207492795
T71	0.053314121037464
M10	0.0216138328530259
D13	0.0331412103746398
G79	0.0461095100864553
Y10	0.0432276657060519
N70	0.0417867435158501
W93	0.0201729106628242
C61	0.0144092219020173
I43	0.0792507204610951
H9	0.0187319884726225
Y72	0.0389048991354467
T1	0.0461095100864553
E7	0.0461095100864553
H55	0.0230547550432277
V44	0.0634005763688761
Y17	0.0345821325648415
W39	0.00864553314121038
Q25	0.0432276657060519
C98	0.015850144092219
F3	0.037463976945245
F64	0.0331412103746398
S65	0.053314121037464
T2	0.0461095100864553
E95	0.0590778097982709
A65	0.0734870317002882
E49	0.053314121037464
W11	0.0115273775216138
P90	0.0345821325648415
D14	0.0547550432276657
P41	0.0504322766570605
T84	0.069164265129683
F35	0.037463976945245
V84	0.0461095100864553
P75	0.0461095100864553
M96	0.0259365994236311
F93	0.0345821325648415
P18	0.0403458213256484
A79	0.085014409221902
N84	0.0461095100864553
L47	0.112391930835735
C60	0.0172910662824208
E67	0.0417867435158501
A35	0.069164265129683
A30	0.0792507204610951
R40	0.0345821325648415
N29	0.0331412103746398
K100	0.11671469740634
W34	0.00864553314121038
C30	0.00864553314121038
P46	0.0403458213256484
M56	0.0302593659942363
R8	0.0360230547550432
C51	0.0172910662824208
I29	0.0590778097982709
S13	0.0576368876080692
M5	0.0187319884726225
Y49	0.0446685878962536
H68	0.0259365994236311
T78	0.0504322766570605
V17	0.0461095100864553
G74	0.0504322766570605
H97	0.015850144092219
H33	0.0144092219020173
G2	0.0590778097982709
D31	0.0605187319884726
H11	0.0259365994236311
Q5	0.0461095100864553
I90	0.0590778097982709
K15	0.053314121037464
I49	0.0792507204610951
T54	0.0446685878962536
H65	0.0288184438040346
K98	0.109510086455331
N16	0.0634005763688761
H1	0.0216138328530259
G49	0.0662824207492795
I64	0.0979827089337176
S49	0.0605187319884726
L20	0.113832853025937
W71	0.0115273775216138
A60	0.0504322766570605
M15	0.0230547550432277
D23	0.0432276657060519
V64	0.0590778097982709
A22	0.0634005763688761
I18	0.0677233429394813
D93	0.0475504322766571
L27	0.109510086455331
K68	0.0749279538904899
P72	0.031700288184438
N79	0.0288184438040346
M71	0.0244956772334294
D2	0.053314121037464
R42	0.0389048991354467
A56	0.069164265129683
S39	0.0619596541786743
V54	0.0605187319884726
K27	0.053314121037464
S56	0.0547550432276657
I24	0.0677233429394813
C84	0.0100864553314121
L26	0.12536023054755
D38	0.0417867435158501
Q23	0.0561959654178674
V71	0.069164265129683
F78	0.0403458213256484
D44	0.0518731988472622
I78	0.0835734870317003
F19	0.0518731988472622
D1	0.0489913544668588
A4	0.0864553314121038
K14	0.0677233429394813
E53	0.0590778097982709
G4	0.0561959654178674
F50	0.0461095100864553
W25	0.0115273775216138
G40	0.0590778097982709
P61	0.0417867435158501
R59	0.0345821325648415
S89	0.0634005763688761
R22	0.0389048991354467
L96	0.119596541786744
Q41	0.0518731988472622
P37	0.0230547550432277
N9	0.0446685878962536
W92	0.0115273775216138
L80	0.106628242074928
N98	0.0475504322766571
Q16	0.053314121037464
D48	0.053314121037464
V79	0.069164265129683
T63	0.0446685878962536
K73	0.0734870317002882
E82	0.0734870317002882
M76	0.0187319884726225
V14	0.0605187319884726
G37	0.0720461095100865
E18	0.0561959654178674
T18	0.037463976945245
D88	0.0590778097982709
F59	0.0547550432276657
F71	0.0489913544668588
N22	0.0547550432276657
T82	0.0489913544668588
P32	0.0389048991354467
L50	0.109510086455331
L88	0.11671469740634
T33	0.0489913544668588
Y65	0.037463976945245
V92	0.0619596541786743
Y55	0.0489913544668588
W45	0.0115273775216138
I56	0.0706051873198847
L61	0.0994236311239193
P14	0.0489913544668588
V34	0.0634005763688761
W30	0.0100864553314121
M68	0.0345821325648415
P20	0.037463976945245
E87	0.0619596541786743
V62	0.0706051873198847
L99	0.0994236311239193
P6	0.0446685878962536
L41	0.0965417867435159
Q82	0.0489913544668588
Y67	0.0345821325648415
Y7	0.031700288184438
G62	0.0561959654178674
T31	0.0634005763688761
K69	0.0662824207492795
W99	0.00864553314121038
G20	0.0619596541786743
C39	0.0144092219020173
N72	0.0504322766570605
A13	0.0907780979827089
G64	0.0417867435158501
R70	0.0389048991354467
S21	0.0648414985590778
R48	0.0446685878962536
F28	0.0547550432276657
N57	0.0432276657060519
M62	0.0129682997118156
G86	0.0446685878962536
Y78	0.0475504322766571
Y94	0.0259365994236311
D85	0.0518731988472622
Y22	0.0244956772334294
Y37	0.0518731988472622
Q38	0.0461095100864553
P53	0.0504322766570605
V30	0.0662824207492795
Q15	0.0432276657060519
E11	0.0547550432276657
A91	0.0590778097982709
F84	0.0389048991354467
C6	0.00720461095100865
C68	0.00720461095100865
G72	0.0619596541786743
D9	0.0461095100864553
Q61	0.053314121037464
E31	0.0561959654178674
S73	0.0518731988472622
G96	0.0475504322766571
I39	0.085014409221902
I2	0.0605187319884726
H46	0.0216138328530259
R36	0.0475504322766571
N27	0.0302593659942363
I59	0.0835734870317003
Q68	0.0446685878962536
H73	0.0259365994236311
N61	0.0547550432276657
G36	0.0417867435158501
W50	0.00576368876080692
C9	0.0129682997118156
R68	0.037463976945245
Y74	0.031700288184438
D76	0.0432276657060519
N92	0.0518731988472622
L71	0.100864553314121
V46	0.069164265129683
S28	0.0605187319884726
R79	0.0331412103746398
Y14	0.0417867435158501
S82	0.0648414985590778
Q67	0.0475504322766571
M36	0.0259365994236311
C14	0.0187319884726225
L78	0.113832853025937
F86	0.0461095100864553
S80	0.0677233429394813
P27	0.0345821325648415
Y45	0.0417867435158501
W9	0.00864553314121038
N68	0.0446685878962536
Q72	0.0461095100864553
E69	0.0720461095100865
W64	0.0115273775216138
S87	0.0504322766570605
N37	0.0561959654178674
F14	0.053314121037464
V2	0.0504322766570605
R28	0.0446685878962536
A75	0.0778097982708934
C23	0.0100864553314121
A12	0.069164265129683
W6	0.0129682997118156
K36	0.0634005763688761
P97	0.031700288184438
