# Supplementary material for: Prediction of bacterial type IV secreted effectors by C-terminal features
Source: BMC Genomics. 2014 Jan 21;15:50. doi: 10.1186/1471-2164-15-50 (PMC3915618; doi:10.1186/1471-2164-15-50)
Supplement: Additional file 13 — T4SEpre package. [file 1471-2164-15-50-S13.zip › T4SEpre_bpbAac/T4SEpre_bpbAac.R~]

library('e1071')
load('T4SEpre_bpbAac.Rdata')
testdata <- read.csv('sample.data',head=TRUE)
testall <- subset(testdata,select=c(-Name,-Name0))
Nametestall <- subset(testdata,select=c(Name))
test4 <- testall
NameTest <- Nametestall
pred <- predict(model,test4,decision.values = TRUE)
values<-attr(pred,"decision.values")
Lst <- list(NameTest,values)
write.table(Lst,file="values.csv")
system("perl Classify.pl 0.5")
