# Supplementary material for: Prediction of bacterial type IV secreted effectors by C-terminal features
Source: BMC Genomics. 2014 Jan 21;15:50. doi: 10.1186/1471-2164-15-50 (PMC3915618; doi:10.1186/1471-2164-15-50)
Supplement: Additional file 14: Table S7 — T4SEs predicted from H. pylori. [file 1471-2164-15-50-S14.xls]

## Sheet: T4SEpre_Joint
Protein	SVM-Value	T4S protein or not	Accession	Annotation
Seq127	2.40049	YES	gi|15644760|ref|NP_206930.1|	hypothetical protein HP0130
Seq851	1.94629	YES	gi|15645482|ref|NP_207657.1|	hypothetical protein HP0863
Seq502	1.8639	YES	gi|15645135|ref|NP_207305.1|	hypothetical protein HP0508
Seq430	1.5694	YES	gi|15645063|ref|NP_207233.1|	hypothetical protein HP0435
Seq1240	1.52673	YES	gi|15645869|ref|NP_208047.1|	preprotein translocase subunit SecG
Seq340	1.23427	YES	gi|15644973|ref|NP_207143.1|	hypothetical protein HP0345
Seq653	1.19624	YES	gi|15645288|ref|NP_207458.1|	hypothetical protein HP0664
Seq706	1.17958	YES	gi|15645339|ref|NP_207511.1|	DNA polymerase III subunits gamma and tau
Seq1098	1.16899	YES	gi|15645728|ref|NP_207905.1|	excinuclease ABC subunit B
Seq1507	1.1611	YES	gi|15646132|ref|NP_208314.1|	hypothetical protein HP1524
Seq126	1.13932	YES	gi|15644759|ref|NP_206929.1|	hypothetical protein HP0129
Seq892	1.11968	YES	gi|15645522|ref|NP_207698.1|	hypothetical protein HP0906
Seq539	0.999878	YES	gi|15645173|ref|NP_207343.1|	cag pathogenicity island protein (cag26)
Seq362	0.967141	YES	gi|15644995|ref|NP_207165.1|	hypothetical protein HP0367
Seq710	0.961404	YES	gi|15645343|ref|NP_207515.1|	hypothetical protein HP0721
Seq988	0.956709	YES	gi|15645618|ref|NP_207794.1|	hypothetical protein HP1003
Seq937	0.933548	YES	gi|15645567|ref|NP_207743.1|	putative recombination protein RecO
Seq1372	0.848355	YES	gi|15645998|ref|NP_208179.1|	hypothetical protein HP1388
Seq421	0.84822	YES	gi|15645054|ref|NP_207224.1|	hypothetical protein HP0426
Seq1393	0.84822	YES	gi|15646019|ref|NP_208200.1|	hypothetical protein HP1409
Seq177	0.843357	YES	gi|15644810|ref|NP_206980.1|	hypothetical protein HP0181
Seq160	0.806171	YES	gi|15644793|ref|NP_206963.1|	signal-transducing protein, histidine kinase
Seq1017	0.806064	YES	gi|15645647|ref|NP_207823.1|	hypothetical protein HP1033
Seq212	0.760401	YES	gi|15644845|ref|NP_207015.1|	hypothetical protein HP0217
Seq39	0.759308	YES	gi|15644672|ref|NP_206842.1|	hypothetical protein HP0041
Seq587	0.746215	YES	gi|15645222|ref|NP_207392.1|	penicillin-binding protein 1A (PBP-1A)
Seq346	0.718985	YES	gi|15644979|ref|NP_207149.1|	flagellar MS-ring protein
Seq333	0.707131	YES	gi|15644966|ref|NP_207136.1|	hypothetical protein HP0338
Seq1338	0.703572	YES	gi|15646203|ref|NP_208145.1|	hypothetical protein HP1353
Seq1044	0.693798	YES	gi|15645674|ref|NP_207851.1|	sec-independent translocase
Seq382	0.681903	YES	gi|15645015|ref|NP_207185.1|	primosome assembly protein PriA
Seq753	0.675604	YES	gi|15645384|ref|NP_207558.1|	hypothetical protein HP0765
Seq171	0.672895	YES	gi|15644804|ref|NP_206974.1|	cell binding factor 2
Seq1447	0.646894	YES	gi|15646072|ref|NP_208254.1|	hypothetical protein HP1463
Seq1387	0.625864	YES	gi|15646013|ref|NP_208194.1|	type I restriction enzyme M protein (hsdM)
Seq531	0.623041	YES	gi|15645165|ref|NP_207335.1|	cag pathogenicity island protein (cag18)
Seq455	0.615763	YES	gi|15645088|ref|NP_207258.1|	hypothetical protein HP0460
Seq979	0.612929	YES	gi|15645609|ref|NP_207785.1|	hypothetical protein HP0994
Seq227	0.603628	YES	gi|15644860|ref|NP_207030.1|	hypothetical protein HP0232
Seq991	0.599882	YES	gi|15645621|ref|NP_207797.1|	conjugal transfer protein (traG)
Seq718	0.581796	YES	gi|15645349|ref|NP_207523.1|	hypothetical protein HP0729
Seq733	0.578198	YES	gi|15645364|ref|NP_207538.1|	hypothetical protein HP0745
Seq720	0.570622	YES	gi|15645351|ref|NP_207525.1|	hypothetical protein HP0731
Seq254	0.565791	YES	gi|15644887|ref|NP_207057.1|	exodeoxyribonuclease VII large subunit
Seq821	0.560507	YES	gi|15645452|ref|NP_207626.1|	hypothetical protein HP0833
Seq332	0.558563	YES	gi|15644965|ref|NP_207135.1|	hypothetical protein HP0337
Seq63	0.549997	YES	gi|15644696|ref|NP_206866.1|	ATP-binding protein
Seq690	0.547789	YES	gi|15645324|ref|NP_207495.1|	DNA gyrase subunit A
Seq939	0.545449	YES	gi|15645569|ref|NP_207745.1|	hypothetical protein HP0953
Seq214	0.527833	YES	gi|15644847|ref|NP_207017.1|	hypothetical protein HP0219
Seq228	0.525403	YES	gi|15644861|ref|NP_207031.1|	hypothetical protein HP0233
Seq640	0.524192	YES	gi|15645275|ref|NP_207445.1|	fucosyltransferase
Seq887	0.518681	YES	gi|15645518|ref|NP_207693.1|	hydrogenase expression/formation protein (hypB)
Seq829	0.506338	YES	gi|15645460|ref|NP_207634.1|	bifunctional phosphopantothenoylcysteine decarboxylase/phosphopantothenate synthase
Seq757	0.505008	YES	gi|15645388|ref|NP_207562.1|	molybdopterin-guanine dinucleotide biosynthesis protein A
Seq608	0.503404	YES	gi|15645243|ref|NP_207413.1|	adenylate kinase
Seq1268	0.502219	YES	gi|15645896|ref|NP_208075.1|	hypothetical protein HP1283
Seq1259	0.501005	YES	gi|15645888|ref|NP_208066.1|	paralysed flagella protein (pflA)

## Sheet: T4SEpre_bpbAac
Protein	SVM-Value	T4S protein or not	Accession	Annotation
Seq706	2.33651	YES	gi|15645339|ref|NP_207511.1|	DNA polymerase III subunits gamma and tau
Seq127	2.0447	YES	gi|15644760|ref|NP_206930.1|	hypothetical protein HP0130
Seq1298	1.97287	YES	gi|15645926|ref|NP_208105.1|	30S ribosomal protein S3
Seq502	1.82771	YES	gi|15645135|ref|NP_207305.1|	hypothetical protein HP0508
Seq851	1.76966	YES	gi|15645482|ref|NP_207657.1|	hypothetical protein HP0863
Seq1422	1.63417	YES	gi|15646047|ref|NP_208229.1|	lipoprotein
Seq227	1.53265	YES	gi|15644860|ref|NP_207030.1|	hypothetical protein HP0232
Seq1354	1.45856	YES	gi|15646208|ref|NP_208161.1|	adenine-specific DNA methylase
Seq710	1.42045	YES	gi|15645343|ref|NP_207515.1|	hypothetical protein HP0721
Seq1062	1.40597	YES	gi|15645692|ref|NP_207869.1|	hypothetical protein HP1078
Seq1483	1.19525	YES	gi|15646108|ref|NP_208290.1|	hypothetical protein HP1499
Seq1438	1.17905	YES	gi|15646063|ref|NP_208245.1|	hypothetical protein HP1454
Seq1325	1.1058	YES	gi|15645953|ref|NP_208132.1|	biopolymer transport protein (exbD)
Seq1347	1.07354	YES	gi|15645974|ref|NP_208154.1|	replicative DNA helicase
Seq172	1.02814	YES	gi|15644805|ref|NP_206975.1|	fructose-bisphosphate aldolase
Seq1456	1.00338	YES	gi|15646081|ref|NP_208263.1|	type IIS restriction enzyme M protein (mod)
Seq539	0.99967	YES	gi|15645173|ref|NP_207343.1|	cag pathogenicity island protein (cag26)
Seq720	0.993875	YES	gi|15645351|ref|NP_207525.1|	hypothetical protein HP0731
Seq1099	0.986676	YES	gi|15645729|ref|NP_207906.1|	hypothetical protein HP1115
Seq126	0.967813	YES	gi|15644759|ref|NP_206929.1|	hypothetical protein HP0129
Seq958	0.945096	YES	gi|15645588|ref|NP_207764.1|	hypothetical protein HP0973
Seq677	0.922846	YES	gi|15645311|ref|NP_207482.1|	hypothetical protein HP0688
Seq39	0.918001	YES	gi|15644672|ref|NP_206842.1|	hypothetical protein HP0041
Seq871	0.90744	YES	gi|15645502|ref|NP_207677.1|	hypothetical protein HP0884
Seq995	0.905682	YES	gi|15645625|ref|NP_207801.1|	dihydroorotate dehydrogenase 2
Seq280	0.904204	YES	gi|15644913|ref|NP_207083.1|	hypothetical protein HP0285
Seq1512	0.894047	YES	gi|15646137|ref|NP_208319.1|	chromosomal replication initiation protein
Seq1017	0.849837	YES	gi|15645647|ref|NP_207823.1|	hypothetical protein HP1033
Seq177	0.846539	YES	gi|15644810|ref|NP_206980.1|	hypothetical protein HP0181
Seq1498	0.839139	YES	gi|15646123|ref|NP_208305.1|	transcription elongation factor NusA
Seq476	0.812163	YES	gi|15645109|ref|NP_207279.1|	adenine specific DNA methyltransferase (MFOKI)
Seq296	0.809196	YES	gi|15644929|ref|NP_207099.1|	dipeptide ABC transporter, ATP-binding protein (dppD)
Seq884	0.788486	YES	gi|15645515|ref|NP_207690.1|	hypothetical protein HP0897
Seq510	0.788224	YES	gi|15645143|ref|NP_207313.1|	ATP-dependent protease ATP-binding subunit HslU
Seq1338	0.781713	YES	gi|15646203|ref|NP_208145.1|	hypothetical protein HP1353
Seq1250	0.761798	YES	gi|15645879|ref|NP_208057.1|	hypothetical protein HP1265
Seq333	0.760659	YES	gi|15644966|ref|NP_207136.1|	hypothetical protein HP0338
Seq343	0.748089	YES	gi|15644976|ref|NP_207146.1|	single-stranded-DNA-specific exonuclease (recJ)
Seq160	0.746986	YES	gi|15644793|ref|NP_206963.1|	signal-transducing protein, histidine kinase
Seq887	0.729687	YES	gi|15645518|ref|NP_207693.1|	hydrogenase expression/formation protein (hypB)
Seq182	0.72015	YES	gi|15644815|ref|NP_206985.1|	hypothetical protein HP0186
Seq988	0.719548	YES	gi|15645618|ref|NP_207794.1|	hypothetical protein HP1003
Seq1259	0.717847	YES	gi|15645888|ref|NP_208066.1|	paralysed flagella protein (pflA)
Seq362	0.706074	YES	gi|15644995|ref|NP_207165.1|	hypothetical protein HP0367
Seq242	0.701978	YES	gi|15644875|ref|NP_207045.1|	DEAD-box ATP dependent DNA helicase
Seq231	0.701365	YES	gi|15644864|ref|NP_207034.1|	hypothetical protein HP0236
Seq991	0.700389	YES	gi|15645621|ref|NP_207797.1|	conjugal transfer protein (traG)
Seq96	0.699863	YES	gi|15644729|ref|NP_206899.1|	methyl-accepting chemotaxis protein (tlpA)
Seq1064	0.684466	YES	gi|15645694|ref|NP_207871.1|	hypothetical protein HP1080
Seq86	0.655712	YES	gi|15644719|ref|NP_206889.1|	5'-methylthioadenosine/S-adenosylhomocysteine nucleosidase
Seq1098	0.647362	YES	gi|15645728|ref|NP_207905.1|	excinuclease ABC subunit B
Seq30	0.64082	YES	gi|15644664|ref|NP_206833.1|	hypothetical protein HP0031
Seq956	0.638789	YES	gi|15645586|ref|NP_207762.1|	hypothetical protein HP0971
Seq1507	0.638559	YES	gi|15646132|ref|NP_208314.1|	hypothetical protein HP1524
Seq318	0.634492	YES	gi|15644951|ref|NP_207121.1|	nuclease NucT
Seq632	0.625338	YES	gi|15645267|ref|NP_207437.1|	glutamylglutaminyl-tRNA synthetase
Seq448	0.623055	YES	gi|15645081|ref|NP_207251.1|	hypothetical protein HP0453
Seq136	0.61878	YES	gi|15644769|ref|NP_206939.1|	hypothetical protein HP0139
Seq840	0.617261	YES	gi|15645471|ref|NP_207645.1|	hypothetical protein HP0852
Seq36	0.613842	YES	gi|15644670|ref|NP_206839.1|	NADH-ubiquinone oxidoreductase subunit
Seq1117	0.612371	YES	gi|15645747|ref|NP_207924.1|	F0F1 ATP synthase subunit gamma
Seq1538	0.597637	YES	gi|15646162|ref|NP_208346.1|	elongation factor Ts
Seq166	0.584468	YES	gi|15644799|ref|NP_206969.1|	hypothetical protein HP0170
Seq1067	0.580677	YES	gi|15645697|ref|NP_207874.1|	hypothetical protein HP1083
Seq340	0.571142	YES	gi|15644973|ref|NP_207143.1|	hypothetical protein HP0345
Seq118	0.565429	YES	gi|15644751|ref|NP_206921.1|	phosphoenolpyruvate synthase
Seq979	0.558059	YES	gi|15645609|ref|NP_207785.1|	hypothetical protein HP0994
Seq520	0.557505	YES	gi|15645153|ref|NP_207323.1|	cag pathogenicity island protein (cag7)
Seq650	0.557363	YES	gi|15645285|ref|NP_207455.1|	ribonuclease H
Seq79	0.545524	YES	gi|15644712|ref|NP_206882.1|	methyl-accepting chemotaxis transducer (tlpC)
Seq1372	0.541498	YES	gi|15645998|ref|NP_208179.1|	hypothetical protein HP1388
Seq595	0.535001	YES	gi|15645230|ref|NP_207400.1|	hypothetical protein HP0605
Seq63	0.529006	YES	gi|15644696|ref|NP_206866.1|	ATP-binding protein
Seq534	0.52873	YES	gi|15645168|ref|NP_207338.1|	cag pathogenicity island protein (cag21)
Seq875	0.522742	YES	gi|15645506|ref|NP_207681.1|	iron(III) dicitrate ABC transporter, ATP-binding protein (fecE)
Seq87	0.515859	YES	gi|15644720|ref|NP_206890.1|	acyl-carrier-protein S-malonyltransferase
Seq268	0.51182	YES	gi|15644901|ref|NP_207071.1|	hypothetical protein HP0273
Seq1253	0.504294	YES	gi|15645882|ref|NP_208060.1|	NADH dehydrogenase subunit I

## Sheet: T4SEpre_psAac
Protein	SVM-Value	T4S protein or not	Accession	Annotation
Seq1298	1.79171	YES	gi|15645926|ref|NP_208105.1|	30S ribosomal protein S3
Seq127	1.40045	YES	gi|15644760|ref|NP_206930.1|	hypothetical protein HP0130
Seq1117	1.21583	YES	gi|15645747|ref|NP_207924.1|	F0F1 ATP synthase subunit gamma
Seq706	1.17578	YES	gi|15645339|ref|NP_207511.1|	DNA polymerase III subunits gamma and tau
Seq160	1.14792	YES	gi|15644793|ref|NP_206963.1|	signal-transducing protein, histidine kinase
Seq227	1.05455	YES	gi|15644860|ref|NP_207030.1|	hypothetical protein HP0232
Seq502	1.02727	YES	gi|15645135|ref|NP_207305.1|	hypothetical protein HP0508
Seq539	0.999611	YES	gi|15645173|ref|NP_207343.1|	cag pathogenicity island protein (cag26)
Seq1422	0.971667	YES	gi|15646047|ref|NP_208229.1|	lipoprotein
Seq851	0.947063	YES	gi|15645482|ref|NP_207657.1|	hypothetical protein HP0863
Seq95	0.943421	YES	gi|15644728|ref|NP_206898.1|	threonine synthase
Seq988	0.870786	YES	gi|15645618|ref|NP_207794.1|	hypothetical protein HP1003
Seq916	0.854751	YES	gi|15645546|ref|NP_207722.1|	stationary phase survival protein SurE
Seq840	0.84677	YES	gi|15645471|ref|NP_207645.1|	hypothetical protein HP0852
Seq63	0.831622	YES	gi|15644696|ref|NP_206866.1|	ATP-binding protein
Seq1221	0.812986	YES	gi|15645850|ref|NP_208028.1|	hypothetical protein HP1236
Seq937	0.812838	YES	gi|15645567|ref|NP_207743.1|	putative recombination protein RecO
Seq887	0.801222	YES	gi|15645518|ref|NP_207693.1|	hydrogenase expression/formation protein (hypB)
Seq39	0.782945	YES	gi|15644672|ref|NP_206842.1|	hypothetical protein HP0041
Seq126	0.728467	YES	gi|15644759|ref|NP_206929.1|	hypothetical protein HP0129
Seq1512	0.69842	YES	gi|15646137|ref|NP_208319.1|	chromosomal replication initiation protein
Seq1438	0.672817	YES	gi|15646063|ref|NP_208245.1|	hypothetical protein HP1454
Seq96	0.649357	YES	gi|15644729|ref|NP_206899.1|	methyl-accepting chemotaxis protein (tlpA)
Seq1354	0.642185	YES	gi|15646208|ref|NP_208161.1|	adenine-specific DNA methylase
Seq270	0.638483	YES	gi|15644903|ref|NP_207073.1|	ATP-dependent nuclease (addB)
Seq1005	0.636774	YES	gi|15645635|ref|NP_207811.1|	response regulator
Seq1456	0.634707	YES	gi|15646081|ref|NP_208263.1|	type IIS restriction enzyme M protein (mod)
Seq1062	0.602116	YES	gi|15645692|ref|NP_207869.1|	hypothetical protein HP1078
Seq333	0.593044	YES	gi|15644966|ref|NP_207136.1|	hypothetical protein HP0338
Seq1099	0.580353	YES	gi|15645729|ref|NP_207906.1|	hypothetical protein HP1115
Seq979	0.558435	YES	gi|15645609|ref|NP_207785.1|	hypothetical protein HP0994
Seq16	0.551695	YES	gi|15644650|ref|NP_206819.1|	virB4 homolog (virB4)
Seq172	0.541256	YES	gi|15644805|ref|NP_206975.1|	fructose-bisphosphate aldolase
Seq545	0.529018	YES	gi|15645179|ref|NP_207349.1|	hypothetical protein HP0554
Seq448	0.522381	YES	gi|15645081|ref|NP_207251.1|	hypothetical protein HP0453
Seq1441	0.520206	YES	gi|15646066|ref|NP_208248.1|	hypothetical protein HP1457
Seq1498	0.501711	YES	gi|15646123|ref|NP_208305.1|	transcription elongation factor NusA
