# Supplementary material for: Prediction of bacterial type IV secreted effectors by C-terminal features
Source: BMC Genomics. 2014 Jan 21;15:50. doi: 10.1186/1471-2164-15-50 (PMC3915618; doi:10.1186/1471-2164-15-50)
Supplement: Additional file 15: Table S8 — T4SEs predicted from S. typhimurium LT2. [file 1471-2164-15-50-S15.xls]

## Sheet: T4SEpre_predictions_summary
Protein	T4SEpre_Joint_Rank	T4SEpre_bpbAac_Rank	T4SEpre_psAac_Rank	Gene_Locus	Annotation
Chr1809	1(√)	1(√)	1(√)	STM1870	RecE-like protein
Chr2932	3(√)	3(√)	706(x)	STM3041c	Peptide chain release factor 2, prfB
Chr155	9(√)	44(√)	157(x)	STM0157	Outer membrane protein yacH
Chr3831	10(√)	4(√)	28(x)	STM3974	Sec-independent translocase tatB
Chr1997	12(√)	3(√)	21(√)	STM2074	Imidazole glycerol-phosphate dehydratase/histidinol phosphatase, hisB
Chr4111	15(√)	79(√)	201(x)	STM4275	Acetyl-CoA synthetase
Chr2699	21(√)	16(√)	133(x)	STM2799	DNA binding protein, stpA
Chr3186	26(√)	46(√)	251(x)	STM3301	GTPase ObgE
Chr2118	37(√)	89(x)	17(√)	STM2195	Transcriptional regulator
Chr2178	38(√)	42(√)	14(√)	STM2256	Citrate reductase cytochrome c-type subunit, napB
Chr1818	39(√)	63(√)	959(x)	STM1880	Inner membrane protein, yebE
Chr4327	40(√)	31(√)	100(x)	STM4502	Hypothetical protein
Chr2622	47(√)	81(√)	414(x)	STM2718	Head completion-like protein

## Sheet: T4SEpre_Joint
Protein	SVM-Value	T4S protein or not
Chr1809	1.90079	YES
Chr990	1.14877	YES
Chr2932	1.10234	YES
Chr3043	1.05949	YES
Chr1964	1.04262	YES
Chr36	1.01499	YES
Chr238	1.00057	YES
Chr765	0.967056	YES
Chr155	0.961059	YES
Chr3831	0.955582	YES
Chr1500	0.948066	YES
Chr1997	0.932877	YES
Chr1220	0.912123	YES
Chr1599	0.901071	YES
Chr4111	0.876219	YES
Chr1548	0.858111	YES
Chr2584	0.85274	YES
Chr1573	0.850562	YES
Chr1052	0.846892	YES
Chr1807	0.811455	YES
Chr2699	0.809622	YES
Chr2242	0.759898	YES
Chr3943	0.75778	YES
Chr726	0.743796	YES
Chr1354	0.741205	YES
Chr3186	0.709642	YES
Chr2608	0.683681	YES
Chr1302	0.665529	YES
Chr463	0.661425	YES
Chr1401	0.657801	YES
Chr266	0.64466	YES
Chr2922	0.64204	YES
Chr638	0.635797	YES
Chr3292	0.630881	YES
Chr785	0.612229	YES
Chr627	0.603718	YES
Chr2118	0.598352	YES
Chr2178	0.582897	YES
Chr1818	0.57391	YES
Chr4327	0.573033	YES
Chr3589	0.565895	YES
Chr1452	0.554669	YES
Chr4321	0.549064	YES
Chr2680	0.548245	YES
Chr801	0.543796	YES
Chr1735	0.541546	YES
Chr2622	0.541192	YES
Chr934	0.534706	YES
Chr3957	0.53292	YES
Chr727	0.528533	YES
Chr1309	0.521368	YES
Chr978	0.519591	YES
Chr2538	0.519591	YES
Chr194	0.513483	YES
Chr172	0.508235	YES
Chr1187	0.507649	YES
Chr2110	0.502135	YES

## Sheet: T4SEPre_bpbAac
Protein	SVM-Value	T4S protein or not
Chr1809	1.6871	YES
Chr1997	1.6745	YES
Chr721	1.56977	YES
Chr3831	1.45696	YES
Chr3706	1.36358	YES
Chr71	1.12012	YES
Chr2666	1.11554	YES
Chr3420	1.03082	YES
Chr1427	1.01742	YES
Chr349	1.01715	YES
Chr4314	0.991326	YES
Chr1201	0.978511	YES
Chr4196	0.977036	YES
Chr3178	0.976219	YES
Chr2117	0.955571	YES
Chr2699	0.918897	YES
Chr3854	0.907755	YES
Chr4195	0.881431	YES
Chr1565	0.877882	YES
Chr1149	0.872923	YES
Chr1168	0.867319	YES
Chr1743	0.867244	YES
Chr2832	0.854406	YES
Chr271	0.846843	YES
Chr2779	0.8386	YES
Chr266	0.814987	YES
Chr2137	0.814951	YES
Chr476	0.802726	YES
Chr3537	0.793807	YES
Chr630	0.789542	YES
Chr4327	0.779993	YES
Chr1533	0.777453	YES
Chr83	0.777145	YES
Chr2427	0.76278	YES
Chr3631	0.726098	YES
Chr2910	0.723319	YES
Chr188	0.720226	YES
Chr3347	0.716478	YES
Chr4029	0.706648	YES
Chr2625	0.702189	YES
Chr2178	0.697456	YES
Chr2582	0.697012	YES
Chr745	0.669084	YES
Chr155	0.664982	YES
Chr3338	0.658157	YES
Chr3186	0.650977	YES
Chr1860	0.638676	YES
Chr2923	0.636236	YES
Chr1092	0.634289	YES
Chr987	0.629383	YES
Chr332	0.62826	YES
Chr1027	0.626466	YES
Chr1622	0.623652	YES
Chr4394	0.612758	YES
Chr564	0.609608	YES
Chr3558	0.608513	YES
Chr3137	0.607028	YES
Chr522	0.600593	YES
Chr4214	0.594956	YES
Chr2788	0.592301	YES
Chr2191	0.585425	YES
Chr3511	0.584846	YES
Chr1818	0.578599	YES
Chr3452	0.578235	YES
Chr2900	0.563613	YES
Chr4262	0.562245	YES
Chr2049	0.556604	YES
Chr1198	0.553989	YES
Chr3254	0.546762	YES
Chr4359	0.540844	YES
Chr2433	0.534631	YES
Chr2517	0.528895	YES
Chr410	0.527761	YES
Chr2932	0.523419	YES
Chr97	0.523132	YES
Chr1614	0.514498	YES
Chr2651	0.508434	YES
Chr596	0.507962	YES
Chr4111	0.507124	YES
Chr1079	0.506851	YES
Chr2622	0.504741	YES

## Sheet: T4SEpre_psAac
Protein	SVM-Value	T4S protein or not
Chr1809	1.199	YES
Chr1789	0.955104	YES
Chr3536	0.931922	YES
Chr4262	0.929394	YES
Chr3296	0.867275	YES
Chr564	0.841322	YES
Chr354	0.77499	YES
Chr4029	0.736121	YES
Chr3706	0.725287	YES
Chr2761	0.720592	YES
Chr1533	0.697673	YES
Chr1860	0.683987	YES
Chr721	0.65109	YES
Chr2178	0.650925	YES
Chr2923	0.646502	YES
Chr349	0.614392	YES
Chr2118	0.595832	YES
Chr3362	0.587826	YES
Chr3178	0.583993	YES
Chr893	0.576501	YES
Chr1997	0.557612	YES
Chr271	0.55218	YES
Chr2666	0.550502	YES
Chr1743	0.521004	YES
Chr4195	0.51419	YES
Chr83	0.510002	YES
Chr1269	0.508524	YES
