# Supplementary material for: Prediction of bacterial type IV secreted effectors by C-terminal features
Source: BMC Genomics. 2014 Jan 21;15:50. doi: 10.1186/1471-2164-15-50 (PMC3915618; doi:10.1186/1471-2164-15-50)
Supplement: Additional file 16: Text S2 — Training datasets. [file 1471-2164-15-50-S16.txt]

1. C-terminal 100-aa peptide sequences of non-redundant T4S effectors:
>gi|52843009|ref|YP_096808.1| vipE gene product [Legionella pneumophila subsp. pneumophila str. Philadelphia 1]
VNKKHAIVTNMLAALTDSTAPNNATKIKNMEQILTEENKATLKDRRDSFSGARFLESILHILSLGIYSKLTKGTFKFWKSHGEALSDNIEEVSKQQPGMK
>gi|52842419|ref|YP_096218.1| unnamed protein product [Legionella pneumophila subsp. pneumophila str. Philadelphia 1]
SLDAMNSKIKQWILSNTFTRHYKELNEAHNQINTPSPIKQILWNRDYSILDRHAHPNNKPYGINYVHGHDSMPNVFDLDNLFGKGEDFYQGPYAVHITHS
>gi|52840264|ref|YP_094063.1| unnamed protein product [Legionella pneumophila subsp. pneumophila str. Philadelphia 1]
EMINGAAHEQSSPFRIIASAMVPKEEPCLTKPTPVVLPSTEEIVPKQESPTSLRNRNVLFKEQTEEHKKKNSQMEPIVSDSEEEEEKQNCWTSFCGLFGK
>gi|52840268|ref|YP_094067.1| unnamed protein product [Legionella pneumophila subsp. pneumophila str. Philadelphia 1]
KLRLFPYLYDGSVMPVSDEKLAEIIADEKRRNPQRAPIPTPSCLPESEPTVFDWRTKASWRNNKDSLDILDGLKKHSILAAKQTHSAIQEEEEVRLNLGV
>gi|52840277|ref|YP_094076.1| unnamed protein product [Legionella pneumophila subsp. pneumophila str. Philadelphia 1]
QAQLIGKLMRAADFEAILAAYEKILEEESSVTASFHEIELWRDRLLQDGKDALTEFIDAYQPEDVQQLRQLIKKALDDQMKEKNTGAAKALFRYLRSLIK
>gi|52840286|ref|YP_094085.1| unnamed protein product [Legionella pneumophila subsp. pneumophila str. Philadelphia 1]
GDGFFSFFRHGSFGITTANNLYTSINAKNATLDETIEKLKDFLGHSSRAYHHHSFTSYLADALAEKGLLTSHPASRYKQEDVVNQLDQWIAQNSTVNFLK
>gi|52840294|ref|YP_094093.1| legA10 gene product [Legionella pneumophila subsp. pneumophila str. Philadelphia 1]
TLKDLKLNGKEIIDGEFKLSDCALTDIAFHMDKIALNLKLTTPSEIAELYARDEIAQIRSSNRFYLFFKLFRPKLINWLEKQNDLEPQVTYRFSGQSSSA
>gi|52840297|ref|YP_094096.1| unnamed protein product [Legionella pneumophila subsp. pneumophila str. Philadelphia 1]
NNLTIIPVPPRPPELTRADRNPMDTSKAFILYANCIPTGNDVYTVNGLPPGATVRFDANNRRFIIENINTPKRVRNVTITATDENGVSRTSNAITIPSIL
>gi|52840302|ref|YP_094101.1| unnamed protein product [Legionella pneumophila subsp. pneumophila str. Philadelphia 1]
NKTTVKEICFTDIFCDTHPFVWYYYPEHNLAIWTSRLAGTTQEYPADYLLNQLAKIPGITIDQGDAAIKDVSTFLQGHQMIPIRNNESWRYIKSSSFSMS
>gi|52840315|ref|YP_094114.1| unnamed protein product [Legionella pneumophila subsp. pneumophila str. Philadelphia 1]
FYRKVNKNNALLKEVLSNDRYVSLIDANLDNPYDIEEMGTVEKTQEKVCTHELSQESALSKDQEHKEHYTKLFQPVNKTALRPNDEETDELSCKPVLLQR
>gi|52840335|ref|YP_094134.1| unnamed protein product [Legionella pneumophila subsp. pneumophila str. Philadelphia 1]
IASTCPKYRDKYLDGGVVPNAMKDFNPKVPETMKLGDFSSEKSTLEWLLINDCEEEFAKLCKEVYGDTPLKILLRRFDGDQYLADAVTYYVKESSLSPRV
>gi|52840336|ref|YP_094135.1| unnamed protein product [Legionella pneumophila subsp. pneumophila str. Philadelphia 1]
PTKVYRSTRDVLEFREEEIEKYLPAAINPSDAFALTGNEWGYGSVESMIGNNSSIRFDQVHHMNPLILDPSHHVEAQINKDHGVELTVNPRPQSSSSIKL
>gi|52840345|ref|YP_094144.1| unnamed protein product [Legionella pneumophila subsp. pneumophila str. Philadelphia 1]
NSSSKIIKFCDDRTPGPTRKKAGDLINAPVAESRTNSLHLGFSERRKQLISLLATIKSSPAHFTRVVNYSDNTQTFFGEQSKQSIDYNTPAIPSNFESIM
>gi|52840351|ref|YP_094150.1| unnamed protein product [Legionella pneumophila subsp. pneumophila str. Philadelphia 1]
ALTLGAISGTGTAALSSAIGFVVAEGTEITSESVSEEAVPAVKQSSHEAMRGLGGSQLLSTNNIHPVGHFPSILSRRTPTKGKEEQCQEEYVLTNPLHNS
>gi|52840358|ref|YP_094157.1| vipF gene product [Legionella pneumophila subsp. pneumophila str. Philadelphia 1]
EYEIVIAMLNNHPIGKSHIRWQTKRATLSDIAILPKEQGKGFGSALIAHCINMILSEGKSRVDLDVETHNKKALNLYIQLGFHIQNACDYWSINVNQLAK
>gi|52840381|ref|YP_094180.1| unnamed protein product [Legionella pneumophila subsp. pneumophila str. Philadelphia 1]
YNNLLRAEEHFKNSQLPKNVKCNDFHQACVRAINAVMPVLEVHRGWKQVFADLASALVTLCTLGGANLYAGRWRLFPVPTESEKIVKDFSLSMQPLSVSA
>gi|52840385|ref|YP_094184.1| unnamed protein product [Legionella pneumophila subsp. pneumophila str. Philadelphia 1]
DKDVSSTPTGILNIREVMHDENSGNDNVLRIGKIFAAVLNRPESDSSRTTATNSVYDRIRKLLQPLSSETTLQTLAEEAILEWSSLFESSKRENSGLVYV
>gi|52840390|ref|YP_094189.1| sdhB gene product [Legionella pneumophila subsp. pneumophila str. Philadelphia 1]
VKSLPNDAVFIEKLSSADKGTHFLRKFIQFITIITASITEAIKTGGSLIYIYRQKQMEQSIKNIEKSISLKEELHTIKNTDGASPRKGEGQEGEIEFTKL
>gi|52840415|ref|YP_094214.1| unnamed protein product [Legionella pneumophila subsp. pneumophila str. Philadelphia 1]
SKHLALLHVINRLEAGSKSYNPYWMGSQEKLNKIFEALGHCYQKGLDVDNELNNSNSKLSKAINMRRLPSLFSFWCEKNESFVESRKIIEEHRICRLNNL
>gi|52840425|ref|YP_094224.1| unnamed protein product [Legionella pneumophila subsp. pneumophila str. Philadelphia 1]
LLYVYLVSAIFFSFYLTFHFMLGFTNNEFLSYVVSSTTLFDLIYSVVKTLILCIIVGLTSGYYYYEASIRHIYLRKAVSRILTRGSFWLIIASMYITLTF
>gi|52840426|ref|YP_094225.1| legU1 gene product [Legionella pneumophila subsp. pneumophila str. Philadelphia 1]
FEELLCFSIPSSYVFLIFFASQKSVALIEVLTVILVFAAITSLAHDLVDYFIESDTKAEKQHAHRRAFQFFAQPSQSAAQQNLEEENLSADPKACQCEPL
>gi|52840427|ref|YP_094226.1| unnamed protein product [Legionella pneumophila subsp. pneumophila str. Philadelphia 1]
ESKPEKPTQTSVVNTSFFALKNVDTDKRFTKSTKLGILYEARSYGKIEDDTLKSYGFTDGQWERQKEGIENIVIIKKLTQSISQGPAVLDEAVDNIPTLS
>gi|52840436|ref|YP_094235.1| unnamed protein product [Legionella pneumophila subsp. pneumophila str. Philadelphia 1]
ALRTYAIRYLDFYAKFCGCDNPFDKTIAQLSELYPEFMSNFLQSSHFSSKTGLMKEIVVNSLDNLFKEHPYTKSIDASYIYRVKESTTCYEDDWAKPVYD
>gi|52840446|ref|YP_094245.1| unnamed protein product [Legionella pneumophila subsp. pneumophila str. Philadelphia 1]
YEGQDAVYFNDKNLHTPGYNFGINAPACVSQSSNAAHADVRYAARILGQALRNPNNTCFFNRLPEELINKIISLSTDNEVLAAEDAISLVQPNLGKPQLK
>gi|52840450|ref|YP_094249.1| unnamed protein product [Legionella pneumophila subsp. pneumophila str. Philadelphia 1]
NYDPKALETSTASILKSLVGPEVTAHLRTDGQHHVDALISLETVEKTHQIKSSDFLRSLSKTLGNIHFEVAKIKTKDQVIIRGINEPEVAEQISKLSKKM
>gi|52840451|ref|YP_094250.1| unnamed protein product [Legionella pneumophila subsp. pneumophila str. Philadelphia 1]
LKNIMKTDGFNVEKASQTTIATPTSFRHFSQQVQTELILLNTNQALVEQQRAKTENTSEAPTTSTQSFKQKFQDTVKEKSEKAVREQDESEENRIGLTIS
>gi|52840465|ref|YP_094264.1| unnamed protein product [Legionella pneumophila subsp. pneumophila str. Philadelphia 1]
IKTIANKSEEYPLMSDLLIKFCQQHVGSVDAVDDFGETALAKILKKDQQRKSPLLFLVKHGAKHCQLTSALQDSLIVNNSDIYNVAEDNTMDWISNCPQP
>gi|52840482|ref|YP_094281.1| unnamed protein product [Legionella pneumophila subsp. pneumophila str. Philadelphia 1]
QYSTPSKRAFGYETLSDRAVPLKEEQTLDRAFRTETQSERTRRYNQHFETLFDTLSPYGFFPHVQSKRNVHVFGKAQTGLESDEALAAQLQEAELRRILY
>gi|52840489|ref|YP_094288.1| sidE gene product [Legionella pneumophila subsp. pneumophila str. Philadelphia 1]
KELAKFKEDLNNDEYDLQELISNLAEKNPSELEEAIGISKESAQKLHKLLTHLNHSTTFMSKIEQRLQSIDELLNEFGKQAPRTEMIKTVEEKQGTLLRL
>gi|52840495|ref|YP_094294.1| recN gene product [Legionella pneumophila subsp. pneumophila str. Philadelphia 1]
FTEACKGLGNESSEGFNQVVKDAEAHMINLQFADDLNSDFNLEGIDENLRNTTLQKSSHANSMPMSVNKGHRLSIFKALATSGELSDQTSLFINQNNGPI
>gi|52840501|ref|YP_094300.1| unnamed protein product [Legionella pneumophila subsp. pneumophila str. Philadelphia 1]
KPNKIYLDCAEVNYTFRDENNNQFSRKYYKFQYKMRGLNDELCQGSFTFRDLERAPDNDDFNGKLSSLTLYKYDILDLIKRVHKDKFEEMEDENLIRMSI
>gi|52840512|ref|YP_094311.1| unnamed protein product [Legionella pneumophila subsp. pneumophila str. Philadelphia 1]
IQANFNETDLRRVQPGDKVSIFPRMYFGSKIYHGVILSRNWAASRLETHRATQIQIVRNSESNWFLLPQRLPVQIQITDYDPVHYPLSIGASAYVYIHTH
>gi|52840515|ref|YP_094314.1| unnamed protein product [Legionella pneumophila subsp. pneumophila str. Philadelphia 1]
LWSNPEADPSEYAIDISIHALTAITLMCKQAPESVKAVAMALNTYRGFDALFKAITSLPSTIPGIANAVDVLNHRFNFKELEKLGNEETVETRSAVQHTM
>gi|52840530|ref|YP_094329.1| unnamed protein product [Legionella pneumophila subsp. pneumophila str. Philadelphia 1]
PGLCSGHLHEAEKSFEKKYHGQLKSTETKKKVDLTIPQQETYSLKKEWDRKTGYTESGHILSHQHRFFNTIPEVREPFCSKEDLHHNELSSQSLVSVSAG
>gi|52840531|ref|YP_094330.1| legG2 gene product [Legionella pneumophila subsp. pneumophila str. Philadelphia 1]
EENTDEDPKPVLVEELQTDDVYQLHHSGMKLMRELEQAIEDHKPKVIYHCSGEANYGFFKEARRRGRHLSREPMDIEVMDMDVMDYDENDLRDQTVMITV
>gi|52840539|ref|YP_094338.1| unnamed protein product [Legionella pneumophila subsp. pneumophila str. Philadelphia 1]
HRDYFDLSIVSEREIHTNTKRRKYENQEQEVPQPRQETSNQPTETVYTDSSHNTWDNEGAADDFLEHFEQTHPVYNPGFFSFGQDDVGLKPDLPKNLFKF
>gi|52840540|ref|YP_094339.1| unnamed protein product [Legionella pneumophila subsp. pneumophila str. Philadelphia 1]
NDIVCDPWLNFVGDLKDYCFANMKRKEYFGIRSDWTCFTNSEVYDEDSTEFTIQFVNALGVGISGFSEIKLANQLMQSSSMASDLGEDPVISIPKEFHRI
>gi|52840549|ref|YP_094348.1| unnamed protein product [Legionella pneumophila subsp. pneumophila str. Philadelphia 1]
LKTMDGLLEGWLAKNSLAISGGAVVKIDNTGNQTKVDPQEIRQLINDSEKGVAKYFADKGVGMEVAQRTYQEPKALETKREEIRQEIESGAEAPTTQSIR
>gi|52840609|ref|YP_094408.1| unnamed protein product [Legionella pneumophila subsp. pneumophila str. Philadelphia 1]
DERRKYFRLKNHGEINASLDNNSIEIVEISSNGAVVVKQKTDIPKEGVLKLQIHNFIMELCYEVIRAEDNNIVLHFTKEDETNKLFLVLKRLRDERKNKT
>gi|52840610|ref|YP_094409.1| unnamed protein product [Legionella pneumophila subsp. pneumophila str. Philadelphia 1]
KGARNEVESLLKEFDEDSAHFSPISKEFTHSLPEQNPYKCESVSSNQTPGATILDSATELATSLKSTLGNLGVFFSNNIMSAIYPNNKSTPQSTSTMISP
>gi|52840620|ref|YP_094419.1| unnamed protein product [Legionella pneumophila subsp. pneumophila str. Philadelphia 1]
IGGFKKDSLFFISKMIIEEGKLIRKEITTKAQVIQSVHHEKYSYLPKESILLVDDIQEYLDPVRELGYNTLLANPESLEHFNEVEEFIGVTLQKTIAFNT
>gi|52840621|ref|YP_094420.1| sdhA gene product [Legionella pneumophila subsp. pneumophila str. Philadelphia 1]
NFERIIMDYKQESYFSFTYLKQCILSLLEALCLYTPERRKLFNNLESSVKTQPKINELTKRFGLFAGNESAISSESRAITPVSSVENNGTIELNQLAPSA
>gi|52840635|ref|YP_094434.1| vipA gene product [Legionella pneumophila subsp. pneumophila str. Philadelphia 1]
SVSKEVTPAISQEPKKRPVPPPPNDTDGQALSPNIPPKEDVSIKVTIPSMPKPNSTQPAAKNSGFFSGDGFLKELNAKIKERKERPKDEPHTTPVEKKNL
>gi|52840646|ref|YP_094445.1| unnamed protein product [Legionella pneumophila subsp. pneumophila str. Philadelphia 1]
SLISSEEHVSFIEAYHKANTLPEDMPKLETTLSSPLPVSSPSVHTTKKQPVVKEKEVDTPTTFAGLRVGFFLTSTKTTTKPLSRSHDDEKKTGMDGHGFH
>gi|52840647|ref|YP_094446.1| legA9 gene product [Legionella pneumophila subsp. pneumophila str. Philadelphia 1]
TGNQYTALHWAVMQGHLDCARLLVKSGASVDIQDKSGKSPLHYAIKRGDKETIKLLVQAGASLEIMDDSGAKPCDGSESWVPEYIKSCYEKSGHKSSSLF
>gi|52840648|ref|YP_094447.1| legA7 gene product [Legionella pneumophila subsp. pneumophila str. Philadelphia 1]
MYACKKSVVTEDRKLFNLLFAKGASLSIKDNDGLTALDHALKNEHTLAIQMIEERLEKEACAQENSTSRRFKFSETKGTLFQRGVKTISYQSQQPRFGMK
>gi|52840650|ref|YP_094449.1| unnamed protein product [Legionella pneumophila subsp. pneumophila str. Philadelphia 1]
ERIQKKINVLVVLCQMDKKNNKPESKISFDLTTLSTRQQWIKTMEEKICALEEQYQAMRKTLEQMKSCSNPATILHLQTELGNVEKRLTLAKETLNRAIS
>gi|52840667|ref|YP_094466.1| legY gene product [Legionella pneumophila subsp. pneumophila str. Philadelphia 1]
NPWFILTATMAEYYFTMAHNLSPNSINKLHIQNYLKKGDNYLRLIKQYGPDLNLSEQINLNTGVQQGATSLTWSYVSVLRAIHLREQLENRIKTTGWNTY
>gi|52840681|ref|YP_094480.1| legA11 gene product [Legionella pneumophila subsp. pneumophila str. Philadelphia 1]
QLINRFGGIVKYDYMQLLQSVYPIVDREVDAPTIHGSTEVLTNLLNKIRGQFSSKETYDQQNLKDSISLFFMTGGEIPPSRKVPESRFEEAGIDTPKNAL
>gi|52840682|ref|YP_094481.1| unnamed protein product [Legionella pneumophila subsp. pneumophila str. Philadelphia 1]
KRGFHAMLEVIDVLHDPYVQDIFKGYGVQVNLYSYFKENPELAGFLQHAMNDATTYTQALVNKKHVKEALKSNSFFSKKDEESGDKKNDHTPKDGTVYGC
>gi|52840684|ref|YP_094483.1| unnamed protein product [Legionella pneumophila subsp. pneumophila str. Philadelphia 1]
DLIAKNKTHPINQHAIKWNEEELKACLAMFKLKLAEYVNSPEFTEEFGDTLKVTIHDKKDLGEAKESSFGFFHKMKSASDGITTLEKTLALEDDKINPFA
>gi|52840728|ref|YP_094527.1| legA12 gene product [Legionella pneumophila subsp. pneumophila str. Philadelphia 1]
SSLSTTATENLRSERNPLKLYAEFVRRYTQAYDSQMITNRWSTMRWMIAEGNCDWDTVVRYSKNHPTSRTRIVLNEMFNPIPRVHEDIESQQSSPRVVLK
>gi|52840760|ref|YP_094559.1| legD2 gene product [Legionella pneumophila subsp. pneumophila str. Philadelphia 1]
GSNHWPLKWVSKVDRETKTRHFEQVHQLHIPDFMTEREFYTALEVKAGDALLFHGNFVHCSPMNTSKNSRKALSFQFIETYEVDYPETNWLYPPNKVYLY
>gi|52840763|ref|YP_094562.1| unnamed protein product [Legionella pneumophila subsp. pneumophila str. Philadelphia 1]
MTSLAKGGFHSLVEALYGVESAIECIVNLAICKPLHAKENFHNLQVHFGLAVSLAVMTPINALVEGIAFMTRLGTTWVSACLKPEVTETEHENTTAYQFN
>gi|52840764|ref|YP_094563.1| unnamed protein product [Legionella pneumophila subsp. pneumophila str. Philadelphia 1]
VNPHLAVKLNIQTQSIIKADIPAIDKEKVRDRMSTRVYNRCPFLAKQSKEQKPQQVSETNDVLVSKNTGPSFFQTIRENQGKITAVLLGAAYIGLSSLLG
>gi|52840858|ref|YP_094657.1| sidA gene product [Legionella pneumophila subsp. pneumophila str. Philadelphia 1]
KTAKHEDAVLDEALNVYEQQLNLELVSPSNPARQVKNILIVHDKVPALSPTESTVSSLDSRFTLFGSSSREHTKIAEQKTTDTTNEQVPTTFDSISKPTR
>gi|52840871|ref|YP_094670.1| unnamed protein product [Legionella pneumophila subsp. pneumophila str. Philadelphia 1]
ESVRENNMFSDIAGFQLISVLTLIQNMIKTCRTDAIEACVTKRKEELEALKPKKEGYSIASSVTGYVGSWFKKAPSMSEEDEEDDLKDQNTAEETSKPTV
>gi|52840879|ref|YP_094678.1| unnamed protein product [Legionella pneumophila subsp. pneumophila str. Philadelphia 1]
SADGDSNITKIKALLKDYTKEDSILGSFWGLIFTLHWGRHHVKSVHQIAQTKYTSVEAILSDLKALKPREGGSLDKRIKFIELQIIAQRCDSPEPQFNLK
>gi|52840932|ref|YP_094731.1| legA8 gene product [Legionella pneumophila subsp. pneumophila str. Philadelphia 1]
NNRIRTPTGYAPKEGVSFFKGKSNDAKAHDEVLSVLKELYDSKLTEMLGNLPGEGLEEIKRSQKFFDGELKLLIKNQDISRKVDKKSIQEAVGTSLKLKW
>gi|52840933|ref|YP_094732.1| unnamed protein product [Legionella pneumophila subsp. pneumophila str. Philadelphia 1]
TLDKTQAVLTHYFRISTGLDSKKNYQERLNDLSAYLSKESSLEKNDIKLLLSMLDSEIKPKTGVFQTLFGENQNKLYKAFHKKIELQLLDSEIENKNELK
>gi|52840953|ref|YP_094752.1| unnamed protein product [Legionella pneumophila subsp. pneumophila str. Philadelphia 1]
EKDRQLIHQLKLNETSREQIKNEQLAMTNARMKDLNKIILNSVFLPIGFFLLITTPIPLTIIACVSMLLVHWLITNLINMRYSPNISVSPTIQTAELSLC
>gi|52840970|ref|YP_094769.1| unnamed protein product [Legionella pneumophila subsp. pneumophila str. Philadelphia 1]
AQLQECLAAGPKSKIPPASGAIKTTNAKKLDLRLFGDVERCLRSQLSERQEEKAAIQEPGKINLNKYENIATLFGNRAQNMEQHEGQHSKPNDSLSIRSI
>gi|52841033|ref|YP_094832.1| unnamed protein product [Legionella pneumophila subsp. pneumophila str. Philadelphia 1]
PTLANIIDSFIAGATLFKSKETAKEKINSQTFFGKNQALYIKPYLAEVTIKKDATLAKLDRDGLRYNTEKMSIQHINESCIEYIEDNGNSVMSKANTLGK
>gi|52841133|ref|YP_094932.1| unnamed protein product [Legionella pneumophila subsp. pneumophila str. Philadelphia 1]
TQDVSKAANEAVCEKIKSIQPEDVVKGINSLIGNTLKVDSESGDTTLSFKLESAVQILGVILAAMGMLMFASQTKSTEQKTLEIEHLPTEEIQPPSLAIH
>gi|52841161|ref|YP_094960.1| unnamed protein product [Legionella pneumophila subsp. pneumophila str. Philadelphia 1]
QAEKDKNTISEQEATILEKDKEIEKLKEKVSELTRSMPRPVFNPVLPLGYSSLFFNTKLGTQAKQQTTMIDVSDLPMVKSSETTDTQPNQSFSMSNGHGD
>gi|52841175|ref|YP_094974.1| unnamed protein product [Legionella pneumophila subsp. pneumophila str. Philadelphia 1]
TKIDEMKKNENVKVTFDDLLALSIKIADPKARTYFTGELLKEVPRSGAIPFQTMQRMLQTLEQYGVDTTKPSVTSIRSKTDEVLEQRFNPTPSLSPFKTS
>gi|52841179|ref|YP_094978.1| unnamed protein product [Legionella pneumophila subsp. pneumophila str. Philadelphia 1]
RTVLDDYTKGGNTWWAKFRRIFTFHWNRHHVKVVDDIVKEIDAGNYTTSRALVDRLDNLAISLGSKLNPKGTLKEQIGFIKIQEQNPVEEIENLSRPNLT
>gi|52841180|ref|YP_094979.1| legL1 gene product [Legionella pneumophila subsp. pneumophila str. Philadelphia 1]
ITDKSTLHFANNTSLSTLHLGSNQITAAGKKILETNTRITDLDLIGNPIEVHETDELNYSKKSPDSHSVFKFLQKFTFLSCMSPCQETAESDKGLNKKPN
>gi|52841198|ref|YP_094997.1| unnamed protein product [Legionella pneumophila subsp. pneumophila str. Philadelphia 1]
SNYPNTSQMTGIRIADGKSIMNGIVIEYTPSSDLKTEEGQQTVEITEEGKLLINGKEVTIPDGGVQLPLELINELKAQLKLQEEKVSEEDSSSSTLLATI
>gi|52841202|ref|YP_095001.1| unnamed protein product [Legionella pneumophila subsp. pneumophila str. Philadelphia 1]
ALDVLEKKLEPAKQSIVAAANKELGSLTSGQSGSAWEDFQHTIHEGAEYKTIEVAKCLPESERCIQAFNQAKLAFRDAATNLIHAEKLDEPEEPNHGPRF
>gi|52841203|ref|YP_095002.1| unnamed protein product [Legionella pneumophila subsp. pneumophila str. Philadelphia 1]
LIEDITPQDVEKFFNQCSQYGSEAAEKLADNRPVLTKIADILTAIARWAISLIGFNTPPQFLAPTRTCVDQVSDEITKIKLKLEDTLGSLQKVQEESLSL
>gi|52841204|ref|YP_095003.1| unnamed protein product [Legionella pneumophila subsp. pneumophila str. Philadelphia 1]
SRLTDYNKCVKDCQCLAEMVEFITHQFKLDEVSISEKENQIPLLSISNKWPGLFAKKQIAPDMDKLLTSPVTITPEVKILFYQLVKEHFHSPETEIKLDI
>gi|52841317|ref|YP_095116.1| unnamed protein product [Legionella pneumophila subsp. pneumophila str. Philadelphia 1]
ITSLGHIVDYSFNKNILSLRLSNFFEVFGNLNIENGKELKTQVIDFFREQNKWDKEILIEIENKSWWIKQFNTLQAAVKKEAAALIFHSIISMVKSHIGI
>gi|52841335|ref|YP_095134.1| unnamed protein product [Legionella pneumophila subsp. pneumophila str. Philadelphia 1]
KVDEKTGDQSFKDRYSQVKGDILKRAIINNLKNDIEKIDNLDDLKDFIKKFKQSSEYMTLSKAQGLFTKVTGIKTDSQRAVEEIFSKALKDLQSPKLAMR
>gi|52841340|ref|YP_095139.1| unnamed protein product [Legionella pneumophila subsp. pneumophila str. Philadelphia 1]
IENYQDKRFISFRDFCQKEAKIDHPLIQKYALLRIKQENVGNGYFSDYYRTESRHLSENKWAFLNKNQRASQLLINLINAIDLGLIDMELGSLSITSAKL
>gi|52841342|ref|YP_095141.1| unnamed protein product [Legionella pneumophila subsp. pneumophila str. Philadelphia 1]
SVSAYHFFIAKEDAIVPGESGYIKDYVDKYPESLHILDRHGHLSIMSSHRLVSHISSLLHDYIDDYQNDTEEVKISKLGELTLIEDYYPVKSEPDSLFNP
>gi|52841343|ref|YP_095142.1| unnamed protein product [Legionella pneumophila subsp. pneumophila str. Philadelphia 1]
QIKKDSSADKERLQQIIEAIIPHTTPWFALALERQIKGLLTSDKSLFEKFSTDLKKYLSKSLERPEVSLKYRRDRDLNRRAISHLLTEPLENSYKASFSL
>gi|52841344|ref|YP_095143.1| unnamed protein product [Legionella pneumophila subsp. pneumophila str. Philadelphia 1]
IEDINHTVVISENYLLDPWIGEIYMLAHTDLRPFYGSSLNMKASWLNRLLSNKKFSYPDELTLQTLKEYFVQLEDQNKIGLNILDNKIGIGHQIPCELSY
>gi|52841345|ref|YP_095144.1| unnamed protein product [Legionella pneumophila subsp. pneumophila str. Philadelphia 1]
ENWAREVLQDQFAHAGQNPHFFFYQPLFIHGHHGDNPAQQQDNAIPIPLPLLMFSLIPPMNNNNQQQMTLLFFNILLVPENQGHEPEQENTGEHTHGHSH
>gi|52841354|ref|YP_095153.1| unnamed protein product [Legionella pneumophila subsp. pneumophila str. Philadelphia 1]
PDQRIDLNQGIDINRYRALFSKPVNINPNQGLNIDLNQALNVEPDQELNIDPDQRIDLNQGIDINRYRFGLFSKPTNINPNQELDIDLNQKLNLETKTKN
>gi|52841355|ref|YP_095154.1| unnamed protein product [Legionella pneumophila subsp. pneumophila str. Philadelphia 1]
LKPYIDSTQERTYEHYYGMAGTLFSFFGAAGYSKTDKLNAITKLFQNLEGDGAEPLNDTDRDILTTGVLGTTMKPLLEDEHIGNELKDLLSIKTDNVNII
>gi|52841358|ref|YP_095157.1| unnamed protein product [Legionella pneumophila subsp. pneumophila str. Philadelphia 1]
EYLQVILGYYQDQLKAHQPVANSYLKRITKSHKFSTLMSDISEEEHPELGKKDSEILIKYTINFCAKKIMMEDLKTISDLVIKPFLFDHKDEEGFSYCNP
>gi|52841363|ref|YP_095162.1| unnamed protein product [Legionella pneumophila subsp. pneumophila str. Philadelphia 1]
LKSHGETKKEKHEKKIRLGHEKTIGDEKTRKPVSKHKEPSGENEEPEMDLSKRQRIPVVQRKRPQGRRHEFFSDSPKNPDEHKTEKDKTISPSRNPTKGG
>gi|52841371|ref|YP_095170.1| unnamed protein product [Legionella pneumophila subsp. pneumophila str. Philadelphia 1]
SKLLQTKVAENNRLITVSPYTMFGQMKSHVKAVGLKEAFMTFFKVSYLQQVAVRAPQAAITFALIFGMDEYMGPQPLKKVWPGRVEELESENPSPSPTKK
>gi|52841378|ref|YP_095177.1| unnamed protein product [Legionella pneumophila subsp. pneumophila str. Philadelphia 1]
GHFHIMDIQADDTLVFATMNGSPEIMSLLALQFLMQNVNLNLDDMLAAETDAKEAEEKEEQELSSSESVNEEKEEAEFSSSESENEEKEEENEESSRFTM
>gi|52841379|ref|YP_095178.1| unnamed protein product [Legionella pneumophila subsp. pneumophila str. Philadelphia 1]
DNLLNKYHEMNTLLKFLESQGYTEEDIPKIVLENNSVRIHTKSDRDFKYKVKDLFPKDIQIVNVQGRYEFILKDLTEVSYVLNKLKGQTPANNSDPDFGL
>gi|52841381|ref|YP_095180.1| unnamed protein product [Legionella pneumophila subsp. pneumophila str. Philadelphia 1]
IAMFVLFDKEMSPEFNHGRFKPPVVNELMYVYIDKPYRGLGFGKQIIDEAKQLASDSKSEYIMLDTLKPGLNRFYEKSGAKVIAENQLFSHPTDVLTIKI
>gi|52841382|ref|YP_095181.1| unnamed protein product [Legionella pneumophila subsp. pneumophila str. Philadelphia 1]
VLMGAIAGAFIGVGAGLLISGIIANAFWNSTPLNIVKAHESNTEIQRVDLKSDSAGKPDKECSEKDEKPIHSPTLFFTLATQERNTNDMADELSSSGPKT
>gi|52841386|ref|YP_095185.1| unnamed protein product [Legionella pneumophila subsp. pneumophila str. Philadelphia 1]
SPGIALGLPISTLLLIEQLGFDKTNVNYLTTSSVVAWGLLSSPFNLLNTSLVMASSIGASVLTSKITQSSYQLVRNRFFSSKPEKEELEQENILQKTIQQ
>gi|52841388|ref|YP_095187.1| unnamed protein product [Legionella pneumophila subsp. pneumophila str. Philadelphia 1]
KEEAASENQSALLQNSLIRKKFISPNLVDLVINGTLSTTFSDSTQSASDDYIQLLLRMTSEEKALCEKDEKGKIKLYLAKIMDIQNEILTSKNGEFVPGL
>gi|52841392|ref|YP_095191.1| unnamed protein product [Legionella pneumophila subsp. pneumophila str. Philadelphia 1]
KVNQYNEKLRSIYPNLKIIGTNSVEDSSPDKFFLGSFNYNDYKIIKNLNNPASLRQLAIGFFKEHPGHYTEEVAKKIPGDMKDEFTDIEPSSTKPSSTGS
>gi|52841400|ref|YP_095199.1| unnamed protein product [Legionella pneumophila subsp. pneumophila str. Philadelphia 1]
YLVIHWMNKKDAQIRVSGTEEEFNKIKEKFEDLLAELKGFEHSEEIDLSDDYYFIVQDYEELIKKTKSNHYDVEALQDTYQELEDLYEEYCNPKKELLNF
>gi|52841405|ref|YP_095204.1| unnamed protein product [Legionella pneumophila subsp. pneumophila str. Philadelphia 1]
QQPNYYQLLANYAQAAKNIVDNLNRQSPMFDDKEYVEGYMIATLQSVYKDFSQYKPRIAGRYGEHSSCVELINKTLDWVQSFDLKLENLSESDDEMKITF
>gi|52841417|ref|YP_095216.1| unnamed protein product [Legionella pneumophila subsp. pneumophila str. Philadelphia 1]
LRSAHREHLVRLEKNLHEQINLSDFLTPDKPEFLSGIKVNKKKPLTPERVAHALWLQDKSARDTSVAKNRFSIWAAKQENLDFGIEEVESVIKQRYVMKS
>gi|52841459|ref|YP_095258.1| unnamed protein product [Legionella pneumophila subsp. pneumophila str. Philadelphia 1]
AIDRLMSLKGEITKAQVDLGRTWFDIKSENADPAVRLKKFNDAFLASPLAKPSSNQQEINFSKEIRKEIDLLKGLPGLNNTSSHCTEEFNEQSTPSLYRA
>gi|52841504|ref|YP_095303.1| unnamed protein product [Legionella pneumophila subsp. pneumophila str. Philadelphia 1]
NRLKIVFQDQVFQNDPQICLSLTHIVNALIVLSQKKELNNKGIEMDEHQLHLILKELAKHEGKKFKNNLWFPVGTVETISQEVDELFDLKQTTAAASIMS
>gi|52841521|ref|YP_095320.1| unnamed protein product [Legionella pneumophila subsp. pneumophila str. Philadelphia 1]
FLTYYLNDRHAKEKLKSIAFETLCYPSSYTHMLDKLCEKAPQPTPQRQRAQSLSAETERNTPQIKSQISEKTEKTEKTEKTEKTEKTENEQSRNTRGFPI
>gi|52841543|ref|YP_095342.1| legC1 gene product [Legionella pneumophila subsp. pneumophila str. Philadelphia 1]
VREAMNNINEAIKDSQDNSEPQDATCKDDVQNIPTNPISEESNRKEEGQIINRELDEYVPLLTKKGFFAVQIEKVPEKNVNQNNKQKSLEEGEPPCCTII
>gi|52841547|ref|YP_095346.1| unnamed protein product [Legionella pneumophila subsp. pneumophila str. Philadelphia 1]
SEDNHAGLAGDPRAKEFGEVVENVINNLDIDNYYQKVATTNLSSVISQCEKLAKASKGRLVQSEDCAGYESFFKEMQRNAKNQLESSKPQDDTPVLRKSY
>gi|52841559|ref|YP_095358.1| legT gene product [Legionella pneumophila subsp. pneumophila str. Philadelphia 1]
WNPVQTNNVVIGANPNTESCTQPGALQPQTNAQWNSFVQPMIQWMKQAYPSAYIYPFDDKTSGFTCTNNLSGQPNSTSYTIRFCPGGITGLPAGVNEGRG
>gi|52841585|ref|YP_095384.1| sidG gene product [Legionella pneumophila subsp. pneumophila str. Philadelphia 1]
VVLSEKAHNAVLKFVSKSDDEALKQKFYDCCNQSVARSQKFAPKTRDEIDELVEEVTSTDKTELTTSPRQEPSMSSTIDEEENIDSEHQIETGTESTMRI
>gi|52841656|ref|YP_095455.1| unnamed protein product [Legionella pneumophila subsp. pneumophila str. Philadelphia 1]
IKELKERSCQQIYDVLKEVRHLLYSDINLMKANYFGKWDLGLPQCIRILNLLKQEKHDDVSRLLDCLRNQMEPVQTVKGGVHHDDLNNGSHERYRFGLGV
>gi|52841679|ref|YP_095478.1| unnamed protein product [Legionella pneumophila subsp. pneumophila str. Philadelphia 1]
HITNDNYRNSLINKIFNAQSTEEIIDKIFELYFSIKKKGECNILQLQRLEKAVFAAIPNSKALQQYKLITESNSKSRAGFQFFSNKDKKQTLEEKSVFTP
>gi|52841683|ref|YP_095482.1| unnamed protein product [Legionella pneumophila subsp. pneumophila str. Philadelphia 1]
DSMLRFPHAPVNQYLLAEKCTDIIYNYKPSLESAPGIWNQIKAHINNFIEIIFGLENVLPTTQTMFAKDVSFTRCKRNLSRLKESLESDAPDLLSVLVNG
>gi|52841713|ref|YP_095512.1| legK1 gene product [Legionella pneumophila subsp. pneumophila str. Philadelphia 1]
KLTAYTNYLEKNPDPFLIKRYKECCIAEIDLANLTLQNHRDALWLVAELSTAILLLGIGYLFAFGINYYNTGRLGLFSQTRSEKLVEEMKSSVLGIAVGN
>gi|52841714|ref|YP_095513.1| unnamed protein product [Legionella pneumophila subsp. pneumophila str. Philadelphia 1]
LLIASQLYFYHKTPEAYENFKQTCQREIERARPVLEQHRGWKPLLVNVGAAIIGLGVLYLLAASINYYKTEGRHFFFHFETDSLQKLENLNMAQSQVLRI
>gi|52841718|ref|YP_095517.1| legC5 gene product [Legionella pneumophila subsp. pneumophila str. Philadelphia 1]
KYKEEAFNDPSREKLISFAQSTKRAIQEATPILQKDLGWGDYLTNLAKQLVNAVTFAVAYAVTFGTTGHQGFFALKSSLAVSQSQNLEGAINSELSQKNC
>gi|52841719|ref|YP_095518.1| unnamed protein product [Legionella pneumophila subsp. pneumophila str. Philadelphia 1]
DTLFELIRSVKVLGNNGSCKTIYHCSVPAPKEKELTSIVKDAESGIDEIVSDEILSVDSSSPTSRFGFFTNKELSGIPRLVNKAPEHEILPSDDKTSLHH
>gi|52841721|ref|YP_095520.1| unnamed protein product [Legionella pneumophila subsp. pneumophila str. Philadelphia 1]
KNKDEAFSNPSLESLYDFADKSKQMIKSTISSLERESGSVVFLSDLAEQILNTINTFLNNTLSSSTSSRSGFFGFKLSYEKVIVQDLEKNIDNELKNFKP
>gi|52841726|ref|YP_095525.1| unnamed protein product [Legionella pneumophila subsp. pneumophila str. Philadelphia 1]
LMALAHDLDLMRCYDKGKFNSLKMKDLVARLGGNEDAAKKLADYAHDLIVATGDRCMGYGVTQDYNYSLFGKCSLDPNECLKQLQSIPKPETTLANQYGI
>gi|52841781|ref|YP_095580.1| unnamed protein product [Legionella pneumophila subsp. pneumophila str. Philadelphia 1]
ILQHEVSYTDDNKLKIEPLTRSDKHEEKGQLDKLFEGIIHMWLKNNDYTPDRNNPGQFVNSHGETLDKATFDKLKKDDQHGLNHFLTEYDPDLQFRPSRP
>gi|52841808|ref|YP_095607.1| unnamed protein product [Legionella pneumophila subsp. pneumophila str. Philadelphia 1]
LIEGVLIFLIVIQFKNDVTYQSACQKVKEIKCLKDLTWSLETIDGTTHHYDKLKILIHNMLFQVIQLSSDKKNQMLILFNDQIPTDQLRLLHLNSNKNSI
>gi|52841828|ref|YP_095627.1| unnamed protein product [Legionella pneumophila subsp. pneumophila str. Philadelphia 1]
PSLKLDHQPRHNPEIVNICEKLENYVFRGSNKKSSFFSAKNHCGYTKEVNEIVQRILRGDLLTAEAIFHELAKINIESRKDELILLRNDLQSEKVCVRKL
>gi|52841830|ref|YP_095629.1| legL2 gene product [Legionella pneumophila subsp. pneumophila str. Philadelphia 1]
LSLEELTEMSSEQRQTIQRRFPRAEQVILVNNMEGRELNPSLSLGDANVYRRLGFVGVSPLSLAGLASFFVASNNLRFAREVQKLLPDEVTERIVKNILG
>gi|52841849|ref|YP_095648.1| unnamed protein product [Legionella pneumophila subsp. pneumophila str. Philadelphia 1]
LSQIDTNLKNENTDIPNCNFLLKVGASVVGTSSALITLMGIAILSGQYDPGNSLAEEALATTVVSSIVGLGYGLYSFFSSSPKVSERDSTNGLSQKLKIN
>gi|52841853|ref|YP_095652.1| unnamed protein product [Legionella pneumophila subsp. pneumophila str. Philadelphia 1]
DEKFLKIGTASTPYKNKLDESIAQLMEEGYSEIEATAITGKSVTPAGMVIYNNPVFYKSKESIDIEKANRYNFFSIKNIGLGIVALAAAATVGLVVSKNS
>gi|52841867|ref|YP_095666.1| unnamed protein product [Legionella pneumophila subsp. pneumophila str. Philadelphia 1]
VKDGDHSSGKKNIDFVVETLRDKLNIEFLAKVFGACEDSPDLKQIFSKHSIYSILITEYVERCHHFDGFFTKENVAALTEAASLDETTKQQHKKASIIGD
>gi|52841870|ref|YP_095669.1| sidB gene product [Legionella pneumophila subsp. pneumophila str. Philadelphia 1]
ERHKKKAEIDEEIANLDDIIRKADPLAKPGLANARDALVQAREKIKSDRKMETDVQYANGHNSDWNALHNRSGKSAQTFFREFVQRTEADHAVKSIPEIN
>gi|52841882|ref|YP_095681.1| unnamed protein product [Legionella pneumophila subsp. pneumophila str. Philadelphia 1]
DAIATYQQAIKILNTIKSPIESDLQIVQELTQHIRYLQNKPSSTKDQFSSCYKEAQTPVIATASEVGFFNYRPQEAFQVSDSFHSPNEMDVEYCDVDLRP
>gi|52841888|ref|YP_095687.1| legL3 gene product [Legionella pneumophila subsp. pneumophila str. Philadelphia 1]
TLAQYLMLQHALNSNKTLEYIDFNFRNQNILEAILGKNNSGNLNENEFSSDNPKEEKAPNTLNTDPTSKSAPLFFISPKSRQEENKNELSSLPSHSVHLH
>gi|52841889|ref|YP_095688.1| unnamed protein product [Legionella pneumophila subsp. pneumophila str. Philadelphia 1]
AFCYLLIDRFGVKKWSVFFKVFGMNALFAFVFHVLLLKLQYAFKITTPDGSKMVLISYLKDYFFGGFSNHNAALLYSICFLFLNFLVVLILYKRNVFIRI
>gi|52841894|ref|YP_095693.1| unnamed protein product [Legionella pneumophila subsp. pneumophila str. Philadelphia 1]
CLVGDALMSANFLLGCGISNALDDANKLPDMVDNQFSQSEAEAYRNLRYLDYKDDWLFFKEHIALRLKSLQLEKQLDLSRQELELKQRELESIQQQCSFY
>gi|52841895|ref|YP_095694.1| unnamed protein product [Legionella pneumophila subsp. pneumophila str. Philadelphia 1]
FAPEMKEPWSQNITFLTTPSYSGLKWNELVNPQMSIPTPYSDWQSTPPQYGAYRGGYGDSPSHQGASHKPGLNCIMESHASFCDICQKGIMDVIRFDLGT
>gi|52841898|ref|YP_095697.1| unnamed protein product [Legionella pneumophila subsp. pneumophila str. Philadelphia 1]
ALEALLIARKLSEHQYSISAINNAYFGKGLIHGNKTQIESWDKAISETIAKGKIPSTLLNKIYDKASEKAKGILDEFTVEVKDMPEEEKLENEVAPTLSI
>gi|52841911|ref|YP_095710.1| unnamed protein product [Legionella pneumophila subsp. pneumophila str. Philadelphia 1]
GKLVQFHLKNLGAESLQKLVLPCVKFDDTIDDFVTIEKDELFDVPDITGEELASKKGIEQGALDKEALLKQKQIKTDLLDLREEDKTGLKKPLHGGIKVK
>gi|52841912|ref|YP_095711.1| unnamed protein product [Legionella pneumophila subsp. pneumophila str. Philadelphia 1]
PFAPAATGSGLFNWKNDLMMLWGKASCDYPVFKYRTTPREDLQSVSLLPSNYESVIKSALIKRLETSYSNSASQKERFFSSTKPVTESSGSALLDMVTKP
>gi|52841913|ref|YP_095712.1| unnamed protein product [Legionella pneumophila subsp. pneumophila str. Philadelphia 1]
YAYMMLAEAFFRYAMWAQQSGNINRAKSAITSSINSCTKANQHLRASASSIHNASLGEGLKASNTLAMESPEEAIAFLNAWAVAHLYKHEIELVSRPGFY
>gi|52841915|ref|YP_095714.1| unnamed protein product [Legionella pneumophila subsp. pneumophila str. Philadelphia 1]
QNQLEQRANLVGLIVKEQKATPRTLPEYFEKTYSIIKYRFNRQSIATVKSSQLPESTASSNPSSSNLYKSKLLPHFWNRHGKSSSSYWEEVFTPSCLNNK
>gi|52841917|ref|YP_095716.1| unnamed protein product [Legionella pneumophila subsp. pneumophila str. Philadelphia 1]
PDPTIENAAIATLGVSLALLLGSIPTFIFNPLFGVIMVSLAVTLLLPSGFYLLIPDSPDTTSKKEEEKRIFMEGAKIINPDVRIEEFDEQPYLSSSLIKT
>gi|52841920|ref|YP_095719.1| unnamed protein product [Legionella pneumophila subsp. pneumophila str. Philadelphia 1]
PFHPLPADFKEFKRGFTFYNWITNKVESAFAGGKLAVGLGSDFALYKGRLGGGRGWAAAGWDGGRGWDLIAVWRLVEDAKANIIEPEQEQVPDLRTSGPS
>gi|52841929|ref|YP_095728.1| legC3 gene product [Legionella pneumophila subsp. pneumophila str. Philadelphia 1]
LKSLETLTIPTLDMQIKKDENLRDQLMLSLQKQQRQAAQAFQKAKEVECLSYATSSLLNSGNTQSSDPSLSTHSEESDEGLNDSNDSLQALEEETVNEIA
>gi|52841930|ref|YP_095729.1| unnamed protein product [Legionella pneumophila subsp. pneumophila str. Philadelphia 1]
RQMGANQKEIYTLENQTIPNLKKELLENEEIKNRLTDELQYIENLAEQALKQANEVEPYVYSAMPFFNPEVVVHQHPSVGNGIVTPSAPPIDPLYPAVRH
>gi|52841944|ref|YP_095743.1| unnamed protein product [Legionella pneumophila subsp. pneumophila str. Philadelphia 1]
KGRKKEISLPDFTIYRHKPPYRDELFLQYNPDHNGKYFTKESVNLVNGKEFIKYKTPATSYGTFWFQKVQLSESRMDEVLAKRSEQRENRRHTGDSPNPT
>gi|52841945|ref|YP_095744.1| unnamed protein product [Legionella pneumophila subsp. pneumophila str. Philadelphia 1]
YRGCTTAGLNFNKILTVVREALEEMKMITDSGDNYSTTLIDLDKVITAANNRLESLTYPKEYSTKNFHSQESYKVVGAYLCMQSQLIQKLDTKASTALAI
>gi|52841946|ref|YP_095745.1| legAS4 gene product [Legionella pneumophila subsp. pneumophila str. Philadelphia 1]
YIDENDFDIVMHCYNNKLFDKALVLLAFYPDYFKRNYMSDNEGHNQFNINAFRKAIKDFNSNERSILLMQLRESGLHLPEDLLEQLGIMDSSITLESKFF
>gi|52841978|ref|YP_095777.1| unnamed protein product [Legionella pneumophila subsp. pneumophila str. Philadelphia 1]
CLLLQNEGVKEQLRFCIHQALGVEINPNELTDKDMLDAIRLLKTYFEANPKVELNFDFFNGKGSMNTFILQTELALAKKVQTVNKAQEDNSETRTTSLFV
>gi|52841979|ref|YP_095778.1| unnamed protein product [Legionella pneumophila subsp. pneumophila str. Philadelphia 1]
TVSNLMNSTLVELFQRDLQVSSPQKMSDTLFDASLEALSQYCSFAYQNRNERIYDNLIRRLGKTVQADIHALRHSREKQETSFYDIYKGIMRTLGLNSVF
>gi|52842003|ref|YP_095802.1| unnamed protein product [Legionella pneumophila subsp. pneumophila str. Philadelphia 1]
LFVGGALLAAVGICCLPLLLCCGSSRSVYTVSNSPAYRPWSSAWYTGGYNPTFHSHPVYNNGGTYHTHHSGTVHTHSNPVHTHGNNVHVHTTPSNVHGHR
>gi|52842024|ref|YP_095823.1| unnamed protein product [Legionella pneumophila subsp. pneumophila str. Philadelphia 1]
DEKLKENLSDNGFNINRYVTSYITTPTNVNALGLKLQDALLKLELAEHTKEAEQVQKPVANTISNRFNEFKSRLQAVVSERNAHKDDTEEVTINNHNSLR
>gi|52842025|ref|YP_095824.1| unnamed protein product [Legionella pneumophila subsp. pneumophila str. Philadelphia 1]
TEELEKLNIEISGLTSKIKKMNHGHAKLKEEIRVISRSEDAVSTHAAQQSGVSSSSSNSVRIQLGIFGNNSSSSAYLIEEQEEGEVTENEYSGLDSAKLT
>gi|52842030|ref|YP_095829.1| unnamed protein product [Legionella pneumophila subsp. pneumophila str. Philadelphia 1]
DAELAYESALSKAKDHDLKLNTLFGRYKENKETASVPQSLSLVNKVDEENIMTEKKPSTEVSDNKTPFFSTSNLLFFGGIVLAAVIFVPRLLTHLKVNKL
>gi|52842063|ref|YP_095862.1| unnamed protein product [Legionella pneumophila subsp. pneumophila str. Philadelphia 1]
AACIEAGFPVDKITINVNGKPMKADELFKEHPKTYQDIMSRASKISKDYEDIKAPKTSTAPVNTVVVKQEIAALRTKQQQEERAQTQPVDEQRHGVTPNN
>gi|52842078|ref|YP_095877.1| unnamed protein product [Legionella pneumophila subsp. pneumophila str. Philadelphia 1]
DLADMYSALEKFLRSHVYKNSDPRKGYLDKQPFAIKHYSVVDDILELSDRVHKLRHEIIIAARDLHLLQQKPKSSQGGLFSVPSGKEKVTDTHEVANHRL
>gi|52842102|ref|YP_095901.1| legC2 gene product [Legionella pneumophila subsp. pneumophila str. Philadelphia 1]
FLSNKEQSFNDVAQRICEAEHELCFVKEELNFSNKRYQELLERQEEVVKRLEQLQFSRKPTPYSNAKVLGKLGIMATEEKESPTPVSAEENTIPTQTLTG
>gi|52842106|ref|YP_095905.1| unnamed protein product [Legionella pneumophila subsp. pneumophila str. Philadelphia 1]
LLDEDRQNNLQVRWFHRVNNNENSMKKEVIHMKFMSIDGQVVIYGSSNLDLLSLHNSHETNIVIDNADFAQRAIEQLYLPIFETSIPVLISPKRTCFVCS
>gi|52842108|ref|YP_095907.1| legLC8 gene product [Legionella pneumophila subsp. pneumophila str. Philadelphia 1]
MVKSGSSSKTEMQTREDDLIASPDEKIKALELENQKLKDELATARKRIFELENQSLSGSKTRKKTSIPPLAIPVMFQDFAKPGKNETDDNTINSITAIPK
>gi|52842125|ref|YP_095924.1| unnamed protein product [Legionella pneumophila subsp. pneumophila str. Philadelphia 1]
INTYYQVTRCLLKQKEFLPLKDKPEKRFGGLSKKEALLASMNSASHDEVISLQIPKAKAVHIKHSLTLAAKIGMENEIELKSALKKEYNQYQIGKHQRLC
>gi|52842142|ref|YP_095941.1| unnamed protein product [Legionella pneumophila subsp. pneumophila str. Philadelphia 1]
VSTPEVEEHPKKKITDDAPKPKTKRSVHFFDEAKKSKPKEKENASPAVDETPPAKRKNVCRIDSVRSTLFRGDGSHRQKIKEQRPRLSEIAWEPPKPNLQ
>gi|52842150|ref|YP_095949.1| unnamed protein product [Legionella pneumophila subsp. pneumophila str. Philadelphia 1]
QIIYLSYDMVNNMSREQRQAFRAVIPNIQTIILVDKNGKEIGPSHTAKIANLISELGGGNPEVPSLLNQCTFFVKTQGINIDKAYIPEELKKRIHDCNPL
>gi|52842164|ref|YP_095963.1| unnamed protein product [Legionella pneumophila subsp. pneumophila str. Philadelphia 1]
DTCKLLKSNIKTLQNLADEITHLTKKANLIYQKYKDFWGENQENIEEKLDSKDQKIDKKEIEKFEKITSSLAKLYQILPEQHQFLDEFLQNVCLITHRLS
>gi|52842165|ref|YP_095964.1| legLC4 gene product [Legionella pneumophila subsp. pneumophila str. Philadelphia 1]
QIEGKLTITIAKNKLEKCGCSAKEFARLLFDTSHHYVLGSSEYDKAVSEEFHRLKKQHLVALLFTGKKLAEKKESFFYYEGGRRDVMSLISAKMPSIQII
>gi|52842166|ref|YP_095965.1| unnamed protein product [Legionella pneumophila subsp. pneumophila str. Philadelphia 1]
DRLDHKKYIENDVIKKSSFTLFRGIDKHFEIKKIKAEINELEKALKIVNQLSNDTSADEVLLHLQKQKLPLAVKGEMESAREIYTTVDREKSNLQSHKIN
>gi|52842167|ref|YP_095966.1| sec7 gene product [Legionella pneumophila subsp. pneumophila str. Philadelphia 1]
IQVYTPNIFSKWLFGEQPRVIIQPGQTKESIDLAAKAAADFSSPVKNFKATYDYEVGDLIKAYDNQKKLITIERNLALKEGVPKDPDAEMQKEKGRQLKF
>gi|52842170|ref|YP_095969.1| legC4 gene product [Legionella pneumophila subsp. pneumophila str. Philadelphia 1]
LIDVQRTIMQISQGASRKNKNLKKLNARHAELIELLTDLSQNTPQSMIKEANEFQDSFSQLQDLLNGLNQLEGSFGMLAGVLNQFLEGSTSESESFDIKL
>gi|52842175|ref|YP_095974.1| legL5 gene product [Legionella pneumophila subsp. pneumophila str. Philadelphia 1]
VIDYSSAQEHSAKLKLLATVFPNLNKVTFMDIHGNNALAGQNPIEEAKWLKLCGIKNSVPSLLSQALFFVAKNKEHRSIQDYPSLLPKELTDSISSLLKC
>gi|52842176|ref|YP_095975.1| unnamed protein product [Legionella pneumophila subsp. pneumophila str. Philadelphia 1]
SIKPYSSHLIVDALKQIYGNHPSMHSNLLQFSNHLALLLNDMKTNQFFISYMADRLSATQLADLNEPINALLRSELLQLIFKSSSEQNNQNIINNHRVSI
>gi|52842177|ref|YP_095976.1| unnamed protein product [Legionella pneumophila subsp. pneumophila str. Philadelphia 1]
RIYKKLGHQDSSNPNYPFTCWDVLIDKLGEIDSRSPEWLSDHIQNDEDQIFPVLREVIKNRTEKGKTEENKGKLQKKLENPPEHYEKHEEIENILMPKPK
>gi|52842179|ref|YP_095978.1| unnamed protein product [Legionella pneumophila subsp. pneumophila str. Philadelphia 1]
QGGDPLGNGTGGPGYTFDNENTNASFNKPGVLAMANAGPNTNGSQFFITVAPTPELQGGYNVFGQVISGQEVVDKISKMPTDPQDKPITPVVIENITIQK
>gi|52842180|ref|YP_095979.1| unnamed protein product [Legionella pneumophila subsp. pneumophila str. Philadelphia 1]
QNIKNKNPHDLFNELFKKFTEDIGYSGMGSRSIEALKRALAKNNITYTNGYYGKTATLTSLLWSKEPPVITDEKNIFKLSDEKHLSENKEDIRGKGITNI
>gi|52842181|ref|YP_095980.1| unnamed protein product [Legionella pneumophila subsp. pneumophila str. Philadelphia 1]
KYYAFGCKNNNIFEKELRFLGKYVGLEFEDCDFHKEIVLTQKCSDYLKEKGFTYLIQLKNLMNNLQQPLTKNIRLMLSDVYLNNETNNNINENDLSYTFT
>gi|52842182|ref|YP_095981.1| unnamed protein product [Legionella pneumophila subsp. pneumophila str. Philadelphia 1]
EITNLRQELYPLISNMCIRLLDDIRILSLEDTIIKNTRLSKLISSKQCDINTLKTLENKKMELTKTCSLAKSNFTLFGATDNKVDGGNANTHNHITPENK
>gi|52842183|ref|YP_095982.1| unnamed protein product [Legionella pneumophila subsp. pneumophila str. Philadelphia 1]
FGLTDDESLEYLISEQILPLYRGMNYSKIKLVKYGEASTETYDLLNKIKPQTGIPQKESTASDSINTYFDNAFFKLSKETNKENVIDQVNQTDVFGFCRN
>gi|52842186|ref|YP_095985.1| unnamed protein product [Legionella pneumophila subsp. pneumophila str. Philadelphia 1]
ILMKQWKKANELSLSTIPSLNAKIEQSEKELYALEQKLQDQQHAMSLLLNKAQNVTSNYGGSSNFFGNTTGNVFYLPSAPLHEDSPLYPEIEGERVNYGY
>gi|52842189|ref|YP_095988.1| unnamed protein product [Legionella pneumophila subsp. pneumophila str. Philadelphia 1]
EKYTPIFSLTKESDNELTLELSGVARGYYIIPSELTSSQARAAHLITLLTRAEESQTTDMHKILNSFVSGKITSGSMFNFENDGSFKREPEEAYNLINKI
>gi|52842192|ref|YP_095991.1| unnamed protein product [Legionella pneumophila subsp. pneumophila str. Philadelphia 1]
PILMPISLPENISVIESIQSTYKHTVVVGRDKHDQIIVATNKINQDYAKQETSHNQLIPLPLRDINISLVSAGNEEDYILNPIFSFPATQQGNCILNCIK
>gi|52842193|ref|YP_095992.1| legG1 gene product [Legionella pneumophila subsp. pneumophila str. Philadelphia 1]
GDEENRLCLTPIGIPEDITSVDYVGAGAYHTVICGRNIKNQPIITLCGCNSDGELGFAPQKIAKKSSLMTNPAMFFPPRQDKSAINNLMKISKFSPCNLL
>gi|52842195|ref|YP_095994.1| unnamed protein product [Legionella pneumophila subsp. pneumophila str. Philadelphia 1]
GKLGLLGGNTRQLEDGRVINIPNGAAMIFDDYKKYKQGELTAESALESMIKIAKLSNQLNRHTFFNQRQPETGQFYKKVAAIDLQTTIAAEYDNNHGLRI
>gi|52842203|ref|YP_096002.1| unnamed protein product [Legionella pneumophila subsp. pneumophila str. Philadelphia 1]
WYSENFTSEMQEHLVNAAKSMVVKALQNLTLEFNVNRPNAYSATDYRGLFFNRSLIPGGVSLRFSQASKGNEAVAHQRIDEISKARTAERESLILPMRGQ
>gi|52842267|ref|YP_096066.1| unnamed protein product [Legionella pneumophila subsp. pneumophila str. Philadelphia 1]
RVKNCQQNKLDYYFVYGCLYNGQWGFTKLDEKIISSVNLSNFSGALVDCRAASVIGNHIKLKQGHISYRLDLYINCLNEKIAELTLLKSQNSPKKLYIPF
>gi|52842345|ref|YP_096144.1| legA6 gene product [Legionella pneumophila subsp. pneumophila str. Philadelphia 1]
TPEIAFREQNGMGLAWIAARIGDIALISELAKHQAELNKADNDGFTTAHIAALTGQPLVLDELIKLGADLSPSLISAIHWKKNLLETRCCFSNEFISAVS
>gi|52842351|ref|YP_096150.1| legK2 gene product [Legionella pneumophila subsp. pneumophila str. Philadelphia 1]
PSACSNSIASTIQLLKQLDNKKSFNPEQSFKDFCSYKEITIQLLLKPFETPVAEMASAPAIASDLIEKQSDTKRKLQEMKSSANQDKQPIFTPSLMRGPS
>gi|52842358|ref|YP_096157.1| legAU13 gene product [Legionella pneumophila subsp. pneumophila str. Philadelphia 1]
EEVKKILKKGIDPTQTNSYHLNRTPLLAAIEGKAYQTANYLWRKYTFDPNFKDNYGDSPISLLKKQLANPAFKDKEKKQIRALIRGMQEEKIAQSKCLVC
>gi|52842361|ref|YP_096160.1| unnamed protein product [Legionella pneumophila subsp. pneumophila str. Philadelphia 1]
IEPTHRKESVTPYKEKNTQSFFSKNLDTTSRIDKMISSVITMENLKILAKEADTLSGKDREKLVEYFKTLPSEQLAEIKAESETAQKAWDEQYGLVLRDK
>gi|52842362|ref|YP_096161.1| unnamed protein product [Legionella pneumophila subsp. pneumophila str. Philadelphia 1]
CAHLNEKRQPLRVKFKITEINPELALKNLQETQEFIDTHPGENPSDKVENYRNRAKLAMTEHLESLLDIKPESSPSLFWKNVDKKEQEMTDSSRYKKGPS
>gi|52842363|ref|YP_096162.1| unnamed protein product [Legionella pneumophila subsp. pneumophila str. Philadelphia 1]
VMRLLQDSLEKIINEWLKTDDESHTKLKSLQELSEMDINATSFAEHSPLPDFVTRLWLDPHKALDAMDKNISKNEIRKLIKETAREIELVFTHQKAPDYS
>gi|52842368|ref|YP_096167.1| unnamed protein product [Legionella pneumophila subsp. pneumophila str. Philadelphia 1]
VEGQEADAKKTAQAGFSVDGCYGALVKVDTPDWYHQVKEKEDYDVDEVIALPPQITIREEPPKANESFLLSLLRHVFWCCPSNQKRDDENTDVLEKKAQL
>gi|52842369|ref|YP_096168.1| unnamed protein product [Legionella pneumophila subsp. pneumophila str. Philadelphia 1]
SGEIKTDANSCFEAVAQLLDLARPGCHFQKRLVLSYYEEAKLKYPSAPTDAYDSRFQVVARTNAAITIQRFWREARKNLSEKSDIDSEKPESERTTDKRL
>gi|52842380|ref|YP_096179.1| unnamed protein product [Legionella pneumophila subsp. pneumophila str. Philadelphia 1]
IECDKNQKQINEYQLKQLEHKLEQRLEQKLQEKLQQDTAVEQKEPSVTKVLSEIKHETNGSDFSSNLNHYYGFFKEHLPNRETLGAIAVGVAAIALQNLM
>gi|52842374|ref|YP_096173.1| unnamed protein product [Legionella pneumophila subsp. pneumophila str. Philadelphia 1]
DEKCLLQKLNNAKYLINSLYMAIVDHWKIYDDWPSETKEDSTEYNPLEALAAYLCEEDKKKLCKIIGRNYLDPSSEEEFDDIEESEWEQPELSRSVASPM
>gi|52842389|ref|YP_096188.1| legS2 gene product [Legionella pneumophila subsp. pneumophila str. Philadelphia 1]
CLTHVHTLVKGFETQFIKDLREAVIDVKNYPPGKKPSGNVKVYGAVGMMPIELQREICKQYQKARLNYTSASPGSLRIFTNVPVEEDEGLRNRKTEKYKV
>gi|52842412|ref|YP_096211.1| unnamed protein product [Legionella pneumophila subsp. pneumophila str. Philadelphia 1]
DTDHMNNHVLLLQRISNYAGKVDEHIKSLSASEVKHLDYAEFWSLLSETCSIQEVDRRKQAKEKFSQSIFLRLCQYNPKIYLDVATRLEEPAEQSNTLDF
>gi|52842413|ref|YP_096212.1| unnamed protein product [Legionella pneumophila subsp. pneumophila str. Philadelphia 1]
KLYSKESWYKEPETKDGKTHLTFPSQEAAGTFFKDQAEKNRSFIVIDAATNKVLAYSNGDGKLYNGNGSLYQGGDFKASKEDFTSFKMPEREEPKMGMQL
>gi|52842428|ref|YP_096227.1| legA2 gene product [Legionella pneumophila subsp. pneumophila str. Philadelphia 1]
MSVSAVERTNLHILRQLQNYGVPFSDMSKAVFEQKEHHFVGLKRILGIFLCKFTDFLKELLFNDRGIHCHRAEESGVKKSFFAFPKKLVGVEQLQIPKLY
>gi|52842429|ref|YP_096228.1| unnamed protein product [Legionella pneumophila subsp. pneumophila str. Philadelphia 1]
KSDTARMIDKARKAQQKLGEFERQYQTEIESEKAKIENNDSLSSEMKVFLKNQFEETKKTGGMEQKPQKNLSKETLQKLFVSLLPEHEEISSGVIFSPFN
>gi|52842435|ref|YP_096234.1| unnamed protein product [Legionella pneumophila subsp. pneumophila str. Philadelphia 1]
MYFYGDGVGKSLEQSVYWMQKAAEQGYGKAQNQLGIYYRDGIGVAADPVKAYAWFTAAKNNGFEKAASNASDLEKSMNPEDLSKARILGQQYTDNYKAKK
>gi|52842436|ref|YP_096235.1| unnamed protein product [Legionella pneumophila subsp. pneumophila str. Philadelphia 1]
HKKLQETNPPTASFILTKMKPGDNDCFSYVNKILIGTNQQGATIKRFANMGLIGSLLGMGIETLSPFKPDFFQTTSSVRTHKEKMPGHSNDLSMNSLLPQ
>gi|52842437|ref|YP_096236.1| unnamed protein product [Legionella pneumophila subsp. pneumophila str. Philadelphia 1]
CGDNRYGQLGVPSKKLLTELTIVPTPILTLPATPKREASSRKEATEKALVFATHGSREQKPRKSNRILTAIIASFGRFFTGAHPHTPDSDKESPSPKRSA
>gi|52842452|ref|YP_096251.1| unnamed protein product [Legionella pneumophila subsp. pneumophila str. Philadelphia 1]
CYRQLTSFAEEINTILASDFCLPVPDSLITEFNLTLIAFSEMDLSQTKVDESKFHLLKQLHNKLPNPEKREQAMEKLTESMDTKKQVEKDQNKNISAAGL
>gi|52842461|ref|YP_096260.1| unnamed protein product [Legionella pneumophila subsp. pneumophila str. Philadelphia 1]
WFCFFHYHGQTGRDRANNFCKTFSKITDYGQAKEALVHYLNDSRNGNTHPHSYRTMLLHELQGNHDNKKDLQYLSRHFTSSLNKLASVLEVQLFANRYVP
>gi|52842484|ref|YP_096283.1| unnamed protein product [Legionella pneumophila subsp. pneumophila str. Philadelphia 1]
AAFFSYVACVSVGIPLTFCDPLLGIAVSLSTFLMAISTASKFLDCFDEFQSLDKINEHDQNQKDTVRFFSKTSNSTSSVRNKEAEVEESSQRLYPNLQTV
>gi|52842508|ref|YP_096307.1| legC7 gene product [Legionella pneumophila subsp. pneumophila str. Philadelphia 1]
QVAERICKAEEELKKVKEELRQSNDRYSELLKRQEQQVERLEKLGLHKLERIVDKENVKPSNDPVHSGLLSHGIYSTPKGKVTQPKVEVVEDRQTIALVN
>gi|52842510|ref|YP_096309.1| legA3 gene product [Legionella pneumophila subsp. pneumophila str. Philadelphia 1]
ALDECIQRFYLASPERKASIAAILGGILFQACDHANKRHLERAEKILNILILDEYYYVLSSYLEEYCIKRLTRKGNNLLKILDDCGINPNIGVNPVATGL
>gi|52842521|ref|YP_096320.1| unnamed protein product [Legionella pneumophila subsp. pneumophila str. Philadelphia 1]
NVKGRLWGFSSNSLYSQVFTNTGLTETQNIIQSKIKHMQQMTDEKFSPQKEREKVDSKVQEITDKQSKMKKELNPVHKTTERTIEQEGPAPESPSTGMRK
>gi|52842532|ref|YP_096331.1| legA5 gene product [Legionella pneumophila subsp. pneumophila str. Philadelphia 1]
NLSLRGILLKLKKEVDGKGTKSENAALMYIRQLRSRLWIVRQIRGLYGWSTTQGEIDYMIDKELARLDTKDLKRLSLFDSRDSSTLDNVFLDISLSKNKI
>gi|52842538|ref|YP_096337.1| unnamed protein product [Legionella pneumophila subsp. pneumophila str. Philadelphia 1]
AKESSSLTAQLKFLENAHTEHFVKMGSLTTIYKGGSEVVDRLKIEIRSLYEEMLELKDKCRDQIQQYETSIKNSPTFFTTRNSKTKDEEFDLDFDKAFGL
>gi|52842554|ref|YP_096353.1| unnamed protein product [Legionella pneumophila subsp. pneumophila str. Philadelphia 1]
ALVSEKYENPTSETTEQIQSARNILLDNYVPLLTANTDPENRLKSVRENSSQIRKELIAKLKDEVPYKSQFENPYVLFPFVAATVAVAATAASVLFGNKP
>gi|52842561|ref|YP_096360.1| unnamed protein product [Legionella pneumophila subsp. pneumophila str. Philadelphia 1]
RLILYLTDEQLARAIIKHIPVLMHKRKEPFEQIEQLIHTLNEILSNGRSVSTLLRNTDAKTILENSPLFQMYLSEEYKNRHQHPNKDPDLKTNESLKPGL
>gi|52842569|ref|YP_096368.1| unnamed protein product [Legionella pneumophila subsp. pneumophila str. Philadelphia 1]
RMLVILDKMSKQRKESIAQFEKASRDDLVAQEQFELNIISKYLPEPLTDNEIEELICDAIKSTGAEKMSDMGKVMAILKPKLQGRADMAQVSARIKAKLS
>gi|52842579|ref|YP_096378.1| unnamed protein product [Legionella pneumophila subsp. pneumophila str. Philadelphia 1]
SISPAYDLLNSTIAQKNTKEELALPLKGKKNNLTKSDFLKYFAIEKLGLNQNVIDGIVQEFHQVIPKWQELIGFSFLSQEMQEKYLELLEQRCKRLNFFD
>gi|52842581|ref|YP_096380.1| unnamed protein product [Legionella pneumophila subsp. pneumophila str. Philadelphia 1]
NNPYLHRGATVGNVQSREEWRNRKKNIPALSCGLFKFDNKKIHNSNLAESAALIINNSRSNVKVKGYLIPITPDENHGFMKPMTIHEDTPCKAVIIDHGQ
>gi|52842591|ref|YP_096390.1| unnamed protein product [Legionella pneumophila subsp. pneumophila str. Philadelphia 1]
AIMKKWGEINKNHASELLQQCCAKEYKEPDTLYNSILGEHPHLNFVLKLLSYFQDSHQFRLTKKAKQSTLSDYLFFSGNAASADNSEQLNLASQPSLNKV
>gi|52842600|ref|YP_096399.1| sdbC gene product [Legionella pneumophila subsp. pneumophila str. Philadelphia 1]
QLDTHLADLYLLKYDTGLGVYESFICKYLEDSNDYIASHPQKLSLDELPRPLESETVSLRQLIVSVLPSRPSIAGFFSRSTPVIEEVETEKQEQKSIELK
>gi|52842615|ref|YP_096414.1| unnamed protein product [Legionella pneumophila subsp. pneumophila str. Philadelphia 1]
ACQAWEPSDGIDHFLENAGRIVYILARMQPVGRGNSAIVEWMIRGLAQIKNIELGPFNPDEKIGWDFKAFLTPEIQDYAHWFSEKAFAYSQLKNVTSLGQ
>gi|52842616|ref|YP_096415.1| unnamed protein product [Legionella pneumophila subsp. pneumophila str. Philadelphia 1]
YNVVSFNNEGVEHMKPTSEKSKEIRKKYKAPGASDEQLANSIKVASEFEYKNSSTFGWGGVYMVDRFQSMITGRAITNNTQKLLDAQALEEEASKANLKQ
>gi|52842618|ref|YP_096417.1| unnamed protein product [Legionella pneumophila subsp. pneumophila str. Philadelphia 1]
IADIKEDKARVDACDKLIDKLSPQRVSKIKSLDLFKSQFTLQAQNITKKSGEQVNNRQLQRSTAPITPEGISSLVHLGLFRDTQIQYEEKEESLHNKYRK
>gi|52842619|ref|YP_096418.1| unnamed protein product [Legionella pneumophila subsp. pneumophila str. Philadelphia 1]
LIDKLNEIEIGHFLIFVFKAALKNYDKHDFILLLKNLKHLHHSIELIRNKPFHSDDRFYGQWSFEGHDPKRILEFIKSDDISGLMTILEDKKALPNNKPN
>gi|52842620|ref|YP_096419.1| unnamed protein product [Legionella pneumophila subsp. pneumophila str. Philadelphia 1]
QLVLKYIQKAADLYPRYEKEDFSDCHEMVNILLLSMRSEENNLQKRRNQDSSTSYMYSYFTQTLYNASGKLMGKGQLGQKIDLLIEEFNERAMNKGPSYT
>gi|52842625|ref|YP_096424.1| legA1 gene product [Legionella pneumophila subsp. pneumophila str. Philadelphia 1]
LVTKSECLQGFYMLRNLIRRNDEVLLDDIRFLLSIPGIKALAPTATIPGDANELLRLALRLGNQGACALLLSIPSVLALTKANNYYINETGGRLDLRAVA
>gi|52842629|ref|YP_096428.1| unnamed protein product [Legionella pneumophila subsp. pneumophila str. Philadelphia 1]
ENREESSEKIVEEPSTPEITEMKNAYLDYVYIDERARSIGLAGIIIEKAKNLAREMNAEVMSLETLNSTLNGFYKRKGGRVICEGRYNDSYPTEVMRLRF
>gi|52842631|ref|YP_096430.1| unnamed protein product [Legionella pneumophila subsp. pneumophila str. Philadelphia 1]
LNFFNIPLPKLHSEVKEQIADKLKERLVDLKEKGMGNDVNAITRELGKAREDLIEHYKKTSKLEMGELDKIINKSMEELLVARKVTKDLVHEEVSQVKLN
>gi|52842633|ref|YP_096432.1| unnamed protein product [Legionella pneumophila subsp. pneumophila str. Philadelphia 1]
LKKLQDKTSKKISFDFRNEMVEMKDESRPVYMSSIENTIKSSQFIIDVAVGLTTQQLPELQDICAEINQSRLKHRHRHNLFKPQIEEQKINEQNQSLFLG
>gi|52842634|ref|YP_096433.1| unnamed protein product [Legionella pneumophila subsp. pneumophila str. Philadelphia 1]
GEDKAGELASEARGTSTVDSLLTLLHHFFADSNTRYNNHSLAPYVMDELNKLLIQYALKPFILSLGTQYDLNSWVHIKNQLSQLAGKEVSQERQSLVAPM
>gi|52842642|ref|YP_096441.1| unnamed protein product [Legionella pneumophila subsp. pneumophila str. Philadelphia 1]
QRSGVMSAPVLKKQTALVAGQVGFFPIHKSSPALVTNKTPAPIQELTAKKSSVPTLPSIVKKPSTPTPALLGNGLSIYTPEKPSVKTLPPLKGVRLTSLP
>gi|52842643|ref|YP_096442.1| unnamed protein product [Legionella pneumophila subsp. pneumophila str. Philadelphia 1]
AQSALLHKHKLQEEFIFILKGQPTLVTETADIQLHPGMCAGFTPNGEAHQLVNRTADEVVYLEIGDRTQGDEVNYPADDLAAVFGDDGQWHFMHKNGMPY
>gi|52842652|ref|YP_096451.1| unnamed protein product [Legionella pneumophila subsp. pneumophila str. Philadelphia 1]
SYGFMEEKYIPGEVRAESSSRLSLSESGSTTVKWNQDNTALIFINYHLFINQSGSLNVFFSKVSMALEQEQLVVKGQHFQTGNTLDDIKQETISCIYDRK
>gi|52842653|ref|YP_096452.1| unnamed protein product [Legionella pneumophila subsp. pneumophila str. Philadelphia 1]
TLSPMNPDAYFHSQKNFIQMGNAEDPAKPEDIIQYLIEVIENMSQQMDHGYLKKESDPRIEKSNSSYASKALKWGLFGGAALAITYAVSKLSDKSHTNSL
>gi|52842660|ref|YP_096459.1| legA14 gene product [Legionella pneumophila subsp. pneumophila str. Philadelphia 1]
TPQSFQKFERKCKQVLEEASPVLSTHRGWHGYPDFVRRFIGVIATLAVIPALVVHFSSAKGYVGVFFSGKENIKTDSSEKMGEFANNLETLKTEISNKLA
>gi|52842664|ref|YP_096463.1| legA15 gene product [Legionella pneumophila subsp. pneumophila str. Philadelphia 1]
GILLCQKAREVGGFDKLTESDMDSVKKEYKEFTKHMRVEKVNELAKALKENPQDPDLNNLTKEYLKQHPNADPKLKQTLETALKQASESSMTLSQPGKTI
>gi|52842669|ref|YP_096468.1| unnamed protein product [Legionella pneumophila subsp. pneumophila str. Philadelphia 1]
YISSTKSVEEIAKTLIHEVCHFLNSDLYDKEMETEESKQVGYKDEVRAFTAEKMFEKNKGYLLRSDINQIHETVTELYPEFTDPENPMSGYIYSTFDSPS
>gi|52842672|ref|YP_096471.1| unnamed protein product [Legionella pneumophila subsp. pneumophila str. Philadelphia 1]
STENFKNVKEKYQQMRGDALKTEILADFKDKLAEATDEQSLKQIVAELKSKDEYRILAKGQGLTTQLLGLKTSSVSSFEKMVEETRESIKSQERQTIKIK
>gi|52842673|ref|YP_096472.1| sidD gene product [Legionella pneumophila subsp. pneumophila str. Philadelphia 1]
LSALVSDSKTPLMTQYLVGYLDFPSKALLANKITELLLKELENPDMREILGSRLATDVIEELETKIIRYIHNPAGSDIHSTLNLWTADKIKAATNSSLTI
>gi|52842698|ref|YP_096497.1| lepB gene product [Legionella pneumophila subsp. pneumophila str. Philadelphia 1]
YLDNNESDEKSALNSFKINAKRHIENSKETLNQHREEWKYLLANVTLGVFLLGIGYLAAILINKATTGNYTFFSQTNSGKKLDALEKAISSTHSETLVYG
>gi|52842690|ref|YP_096489.1| unnamed protein product [Legionella pneumophila subsp. pneumophila str. Philadelphia 1]
NAHFADLCELEMLDGQSVYQGFVNDYIARSNAYIEKHPQKGIKEVQDDLRKLHYLQPADSIEITEDEAQDFNTVVDLITEEQQLRHDRFNDNTIGKSISM
>gi|52842706|ref|YP_096505.1| unnamed protein product [Legionella pneumophila subsp. pneumophila str. Philadelphia 1]
FTCPNLITQTLTSQWDNSKEAQFLADRLNSFQKKFEKAASTENNYNAYANKKYLSKIDKANYVKYKDKCAILWFAPQDKKTIPKPSSQEELKQNQLSFLN
>gi|52842712|ref|YP_096511.1| unnamed protein product [Legionella pneumophila subsp. pneumophila str. Philadelphia 1]
TVVEAQKLLKERFTLKNAVDHLLENIGLGHLIAQEEVDELFETVDPVQAQIDNLDILSDIKTPRLCLSRSCPELGFFGSRRGDLEAKQENNKLKESILVF
>gi|52842713|ref|YP_096512.1| unnamed protein product [Legionella pneumophila subsp. pneumophila str. Philadelphia 1]
ECYKECWGQLHLAQLLETDSEREIHNAYFNKGLATSNAFGLNSISEIKARCLDLASEALPYPARNVMEANAVKTFENRFKDSMSTAGKDDERSITRPIIL
>gi|52842717|ref|YP_096516.1| unnamed protein product [Legionella pneumophila subsp. pneumophila str. Philadelphia 1]
KTAQAGFSVDGCYSALTSVPTPSWYEKELKEIDDEKIDVKEVDDREIEKEHEIVVPSQATTPLSTVKTDSFVEKLLKPFMIWKKPEVQTTQPTTEKTNKP
>gi|52842718|ref|YP_096517.1| unnamed protein product [Legionella pneumophila subsp. pneumophila str. Philadelphia 1]
KLFKEVNMELLSQLKQDSAVKEDVYEKFCQLADKIPPEHFTRNNIRKWSANPEKLEESNLGELLKSSEGSITEMARKYRETINEMTGRNESLRETVRNTI
>gi|52842731|ref|YP_096530.1| unnamed protein product [Legionella pneumophila subsp. pneumophila str. Philadelphia 1]
LLRCYSKEEFTKKVTKPLQDDLGVDAANNLVNYSKTLLEKTGDRLIGTKSYNLQEHWLNNTDVSHCINTLNSALQHAPHQQYVVKHEEEESLDSDMWVKL
>gi|52842733|ref|YP_096532.1| unnamed protein product [Legionella pneumophila subsp. pneumophila str. Philadelphia 1]
ELIEKVMGMEFIDLLLMQDTNGRDILRRVMLLQEPTVLRRINTVLKLLRDYDCLDIAQELYSSDEFTQLISQNLYINQDETIELFNKYTEEKTNNFCSIL
>gi|52842734|ref|YP_096533.1| unnamed protein product [Legionella pneumophila subsp. pneumophila str. Philadelphia 1]
KWGRYMPPESFTKDRKGMSDWGDYVRENGIVFNGPVLALDKSGKLDTLENVASRSSKAKVETTTTISDLVRSMFSLFSHSTTTEPSPTVKEEESKKSGPQ
>gi|52842735|ref|YP_096534.1| unnamed protein product [Legionella pneumophila subsp. pneumophila str. Philadelphia 1]
LRFLKEDYPKPSSPVTMLVTELRGTLEQIDHFHKTSLSLKKATQPDPKNTSSSDETADVRKSAVDTDKPSKNQDSEVKKTLDSEQLEEVQRQDDKSARLQ
>gi|52842737|ref|YP_096536.1| unnamed protein product [Legionella pneumophila subsp. pneumophila str. Philadelphia 1]
SEDVSPKPYPTELNPYVRKNKQSGPRVARALTQMYQKGLEGDERYTPEKCKDIAQRYIEYSKSHKRNFILDDVILFVQEMDKIIKQQESISENSSKRAAM
>gi|52842746|ref|YP_096545.1| unnamed protein product [Legionella pneumophila subsp. pneumophila str. Philadelphia 1]
VRKGAKKYMFHTVEKILIQSFKIALEKEDADVLEENQKIWDILPSFQEKWQEAYKEMVAKRDVMHQGVNKYLLYSTHRMSHIASDQSINNEADADRLILR
>gi|52842747|ref|YP_096546.1| unnamed protein product [Legionella pneumophila subsp. pneumophila str. Philadelphia 1]
SKRYEPLSFSEYQKFISVYQCLLYGDQFINKLLPGTNLADYQLEDPCHLTWEEFTEKQCLLADAEASRILLWQANKKASKPEIEKDLMSVASSDAMNPDM
>gi|52842749|ref|YP_096548.1| unnamed protein product [Legionella pneumophila subsp. pneumophila str. Philadelphia 1]
HIPTVRKDGVVIEEGMLQRLGKDMASACFITHFPKNRTYSEQKTYQPESDMFGSYDSIECCMVEKKMIHQPDLTLWAEQDKQRKDTNNYKDTKKHRCTIM
>gi|52842754|ref|YP_096553.1| unnamed protein product [Legionella pneumophila subsp. pneumophila str. Philadelphia 1]
DRIEKALLNVPVEDRGKIFSNDKISPELIAIRAALASHRYFGKRGNVYYKDEARTVIDENKAATTYNNLRKQFANLRTRSHADAQVELEHSSEVSRTLNL
>gi|52842760|ref|YP_096559.1| unnamed protein product [Legionella pneumophila subsp. pneumophila str. Philadelphia 1]
LVFVSIAFTWPTVFDRKKSTPCPSEMDKPLIEKMSHSHTSDVLQNNTLLPTSEKLSKPDDSNIRQAGLRFFDVGLSEERTHKPNSNPTLESRAVLTSPSP
>gi|52842763|ref|YP_096562.1| unnamed protein product [Legionella pneumophila subsp. pneumophila str. Philadelphia 1]
VAAEIRNNSRSISWGRQIAGFFSVHLPIAQSLENLASKLQRKSANEVSEEFDQYLKKIAYDPNKKGDIAVSLTKAKTAIDKHISAPIEIKEDQPFLNRMI
>gi|52842764|ref|YP_096563.1| legK3 gene product [Legionella pneumophila subsp. pneumophila str. Philadelphia 1]
IKKDLQELLENLPGEFSHYRSNIIFKNTIGRFTTIQKMMNELNRIMDENESQDIPKELYDFIHQYQNKFLHASEANIIRKINGFLEDIEYQNLTNSGFEL
>gi|52842783|ref|YP_096582.1| unnamed protein product [Legionella pneumophila subsp. pneumophila str. Philadelphia 1]
FKNSIKDPQVPLETITLAREGNSLTIKIPSPKYYDLFVQQLMDKNLLPSNTLALQHQNQSVKYPEKSKATMEKDLVGEEYKSSLPNPFDISRGPKLPDWI
>gi|52842790|ref|YP_096589.1| sidF gene product [Legionella pneumophila subsp. pneumophila str. Philadelphia 1]
TAIDAINNKIEEGKIKSIVREGMKAASENSPQHKTEQKDHLTVNAKLHQQLGVTRESVLERQSTPKQEFEKPKDMTSKVDLTAAMEDDNRSESTPTPVNF
>gi|52842794|ref|YP_096593.1| legS1 gene product [Legionella pneumophila subsp. pneumophila str. Philadelphia 1]
ISRAHHNNPGMKIFDLDKQMRVRNSTTYYTSDLYEWGNEYYQAMNTPDAIFPNCQNKTIPQCLDTLSPEQVCNNLEVGLFYGVKSTRVPYQGCIKTYQIN
>gi|52842797|ref|YP_096596.1| unnamed protein product [Legionella pneumophila subsp. pneumophila str. Philadelphia 1]
MILQSAAQGCTNAMLSACEILLKSGAANDLITAAHYMRLIQSSKDSYIIGLGKKLLEKYPDFAEELKSKEVPYQSTLRFFGVQSESNKENEEKIINRPTV
>gi|52842809|ref|YP_096608.1| unnamed protein product [Legionella pneumophila subsp. pneumophila str. Philadelphia 1]
VGVNRFFSPKKQEIYEGLKGDGLKKVILKELRDSLAEIRTMEQLEEKKLEFLASPEMQILAEGQDKTTKALNLKTSSRKKVMVIFKEAEERILNSPNVSI
>gi|52842834|ref|YP_096633.1| unnamed protein product [Legionella pneumophila subsp. pneumophila str. Philadelphia 1]
DSEKVVVETVSINTADQARELAAIVHDQPFYLVTSAIHMPRSMALCQQQGLHPIAAPTDFTFFWSTDTWVKMVIPNSYNLAYTSIALHEILGKIWALGFR
>gi|52842843|ref|YP_096642.1| unnamed protein product [Legionella pneumophila subsp. pneumophila str. Philadelphia 1]
ELQGKIEKVENEQKIARENVYAMSSELDIVIHMQSQRKLAALLFPAQPLSMLGFFQGVAAAMGRDYFYSTFIKGNQSQEPRITDDEKPLIEASNYSNGLH
>gi|52842898|ref|YP_096697.1| unnamed protein product [Legionella pneumophila subsp. pneumophila str. Philadelphia 1]
CSSNLSSNECFVKCSAFTLTTLMAGVHVGIYYILKAAAVDPSTQIAYISSIPATICFSMCVGVCLNRQITKCLSSCFTPSVPDKITVDLDELGRQSHVSP
>gi|52842900|ref|YP_096699.1| legD1 gene product [Legionella pneumophila subsp. pneumophila str. Philadelphia 1]
NGCLEVIPSPCTTPLKQRMFRRENEIYFENFDSSPWPEENSVPLPVKKGALIILHGRVPHKSQANFSNQSRHAYTLHLVDISLPYPEKNWLQWPNGIPCL
>gi|52842923|ref|YP_096722.1| unnamed protein product [Legionella pneumophila subsp. pneumophila str. Philadelphia 1]
EEQINKAFQFLTENRHTNVDKTASESLLRNISRYKVLDSDEYTLKHKIPKTSLELATDILDCKIKESLIKLSLLGKPKAVSGSLSVDQNISIPNQASLGK
>gi|52842925|ref|YP_096724.1| legN gene product [Legionella pneumophila subsp. pneumophila str. Philadelphia 1]
GAVQSNVIQNSKIAKLSVIGPDSLFASTACFLSDTKFSITFITCESATLLKISEAELQYFQKNKPMIWYKLFNLICGSIISLARSLKKLDVRLNIEKYNQ
>gi|52842948|ref|YP_096747.1| unnamed protein product [Legionella pneumophila subsp. pneumophila str. Philadelphia 1]
EALGEALDKYIVTRQEGATWWDLKPLFFNRKTTKNNMIAAARIKKEIEAGATSFDFTGVSRNGLLNQLLTTAVDYQLEYQRGLQNGVLSAEDLTTSAALR
>gi|52842949|ref|YP_096748.1| unnamed protein product [Legionella pneumophila subsp. pneumophila str. Philadelphia 1]
TNRLCQISMHQLDSSPNFFGTYQCIDSKKLLINKTDVKQVSAILEAFKEMLHSLEERCNPEQLENMLIFLRNISRPILTVAEIEEAQQSARVIDYIGAPT
>gi|52842990|ref|YP_096789.1| lepA gene product [Legionella pneumophila subsp. pneumophila str. Philadelphia 1]
QAIHSLISIKHLMELPDAKTSNREAMPLITQDPRYEPLKRHRGFIRAWEYIEDFFRMLIGKLTGQDEYEYSKRPCFFKTRSHRLLEEVDTILHSMAPTSS
>gi|52843000|ref|YP_096799.1| unnamed protein product [Legionella pneumophila subsp. pneumophila str. Philadelphia 1]
KLNNLDEKVMTTSDLLSKVANLESKLIDIGKQMKEMSTHQAPEKKLEGATGLKASSNVYSFHFNSSNRDQGSVYGERILDDAVSDYGRGQNHNDSIHSLC
>gi|52843011|ref|YP_096810.1| unnamed protein product [Legionella pneumophila subsp. pneumophila str. Philadelphia 1]
PSQEWQVEHAVAQIDKFQRKHLKDIVIGRELADKKIIALNHLKEKIRHPEKGETLSDTLEQAKKQPDYNQHRLFNQKGEKTRTQLFIEELPERINLSSGK
>gi|52843022|ref|YP_096821.1| unnamed protein product [Legionella pneumophila subsp. pneumophila str. Philadelphia 1]
LKKKEQKQSKSEHSKIDLIDSKSNSYSTVFHDMKVKSPSEILRENPAKLWAEKDDSHEKTITNQTDMDNSNKVRITTELVQEEVGQEFDENHTSLYRNNL
>gi|52843024|ref|YP_096823.1| unnamed protein product [Legionella pneumophila subsp. pneumophila str. Philadelphia 1]
HTVKKQANILTQREMKIVHSALYVFCLDKYIKHRKADPRPRCTPFSLSGETKCQAAEKKQQEILGKPTKFGFFENLALNEGRLKTLTKTFEMPPYPLLRN
>gi|52843025|ref|YP_096824.1| sidH gene product [Legionella pneumophila subsp. pneumophila str. Philadelphia 1]
KMEDMLKTTSKEPSIRLAEVKAHGLSDQCKNVLLKNSDNFLVSFFKTLFSKLFNIKNENETLVSSFKQRLQNIKGPEPVATPMETPENEAPLVNANITRF
>gi|52843026|ref|YP_096825.1| legU2 gene product [Legionella pneumophila subsp. pneumophila str. Philadelphia 1]
TPVITAQGKVYDQEALSNFLIATGNKDETGKKLSIDDVVVFDELYQQIKVYNFYRKREMQKNQIQPSVSSGFGFFSLNFLTSWLWGTEEKKEKTSSDMTY
>gi|52843027|ref|YP_096826.1| vipD gene product [Legionella pneumophila subsp. pneumophila str. Philadelphia 1]
AKAAAEPSWATKILNLLWAPIEWVVSLFKGPAQDFKVEVQPEPVKVSTSENQETVSNQKDINPAVEYRKIIAEVRREHTDPSPSLQEKERVGLSTTFGGH
>gi|52843028|ref|YP_096827.1| unnamed protein product [Legionella pneumophila subsp. pneumophila str. Philadelphia 1]
SSFVEGVKVCRLADAIDAVFSEEMELHRDKWQFHFLWIALWVKAKHKKNEKVWQDSFLIAYAIHQGYPLKDIPVMKEICYQTVVNSIETMQERRTHLSQE
>gi|52843040|ref|YP_096839.1| unnamed protein product [Legionella pneumophila subsp. pneumophila str. Philadelphia 1]
SSSGSDSQSSSPPTDSSSSGSDSQSSSPPTDSSNSSSSSSSDTSSQLSPPPDSNTNTSTPDLGSQTKYDETSSSSNSGSGQSSGSGSSSDVPTPSQSMPG
>gi|52843057|ref|YP_096856.1| legC8 gene product [Legionella pneumophila subsp. pneumophila str. Philadelphia 1]
QLSLLYKPLVMEFSGPCAVTREILPLLPTGEPTRYIENLKQPDAQILRVLQTHACVAGKTNFTSDNIPNWITSSEEVERTQSLRTDGLSWMPSEQARLSK
>gi|52843069|ref|YP_096868.1| unnamed protein product [Legionella pneumophila subsp. pneumophila str. Philadelphia 1]
AQDNQNAIKKDKGFSLPGLSFWGVSVVTPSDWFSSGEGRFGVEFNTAVRTIQGMTESQFERPTVKQTVVKQEETKPSDVKKTEATDEEDEEHSSENTHTL
>gi|52843074|ref|YP_096873.1| unnamed protein product [Legionella pneumophila subsp. pneumophila str. Philadelphia 1]
HNIKGEPKLITGSNLALNGVTPLQPTPVSVEKEPIVSPHLLITEKDTKEVVPAKSLIPVRSQPQTGVVVTISPDSLFSTRRRRVNPDQEKVAITELSMTK
>gi|52843079|ref|YP_096878.1| unnamed protein product [Legionella pneumophila subsp. pneumophila str. Philadelphia 1]
ATVVNAFNALRECISNLRSKKPSSNPEFTPVNDETFEEVRRNQFSGLSKGSEQQQTVQLSSSSSEEEEPVHTTKVFAQPKDVTPEVVENPTSTVSLTGSK
>gi|52843080|ref|YP_096879.1| unnamed protein product [Legionella pneumophila subsp. pneumophila str. Philadelphia 1]
AILGGLVAWKQSISIAKHVYSYFGHKQEHQVEINEEDTYRYLMGHLEGEASESFEVEVDEEFNDYTSTDSAEDRPNPLNFSTDSNHQALDGGYEMTELRI
>gi|52843083|ref|YP_096882.1| unnamed protein product [Legionella pneumophila subsp. pneumophila str. Philadelphia 1]
LGATIGVALATNLMINAAFKPAKEEVKAFDEKEYEAFCKDPDNWSKPSKSKQGFFQSKEKKPLLDNVAAKTQEKEKDRLELLDDESSIPLLLSSKNNPSI
>gi|52843106|ref|YP_096905.1| unnamed protein product [Legionella pneumophila subsp. pneumophila str. Philadelphia 1]
QGTTLFFDACIPNTIQKLQQLVKEDQIEFPSLQQCVAKSGWALCRSKLTAYFYFAITQSQYPSAAINLLIQNDMTPKKWIELISEERQISAQQSSERASI
>gi|52843130|ref|YP_096929.1| unnamed protein product [Legionella pneumophila subsp. pneumophila str. Philadelphia 1]
GRNQIPELRQPVYLDQFVREAKEHLKLILHPAFSKTWRDYPVQPPDVALIIGPEGGFSDEEIRLTSGHGFLPLSLGPRVLRTETAAITALSVLQAAGGDL
>gi|52843168|ref|YP_096967.1| unnamed protein product [Legionella pneumophila subsp. pneumophila str. Philadelphia 1]
SEVEGYCTKFSQAKIVAMTFLNGKDSSSLNDVLFDKIIAAIQKDINKNKEKLKIPGFRLINCYNAKEHRADYFKEVKNYAEPISHRQETTLNSNVTSLVV
>gi|52843192|ref|YP_096991.1| legP gene product [Legionella pneumophila subsp. pneumophila str. Philadelphia 1]
EIGHALGMWHEQSRSDRNQYIRIVWENIDEEHKFNFDQHLTDGKDFGEYDYGSIMHYGRFAFSKNGQPTIIPLVDGVEIGQRTHLSEKDIAAVKAMYPET
>gi|52843193|ref|YP_096992.1| unnamed protein product [Legionella pneumophila subsp. pneumophila str. Philadelphia 1]
SLYLEEAQLTGKNLPVALKEYEAARNDFIFTMVKNTVMPIVLITTFAICWPAAIVLTAMYIGYEIFHAYDQHSEAKAAKQLALAAPSEEKDGYMALATPN
>gi|161831254|ref|YP_001595906.1| transposase for insertion sequence element IS1111A [Coxiella burnetii RSA 331]
HRSRQLSAFIGLVPRQHSSGNKEVLLGISKRGNVMLRTLLIHGARALLRHVKNKTDKKSLWLKALIERRGMNRACVALANKNARIIWALLTRQETYRCGA
>gi|161830734|ref|YP_001595929.1| hypothetical protein COXBURSA331_A0031 [Coxiella burnetii RSA 331]
RDEPMNSPSLGSPSFFFSPPPDTLKETVLLRTPLFKPESSEGDSLLRSNSFSLGNSLFSERNQILCLSSEGGSNEENEDNEDNEDNEDNEDNDLVNAFLK
>gi|161830579|ref|YP_001596010.1| hypothetical protein COXBURSA331_A0120 [Coxiella burnetii RSA 331]
VPFAVLALLRKRSAKAVLKEVITDKRKNDKLTDHDIQKGNDSSSLLGAVVNFDRDGGKIVALETTKTSKSLNKRPSSFFRFFSKTTEDRNTSSSSRHHHP
>gi|161829835|ref|YP_001596045.1| ankyrin repeat-containing protein [Coxiella burnetii RSA 331]
ELKGRLIENLKGNFSLQQAEGKEEKEKTYQPQTPIAAAHFLNNPPSSLSPPNLAEFYRLHLGDQLVQMQRILERNAELEEECRLKSGQQDENNYSGPGLF
>gi|161830168|ref|YP_001596049.1| hypothetical protein COXBURSA331_A0165 [Coxiella burnetii RSA 331]
TATMSPPFLERVVDLIKDNLSFSMEEQTIFYGSYAAFEVLTLLLNWVNYHEMQMPLKLFLKEGENNARLRECKSALFSLLHNDQPVPEPNVEASRGCSIM
>gi|161830769|ref|YP_001596097.1| hypothetical protein COXBURSA331_A0218 [Coxiella burnetii RSA 331]
FTENGVLLEPVVQHSASQSSSNSISSSSSSGSGDNKRYTSDQPHFESKQTGADEYAQNIEPDLRKKLDVAVKRVESSLVVIKEKSKFHTTKLVVESRRGF
>gi|161831202|ref|YP_001596115.1| ankyrin repeat-containing protein [Coxiella burnetii RSA 331]
KAGANPLASTVNYGPNRFFGGNRGWRPNFLTPLKMVKLKLEALQKRHLLTGAQRRQLANLSKIYNLLSRQVIRIIVRLAASSNPDQETKSESSHSPGKHM
>gi|161830586|ref|YP_001596134.1| serine/threonine-protein kinase pkn2 [Coxiella burnetii RSA 331]
QGEYHGDIHSENIMVKKKGLGFEVHLIDLLHLGSPTKDKIQQDVYDLINIFYEMIGGATGYRYCNPHIKQFVLGRKHNLIREQFNTAGHLRLHLENIEWD
>gi|161830716|ref|YP_001596217.1| trans-2-enoyl-CoA reductase [Coxiella burnetii RSA 331]
IEQMWRLFKERLYSNQNIPTDSEGRIRIDDWEMREDVQAEIKRLWESINTGNVETVSDIAGYREDFYKLFGFGLNGIDYERGVEIEKAIPSITVTPENPE
>gi|161831294|ref|YP_001596244.1| phosphomannomutase [Coxiella burnetii RSA 331]
FAELPDSVNTPELKLPMTEEKKQPFMQALLKKADFGNAKLITIDGLRVEFEDGWGLIRPSNTSPYLILRFEADTEEKLKRIQEIFRTQLRMIDNALELPF
>gi|161831313|ref|YP_001596347.1| hypothetical protein COXBURSA331_A0518 [Coxiella burnetii RSA 331]
LARLIDGSGDALQTAASGSGVICWVLCVFEGIRGTTATLSETNENNEINKEVKTNGETERSVIHTIGLFGLRNYSENKPYSKGNRLIPGSGWSEAPVMQP
>gi|161829810|ref|YP_001596349.1| hypothetical protein COXBURSA331_A0522 [Coxiella burnetii RSA 331]
ERYGQRLRSDIHGCFSFFRSSRLDYLKADLTVDEVLKHALYENGGRTKDIITQLGWVDEKSRVNSNYSPVLLNAMKRVQDLFGKNQRVNRPFYMAPFPGR
>gi|161831191|ref|YP_001596357.1| hypothetical protein COXBURSA331_A0532 [Coxiella burnetii RSA 331]
LGGKDYYYKLLEKHTTQNTELSKVLQSYSGYKAPRANWDQPSIRVKDVESWINNIKPLSAPPTSSNSWLRSPFWQPSHKTQTPEEKVEQKFASKGPSAST
>gi|161829778|ref|YP_001596380.1| ankyrin repeat-containing protein [Coxiella burnetii RSA 331]
GHVEIAELLLGKVVQRRGRVASKLLANLLYTTCESGKLEIVKLLIEGYARDPFIALERTEYGIPLAIAAARNFQPIVDYFWEQGVPYLEEEKRNNRGFQR
>gi|161830045|ref|YP_001596683.1| hypothetical protein COXBURSA331_A0894 [Coxiella burnetii RSA 331]
FTNYLSHFRNKVREECLKKLFPTLTIKHMLRFENDIVKTETVGNDIKQLILGEIKSLKLHHPNVGNIHTLFDFSRCEYRFNRDGDDVPLEITALRPVTKI
>gi|161829980|ref|YP_001596770.1| hypothetical protein COXBURSA331_A1007 [Coxiella burnetii RSA 331]
PTAFHTEANYTFKTGSKPSSIGIGYGHTSQALGVGLPQDRYSVFYNVNIWKDTNFALEYRHDVNYTRNAISTGTNPTPAKVVADLGKSDNVVTAQFDLYF
>gi|161830997|ref|YP_001596823.1| hypothetical protein COXBURSA331_A1066 [Coxiella burnetii RSA 331]
EIIKRALVALFILTHLETPPYLEQIHLIFQYKNFLPTDVMELIERIGQDKIEYVDLKDQDFRNHENEYNYVFQIKNDGLDYLLDQLIKQAHHADRYKSLR
>gi|161830175|ref|YP_001596898.1| ribosomal-protein-alanine acetyltransferase [Coxiella burnetii RSA 331]
SDHHLVGFIVILMQEKECQLMNIAVAPRYQRKGVASQLLQHALHYAKTHHATRLLLEVRKSNRSAIEFYKKAGGVEIGVRKNYYPAEKGREDALVFNLNF
>gi|161830568|ref|YP_001596904.1| hypothetical protein COXBURSA331_A1155 [Coxiella burnetii RSA 331]
DELHLQIDPGIKMLEVAATAINLPNSTPELKNTGDETAHCDYRKEQPSVSNPPSLSTFRSGTFFHANLNSNSSNPTNEERTSECGKSHLLPKMRHKARFR
>gi|161830207|ref|YP_001596914.1| ankyrin repeat-containing protein [Coxiella burnetii RSA 331]
TLQRIQRDLEYISKRLPFEENILTTPDFPQLFFEISKLVEIISDSQKENKEEFAEASISLIDALKNFGMILEKRDVPGEVKKEDTTLSRNNSLSCLSSPR
>gi|161830865|ref|YP_001597067.1| hypothetical protein COXBURSA331_A1358 [Coxiella burnetii RSA 331]
LTENYFPGLRRRGDHLVELIAGPDHTLARTEQGYIYAWGRNYYGQLGLGDRRIQRQPALLDPNAIPPLSQWRNAFSFIKSFREEKIEDTDSFSYAPFSRK
>gi|161829938|ref|YP_001597072.1| putative lipoprotein [Coxiella burnetii RSA 331]
NQGLPVMAIAEKPAVAWSKVGRALQKTPYQILDQDSTLHSYYVLDVKSTNNKITKTTPIYRVYLKAQGNQTQVILLNKDNQPAAKDVSQRILTAIQQKVA
>gi|161829779|ref|YP_001597163.1| hypothetical protein COXBURSA331_A1465 [Coxiella burnetii RSA 331]
RNRRREERQGNIQPLFPPPTPQLSPLAPLTAFPLGNQFLLPPQSPFSRSGLHHLTILSRPPAPPSPPPLPLPLPKPPIRPTPYPLPAFFPRLKTKPAKRS
>gi|161830234|ref|YP_001597222.1| protein kinase domain-containing protein [Coxiella burnetii RSA 331]
EYERKLNRRYEPYEQGPQFRIVKRLISDIENKRITSIDQIKENEFFGDTPEERASFFKELKKVYSPVMERNDYSRAHYLPDDPFMVLPAEIQSSCFKQSI
>gi|161829781|ref|YP_001597223.1| hypothetical protein COXBURSA331_A1538 [Coxiella burnetii RSA 331]
LYPTRLIDLFLGGGLAIVYKNAHSRVSIAKFGIINPETIVVQAPRVKTTFYRPQVVAGFNVHLAHHLMLITEYMRVFGRRNIGVVDAAKNFLPDIPLPFH
>gi|161830584|ref|YP_001597263.1| surface antigen [Coxiella burnetii RSA 331]
WIGILGSALVGGVVGNFVGKRMDEQDRINMARAVTNTPVGQQASWTNSHDVTYTVRPIRQYHQHHRYCREYQTLVTIGGQTKKAYGTACRMPDGQWKIIR
>gi|161829911|ref|YP_001597364.1| hypothetical protein COXBURSA331_A1707 [Coxiella burnetii RSA 331]
QWLTTHCDDLHTFLEENEGKGIEFLRLLKCLEALFTFRVGNSATGLFLMYYLIILSAAAQSDGIVNLISKHFVYPETRSVLLALVLPNENFLICRVFLIF
>gi|161830722|ref|YP_001597380.1| hypothetical protein COXBURSA331_A1727 [Coxiella burnetii RSA 331]
AEQSLKRIEQNRREMYSRRRMYISFFPLSMACLPCLIHDRFFIFGPLNEFQRFQQRYPQDYQNIKSILPDNSENSLTFMQVRRSLQILKEEIRQSGSLGK
>gi|161831462|ref|YP_001597394.1| hypothetical protein COXBURSA331_A1743 [Coxiella burnetii RSA 331]
LEGCQQGLGIFTSMLSFLAHVTQQSPNAVLKTVAAVFAAGASLSYWGWLHRQGKDFLTKTAETVNQIKDYLPLSIFSCPSSHDSHEPIVANEAPVNYAPV
>gi|161830891|ref|YP_001597460.1| hypothetical protein COXBURSA331_A1821 [Coxiella burnetii RSA 331]
SISSSSSTPQGRQPLGEEKVSEKKKSTPSRWNMDQIPDLPPGKYTVSLGSRDVFSDNYHPSEQPKRPKLNADRSLTRNPRGQCAAFFPHRQGVTTSGLVL
>gi|161831575|ref|YP_001597573.1| hypothetical protein COXBURSA331_A1944 [Coxiella burnetii RSA 331]
TDTFACWHVNKAGELTQLFGGMEPTRKEIQQALEQFDRKVAIKSYRKFWLFGSKRFCLDFADAGDKERFCQILEGILQKRKEETVPEEVSTSIATRPARP
>gi|161830702|ref|YP_001597578.1| ankyrin repeat-containing protein [Coxiella burnetii RSA 331]
GIGVVSEQPKTEADWEPQSVELFCDYYGSEGKVALPHACWEKILRTINEKRKEEKENLELRAPFTSLHRDNSQKSSSPRLFKVVFSGFMDESRASLLRCG
>gi|161831309|ref|YP_001597591.1| hypothetical protein COXBURSA331_A1962 [Coxiella burnetii RSA 331]
LAGFSFGAYISAKVAYDQKVAQLISVAPPVFYEGFASLTQMASPWLIVQGDQDEVVPFEQVKAFVNQISSPVEFVVMSGASHFFHGRLIELRELLVRNLA
>gi|161831524|ref|YP_001597646.1| hypothetical protein COXBURSA331_A2023 [Coxiella burnetii RSA 331]
LILSLKKAAPSNDEISYLSRLKSQTEGDEISLIYYIVNYGRNSGKVKKPGTTAISQLLFEPPKTSTKTSQKFKRFLNLFLPREKILEEKEMAEWPTNKRP
>gi|161830281|ref|YP_001597647.1| hypothetical protein COXBURSA331_A2024 [Coxiella burnetii RSA 331]
EFLREQDKSITIGAKADTILNHLRHQVGNNKNSFAYYVVNYDRDKNFVKETGKTATSRLLFELPTRVQEVIGIVTNFFSPRRKRRDEPKTDNHNLEMTKK
>gi|161830882|ref|YP_001597799.1| phosphate transporter family protein [Coxiella burnetii RSA 331]
MYGYKVIATIGTNITQLTPSRGFAAQLATASTVVVASAAGLPISTTQTLVGAVLGVGVARGIGALNLSIVRNIFMSWIVTLPAGAIFSIIYYHLLKTIFL
>gi|161829950|ref|YP_001597817.1| hypothetical protein COXBURSA331_A2207 [Coxiella burnetii RSA 331]
LEYFSEGLAVQLREIKDLGKQAIKQSLLSKKHHLSERQGLAIDYMTTEGSLSIQQFEKMCPEVTRRTLQRELKDLIDRGLVRSSGATSNLIYKLKEKSAK
>gi|153008299|ref|YP_001369514.1| unnamed protein product [Ochrobactrum anthropi ATCC 49188]
YIVVSGNITLFHEQDEGRIAIRPVGPGAMIGEMALIAQTSRLTGAVAEAETEVIRISRAIFRRILEEYPEVAAALHAHVSRNLLELIGEIEKVAPRLNGD
>gi|153009263|ref|YP_001370478.1| unnamed protein product [Ochrobactrum anthropi ATCC 49188]
VGAGCTIGHRAILHGCTVGDNTLIGMGAIVLNGAKIGKNCLIGAGALVTEGKEIPDNSLVVGSPARILRELDDAAVDKLRLSAEHYVEKARSFMRGLEPA
>gi|153009267|ref|YP_001370482.1| unnamed protein product [Ochrobactrum anthropi ATCC 49188]
GAISGMMGAAARYGFRRIGHGRRSEFAGPVLPVGLTLTLKPVLTFVGVWFLINIITGLYSTGGADLSSIAWEAHIGGFIAGFFGISLMDRPRSYDAVLRR
>gi|153009441|ref|YP_001370656.1| unnamed protein product [Ochrobactrum anthropi ATCC 49188]
RAIDHEASVELWDRYRRGERNVFTRRLYTLKGQQTFDDIKRKYQTDGEFRRAVDRYMDDFQRLLEDVARNDRDNMVTRTYLTSDTGKVYTMLAHASGRLR
>gi|153011534|ref|YP_001372748.1| unnamed protein product [Ochrobactrum anthropi ATCC 49188]
KAIQSERTDLTDENNKLEARLAETQRVRREMEEAIEELNRLRKALTRDIRHARNVADSSPRTEDKIATATEQSLPKEKNALPVFVHRAVRKATVELAGQA
>gi|10955158|ref|NP_059814.1| hypothetical protein pTi_142 [Agrobacterium tumefaciens]
DVAMHTVKRQQRSKRRNDEEAGPSGANRKGLKAAQVDSEANVGEQDTRDDSNKAADPVSASIGTEQPEASPKRPRDRHDGELGGRKRARGNRRDDGRGGT
>gi|10955161|ref|NP_059817.1| hypothetical protein pTi_145 [Agrobacterium tumefaciens]
AVLARETALTGKWPTLEREQQVYREFLALYDVKKDLEAKSVGVRQKKKEVSSALDRTARLIITSPSKARSEAETEKAIDELDDRRVYDPRDRAQDKAFKR
>gi|10955163|ref|NP_059819.1| hypothetical protein pTi_147 [Agrobacterium tumefaciens]
NGPELRDIHDLSPENLQNVSTKDVIVADRNENGQRTGTYTSVAEYERLQLRLPADAAGVLGEAADKYSRDFVRPEPASRPISDSRRIYESRPRSQSVNSF
>gi|10955164|ref|NP_059820.1| hypothetical protein pTi_148 [Agrobacterium tumefaciens]
SESIFDEDVQSHLVRDYSINPTNGFIDPQSLFGGPDLSRGPKSGPEIPSEDYHLSASEQENLLNQLLSVPLPIPSPKPKSARSMIFEGSRPRERSTSRGF
>gi|10955168|ref|NP_059824.1| hypothetical protein pTi_152 [Agrobacterium tumefaciens]
SEAQLSQMRSEVATRPVLGVAYTHQDGQPEERLSGNHLDHKINNIPNLVFNVAEPIMFNEISALEVMAEVRPIARSIKTAHDDARAELMSADRPRSTRGL
>gi|16119798|ref|NP_396503.1| endonuclease [Agrobacterium tumefaciens str. C58]
PSGAKRVTLEGIAVGPQANAGEQDGSSGPLVRQAGTSRPSPPTATTRASTATDSLSATAHLQQRRGVLSKRPREDDDGEPSERKRERDERSKDGRGGNRR
>gi|16119971|ref|NP_396676.1| exported virulence protein [Agrobacterium tumefaciens str. C58]
SRPRLSPLFGRAIADFEVQKTMDANPRRYRDAAGPEVRAVDTVIETIERYSASLARGGPNAVGLLTTNESFEKNINEVYNRTRAELDASSRDRSRSGLSR
>gi|190014842|ref|YP_001967606.1| orf_Bo210 [Agrobacterium tumefaciens]
LDTVVNNPDMAALIQSQKERYDWLRAQDEYEKATWRSTQKPTVDERLADIESSVRSNLSLGQGSDLEKMRSARPLQQTISDTLNLAREELKSRAPDVRGR
>gi|10954819|ref|NP_066581.1| hypothetical protein pRi1724_p001 [Agrobacterium rhizogenes]
HKQAWQHPSANPSRSQRENTNSHLGNELDGPLESDMTVVHQAGSGFVGDDRHVHDGGGSRLNELHESRSSNDRENLSSPRAEICDRSMNRDRTGSGTLSR
>gi|10954701|ref|NP_066636.1| hypothetical protein pRi1724_p056 [Agrobacterium rhizogenes]
GEIKPIERTEAPEIPQVQATIVGETSIIRLPDRIKTNREKPQELDVVSKEGHETTGSLRQSVQESNAAPKQTSPKAANDVDRLTRDFDERIRVRGDGRGL
>gi|10954814|ref|NP_066749.1| hypothetical protein pRi1724_p169 [Agrobacterium rhizogenes]
EEEQSGAKLTRVNGVRTGVTISDVPVAQDDPITSPIQPPGPNPLHDPGQTSIATDALPPTADRPQQGEPNSKRARDDDAEPSIRKRSRDGRSQGDEGNRR
>gi|17987231|ref|NP_539865.1| hypothetical protein BMEI0948 [Brucella melitensis bv. 1 str. 16M]
RIEPVVPFVAQEVRQPESADDDLDDLGGTLHDAIMADLGSNAGKDENMEELDTASLEDELLSSLDISPTDEQPEDAKAEETIEDEMEKLLGELTKGETRN
>gi|340791240|ref|YP_004756705.1| hypothetical protein BPI_I1691 [Brucella pinnipedialis B2/94]
TAAALVALSATGAMAQKTQCDAKPLDEKSIDALVQLSNEFTWKISEMEIDDGCYELHVTDENGNVLKVKVDPETMKVVAGKVKRYGDGTPAKDKGHAPKN
>gi|49476021|ref|YP_034062.1| unnamed protein product [Bartonella henselae str. Houston-1]
PSQSLQDLLSLPKEFQQKALGVSPLLQKELTSLLQKVNSRLSSSEQRALRENNHETLAKNLGVSEQKAKEITKTVMKAREVQQKSQTRTVSHSKTLAMAS
>gi|49476025|ref|YP_034066.1| unnamed protein product [Bartonella henselae str. Houston-1]
KLAGQKILGIKSPDRKQAEEGFGSLCAAFERHVAITQKLHKDFTLEQEKQRGHERETSPERQEHRHHRRHHSQEREQGASEQEARRRNNPTNQKGMAFGM
>gi|49476028|ref|YP_034069.1| unnamed protein product [Bartonella henselae str. Houston-1]
AISERSHTKLAESLGTSVNQAEKIAQILTQTKDVVQILQQQEKLGLYQSIMKSDGRETAKVNMSAIKATQMTKKITSLKAVEQIVRPPKVETAKVVSMSR
>gi|49476027|ref|YP_034068.1| unnamed protein product [Bartonella henselae str. Houston-1]
NNARKHAEEAIPSLCTAIDHYTEIVKQVREDIVKNHQEQSPKKDKNVKRQQSLSKPPKLPERSTEIPRHQALEASRQAQQKPSNVRSSEAEKTQKMVLAL
>gi|49476026|ref|YP_034067.1| unnamed protein product [Bartonella henselae str. Houston-1]
RHAESGLSHLCDAIDNYTDAVRQIKESITRGHQAQTRQNRQEQSVGVKQGLHKEKALSSPKQHGHQTHHQGAEASKRTHQQSPEVPPRKVGGAKAIAFAI
>gi|240850976|ref|YP_002972376.1| BepI protein [Bartonella grahamii as4aup]
KCLGTSTVKAKEIMEIVKQIKEIEQHIQPMYFYNHKFDECLAPNQHQPTKTNNKKKRSNTLDKEAIKVQKMKENVNQSSKRQENIQPHKTEHAKAMTMNI
>gi|56416496|ref|YP_153570.1| hypothetical protein AM185 [Anaplasma marginale str. St. Maries]
QLVKTDNTFAERTAEVQAELEVAGVRFSGQQPGVAVDISDMSATANSRQQQSASERVGQRPTLESAVREFANAVDAASKLEQRTARQQPAIQQPQSARGR
>gi|56416688|ref|YP_153762.1| hypothetical protein AM470 [Anaplasma marginale str. St. Maries]
RQSTQQAERVIGGHSGAQKAMGNGTSYSDMVSTGRQGAPSMGNLEGAGRKSPASAEKAGRSASTSSQKDGEQTQQGKHVSSLMRGFDSSSATPPARGAAR
>gi|56416853|ref|YP_153927.1| ankyrin [Anaplasma marginale str. St. Maries]
EQKTKATAASSALNATGTAAGKAKSGVASDAPQQAHGAASQSTGQKPKDAKLSTEVEGAVKVLADSINQAENDMAAASSTSQQPAGKQPTAPTKYLSRGW
>gi|56417168|ref|YP_154242.1| hypothetical protein AM1141 [Anaplasma marginale str. St. Maries]
RGETKLCKPHELLATLIDSQHCTRHSVGLYGGKAEVGYTELPAQCGVKAPSPRVGAGAHRARSRHQRPTCKDATTGSSANRHTNNPTNRPKNTPSAHRRG
>gi|88606850|ref|YP_505436.1| hypothetical protein APH_0859 [Anaplasma phagocytophilum HZ]
EERIFSLSGDASPSRPSSGAGTDQAVQQAHFLRDSEDRVHGSSGITNQGAAAMQQAVLSAARGLSDVSHDDSAQTQGNPTVTPLVSAQNRGPETHGKGTR
>gi|88607707|ref|YP_505319.1| ankyrin [Anaplasma phagocytophilum HZ]
SSSFAAELQAQRGKLRPVKGGAPDSTKDKTATSIFSSKEFKKELTKAAEGLQGAVEEAQKGDGGAAKAKQDLGMESGAPGSQPEAPQSEGPKSVKGGRGR
>gi|33594638|ref|NP_882282.1| ptxA gene product [Bordetella pertussis Tohama I]
IPPENIRRVTRVYHNGITGETTTTEYSNARYVSQQTRANPNPYTSRRSVASIVGTLVRMAPVIGACMARQAESSEAMAAWSERAGEAMVLVYYESIAYSF
>gi|33594639|ref|NP_882283.1| ptxB gene product [Bordetella pertussis Tohama I]
DHYYSNVTATRLLSSTNSRLCAVFVRSGQPVIGACTSPYDGKYWSMYSRLRKMLYLIYVAGISVRVHVSKEEQYYDYEDATFETYALTGISICNPGSSLC
>gi|33594640|ref|NP_882284.1| ptxD gene product [Bordetella pertussis Tohama I]
MVVTSVAMKPYEVTPTRMLVCGIAAKLGAAASSPDAHVPFCFGKDLKRPGSSPMEVMLRAVFMQQRPLRMFLGPKQLTFEGKPALELIRMVECSGKQDCP
>gi|33594641|ref|NP_882285.1| ptxE gene product [Bordetella pertussis Tohama I]
AGLPTHLYKNFTVQELALKLKGKNQEFCLTAFMSGRSLVRACLSDAGHEHDTWFDTMLGFAISAYALKSRIALTVEDSPYPGTPGDLLELQICPLNGYCE
>gi|88658118|ref|YP_507621.1| hypothetical protein ECH_0825 [Ehrlichia chaffeensis str. Arkansas]
GSPTNSTGISNSDFSLTNPQNMPYSRTPMQSSQMLQQLQNQILMQQKPERIFSQAMPTVMQQEIDEIAEDLCQGLNEGPTQGNSNNIGKHFSNPGKVHAR
>gi|15645173|ref|NP_207343.1| unnamed protein product [Helicobacter pylori 26695]
MLTQKNPEWLKLVNDKIVAHNVGSVSLSEYDKIGFNQKNMKDYSDSFKFSTKLNNAVKDIKSGFTHFLANAFSTGYYCLARENAEHGIKNVNTKGGFQKS

2. C-terminal 100-aa peptide sequences of non-redundant control proteins:
>AM1066
TDDSVGLTVGNLPKNSKKQQEGVLILRVDHRSDAFSEGVRKGDILLGINSATINSVSDFNKEMSKIKSGSGGKGSLLLLVKKGGGDAPPIYIPVKLNKNA
>AM1336
FCILLHGDIGRIAYRKLSVLRSSQDGFFIAEQDLLLRGGGDILGYKQSGAVEFRFADPFDVQTVLNARSDAWSMLKTAEGRATACRLMEIFGYSLPEVHY
>AM258
SAQGVPYETGDLVTARISVYADNSYSFSVSDSPVSFLLKKAAGVTKGSSSPGKESCTSIKMSEVVKIAERKMADMNADSVECAVKMVVGTAKSMGMTVEE
>AM263
FQETTKVLTEAAFSGKEDPLYGLKENVIVGRLIPAGTGFIMNKVKKLAMLDQSDYATYYNSELREIMGDLGDELIAEGEAASPGRSGDGYLGNGGGVVDY
>AM366
FKNLFGVRSTVHDDFAKYGMDIGKFIENKPGDSHGAHLSHTNGDVRHNAQAEVDDIYHDEYDDFERLPRHSPKRPPSEVISDSTVHPAGERATAARRGRR
>AM514
ATLDPGDEVIIPAPYWVSYTDIVSISGGKPVVVDCGEEFKLTADLLERAITPRTKWLIINSPSNPTGVVYSRDDLRAIADVLLKHPTVYVMTDDIYAKLV
>AM880
ELDAIDAEWAPKIEQFRALAEAKKELADAAQVLKQAAERLNALGKMSTTSTPGTDLIGVVTTAITTFTAAMQPAPGTELAEPAITTLAAEVATPSTALGV
>AM910
VGCVMDSFSVIASPVVTEKSVSLGEGHGRYAVYVAVGATKPQVRRAIKLLCGEAPTDVCSLRVKGKRKRCKGVPGRRKDRKKVYFSLPKGKEFKIVGAAK
>APH_0113
GKTWVGLWAGIAFSAVSTLVMSVIFGIFYVPHSILIGAVIAVVAQCGDVTESAVKRMCKVKDSGFIVPGHGGVMDRMDGFIFTAPLVAYYVKHFSKFFIG
>APH_0145
PTSTKNDGAPSDNKNDNADAVAKDLTKLTSEEKTIVAGLLAKTIEGGEVVEIRAVSSTSVMVNACYDLLSEGLGVVPYACVGLGGNFVGVVDGSRRTIRF
>APH_0624
VLLEQCRSCLPEEGEFFVAYEPIWAIGGSVIPDIAMIEEAFSIIKSHNPGLRIIYGGSVNESNIRSLKTGVSGIAGVLVGSASLDADGFARMLDNVMECL
>APH_0903
VHVMTLHAAKGLEFPLVFLPGWEEGVFPHEKSMNDITGNALEEERRLAYVGITRAREQLYISCAAMREINNWSQSMKMSRFIKELPREHVQVLHNMTGYA
>Atu0201
VRGRNGGVRLGKPAEKISLFDVVRVTEDSFAMAECFEDGAVECPLVDSCGLNSALRKALNAFFDVLAEYSIDDLVKARPQINFLLGIDTEMPKIAALPAA
>Atu0210
HRVSTAQVIDDQPDLTLRQTAILLQIYLVPPPHTVRGLAAMLGVTKPVITRALDSLGALGLVDRVRDERDRRNVVIKRTVAGALYLEKFGDLIIDQARKI
>Atu0400
EDLTTAGGSMFTFIDAIRAAGGIVDHGIALFYYGIFEEAEARFANGNVKLHYLTTWRDVLAVARAEKLFDEKTLSGVEAFLDNPLPWSAKHGGVSELPQS
>Atu0449
DNGWPLVNTMRDLARRREPFNTSLSLLPLVQGFRQVHRDSDVFAAWKHLHERNGWPFIEHPPEWVYFPPVDDGADDLEAAVDAALSKFLSTISEGRNNDA
>Atu0535
LEEQGFSLGKHKPRTLDEIEDDFFDLIITLTPEAHHAALELTRSNSLDVVYWPTMDPTVITGTREQILDAYREVRDHLAKLIAERLPKRQQPVADALSKD
>Atu0552
NAADFTQLGQLTIANFANEAGLKPLGDNLFSQTPASGAPVVGVPDDPSYGYVKQSYLEGSNVDAVKEITDLITAQRAYEMNSKVITTADEMASIVSKNLK
>Atu0607
RELGAMGYKFQFITLAGFHQLNFGMFELARGYKDRQMAAYSELQEAEFAAEVNGYTATKHQREVGTGYFDAVSLAISGGTSSTTAMKESTEHDQFRPAAE
>Atu0938
EQDVHNLRFIKRARTLGFSLEETETLLKLWQDKSRESSAVKEIALVHIADLEQKIAEMKSMVKTLSHLAHCCGGDHRPDCPILDDLAGADKTDGKPARTH
>Atu1563
SGFGSGLEMLFLFAPLMVVWYFFLIRPQRAQMKKRQETLTSIRRGDQVVLGGGIVGKVTKVIDDNELEVEIAEGVKIRAARAYIAEVRVKGEVVKTEAAS
>Atu1757
PTTVGDCEDFVLLKRKMLMNKGFSPSNLLITVVLQPNGEGHAVLTVRTDRGDFVLDNMRNKVMNWSETEYTYLKRQDTANPGRWVKIQDGRATAAVGGIR
>Atu1850
EMAISSGIGATIDAVEGHNPILTFYGEDQARYVLTVKKSDLDKVRAAAKAAGVSCPLIGTTGGSTVKLGTARAVEIKELHLAYESWFPQFMDGETLIAAE
>Atu2022
IDWNAYLNLLKVNGTMVLLGVPEHAIPVHAFSVIPARRSLAGSMIGSIKETQEMLDFCGKHDIVSEIETIGIKDVNEAYERVLKSDVRYRFVIDMASLDA
>Atu2121
GIVRAEMQRFLDRLEAHYGKRPIIYTSVDFHRDNLVGQFKDYHFWVRSVAAHPAKIYEDRKWAFWQYTATGVVPGVNGPTDINVFAGSEKNWRKWIASAK
>Atu2197
RVIVRQFREDGIEPVFEGLETSWQVDLCEDLGVLLMQGYVLAKPELAPTSFDTRFPELGSEYFSPSRTERNTAAPAFSREDRAPDPHPLRQVRTFGKRGL
>Atu2313
AFSATAPAHESHKGFKYESYCCNGDAETGDCQMIPTRSVRVTPDGYEVSLAPGDHRLVTRRHVFSWSQSEARRSEDGEYHLCLFPDEDTPRCFYAPDMGY
>Atu2401
QPMHYRPMFAAYGKLRTNSSVTFVSQASLDGGLAQRLGVAKKLLAVKNVRGGISKASMIHNSLTPHIEVDPETYEVRADGELLTCEPATVLPMAQRYFLF
>Atu2652
GDARMDKLLAPINDRPTYDAVTCERAFLAALDGSCRTPIAGYATCEGDNLHFSGLILTPDGQTSHGVEISGNRRDALILGKKAGEEVRAKAGSNFFEGWS
>Atu2672
TIVSAFEAVAGVASEAKIPLYAADTDSVARGAVAALGFNYFDVGKQTGAVVVRILKGEKPGDIPATVAVGTDLVINKKVAEKVGVTFPESVTKRATKVID
>Atu2773
GLLFLDDGSSAQSLSGGIAKAISAPQGFADVLLDGEVTEASILRKLDDLERIARRNGQAIGVASAFDESIAAISKWSREAGGRGIEIVGVSALVSGQAGQ
>Atu2816
SGILAGNRKFNYADAPADILKRVDALHNVCEELGVSLQAAALQFPLAHPASVTVVSGARNAQQLASNIEWFEQSIPDEFWSELHKRGLIAEGAPVPGGKA
>Bgr_10750
FTLFVVRPGEWITFIIIVLSAIISFLPIYFIHPVRVLRLRRVNFPIFLLWCFFGVSAFFYQLEAPSWVKIGISVTGIYIYCIGAIMQIFPQLGAKNIKKQ
>Bgr_18800
LQFYFAHKNFESLTQNIVVTDPLISGEMNTLFSPSYATSVPHGLGSEQGTSLLIEKFKLTANIFAYDDVFRLYFYISMVVFIIFLVTIVVKSCSLRALEK
>BH00950
GIEELRVKESDRLSVLAQGLKINHVDCEEGQDFLIVHGKGSAKGLGGGHVTTHLDHRIAMSFLIFGLVSEKPVTIDDKRMIATSFPEFIPFIQQLGGKIS
>BH03980
ATMIAPSMGINPFDPTWIAALVGVVTLSSIGVAGVGGGAIFAALIVLPIMGLPVSLVAVLMSIEPFIDMGRTALNVNDSMLAGTITSQMLQTTDRSIFEK
>BH05490
TSLRSEVGLSAGYEFCLGGDVTSMAYITAAWLRENRDSNRTTINKLHQFVTDLSGNFGKLGIGLSSLVSKKFKLYAEAQYVKGDKVKQSFQGILGVRYSF
>BH06120
LLVPCRHGSARFYTQTDRHKLKQILRAKRVKFSLSEISEMLSMVGKPPTDEKKLKELIAGVNKKRADLQQMQRDIDDFLHDLERIEETLFESLAELGVNR
>BH06230
SAIEREKAIFSEQARQSGKPENIIEKMVEGRMRKFFEEVVLLSQAFVMNPDITVDAALKDAEKSIGAPAKITAFIRFALGEGVEKEESDFAAEVAAAAKG
>BH06390
KAQTLLDKNGLAILKVIYLALKACPSWDVKSLDETLRSYAQTQDLKFGSIAQPLRAALTGRLTSPGVFDVLVLLGRDESLNRINDQLVTTACSLHTNQCI
>BH10090
GEKFNLSRAGMGGSEKPDLTAEFSNLSHKRGTVSMARSQNPDSANSQFFICFANAPWLDRQYSIWGQVIEGMENIDQIKRGEPVVDPDAIIKATIAADIE
>BH10960
EIAKGEKARMVEEATGRAERFQAIARESAISPEAVRYRLYMETMGRIFSSPNKLILDQTNSPAVPYLPLNELLRSNSSEKVKTRSAHSASLLDNHISGGR
>BH11140
NREVLSGLLCEVTPLDEESVMTASSPIAGKIIVFTGTLTRMSRDEAKALAERLGAKTSGSLSKKTNLLVAGVGGGSKLTKAQELGVEVIDEEAWLQLIEG
>BH15930
TIIGLLRMSEKNGFFPRKNNPDENLWYTRDLPAMAQKLGLSSVAPYFIDAGKKTAPREKLPIAGLTVVHFRNNHLVYAITWFILAAGVLGASFFLLRQKS
>BMEI1635
DGEYKGLVTPLSHVEMIRAPEGGMVLFHVAPGDVVEAGAKLATVVTRPGEPEGDIAITAPQAGRILTRRSLRYVRRGDDLLKLLADKPSAVKKRAGALEA
>BMEI1869
FQNWLTGLGINLLNPKIILFNMTFLPQFVSAHDPHAMGKLFFLGLSFIPMALPFTIPMVVAADRFAGLLNKNPTVTRIVDWMFAGVFSAFALKIITAQAK
>BMEII0204
TSETPVREALQTNFDFHFKLYRLSGMQHLLDMLEALWMRTGPILSELYPHAMPAYAGPHQHEVVLNALRERDSYALRMAIRMDLIEGGAALIRHLKSATG
>BP0058
DNGSAFRSRAFAALCHELGIKHRFTRPYRPQTNGKAERFIQSALREWAYAHTYQNSQHRADAMKSWLHHYNWHRPHQGIGRAVPISRLNLDEYNLLTVHN
>BP0116
RTDDAAPLLRAAGKSFRDAIPERGVFTADQLQSAITGLERAIAAADRSPPDDDEPHPDKEPVHPIELAVGLHQRAFPLLDMMRKTAAAGADLTWEVSRGW
>BP0818
QRKPAGPLLFTCADGRVSRLAAADAAAQGYQAAYLKGGTAALGADRLRGDAPQFLTEAIDVWYRPYDRETGIEEAMHQYLSWETGLLDKVRSDPTVAFRI
>BP1579
GEHSFNWGAGMHQIGNAAGFIKANMPLGQAGLLSDQEAWDVAYFMNAHERPQDPRYQGSVAQTRAKYHDSDDSLYGMEVNGHLLGSAAPPSGGKLRAAGK
>BP1937
IDGYGRINGDNDIIHYDHDYAVQRGFRGTLLHGPHMTALAADLGARRYASDWLYRGKLHTKWIGPVCPGDTFVAALNEQGEIEAVSGGKTVMVGSASLAD
>BP2072
QVTPAPPPMGPYYGYRAGFYGGWPGYGWGDDVYQYTEGTLNIDLIDARRRQLVWEGVATGEVNDLDKAQSAASVEQGVAQIFSKYPFRAGNGQPQTPPKP
>BP3117
ANRIYIPDFIVQVGDGGGNNDPLNLIVEIKGYRREDAKEKKSTMDTYWIPGVNHLGTHGRWAFAEFGDVYEMQDDFAKEVEAKFNQMIEAAVPAPGNKEN
>BP3867
FNSERLPGKLNNVPTAKEQGYDIVWPIIRGFYVGPKVSDKDYQFWVDAFDKTMTSPEYAKLREQQGLFPFSKTGKDLDDYVKQQVKNYAELADSFGLIKK
>BPI_I1574
SLSRVLKQLIDTGHVVQATGQHDRRHRKLYPTKSGRQLTLALALPQSRRIARALEDCAQQDRKVIERFLYNMVNPERRAQIDEFSAAADRVDTKTHPCRQ
>BPI_II119
ARMRPRLLSLAGIIHGTVCGCKDANSVASLLTPREVDCLRWAANGKTDGEIAEILSIARWTVVTYLQNAKIKLNCSNRTSAVATALSLGIIDMPEVQHLV
>BPI_II26
ERFRNPKGTGISLGHALGRLVALLVTAAGTIMIVELVQRFFSSDYKALASAGNWPPVTFLGREWLPFAVSTWLIPLALFAAGIALLTIVNRHRAKAKGEA
>COXBURSA331_A0014
TARMIGWAPGSPFQFEVGFHDGAWGLLGILSLWIRDKFWLATGLGWSFFMLGATYGHIHQMAVHGNFAPYNAGIILSDLLIPIILLVLLYLKFVKFSSSR
>COXBURSA331_A0020
AYNYSIKKSIALASATAIFIGLIGTIGVIISGWNAPGRAPYSLRFVNLLAFICILPTIIIFSPFGVKTAQRLSLRQLRILYAFFLLTMGLYMTSHVFFSY
>COXBURSA331_A0086
NCKYMEPLEKPKDTNVTCPKCKKGTILQRKSRRGKIFYSCARYPDCDYALWNEPVAEACPKCGWPILSIKTTKSRGTEKVCPQKSCNFIEAYDGDKPSLD
>COXBURSA331_A0087
GREPMQLPQKNSFRVFSDYECDLLDTECRRFLITLEQQAILNPHTRELVINQALELSCEGIDVSLLKWVTLMVLFNQSSEKEALASMELLVLDDTVGGIH
>COXBURSA331_A0088
IRNPLSQGCRALIKEGAKLVDSIGDIIAELSYEATGASAPIQALDKNEHKLLECIGFEVTSIDQLIARSGFSASIVASLLLRIELQGYIKSRPGGVIRVK
>COXBURSA331_A0134
GSLVPVGGHNLIEPAAIRLPIISGPQLQNFVLISELLKRAQALLIVNDSESLCHVVSRLFKSPEERSALGERAYQVSAANTGAVNKHMRWISRQLISPNS
>COXBURSA331_A0234
TQAWVKKIHPLIENRELTELQKIQLLTQLVAQTVMHTLAITKLPSINYDGFRILCQTYLTLDFDMLTKNQFKKDFPAGLYEGFHRILKETPSPWKIDFLI
>COXBURSA331_A0246
RQALDKLPCWISEGVSFSTAIERCGFFSHQAIQLIHIGENSGTLNEMLNKVAVIYQEEIDERYDRLSECLEPAIMIVLALLIGGLIIAMYLPVFRIGSAL
>COXBURSA331_A0257
CAAILGYIATIFVDRLTYSRLDYVITHYSFRYPFLREDINRVIPDLAGNEDIAIFKKNFYQLPINKVIDRLEQKFFEITRERKIHEDRDEKFVRLGFASV
>COXBURSA331_A0292
FFAGGAQSMRGFSFNSIGPGRGLFVGSFEIQEKIVKNIYLASFIDVGNVSDRLFNEKLKIGVGPGIVLLTPVGMFELTIANAISEPKKPWVIQFSMGSVL
>COXBURSA331_A0294
FVSDFFDFSLFVDAQAQVIQKWYIDRVLSFWRTTFKDPHSYFHYLTQMSETEVAAFAKHVWNEINKVNLMENILPYKNRAQLILEKAADHSIQKVYLRKI
>COXBURSA331_A0418
YSTVWGKTTLFGPGPVAVSMKNRLNGGIAGIGWRHYFMNNVFLDLSYDYALYRSKSNSVTLSSATASAEGTAIGVSGTVQNPKRVAINGITATVNYLFNI
>COXBURSA331_A0460
RLWRESMTVLMEGVPAHLNIKQVSQTMVRFEGVKAVHDVHIWTLSSGVTALSAHVNIKNITSWDDVLLGLKSTLKQQYDIDHITLQPEADNEECTPCYKL
>COXBURSA331_A0469
DKTAILQQVATEQLGKENVISLKQPLLAYDDFAYFTNKIPPCYFLIGNGENCSMVHTSTYDFCDDAIPIAARILCEVALRMQGPVSKKHDTEIFESLTIS
>COXBURSA331_A0487
VSGASCLLSNDKGKWYLKSTPGYVTVHRAYAPLAVSCHKKGYLPANRLVHSKTKSMAFGNLVFGGIVGAGIDTANGAAFDYPDGIILPMQKLKNPRSLRK
>COXBURSA331_A0545
QFLRTEGLTCEKVRTVLEFLNAKKNGGKYSFKELYKKALSEFRDSLQAIGGRTYPGGSLGNCLIKIGCRINKTFKKTYENDKTLDHQLLSSLGESLGPLA
>COXBURSA331_A0601
GVAQLIKQHAKEAFSEAWWTKLALLPAIPILKRLIRRVDPERYNGATFLGLNGIVVKSHGSANIKAFVCAVEEAIFQVDKNIPQLIKEEVAHILKEFENK
>COXBURSA331_A0606
EARAIKKTFGDHAYKLAVSSTKSMTGHMLGAAGALETVISVLAIRDNTAPPTINLENPDEGCDLDFVPNEAREMKIDTVMSNSFGFGGTNGTLVLSRVFD
>COXBURSA331_A0627
MQGFTLGKVLNSVWLTASVVALINTGDALFGSFTEPLIGKFLDLSWQGKTVNGVRYFSIHDFHQAFAVLPLYLCAAFVFLFFLNKTPSPRLHGSGNCSPT
>COXBURSA331_A0632
FYDKHGGKSLILGRLIPVVRTFVPIVAGMTRMEYYRYIIFNVVGAFVWGGGVTLVGYYFGYLIPDVGEYILLIVLFIILLSLLPGIWHAVKSRFFNPPSP
>COXBURSA331_A0644
SDHLQHRHGEKAAIEFIAQQIQRQPSLRGLTHLVGLYLLNSSGDTRDKLLILQNFMKKLLKNKPIYRCSHCGFSGKMLYWLCPSCQHWNTVRPIQGLEGN
>COXBURSA331_A0645
EKVPDIVCRMATLAKSAGLDGVVCSAQEAALLRKQFDRNFLLVTPGIRLETDEKGDQKRVMTPRAAIQAGSDYLVIGRPITQSTDPLKALEAIDKDIKTR
>COXBURSA331_A0720
DEDIVTAGERRLFEETGLKIPLKRVGEFHYTATVGNQLIENEYDHVLIGFTDADAIDFNKKEISAVRWIRVSELKNELKENPSHFTPWFMQALKIAIKPL
>COXBURSA331_A0721
QAIEIINAKNWPALGRLLNLGQELMATFGVSNEILESLIEGLRKQPTIFGAKISGAGLGDCVIGIGTLKPDRFPRNNTEKKLGVKQIVLSVAAEGVTVDA
>COXBURSA331_A0732
GACGIDTSVSGFQFQINTNGQAACNNIVVWQCPPPANSKNKPHSLLGVNPCNFNNAYAIGVACGGDDNKNPDKSCKLPLVGQYQYDEGNKGTLKKVTYFK
>COXBURSA331_A0754
DDATRYIPQEEWKVAWQKEPIARLGYYLESQGLWSREKEAVLQKELAQEVDQVVEEFLTMPPPKATDMFDYLYAELPVSLEKQREELADNKPSHPSGREG
>COXBURSA331_A0764
AIVVTIPIAIVGLMQWGLSAHFAYLMIVYAIIITLDGNLLVPLLFSEAMDLHPIVIILSVLVFGGIWGFWGIFFAIPLATLVKTVLNAWPKARISQNETE
>COXBURSA331_A0801
GRLHLGNADHLPFPDNSFDAVISLNTVHNLPRERVIIALREIQRVSGGKAYIQVDSYHTPEQKSLFEDWVLTAEFHDYPEGWIKVFEEAGYTGDYNWTLV
>COXBURSA331_A0810
TGRLLVLDTGFEFCSVASEIIAKASIDCFSSLLAPPKRLATPDYPVLTSPTLATPMYTYSDGIVRAVAEVLKLPVNVESLQKERDAKPRDVPGDWFGGPF
>COXBURSA331_A0818
AREIVESQGIFIEVYISAPLEICEQRDPKGLYGKARMGIIKIFTGISDPYEPPASPEIIIETNQITIEESVAKIIFYLLEKGYLTPKVDRVRNSVLSVNA
>COXBURSA331_A0896
IRAVYKGQRYISSAIANRLALSKTTTAATCPFKKLSDREMEVLLLLAKGKKAEAIAKQLHITGKTVNSHRYRIFEKLGVKNDVELIKLAVQYGLVEIDKT
>COXBURSA331_A0910
STQQTIAALFVTLRLEQKITLNNLEHLWAICARKDLLLTSEAHLDLKFKHNQILDIPVAFNNEGRVTLKYKDVEQTLAIRSDFESSLESSNMRSIMGLSG
>COXBURSA331_A0951
VEAGKPQSHANIGWHRFTDKVIESLNDHPEGIVFLLWGSYAQKKSQLITNLRHRILKAPHPSPLSAARGFLGCRHFSKANQLLHEMGRGEIDWALDEKVS
>COXBURSA331_A1008
EKSNTEIYAAGKAIIPLKKGYNVFAKIGAAQVSITTVPGMEDVSGINLSNTHSEVLPYGGLGVGYSVSQKVGFNLQFAGTPEGDNIPARYAVMGGLSYNF
>COXBURSA331_A1031
THQPIGLMHGGASCVLAETLGSVAANFCVDSNELYCVGLDINTNHVRSARSGFVIGTAKPFHIGKSTQVWGIEIFDEKDRLVSVSRLTMAVLKKQRLKEK
>COXBURSA331_A1055
QSRTPVRKIFQIEIYRIRRMVVIEVQANAFLLHMVRNIAGVLIAIGSGEKHPDWAQTVLKAKDRRQGGVTVPPNGLYLVEVNYPPNFKLPRMPLGPFFLP
>COXBURSA331_A1084
ELEKAAAELLAKAKARAKKLEDKSFKITANASDEGRLFGSIGPREIAQAITEAGIEIEKREVDLSQGPIRQVGEYEVPLRLHTDVSVNVKIEVAPENSNS
>COXBURSA331_A1102
KAEKLATYRLIRGNNPSNTIILEELNPYSLGSLLALYEHKVYVQSVIWNINPFDQWGVERGKHLAKDILQALQAETDQSSFDSSTERLINYVLKIKGNRP
>COXBURSA331_A1149
VGVLLADAVLKDEKESQLVEKIAKATKKQIRGGLKEGRPNPEKLGQCVIILLGNRVTQSFSQVNFPQIITSHSPAELLRDGDLKPKTWNALKKAMQLMEA
>COXBURSA331_A1189
LVVSDDAMEPRFVQGEVVAGVRVYGKEIEKLIGLDCIVLVQGGDLLLRTILKGDVEGYYHLGYTNPKTTASKPFLYNIELVNAAPVIWARRNSHRYKSPK
>COXBURSA331_A1214
RDPYREQATKRVKLGLLLAEVVKQHKIKADPEQLRARVEEVAASYQDPEKVISWYYTNKQMLSEIESVVLEDQAVAQLMSELEVKDQAIPYEEAVKQIQQ
>COXBURSA331_A1223
LFLDEPTTGLDAKSARELNELILHLRKTLELTFVMVTHDLDTLWQVPDRVFFLGEGKVLAALPMDGLVHHKHPLIQDYFGSGKRTFRDKLERGAKDGYKS
>COXBURSA331_A1237
GQELKTAVALPKNSEASIELHIDQEGGSCAYEGSAIIIVSKTTKVFNDAVATLNLSGKLEPGTSSDYKQCEMRSKTYGNQKTTLDVEHITYSCKITLSKG
>COXBURSA331_A1238
PVMAYNLIQSIYLLSDACRSFNDHCAVGIKPNQEKINDYLNNSLMLVTALNQIIGYDKASEIAKKAYKEGTTLKEAALQLGYLTASEFDKAVDPKKMVAI
>COXBURSA331_A1279
LNLAQAVQILTYEMRMAKLNAVDPRHQNTPIQQLATADQMEGFYVHLEKTLVDIKFIDPKQPKMLMKRLRRLFNRAQIDETELNILRGILASIHRRDDCC
>COXBURSA331_A1281
TLVTPHTPHLQQGWSSANPQDVNRVDATGGVAFLTITVDKQSPGPSPISNDGIKVNCAGTNVSVRPGSADKCTLEKGQYVTWADDGQKPNHGATGMVEIN
>COXBURSA331_A1284
HINTTIAPNAWSVLATDEKKVKYICTNGGNDILKLKIINCSKVLDICEFPRTRFGDNNRGNYWAVENIGSSTAAVSAIRWYGILLIDPKKRDLENEGSLL
>COXBURSA331_A1288
LDNLSLIKQLCLDTPSYLGQYHFCALDGEKETADKRYQVCRKAAQSLKVVQVGLNLFNIEQCTQFGEVLAENGCILRIFNSTNIHMYDLEAADIANFKTS
>COXBURSA331_A1301
GKILDHFNLRDYFTAVHGSELDGTRDYKEELIGYVLDTQKISNTQSLMIGDRRYDILGAKHNNVRSIGVTYGYGSLEEIQEAGPDAVCDHHRLILTTLNK
>COXBURSA331_A1471
IGEVSELCQLRPHVLRYWEQEFSHLSPLKRRGNRRYYQLKDVLIIRKIRRLLYEEGYTIDGARQKLSEESSKDKQEHKVYETMRRAVSELEKIAASLEMA
>COXBURSA331_A1472
TKADLSEHLFNVVGLNKREAKDLVELFFKEISLSLERGEPVKLSGFGNFNLRDKGERPGRNPKTGEEIPITARRVVTFRAGHKLKSRVEKNVKPKEEGES
>COXBURSA331_A1489
TGGQKMVADMLLTLDKVREQMVKRLLIRVAGQDGVDQLLTELPPLIKPYVGGRCPVAIAYQSETAIAELLLGETWRVKLDDKLLSELSKLYGKDQVELEY
>COXBURSA331_A1521
CLLFLELSSSFAASKPAAPSAGGMQEVVATLQQQIQQVQDSVPKQIKAQTDATQKQITQLQQAMQKQITVLQQQIQQVQTQLNNEIKQLQKEIHEVEMIK
>COXBURSA331_A1522
CIPSKRLVIEVDGPYHIPTKDEFKERLLRKWDYTVERVSYRDEDKIEERVNTIVDRYQLNPLYWEERKFLGNRTNQPLAEQKEDNSPKNPHDPGLGFGEV
>COXBURSA331_A1531
LDLLRHCFPGGSITGAPKLSAMQIIESLETHHRSVYCGALGYLDISGDLDCNIMIRTLICDRNRIHCYGGGGIVADSELESEYQESQLKVEKLINQVSRL
>COXBURSA331_A1560
KLDGLYECILCACCSSSCPSYWWNPDKFIGPAGLLWSYRFIADSRDSKEKERLDAMKDPYSVFRCRTIMDCATVCPKNLNPAKAIRKIRTEMLQETERGE
>COXBURSA331_A1580
VSLLDKNISGKEAEAALGRANITVNKNTVPGETRSPFVTSGLRIGTPAITTRGFKEKEASQLAHWVCDILDDIHNEKVIADVKQKAHELCGKFPVYQELD
>COXBURSA331_A1616
PLVPSVIKIWSSADWYEREAFDLYGIVFEGHPDLRRLLTDYGFVGHPFRKDFPLIGEVELRYDAAQQRCVYEPVSIQPRVLVPKVIRVDSRYEKGEKENG
>COXBURSA331_A1667
AYWVNVCFGKTLNLETAQSELLRATGNRYFEEAFEAFKKFGKDLNSVVSHLKEKLNLKGKPLYQPLRIALTGAEHGPELAKLILIMDYETIQNRLQEACQ
>COXBURSA331_A1686
VLNWYGERVDDLSKLSPKKDAKSLLQEWLQARRLPLPTYEVKITGEAHAQTFTVNCYVKGLPHKTEGVNTTRRRAEQIAAKRFLELLDDGKGDGITERDQ
>COXBURSA331_A1741
EIETATRYYITSLPFAEHRRMSQAIRQHWAIENQLHWKLDIGLDEDASLITRGYADQNLATLRKMVLKMLENENSSKQGIAGKRIQAALSTRYLRKVVGF
>COXBURSA331_A1824
ALRSALKVLLRLTGEDISKPNWEFLVLEKTIKIINPDFQIDRVESKPEESAETGTEEKVDQEKYQGGIFGVSLNRKRKLATEESEYSCPSSHSSSRRVSR
>COXBURSA331_A1838
VNDDNSVRRLKGKDRPINSLQARMEVLTALRAIDWVVPFSEDTPARLITEVLPNILVKGGDYQPSQIAGGDEVVKNGGKVLTIPIKEGFSTSRLVEKMLN
>COXBURSA331_A1911
EYHHLLENLDLVITEGSFIQKGGRIRRHEESKKIYGHTGIPNLLNFFKPYTRHLIFVHFGSWFYQNMPSARKKLITLGKEHGINVYVGHDGMTLDTKNLE
>COXBURSA331_A1934
QKQGLSFITKNFRYKQGEIDLIMSDQSMLVFIEVRYRRFSDFIHPVATVTPLKQRRLIKTALHYLQKHRLLDKISCRFDIVGITADRQITWIKNAIEVEY
>COXBURSA331_A1994
FKQPIYLGELVTCYAMINYVGRTSMEVGIKVVAENLITGEKRHTNSCYVTMVAVDTNLKPVAVPPLTINDEIEQRRFDEAKMRRETRIQLAKAHEKRKNK
>COXBURSA331_A1997
ACNLAMDDKLIKRFSKTDRSRIIFAAGFHKKVARMQRSGIRELRFLSPVFSLNFRFLVSDGGVYFQIVNFHQRFRVFGNSKSFFFVNFSRFFRCSKRPRF
>COXBURSA331_A2027
QDITAHVDFTAIAEAAAKQGLAVEGFTHQAGFLLNCGIATLMPQVEDVAEHYRIAQEIKKLTLPGEMGELFKAIALTRNYRQSLLGFIRMNQVERLSGHR
>COXBURSA331_A2031
LVFLNLMLYVLFIIGVRALYIRNLLKPKLFAHLFLAGSALYFILLCSNNASYARFRLPFQLLIDFYASVGWVAVWVKIKKLSFYPTKRIDSSITCVNYDK
>COXBURSA331_A2087
PAWQTFFYVLIIVMESLSAILLWIAVTQLFRHLNSVRFNQAKPWANAGLGFGILLYFFGFIVIGAEWFMMWQSPYNAQFSAGLYATLLLLILIYLNQNDG
>COXBURSA331_A2098
GQWLHGEAVSAGLVLAAQLSHRKNLLDFESLQRICRLLTQISLPIHFPKSINADELLSAMYMDKKVANERLHLILLEDLGHAVVSDQVDDRELKSFLENG
>COXBURSA331_A2150
LTSLKPGQIKAILEGGKEEVFYMSGGMLEVQPEIVTILADTALRAVDLDEAAAISAKEEAERRLAKQKAGIEYSKAMTELAEAAAQLRAIQMLRKSAKKH
>COXBURSA331_A2158
MGGNCELTEAGKSVDYQGVKIIGPTNLPSGLARDASQLFGSNLIHFLELLLNEKNEIAIDWQDEILNKTAIAKGATRYSTKTNPDAVPAQTHRRQLKGAR
>COXBURSA331_A2221
LKPSLLNSDVIVTLRLQKERHDNSVDIDAFRGSFRLTPEKLYSAKPDAIVMHPGPVNREVEINSDVADNQQSVILQQVRNGVAMRMAVLELFLLRDFRFF
>ECH_0595
MEYYLLNSRNLLKVILLIDAKVGFKEIDLDFINWLELHQIHYQLVLTKIDKIKKEMLDVNVNYIKNLNLDFIMYPIISTSSQCKQGIEELIYEIAQCIKK
>ECH_1146
DFAVDTNIVPFSCVGIGEDIIKIFDSIRFKPSFNSKLGINYLMSQDMLLFFDVYYHRVVGNEYNNIPVQYVSLPNPLNISTAAKLDMEYFGAEIGIKVFV
>HP0436
KQEMPANLSIIHALRATQEGFEDDGVMRNYDLLESQFKENLTKEDRELLESPKPNLEKLQELKIRLLEKNGIFKPPKQKSQISLVFGMNALVPLGTIKTL
>HP0879
LLEQKQVDMLMGLDIQRIAFKKIADRILIFSKDTDLIPALKLARDEGLRVDIADLSNRLSLLSQDLKYNSDKVRKLSSNEVKDKLFSIRENLTKTNWALN
>lpg0001
ALQDKLVTIENIQKTVAEYYKVKVADLLSKRRSRSIARPRQMAMALSKELTNHSLPEIGDHFGGKDHTTVIHACRKVKELIQDDSDFAEDYKNLMRILSS
>lpg0004
AYIQRGDKSLPVENFEQVLNWLMDEAKKGQTIQRYKGLGEMNPEQLWETTMDPEVRRMLQVSIEDAVAADEIFTTLMGDNVEPRRDFIETNALDAENIDI
>lpg0005
KSSKDARGRTFEVYTVEQPPATYLNGERLTLSYINFYMANQGIVMPAFGYESFDRLAYQLFVQIFPGYQITQIDALDVFSGGGGIHCITQQQPKSHKLVE
>lpg0006
FFLVGAYQEILGNLHNLFGDTNSLDVKLSDDGQFELDDLVSGDTVTNVLNLAHFDTKKLIQSYEKQLIKSELPKEKALSYLNELRSIFSQLTYLDGNIAQ
>lpg0013
ITLPANATIQQTIPDDYQAVLFVIEGTVNTGGQQITAGTLASLTNGERIQIEGKDKENRNHCLLIAAAKLHEPIVRYGPFVMNTQEEIMQAIHDFRTGHF
>lpg0017
ACIKLTDSLFEVNKLITNSQFLISSEHAVGDEFNQFVELANRIFIGLKALYMAYYTKHYHTFDYYQLFQQVQKDLVRLKDFVAGEQTIDLSEGVKHATSG
>lpg0020
SPVVAFPIMTTAGAMQQPLTTLVFLQKNKIPLKKTLILSFSGCLGVMITIPIFTKLTITWLHFLLLFILIYNFLAIGHTYLRSRPVKQYVQSSVKLAAAD
>lpg0022
RDKFDVIFLDPPSFSNSKRMSDILDIQRDHVSLINMAMRLLNPDGVLYFSTNLRQFKLEPMLKEKYAVQDITPQTIDQDFKRNSKIHHCFKIVMPHFADN
>lpg0028
NPIWYCGSVLLGALAGLAGDKVSLGFVAETERQVTAHLQRHLHYLPEKDKKTIAILKRMQEDEEHHAHTAMEAGAVELPYIIKQLMNAVSKLMTQSSYYI
>lpg0034
LLVGALLLTVRGAITDFDRILKTIVIKRKGLFKTEETKLSFSDVDKIIVEESLGSRGTKTYRLAIALKDKPPIPLVTTYDSSFAKKEKIANQLNQFIHEN
>lpg0036
FIQRATHTAWRYRQLFKTSIFIPKHPKYAAVISDEAFFHLNDFNLQRNQGFDQNRLFVGLGYRTSKNSTIEIGYLNQMIKRVNNPDYRGDYLSMALLLTE
>lpg0042
PGVSSSRFNIAFSNTAGNVGVSDSLNEWLTGISIKAGSITKLTRNIDLLLTYQFTQYNSVTGVQMEPLSEDTLRGSYKPNVNTVLIGFKVHPSDEITKDT
>lpg0043
ERIKNTFISLSFRVFVKHVFIIFILFLPCSLIDTLGVWAIPATIIITYLIIAIEGIARNLEEPFGLTEDHLNLSAITESIRESVNEVLLGQKSNEESNSI
>lpg0062
YSPKARNASTTLSDLIALIDVVHKYQKDFTLPIRECKNTILEEVSKITSFNFYHPATEENSIIKSPEIIPYQDERFRGEKRFPINASFFKGCVSIFSNSI
>lpg0065
GVIRTKYDLASRLNFICYDTNSYAMGWQNTIEQLGINQLDQFKPSFDFVGTFGRCNSKFYCPPQDAFERLLNNYFHIEEVFYPHEYEYCQFEPVYVLRKK
>lpg0068
IALLWLGIIGSGFCLYLYCSLIQNAGAVFASMITYLMTITGVIMGMIFLHETISHQVMIGCIFIFFSLILVNHAPLLEKILVSISRQISLKSARRYELNQ
>lpg0082
ENIHAEQLILEQLLKQREEMTKKIDEKCLRPALQRSENGYDVTGLYWSRMQGELSKIQSKKERVELDETIDWLYARRRFLKEQNNLSLNKEPAHSASPAL
>lpg0083
HPDTLNPIVGIEVPYWNQILEIASSCYELTGLGYLGVDIVLDKEHGPLMLELNARPGLNIQIANREGGLKRYRTIEARFKESGQESTLDKVSFCRKEFAR
>lpg0087
NHNHCPVNSESPGMIIDRLSILSLKSYHMDLQTKRQDVSEEHRIACTQKLEIIQQQLNQLALCLDELLNEVRAKTRTFRVYHQFKMYNDPKLNPELYCSD
>lpg0089
LVEKGYDRADHYITSHMKAKDLVITADIPLAAEVIVKQGLAMSPRGELFTANNIKQRLTLRDINEQLRSAGERTGGPSALSAKEKTNFANALDRWLAKSK
>lpg0092
WLKCEYMQDKLGQVFKGRISAVTSFGIFVELDEIYVEGLVHVTSLKNDYYTFDSAKHRLIGARGGQVYRLGDKMTVLVARVDLNERKIDFEPVEDEVCNE
>lpg0101
LSGSFGIAFNNAHDYRTLSINQFLFPAPWFASNTTYAFAYSVGAGVQKMLNRNWQVGVGYEFADLGKSYLGGDGVNITKGPRLTHLYNNQLLFSVSYLYS
>lpg0105
LALYLFDPQHRATLAILMLGSILLCITSFLVVGIFSNNTTQKSFYYSPGIMERAEAFLFFIFMTLFSSCFNFLAALFCFLVCLTALIRLFEFKKSVQAPS
>lpg0107
QQVIGEILGAKSELNLISNFLYHPKYFWQHPTLEEHFSMLERYLHIQRRVNAINHRLDTLNEIFDMFNGYLESRHGHHLEIIIIVLIAVEIIIAVMNFHF
>lpg0128
DGKLFEVVNNSSGQCWAMSKYVPVPGILENVPANNDYKPGFAANMMLKDLLLSQNTAKSVHIETPLGAKTTEIYQQFVDQGLGDIDFSAIIKHIGKIQEV
>lpg0169
PTHNSAEKYTSMEEAFEAAKKAFEDVSELVRSKEIQDTLEAIQKVSENLGQLASSLNQDVPSVVAYLNQSLKQITSAAYSTQNLTDYLSRYPESLLRGKR
>lpg0173
QSQYILKKIGKKITFNGVINSTSLEVVAKLTALGLGYGILPTRVTYPYKHLKKVLNAPVFRDEICLVYRPEKHNNPVSKKIIQIIRSSISNDNDKENYFD
>lpg0186
CCGIIAAFSGVTQFSHLNSLSPIAGEQYELYAIAATVIGGTSLKGGQGSIISTLLATLLLSTVDTGIVQIGVSTYWYRSFIGLILIFAMTINVYLRKSDS
>lpg0198
DVVPYKKSQMKNSYPFFHKFKGKIETAIAIQEPDYTYTNPKTGDFYRFDDFYSFSQEYLGAFILFWNTEEPFFSEQLLPRLNRTYFNCKKGNNESQAATA
>lpg0201
FKKNYPGKVCNQKLWRYCRHPNYFYEWLVWCSFTLFALSAPYGWIAIISPLTLYLIMTKITAPMTEQGSIESRGNLYIEYQKVTPMFFPKWLKNNSTPRK
>lpg0206
QWLRLSEGQLKPIWWSALLVYLLFALSIIVFVIPLAKTSLPYAALYGALLGAIIYGIYDFTCLAIFKDFPVGMAFLDWLWGIVLCSWCSVATIYVASYIK
>lpg0220
PMKKIEVIVSGDNENMVATMMEKANISGFTLLRNVSGKGHHGFHEGKILFNDKASFVMFIAVAPEEAIAKIALGMKTLFQKNSGVLFVSDVSVARVDYFS
>lpg0221
GSKITHNVAGKIGVMQGNASDLMHGLPLQSVMSHDEKSFHEPQRLLTVVYAPREIISELVEKHDVLKTLFFNEWVHLVAIDPRSHLFYKLEKTNTWSVIK
>lpg0224
EQLKNVGLADKIIQLPEGLRTILYEWQDVFTLVELTKLMLVRALLLQPELIVIDRAFDILNHQEVNEMMELVLSLKNTLLAIVSQRSDFNYLNNRLVISS
>lpg0232
MEVDNPKPPTVYRAIQFWHQEGFIHCIDSLKSYVACLHGHHVGQAQFLICNQCDFVKELECVVDFTAVTEAANSIQFSIINCTVEIKGLCSDCNLTNLKN
>lpg0235
ILSEDNDFEEIIKEKAKLFLCSYCHSLVYGIALDPAQQDSIGINVNNFSFDTSIPDSFKPVRHIWYASRIMDCDDQLPKFKDAPKEQFGSGELFELPDAN
>lpg0237
NIAAFKENLKNNPYPQSLQDQARQFRTIPPFDSRGWLHEIKVPTLVIAAEDDILTLPAESQQLAQGIPNAQFITIPGGHSSPLEQAMIVNEVILKFLTSS
>lpg0245
LVWFRDQIANDSREGHWNTMARLSLRDELDNLQRRLTIAILTTNTKERTSEKLINYWLEQNHPIQKRWEKLLEMLLGSENIDYTIFFIALRELSSLIQVL
>lpg0247
TTIGAQRACWNSEIAPHNFEGFFMNMGDMLVKSGDPETGIKIYNNAKLTKNYNKWPYKDMLEKRILNAKANVQHFNQKSNDPNQSIMFNSGYGCVVCHQR
>lpg0248
KSRQALEILQNKGFEPIIIEYLKTPLDLEQLKRLRTHLALEDLVRTNENVFKELGLSLANEAQILEAMVNEPILMQRPIVTFKGKAVIGRPPEKVLELFD
>lpg0249
LRDMQYRIKNRDLKNARHLFKKPNEQLSHADQLRLKTLLKQHDNLQAVHNYRELLQQIWLKTSLSNKDLLNLIQKWCSQAEESGLHVLRQFASQLKSYSL
>lpg0252
FIAYVVGQLLDVAVFQRYRNRPAWWLAPTLSAVAGNFIDTALFFTIAFYHCSNPFLSQNWPEIAMVDVFFKIMISLIAFVPVYGLVLSILGIKTTNKLMV
>lpg0255
IYIKYITTIRKALRDVANDLSAYSTSSQQLNNNLSALSDEKQQCHLAEVRYRHGIDDYLNLIKCQILLDEFKLVINQNKLEKLLSIVTLYQDLGGGSRGH
>lpg0256
YLSTEEIRSDPWVCDQLSKLLRNLQSLQRKLLQQDAGPIGGDVEVAEPEEEIVIETPNIENKIATEAIVNNMQKEIALLDTEIKEIILIYDVYDIRLNEM
>lpg0265
VEMIYENKSSMSHPMHFHGHVFQVTEIDGQPLDGAMRDTLLVQPHSTVKVQFDALNPGIWANHCHNLYHLNAGMFTTFEYQHYPKPDFYLKTIRQSKNNN
>lpg0267
YNLSNHCHLIVNEIDSLRDILNGLLGQIDNQLMQNMNETMRVLTAFAAIFLPLSLITGIYGMNFYWMPELGWKYGYFWALGLIVLCALLLFLIFRKKKWF
>lpg0272
LPEAIPYGPFMVVEMSNHVSLDFCKTDKEITPQHYAFLVTETEFDDIFKRICERKMDYWADPGQTRLGQMNYNDGGRGLYFNDPNGHLLEIITKPYGSGS
>lpg0273
ALIKLFFPMIFIYLGLSFIFANASTFAMSHTSDKAHGSAVMNFINMGLVTVVILGLSLLPMSQYLLPAIYIILCIFMMWLFFSFIKSNEIISSIDRNKES
>lpg0292
TPQTLPCHGDAGQLNRQELLKKIKEKGIVVFVKKEAFVFKFPTTPTVKLELARLEVKDKVYFSACIEGRSLNLVETISVLLFGTQPSFEYVTFLKKTLKI
>lpg0293
FLSGDPKQPVDRMEHALQLIIEADGLSKKVSDLKRYKWSKLKEKLKEKVESGQLSQQEMEELLAVEDARWDAILVDEFTFDSMKKKTLHSVIEKMKSPLA
>lpg0296
KDCYISWPREKVLEWVTYFHEQSPLASIYSLTDFIRAFDLCGLQRHLKVLGVFCRLYLRDNKAGYLGDLPLTLKYALECAETYEELHPFFNFLQKRVYLP
>lpg0297
LSAAWPLSEKWSGIGAYSYNISKNYSMMSFLGVQYDSCCWAMRILGGRIFRSLNEEFEPQYNNNIYLQILLKGLGSVASSDPSGILNTYIPGYYDPFRRR
>lpg0298
AASAVKGGDLGWVNPGELVPEFEKTMNSLPLHKVSKPVKTQYGWHLIEVIARRQKDDSEAFKKQQVRQFLQQRKFVEAVQNWQQHLRSQAYINIVDKDLA
>lpg0300
ISQSIQSIPGVVVVDSLGRAIKETADASEVMIIGGAKIYSQAISMANRLYITRIHHQFTADVFFPKINELAWCCRSKEYRQHDDKNQYDMTFCVYERISI
>lpg0301
QFTIPNQNEFGRYSWEPNVEHALLMGKDTNGNPLFVCQSNFNGSIQPGKTWPGYSHCNISYGGREIITDNYRILSRPTEIIVRTQPPVHRHPSQNRHYHY
>lpg0316
TAGAFVCTYYYTFTGPIQSIIWLAWLILILFLGYLTTTGKRVFVFAQEAKVELLKVVWPTRQETIQTTTIVMVMVGLTGFILWGVDSIMMWAIAKLTHLG
>lpg0328
NIKIRLKSFDHRLIDLSTREIVDTAKRTGAQIRGPIPLPIRKEKFTVLTSPHVNKDARDQYELRTHKRLVVIVHPTEKTVDALMKLDLAAGVDVQISLDD
>lpg0330
KRALRSIISELCRTGNLVVVSDFQCDNHKTKDFLKKMNQMEISNALIIMSEVGENEYLGSRNLIDYDICDVTTIDPVSLLRFEKVVVTEAAIKKIEEQLQ
>lpg0340
VIVIAGKSKGHIGKVLRVIDDAVVVEGGNLIKKHIKPNPQKPENKGGIIAREAPLHVSNVAHYNPVTKKADKVGFKYLESNGVSKKVRYYKSNNEIIDRI
>lpg0343
LKEEIARVLKEEGYIQDFFIETLPNGLKSITLKLKYYHGRPVIEFIKRISRPGLRVYKSYKDLHSIPGFGVAILSTSKGIMTHVSAKVKGVGGEVICEVA
>lpg0345
KTGRSRLVVYRSGVHIYSQIVKSDQLGDKVLVASSTIDKELRSSLTGKSKVEQASLVGQLLGKRAKAAGITQVAFDRAGYKYHGRVKALAEGAREAGLDF
>lpg0349
KSGAYIPGIRPGEQTTKYIDSVMTRLTLVGAIYLVLVCLLPQILMYTWHVPFYFGGTSLLIIVVVIMDFVAQVQAHLMTQQYDSLLKKANFRGTKLPGLL
>lpg0354
HAFVDMKFEESRADNKERNDFDPVLLRSVDDLELTVRSANCLKAENIHYIGDLVQRTESELLKTPNLGKKSLTEIKDVLASRSLSLGMKLENWPPASLGE
>lpg0367
YMEVLAKVSFHKIRFSYTGTEMEKTVILLNVQIDYLKRNLKCCINCSWIINTLWKRYSRHPIIDFSLFRHAIPKHYFTKERHKIRNKLSACLTQAQNIHI
>lpg0369
LHTALHMTERLCGVIALSAYLPLAKHNKPQLDKNTPIFMGAGQFDPLVLPKWTLQSKDWLLANGYNEVSFHQYPMEHSICFEEIKDLSLWLNKQVQGVLQ
>lpg0383
FVAVRKNYSLNAWSGITGFLGGNMQSIREKQLTLHPVLLPDTQILSTGLYSGMSYWIIRQSVAIDELNTKLTFTLTILGRSGAAGSPYIVQSLSILLNAL
>lpg0384
LYILDEPTTGLHFHDTKQLLTVLTRLREQGNTIVIIEHNLDVIKTADWIVDLGPEGGSKGGKIIATGTPEMVAENPQSFTGQFLRQILSKSNELLLQKCK
>lpg0416
ERMMLHDSKLDLNFHHSFKTQRIADAYERLLLEVMLGNQYLFVSREEIEQAWQWIDSIVSAWEEDNIPLYTYPACTWGPKEVIRLFNGQAHVWGDHNAVS
>lpg0424
CHQLAKLFRLYEHGYLFEEENIRLIKNISIYLISGELIQLLYQPLITAALTFTNPSGQRIASITLGTANLSTLITAFIILIASWIIKEAHKLKTDALLTI
>lpg0425
ELQLGTHQYTTAFQSRLGKTPWIKPYTDEIFAELISKGIKNIVVSCPSFVADCLETLEEIGIRAKEQWEKLGGEQFILTPCMNDHPEWIKAIQSIVNEQF
>lpg0429
LAEYVKTVRLILKEVDNAFSANKRMREQFLSYRHAQEDYQHKYKLQNGLLKSGLMSYKELLESKVYLDTLALSTNQAKLELAMSLVMLYQDLAGGYACSD
>lpg0434
LCHKHKTDKLLYPDDKNLDFSCVIHAEMADIDKMWHTFLLFTRDYHEFCDTRLNGIFFHHDPLIGENTPVSEEDYTLELTRYLTYIHDHLGSETLIKWFQ
>lpg0451
NHHYLMRYGSLFASSFLQGFGNAFQSANTTITIGGTGGGNNITVANGVGRSTLENAVIGLATVGKAWSQQAQQLFNTPTTVEVYSGTGLGILFTQDVTTI
>lpg0455
AELNSLCHVLFCAITNDTGYKSSAQNIYRSFKFRSQIVEEKFGEGTSDPAIFGQLMIDSGVNSEEIREKLFKNIRLLPSRAKFRKQIEKWAASALEEIAD
>lpg0458
LMDNQTSDSLIRFTWPQNNAKLALDSIEGNHYELAEYGTWAIFKLLEKVNVLVDEQDSSSLQILFEVNSNSGRYLLKTNNQINPFTPGILNGFTLNDHIA
>lpg0463
PSSNTSTTESHVIENKQVTSASSGHKIRSPMVGTMYTAPSPESPPFVTVGQSVKAGDTLCIIEAMKMFNEIEADRAGKIVEILVKNGDPVEYDQALFIIE
>lpg0468
ERGIQQENGLYYWRHDRRLLAPSPLQMTEAQVLSCLTEIKAQTYLIWASKGFSFDSDKMKARIQAVKNIKIERLDGGHHIHMEKPEVISRLLAKFYQSIK
>lpg0474
WICFQNEWENLIVSLFTAVLALIVSVLMVSNLRYYSFKEVDYKGKVPFLYVLVMILLFVAIAANPAIVLFASSGIYALSGPMLTVISLHKMRKQRRNMSK
>lpg0481
QIFFPDPWHKKRHHKRRLIQSEFIQMLVKKIRPSGFIHCATDWEDYAEHILNVLSSESALFNQQKEGGYSPRPDSRPLTKFELRGERLGHGVWDLVFIKK
>lpg0482
LFVYDKSMIPNQELINWIMELANKNNIPLQLEVEPGYGEDGSKVQASGMGVPVVNIGIPIRYAHQHAGIFDKRDYDNTVKLLSLIAESLNQEVVDKIKKS
>lpg0484
EVAEFLALLPQYNAAPQVTAKRMYLEAMQKVMNKSSTIIVDSKAGNLLYLPLDKLLGNQYVPQSENLKAIKNGTNVSNEEDNLILSGRDLTRPTYSQGRD
>lpg0490
KVSGYYKIIDYNQPGLPLVLNVQVSDFGLIILQTHPGNANSLAYYIDRKYVSFSIKDSANSGILGTIAGDDTVLLIIKSKSDQQKVLDILMKEFPYLFAS
>lpg0491
WLHQNFPNAEITALDNNNQAIEALIAGHVDVVLMDGAQGGVYSKKYPGLSYSILAKANEGYGLVLKKGSPLRDEINSALENLKAKGEIQKLESIWIKGSI
>lpg0494
LQQTYANLVYEGRWFSQTKQALDAFIDVTQQHVTGCVKLKLFKGNIIPAGMHSPYSLHHPELATFEEDNVYNQKDAEGFINLFSLSAKIYSQVHQGGNYD
>lpg0495
MKGLPLAYNKDMQEDKEGLFDTINTIIVCLQMITPFLQSLTFNTPLMRTKAQSGYLDATAILESLVMKGMPFRDAHHQVGAWIAEAIEKQCSLNELLKGG
>lpg0497
PVVLSTDDEGVLRTDLTQQYVEAAKEHGLSYQQLKQINRNTLTYSFLPGKSIWANADKAELVPDCHDLGSKSCQKFIAHNEKAKLQWNLEQQLIAFEKSY
>lpg0499
KTGIKLTTALYYTPSGVSIQAKGIIPDIIVEEVDVPKNAVKKDTLAGFTEADLNGHLINKDNSENTESKNNQIQTGDLIHEDYQLYAALTVLEGMALANR
>lpg0507
LKSDMEKFKRDSAIMSASQKKELEKKIVASQQQFERDGQQYQQELSTAHNEAMEGLYNKVRTAITKIAKDEKYDIIVQKDAAPFSSESLDVTDKVIKAIN
>lpg0512
FPYGTLLVNTLGSFLAGFFLIVLVGRFSAEESFRLFLFTGFLGAFTTFSSFAAESLFMFEQGYWFKLMTNILVNNVGSLSMVFIGTLVAKYVLLGHQGSN
>lpg0516
HYIGNHLEKFYTDKEVEMALRTQKILFQKESLSTSIRLPDKDSIELKWLILFFLQMEEESLGDKIFCEVRDWITSRTSGSIHHEVHFFWLGNAILQGITI
>lpg0520
QLDVWRGSVWHKPNGQMIMLSQLATLKDQVCHSIGKYELVHNNSIIHTEVEELRVRIYDPQELTGILKSCGFKNVRLIKAFDSAATPDDQDETIVYECRK
>lpg0526
SALLLFTHGQAIPPATRWYQFSLFSIIFVYYYGSIRFGGQTIGMKAWRFKLTTDSGKKLSRQQIIARFFYFIPATLIAPFCLKGNYKLLHQWTQTGFKKV
>lpg0540
FGLTNTGVAISYAVSTEIHDRSVVGTSIAFTNMTSIFVGALFQPLVGRIIDMVSGPRAYNVETLLLSDFQAGLKLLPLCSLVALILAFTVKETYCKPIRH
>lpg0550
SCFILIQGKINLYYEHAEGFTSMVAELEAGSVFGQMALFLENKRMATCQATENCSMLEIMVEPCKSLFIQQQALGIKLLRLLNQGVIDALHKLNKRLKYT
>lpg0556
QEGFEELLFQFQREKLAKWTLMTIFQAYFNPEVDVFIKPTTTKNIIKELNLDIVYNPTPSWEFYESYRNIINQMKTKIEKSLAPSNAAFCGFLMMSLDDR
>lpg0557
AESLFLAKIHPNTSAKKITTEEFNSLTGHIKKILESAIEAGGTTLRDFYSSDGKPGYFRFALKVYGRKNLPCLVCENKIETVVIAGRHSAFCPHCQPIIT
>lpg0566
PALTMIGMPSELLPLALIRPFSGSASTGVMAELIHKYGGDSFIAKTAATMMGSTETTFYVIAVYFGSVGIRRTRHAIPAGLLADLAGIIASVLICRYLFT
>lpg0568
QTQAEFAHNKFIERFQKGNIPEDLEELSLVIAEPIALAQLLKQIDLTASTSESIRMVKQGAVKVDGDKISDPSLKLPIGKSYIIQVGKRRIAKLSIQQAD
>lpg0595
TETTCANLFLIENNILYTPRVEDGILPGITRARLISHCQQHKMSVQEISLTKKRIEDADAVFLTNSLQGIRRVLSLDNIIFEVNHPIIDKLIFLLNQDES
>lpg0596
NKLIAGVDEKGWVFVAFLRLFPIVPFNLVNYGLGVTGISFRLYLLTTFIFLIPAEIIYTYFGYVGMDALTRPGHLYRNGGIFLTGLAIFFLLVIRIMKKR
>lpg0605
LQGDLIRDVSFIGCGCAISQASASLMTDALKGKSIKEAHELFHRVHRMLTQEEEDSLVSMDKLTVLAGVKAFPARVKCATLAWHTLEAALNKETEVVKTE
>lpg0609
AHISESKARIDFKANFNISSIFSQLLDEYNAIIRQDLVIYKGYHDVTNQRRFWKIDGFAEVPCGGTHVHSTSEVGFIRLKRSHPGKSIERIEITLMDDSR
>lpg0618
EIIRNRLKIFSTRKNAKVFLSIQQEYGSFDSYVWQFVNGAPIINRPESIRAIPATSKESDALSKDLKKRGMSFVGSTIIYAYMQAIGMVNDHIVTCFRAK
>lpg0623
AMAEIIAHRGSQLIMAIVTLITGLLLVVSHNIWVMGWPVVITLFAWLVLLGGLIRFLCPDTAVRIGQSFVDNPMRLKIAAVIFFIIGLFLLFNVYYVYLK
>lpg0624
LSTQRIEQLSNARVTVWKTIIYPSSKQVLPMHRHDNDRVLVALTDGTLKITNNKGKVHYLKLKKGKSYYLTKDAPNELHNDENVTNHPIQVMVIQLNDKA
>lpg0636
IPVLAYGLRTDFRGELFPGSQFLLAWADELIELKTICHCGRKAIMNMRIDENGQAVVEGEQVLIGGNESYVATCRLHYKRGEAEVTFPRNKLFNKDTNAF
>lpg0640
ELAKDWRTDRILRRLEAVLAVADSKASLIITGNGDVIEPEESLIAIGSGGPFAQAAARALMENTQLSAKEIVQKALTIAGDICIYTNNNLTIEELNDEGK
>lpg0645
ITDFKANPVDQSSDASVLNLSDLLSDADLETNSLDNYLNVSTTEEGDTAIKVDPNGNGNFDAPAQTIILEDVDLTAVFATNNSHDIVNQMIANGNLIVEQ
>lpg0655
LADGLKLKKSGNQGKYTLALTFIPPLAVVLFNPGIYLHALSYAGVCCVILLLLLPAIMAWKGRQTCSQSPSETHLIPGGNPALSLIGFIAIGLLIIAIMY
>lpg0660
QGLLISTLAKDQFVASQLALMSAFLPSFILSGFIFEINSMPKWIQLLTHLFAARYFVTSLQTLFLTGNIWSLLIRCLFAIALIGFAFFFITAHKTRKRLD
>lpg0666
DSQYPIYQIWAMNYFQQDKQIQISGCPEKVVIYQHNDLPCIMLISEEEYIFLELLSSGKQTPWQKVVTELSKWISEEKIGDTLTKALRYQWINHFSLEAI
>lpg0667
WYNHGDDPDKYLHSMNTKNVWQMHLGGFSKQEGYLLDSHSDKVYQDVWQLYEKAQNLFINTPTVIEWDNDLPDFSLLYEEMCKAKTIIKCVAERSMNHYA
>lpg0671
ISKRIYNNNSRYKPFKYIHYGSLATVGRKAAVAEFDRFKISGELAWWFWGGVHVFFLVGSRNRLSVILNWLWSYYTFRANNLLITDDSLNKKNKSGTSEV
>lpg0674
RRKKEQIVVGVGIGLASGEVVVGVIGYENRLEYTVIGEAANLAAKLEKHNKEEKTQALTTRDTFLEAVKQGYEDKITKKELNARNVGGVGEPLDLVVLAK
>lpg0686
FGKPVMLDFYADWCASCKVMENTTFKDPRVQKALSHFIVIKVDVTANNKNDKALMQHFRVVAPPTFIFFNADGVQLNNLKRVGELNADEFMQTIKSIDEN
>lpg0690
TLYKKKIVEDGVILVNLSNRHLQMLPVINAIGRSLDMITLFLAHKGDKKLGQFNSEWALLTSNQSLAFQVMKGTNWKFVADDNQFLWTDDYSNIIPLLKW
>lpg0698
KDIITFASEQAFPIIPCNLCGSQENLMRKKVASLIDQLAIENPKVPSNMLHALQSLKPSQLMDQNFWNFKNLEDGLETTQSIQCEEVFNAQEFELEDEKI
>lpg0700
KLEEHNCNNVELITGDACRGWLESAPYDVIVFTGAMEKLTDTHKLQILPGGKLFAILGKSPVMQAYLFQLDHNAIWTESMLFETDIPPLVDQLKPKEFVF
>lpg0713
VPLFIGGMIALFVQKQLGRVKMALEESMIRKQKGTLIACGLVAGAAIMDVLLAIPFSIFHSPDALQLVRSSWKHYGVYLGVASTILLAGWISRRVCRSKI
>lpg0727
GEYFCRLLYGIPTHVEALEASLLPYLDREINALNPIELTVLRIGSFELFHCPEIPYKVILDESVSLTKEFGSQEGYRYVNGVLNNLAKQVRSVEVSLDNE
>lpg0729
AFALGVWVSDRVTEDLGVHDYKGIVWDEVVGYLLTMFLVPKGISWMLIGFILFRIFDIWKPQPIRMVDQRVHGGLGIMLDDVLAAVPAWCIMQILVWSFA
>lpg0745
RPDVLTKTSLMLGLGETDEEIIQTMDDLRTHHVDILTLGQYLQPTKNHLPIARYVTPETFSELRQIGLKKGFFEVASGPLVRSSYRADRVFKRDNLGLDV
>lpg0748
IRSGDITVEEGVALVKRFDQEFPERFAEEIFKYLSINLKEFPIASQMFEQPIMDRAYFMALADTFRSPHLWKKDGEQWKLRHQVTNLEKTKAEYLDLETV
>lpg0750
GVDGQLHKIPHIGWNELVSTSEGEDWCHTILKNIPLNSSVYFVHSFMAMPSNPKKRLADTLYDGQAISAVIKDENMYGCQFHPEKSGEVGLSIIQQFLQI
>lpg0751
SVSPISLKPSWCRSIDSQGNLVKPELFQDLEIYCNENPIYKLNGSIYIATAKQIIENKSFYSEPTKPLLLNSISESIDIDTPIDWALTEKLMELNQEALV
>lpg0752
ASMDPEEMKNLVQSIRDAETVLGSGEKKPSDNELPIRALVRRSITLRRDLVKGAQISKEDLILLRPGTGIAPSEISNIVGSRLSMNLSAGTTLLWEHIEA
>lpg0756
RLGSPTFGQWVGVILSGENKRQFWIPKGFAHGFYVLSAMADFAYKCTDYYHPESEFSIHYLDPQLAIDWPLGEQVQLSPKDAAAKLLNLIDAELLPRYQA
>lpg0760
RGELEITDINQFYLYENKLDVQILGRGFVWLDMGTPETLLSASNYICTIEQRQGLKIGCPEEIAWRMKFISDDELLCRARELNKSSYGQYLAELLNHKRY
>lpg0766
LYDAAYLNYFSLRPILTPVVLNFHPQIKNYTNQLSLYEISPYRKQELAFFCEYPHTLAKDIDYLLSSECSHKYWLHSKVKLEHPTKSLTRELAILLTGEP
>lpg0768
EQLAKTLETIYNCWQALGQPMRDLEAPIKGVLGSSQRTCLVAKQKLQPGSLISLDNTTFAFPCKGVPTQYWDLVNGWELQNKVSIGEPIKWSDIKQKNDC
>lpg0783
SFFGITNQNYNRNSIVTRLLINLEKYLSKFINNDLNAFKDDWNKYDYLVGKKVKVSQALNSISGIALGINSFGQLILEDEFGNKHELSSGDTSLALSNFE
>lpg0787
CRYRQWVLLAAHVRSNHVHLVIHAQISPEHIMNTVKAYASRYLNYTRLDGDRKNRWTRHGSTRYLWNEEEIEATIQYVVYEQGLPMAVFENKDRVFGVEV
>lpg0788
PVYHPVTRKVYDEFNLPSNGAIVSTLENYALKKNIAFINLFEECQDPVYFQDPVHPNIYGAVKITTLLSQKIINKQFVGPDGYLDKELFQYLKSNNENKA
>lpg0792
NFVAGMGSTALVALFMRLVNKQFTGTQFSMLVALSTLPRIISGPVAATIQMHIGWVGLYQLSIVFALFFIPFLVLIKEQTKNMSQQELEIEKSGDLNPIR
>lpg0805
YFDGFSIGSNDLTQLTLGLDRDSGLVASQFDERNDAVKALLHMAISACKKEGKYIGICGQGPSDHQDFAQWLMKEGIESVSLNPDSVLQTCLFLAKQSMN
>lpg0807
LARKTDKHLLVEIEVETLEELQEALDAHPDRILLDNFTQDMLEQAVKMNHPKYCELEASGGININNIADIAQTGVDFISVGSITKSIQAIDLSLLIRETL
>lpg0817
TGIADTELSTEISTAIKRPRKYKVLLLNDDYTPMDFVVEVLKHFFHLNEEVAIQVMLQVHFQGKGVCGVFTRDIAETKVALVNEYARMNQHPLLSSMEPE
>lpg0822
MTLAEQGLIGLVLLIIFLASLFITSFQLTSSRPILLGVLFSFCIGSISDTILCYSTAGYLLVVMSALCFGELIEKRRVKDAKEDHPALLSAHAPAAISQT
>lpg0823
ASVFVLSISPAFAADGCCSKMGGINYCDSSAGRLVCNNGFYSTCYCTRHAVMDLQFLMGCCLWHGGVYPQLNSSGLVVCNDGYVSEECSLQKPVEQISVY
>lpg0824
VMITLFSGTLIWCFAKRGIHIGASGLITGYWGFLVYNIYQTGTLTTIILGLLSLYYFAGIFLGIFPGEKGVSWQGHLFGLLAGFLTSYLLEIYPQILIYY
>lpg0833
KMSVLVESHTQDELERALRLPTPLIGINNRSLHNFKTDIQLSIQLKQFVPKDKIIITESGINTREDIKLMQSHGINAFLIGESLMRADNIGKALQKLMTD
>lpg0834
QWFISPEDYGLKHSSLDAIIVDSPEQSLHLIQSVLSGDSGPARDIVLLNSAAAIYCAKDGISFDAAIEEARIAIDSGKANLCFNKLRLLTQTLNKESNHE
>lpg0836
ERRRVEIARALAIEPSFILLDEPFAGVDPISVIDIKKIILHLCDKGIGVLITDHNVRETLDICERAYIVSQGKILCEGTPKAILANQQVRQVYLGEEFAL
>lpg0842
FSAVAIYGGYFIGVYWLGVDAGSFWSNMQAAVNFRIDILSGIIKSLVFAFVVTWISVYQGFECVPTAEGISHATTKTVVYSSLAVLGLDFLLTAMMIGDW
>lpg0861
SIQYQNKTRKIFPEKRVYTIGQMPMTESAIDVTPFRDIYIALGEPLSEDAWSVRIYYKPLVRWIWAGGFMILAGGVLALTDRRYYRKRQVTVMSVREIKI
>lpg0863
EAQFNHLLKDLRCLVCQNQDLADSNAQLAKDLRFQVYELVKEGKSDSEIMDYLTARYGDFILFKPPVKSVTLLLWFGPFLFLLIGFIIFWRTCFKRNSHE
>lpg0864
EDEQFAVNYAHSLWQLSNQQFNPDILEIFHTLLKNNPRQPDALAMLAMHAYLSHDYEAAINYWQRLLQLAPAQSEEALAIRKAIAKAEQQINRGGKKSDR
>lpg0872
PLNSNQLILGAVGILQFDVVAHRLKHEYKVDCIYESVNIACARWVYSEDDKAMSEFRTKAYDYLALDGGDMLMYLAPTKVNLTMAEERYPKIKFCATREH
>lpg0877
KYFKKRIDKLHTQIKNSNAGAENVAYNYKNAQDVVKNWLRSPGHKRNIVGNYDLTGVGIARDEKGKIYFTQIFLKTGNSHYASRKPFPSIFSGALFSKKA
>lpg0880
LVTAKSDPLFGSSFFAQLKGGVAYRSWQVDLYPINEISQLAGEIQAGFGYPITALASLSLLYQGVFGNDPNVKLNMSSKTGSVSNIPVLHGILLGFTVNL
>lpg0889
PYNYLLKPKAGGISFIINSMGQQIKSLIDVTIVYAEKNHSLWDFLCKRVKKVKIIIRQLPIPAQFTSANLINDFQAQNAFKEWLNEQWAIKDNLIASLQE
>lpg0895
LFGVYVPADLNEDNVKQSMLNVTLVGILFADKIEESQVIIRSASGEEKTYNVGDKIPGGATIKRIMPGGVLVERDGTLESLSLPKNDLTFEPVAKPLKEE
>lpg0900
FLLQTDKLQVNGEGRINLLNQEIYSNIKATLNDNSTDNTLQKIQQALGGYFPLVVSGTVENPIVLPDFKAISPVLSSLAIKSALTKPLKIIQKPLKELIH
>lpg0904
VQEPQYINLLKGYNKSQLILIGIEAHVCVLQTAIEMKGYGFDVFVVVDGVSSRSEFDLKYGLKRMKQNGIHLITAEMVLFEWLKQAGTPEFKAISKEFLQ
>lpg0906
DLIKESNPGDKPHGLLLSDFLKNCATEDGIQINHLNNTLAERLNLCRELNTINGQVIANNMYTRQQIVNALSGNKSDAVSVYTSNGNLETPSESSHHEEA
>lpg0909
TKDEGEKIFNHFCVNCHGTKPMISLGAPEIGNERAWGERLKQGMEVLFKHTDEGFNAMPPRGGCFECTDKQLILAIIAMVPKQAQKGLLNNLLGHKEYKQ
>lpg0911
SADALSKNTAKLPSVEIIKTESVVGRSTIESIQSGVYYGVLGACKELIQRIHHEAFNGDQILILATGGFASLFDKQGLYDHLVPDLVLQGIRLAAMMNTA
>lpg0913
WQIIEDNLQKLPSFNAAARRIQRLLIGHATDVEVDANGRVLLPTVLRNYAKLEKDVVMIGQGNKFEVWNKELWESKREQWLAEEASMTDGLPEEMKTFSL
>lpg0917
KRPIMGKAASMYADNIVITSDNPRSEDPEIILNEIACGIPASAPVSKLVNREEAIAYALRKAEHNDIILIAGKGHESYQQIGNTKHVFSDQEVVRRLMNN
>lpg0920
PDLLFDNNLYGFYWFQLNDNYWSFPSGHSITITALAAGLGFLFPRYFFLFIGAALLVAATRVILYHHYLSDVMTGFYISMLLVGLFTQYLQRNHYLNKIN
>lpg0925
FDNPKSLHEYAANLALPLWIDFMKVALKDKPETELKQPENVIAVRIDPVSGLLAKPNQENGIIEYFRQNEVPSEEDQGPVYNAHNDQQEEELAPVEESLF
>lpg0927
DYESAVLEPFKDMILLQIKRTLQFFYSTSQHGFVDHILLAGGMARQSGLAALIQEQLGVTTTVANPLSHMSFGKKVNLDVINSDAPTLMVACGLALRHVE
>lpg0938
LSGAGDWHRWFFAGFSFLMSIILLIWLVRTPEQARFQSVGISLILGGAIGNLIDRGLHGYVIDFIDVYYKHHHFATFNLADSAICIGAAILVLDLLIRRE
>lpg0949
SGYALTTKKDFSYLGGFLFVGVMVALLAMIAGIFIQIPALQLVISAAFVLISSGLILLQTSAIIHEGETNYIMATIGLFVSIYNLFVSLLNLLSAFSGRD
>lpg0952
TIEHPGFFSVLSGQFDKMIKRIMGISDGPGYYDVLTRSIKIMQDRITRARAAGDPADLTLVPQLGNIMLYDFHKAKEAIHEGENCVLREKNNILQLVGLE
>lpg0954
GLLPQPVKHLFLITELKLKAEQLGIQKISASAQQGKLDFSEKPSIDPGTLISLIQVHAKRYQMEGPQRLRFTLDSTSAEERIFEISSLLNKLSPHSQTID
>lpg0956
KLSSKPLTFVVTVDVATASRYALQSVLFQKNGKGEARPIQTSQRAQWLEPGKHVLQFTFDNHNQLSDDNLYLGYLRLIDYGQLKTVYQYNQPVKLSQLVD
>lpg0962
DDYNGGVKMTANQLLSIASARTKFARCLELRLNQNNAAVLPSIQSLLKTYSGRCAVQLAYANGVAKANLNLGQQWCVTPSDELIGLLSNLLGEEQVIMRY
>lpg0964
GLKNSTRKVLRRYNPVFLQRLIVITGLACFITYLFYTVYARAESFFFILTLPFAAIALWRFAWLATQDVENDDPVNIFLSDRLSRINLWCFAILTFMALN
>lpg0965
SGLIPFLSGLTFIDSYCLNNKEMAQFPAVKRYELFCQQILEEKPQVIILTALIDKGKIIYTPSDSCLKPLLDVHKEYKLGGVFSFGSAESQYRYELFANF
>lpg0971
ILGGITFMLNDKLFSLDNQYFTNRDLISYADQNICHQKWSTLEVLYPDNLMVFNYCMLPSYLYALLVHGYGLKSYQKVNFMPNSKNIDWTLGVVLQHKQS
>lpg0977
KKSDEWQTRVEWHQLVLFGKLIKVAEYLKKGSQVYLEGKLRSNQWTDNEGKTHQTLSVVVNHIQLLSHSKSADESSNKTAEHHMAQMREMLQTDSEEIPF
>lpg0984
IIVLIQTVLPIIALLAIAPWFINSNLLTRWQNTFTTIQPLFLVLHGVLYLALVLLWPKLISRLQNQHQLTAEQLNTALKARWYLLAIFVFIDALMIGSRL
>lpg0989
EITDVKRFKSLTPQQETLIRDIDSQKGLYAEAVLLGSRYQGLFRVIPPRYLLALLMTEKSEKAQRHLLEKEHDVLEAAEIMAKKLEQPKTTTHNRAYFYD
>lpg1001
IKNQLDGIKELLKHLDSQKQPIKMLPASELPFRVLSIDSVQEISVASVAYDYKTQALEKGDSLAGWKILDINFAKQTIEFENADKAHVLMHLTQQEVGNE
>lpg1006
EYQGTKLDIRQTAYTVFLQAQQSHYEAELVTSTLLPLARKSIKLAQDGYQMGRYTYIELSTALNALYEEERHYQQAHADYHKTLIQLTGLLGLHPTKESK
>lpg1046
YRNGVFSVEYSKASPIKNIPLKKATLIIKIYYYGYPKGHFSVVTDEKQHFIMGYDDKYQIALELIAISGQEQYKALCRGESKPGQLKLIVVCNPYKKKTL
>lpg1047
LDTSPAPHFSVPPVLNGSRDQFFADLVEHYLLTMCYSIFYQSFFAENHQRLFHLNQALDRLENKKNALNHRLNLLRQEEITEEIQNILQSAQAIIGHEFT
>lpg1048
FLDLELFTRFGAKLDAKMQKQIQKGRVLREILKQERFSPLPIEFQLAWLIAYNEGFFDELNLEDIPKMLKKIEEEIKQSTLSLGSPREQWKKAIKEWLMA
>lpg1057
GSGYSFLSHLKNSPVQSIKLKQTLIEDAHLRENDNLIIKSTIALSKELGLNVVVGGVETEEQLNFLRSSHCFEVQGYYSSKPLTVGQMTQFIEERNSKGL
>lpg1063
ILSQALIAIPAGAYYATVPVMLAEMFPIKLRCSVLSILYSIAASLSAGLAPLLSMILVKKTGVASSPSILVFTLIATMFIIIIYRTIKPEKRCSLTTLKG
>lpg1065
IGCTESIVKYKQIKPRLITGISIPTEYDSYKAIFSFGLKRINPYIQNKSSIHCEKLLAMGKFALRRIQEYLIFPDKQPCMTTKPKLTLIINNQVPHEHTP
>lpg1074
TNLSIERRFPSVDRARIRVIRIWRFELGQIAAEYEANIISQFNRYRYYGPAVLMGSGNTELFTKDILSLDKSHHDLRDAVVDLEGNLISRPRQLEFDLSE
>lpg1084
CFLLIDLKIGKLTHQDVGQMDTYVRIYDQHRKSSDDNPTIGLILCSEKSEAVAKYSVLTESKQLFASKYLPYLPTEEELRAELERERAILNELPDIKQKN
>lpg1087
VLMTRLHNLQNRYLFNTILRCVLASAILGFMCQSIFAYGADFLYHPSFWIRAVSLAISISFAVLVYLSMCVILRVDEAKSIFMIIRHRLGFPIKFKSKQV
>lpg1090
LTSWLLWFANIALEDYMYIDFIIKKSVILREAEGKINPRQEKVLLRLFHAGPEGVVGGLSAKNYMSITNATIATTTRDLNDLVKKIFSKELVSLKRLVIF
>lpg1094
SADMEDLQTTYRALSFQVKNAYLLAERSAKLIHLIQHTIIPQATLTFTSSQANYGVGKVDFLTMLNNLLTLQENELEWHGELAEHEKAITQIEAITGTYL
>lpg1103
PKFSNGIISKTDRNTEILKINFNHYDFKPTAPLLLVGTKGDRDVPYAGAEMAYHSFRKYSDFVWIKSVSDALDHVQAHPFVLKEQVDFFKQFERQEAMNK
>lpg1104
PFFSLNGCLWNITFFYPIKQSDKIYEILQRQCITPWLGLHDETDLLNALKIANQLNGVFAALSYKRIYDATMDQSQTVQQEHPGSIAGCLRSFINHFHLA
>lpg1105
SGEPLFSSNDKYDSGTGWPSFTKPIDTSYLVFHTDRSYFFIVRTEVRSKYANSHLGHVFKDGPEPTGLRYCMNSAALKFIPKKEMEQAGYGEYLYLFNKK
>lpg1115
VTDKGINIEAPYLGDNQMMFGSQKSAHILREKQELQQRKEEIKRIELEIDKLAETQRAQLKIQEATFLAKRTELIAKKNELIAKEEALIKRMESNKLLRE
>lpg1116
TGFQPYVSYLRPSQIVIGYPSPNSNGGSDGSPVTPTTTIKRAIQCLKTAIASNTSCGAYAPPRAYGNIGGVFNWEVTYDKNNQFKFAKELKNCVINGVCE
>lpg1119
MTNIADYLNSGSMKKSKLKYVLLSAHDTTIASVLSFLGAPLEKSPPYASNVNFSLYDNGANYYTVKITYNGNPVSIPACGGSVCELQQLINLVHDSKNSV
>lpg1127
KNIIIRNTSNIMPGEVEATIYKHPAISAAAVIGVPDEAEGEVPIAFVVVKKSNQLTKEELYSFLIEQIAQYKIPAKIYFIDEMPLTNSGKINHKKLYDYL
>lpg1128
IRIATAKLGCEHLYDCDFYILAHPCPMCLAAMYYCSPRKVIFITTRDEYKTYYVDDRKYFTLENFYQEINKPWRERKMPMEHRPDKEAIEVYKMHQKKKS
>lpg1130
KSLNADWAKILGSEIQIGIGINTGSAIVGNIGTDIHMEYTAIGDTVNLASRIENATKKLNTDILISEYTYIATDHTAFQFIELGEISIKGRVHKVKVYTL
>lpg1136
ETQRKIDVIEGQIKYYKESIAYSLVTIYLQIDPAIKNTQNSTWQISEVVMKSYQALIDNLRQFTYGVIEFVILFVPMILLWGIIALFVFWIGRVIYSRFK
>lpg1139
NIYFGALDLGASRYFALTRVLLPLLWPAVLSAFLLSFTLSFDDVIISYFVAGPDFTILPLTIYSLVRAGVTPELNALCSITFVLSMILVIISHRLSGKLI
>lpg1143
LTRFDGSRADIVEKYYKNFTEQAYQWFHQNTVFQNAAEVAKVFAEVIDMENPDLCYQSNLFGKQFVAKNKKDTTGREGMDKLLEHFKNLPHDNPDDWKIQ
>lpg1156
DSTMWVFTDNTNNDLNQYIAKLIKNYIHTPVNFSQCNYECGDHISWSQENIPVTYAVESDFKNLNPYIGSSSDTMDFLNLEHIANFSKLAIAFSIELGSK
>lpg1157
PNQGSKLAKFSIKLFPMISYFIKPLAELSSEQTSYVHRVPVPDIKMGIIAGRFDAKVPPDYARLQGQTEQVIINNTHTFIMYDSKVKKLVLSFLEKGKFE
>lpg1163
VENILGLCIGAYFGVLTITVSSLFPPSVRSTCLAVSYNSAVLLFGGFAPFIITALIEYTKNPMVFTYYQMTTVFISLLAVLAYQEERKLSENQPEHLVAI
>lpg1179
LANKLKAYALQEQGFDTVDANLELGLPADDRDYAVAYQILKYLGVEALRLLTNNPLKIASLERYGMKITQRIPLEIEPSRENHSYLKTKKIKLGHLLAID
>lpg1184
QIRKLADQEIHHAGLIVGFGDRQAKQQRFKVLSNELADLPEDVAEYRKAIDNWLATRVNDGQSTQQLLSENRSSVFAKKVTRGESTVLHIKTTLDLAVSS
>lpg1187
ILTLLAQGMGTAEISLIWKERIQFTLTQDFTFKKLKSLDYLIDDFNEIRQLEEEYQRQDAALTLLSGELRELSNGLMKIFVNHAEMKSAQIEKVAEDCTI
>lpg1191
SYQIINGLLRRDLKFDGVVITDDMQMKAITNYYGLETAVTLSINAGADMLIFGNQLVEKFQDSTEIIDMIEQKVRSGEISEQRINEAYQRIVKMKRSFNY
>lpg1192
ELKSFEDVQLVEKRIVKSGKVWTTGGISSGIDLAFEFISTIAGNDVAGKIQLLFEYFPECKLYSQPAMVSELPSYYATKKDEAVLEMNLPDYIKEYFKKS
>lpg1195
AINGWQNNSTSSLWEVVSYYENYGIKNILCTDIACDGMMNGPNFDLYQQAVEYFPQIAWQASGGVRHMQDITTLNSLGISAVILGLMLYQDHMNLEELLC
>lpg1204
IGSPLTGRTVIIDDVITAGTAFRESQTLIKENGGILRGVIIALDRCERGLTEKSTLSEIREQGIEVYSIINLFDLIEFLKNDNQYEQVQKLESYQERYGA
>lpg1209
PDLNAVAHLDYRGLILTAPGTSTDVYSRCFYPGCNVPEDPVTGSAHCVIAPYWCERLKKNHITALQGGLRQGDLYCEVKENRVLLYGNCHLYLEGRIYLP
>lpg1211
LKPSEAFFNGFITNLLNPKAMLFFISLFSVLMPREISISTKLFLAIVLFLQTLLWFSFVAFSLSGKNTRTKFQRISYWIERITGVILIALALKLLLSQLV
>lpg1212
KLNHTEGEVKKFFIAPKYRGLGLAQKLMLTLVRNAMKHGFKKLFLGTVAQLNAARRFYEKNGFVLVNKNSLPKEFELCPLDTHFYYCETDKLDKSLRELI
>lpg1214
HWRIAFDLFMLAFCAGLFVVPLYTYLQIISPVENRARTIAANNIFNALFMVMGTLLVMLLLFFSFSIPQVFLILCLLNLVAAMFLFLGLRTLRRSSEEIA
>lpg1217
VYQAKYPVFKSVQENANQWMGEQIKAGVKLDGIYESDAEPHRRYDPNSPIADKDGFVYTSNINYVEEMANIISASRSYQMNIELLNTTKQLMQRTLQLGE
>lpg1220
SIVPLEGDVKSLAILDRIKLVTLDRNNIYKNDEGLIQLKSGAATANSNIKLQSGALEGSNVKAIDQMVAMISAGREFDAQMKLLSTVDDNGQKLAQLLQE
>lpg1228
ELKRSKFKPEYAGKMNFYLNLLDDFVKEPHENPSIGIILCGDHSKFDVEYALRGIDKPVGVAGYQLTRDIPKQLRDALPDADQLEEKIMFELGLNNESQN
>lpg1229
IKQLYEKSNSKKGLVFLSKDNKPFNNIKRSWTTILKKAQITEFRWHDLRHHFASKLVMAGIDLNTVRELLGHSDIKMTLRYAHLAPEHKIKAVNKINWTD
>lpg1237
KKQEYKEYTAYYVEIIPKKPERYNQPFTPSDSRKGAKCAANEKIRVIDGYSFYSLASGIQNALEAIYQALPLVIQKILPDINLAELHSVMKYFNQAFGSK
>lpg1258
KFAAFYGHVWRSQFKDEVFLKFAKKEWQEALADFTDVVLTKAILNCREFYELPPTLPQMLYCCRQIRKQESFYVVKDVYQPANKAVVSSCLQKCKELLAK
>lpg1262
LLNKLNEILINVKIQCLVENMENKLSAIHVAYIPKKPSPVVFGAYMFSHVTSLSGLEGLKRCYNKGCLKFFIGRSNAKWCSSSCGSKYRVNKMRKKKKVS
>lpg1265
FKTNQSNSTINELETLRNVLLAYQEEFIDVNGDAYGSPLYHMSKQIKFNFYHYKAPGNGVIINSASLLDTDKRFSFMFDKSNRSFATDAKLFRGCVSLSR
>lpg1281
SHPSELQNALKLCPGTQPDGLSCQQLEAIGRRMNGLAYQLQYNPQEFGNKILALQEVIANQQREIQSKKDNAELQDSLKRNQEDLAYYLAVVKWLESPES
>lpg1282
SQTILNVNVPDLPLNQIRGLQVTRLGTRHSAEPIIKEYDPRGRPIYWVGPPGIEADAGAGTDFFAIKTGHVSITPLHLDMTHYKLFDHLSNLLNEICIEN
>lpg1283
KGINIACNRGDKVRASASGVVAYAGSGLAGYGNLIIIKHSNEYLTAYGNNARNLVTEGQRVNAGQVIAEAGLIDRSYWGVHFEIRRAGVPVNPLNYLQKG
>lpg1294
RIIHIVQNNDSYQKIQKTYGVAAKEIQNWNKLANNAPLRKGQRLIIWKRVKQPVVYIVKSGDSLSVIAKKHQTKVNTIISLNPGLKKSMLLRLGQKILIG
>lpg1296
NAYSKFSTGLYCVWYPVVNKAWTEQFLRKMREISSKSVRIELHLNPLINEGMTGCGLWIINPPYTFPSEIKLVLETLTTYFNPGSSSYMIESGSKLCHEL
>lpg1301
LFFYPKSDSLTLFAQIGFSSLWQLFLFYASALWDGLLGIAMLFNYRFKLTSILQLITILVYTVIITIKLPYLWLDPFAPIAKNIPLLIAILIGLGLESDK
>lpg1304
KDTHSVSAGLDYPGVGPEHAYLKDTGRVIYKAINDSEAMDAFRLLTHTEGIIPALESSHAVAYAIQLAKTMSKEQSIIVNLSGRGDKDMHTVAAIDGITI
>lpg1308
YLTSSYDIVPTILQRLFACKNPVSDYSIGYNLLIEGNRASFLLVGSYINMGIFEADRATALETSGRITITGMKAEPLDDAVPRVDVITQALDLMRKYYGK
>lpg1320
KLPILGDIPGIGRLFQRNIRNRDKRVLMVFIKPIILRNERDNLHVTGEKYNYVRQYQLDWIRSQEAFEQTDDETVLPPLTQGNLPVPFSTPPQYSSKMTK
>lpg1323
LFVFSAENIYLTFIVPMVIYYFGTGFIVASATASAVRPFPQQMALALAITLFCQFNCSAFFSFITSMIGIQQVETFMFLLSLVSILSFLALLKLQRMEPC
>lpg1326
RGASPKALSIQNSYDVNIKKFSFKIIGFYDYTFQALALGIPKQRLGLGLSATPFPYLGIQFQYSRDYSYRNNAIASGINHFVNGRNTKMNNLALQTILNF
>lpg1327
EVNLTIDPEIFVQFQAWLKKHVAEIIQFPGFMQACILKQEKETKSAKEKLTVQYQLDNGDSLSRYLSELAPQMREDGIHLFQTKFSADRRIFEVQEIISK
>lpg1334
NLPDDTPMEIKKQRLQILQNRLLMNAARYSESMIGSKQKILVTGFSKKSSQQLSGRTECNRVVNFDGPPHLIGQFIDVQISDALPNSLRGRLLEKEMQPA
>lpg1338
SGSAGSRGQITVTDGIAVQLSSLLDAYIEIKGDLEQRKDQLNNQVKQLNKIQNEIDIRRKSIETRYLKQFTALDTLLSQLQSTSVFLSQQLANLPQLKLK
>lpg1342
FSALKDKDLYGLIMPLRDCVNRWYPAQLHNKRAASQEELLSVFREAEIFLDVCYNDPFTAFEMALKQASDDDLIIVYGSFFTVSHVMAAQHNLLEQKENQ
>lpg1344
FVGGVVNAILSFILKRAGLSGTDRTLGMGFGFLRGVFIVALIMVAVKMTSLPYQEYSQKSKLYARFDPVVALLYSHLPEFIKQVKAVDKTENIIDTVPAS
>lpg1348
LLAPITPHICHCLWQQLGFDKAIIDAPWPKVDKSALKTDEVDYVVQVNGKLRAQFTASTDATEEELIAAAKEHAHNFVVNHTIKKAIIVPHRQLINLVIG
>lpg1350
TLKRILENAIPKTYQDIVIVYVTVEGIKQGELTEKSYVKKIYPEVIRGLEWSAIQVSTASGVCAVVDLVLGQGNEYKGLILQEKFKLSHVLENRFGKYYA
>lpg1362
KAKQDVLAIQNALDLYKLDNGSYPTTDQGLMALVEKPTSNPVPTNWKQYLKSLPKDPWGREYLYLNPGQHTDVDVFTYGAAGQPGGTGINAEIGNWDDHS
>lpg1380
SLPTSANQEDHVSMATSAARRLHEMIDNTSTILAIELLAACQGLEFHKPLKTSPQLDKIYQSVRSVVKEYDKDRYFAPDIEKIKKKILDKEFSLLTLTNE
>lpg1388
DNSNLNLRVSITGGGCSGFQYGFSFDEQINDDDTIVIQQCSDGKSSVKLLVDSMSYQYLHDAEIDYIKGIQGEQFVIRNPNAKTTCGCGSSFSIGDEDDL
>lpg1399
RKMDMRVINELSNFCLKGFKPDLTLYLDINPELGMIRAKSRGKFDRIEQESIEFFHRIHDTYHILVKQNPEIIMIDANRSLEEVQSSIQSVIEEFIEHNL
>lpg1401
NEASLYMAYMPFVKGGGLFIRTQHVYSLGQSLELSVKLLNENEPYLVTGKIVWITPKGAQGNKPPGVGIQFTGENSRYLCNKIETYLAGMLKSCQVTDTI
>lpg1407
NDKLPSIVITPGWFEARMLFFLKNKPTIFTFDCGSMQNQYRYWSPNLNTLGEVLYIDTFDRLSCVKKYFAQCQSLNLPAAFDEKGKPIIYAYWCSNKLDT
>lpg1412
VFIDFWAEWCAPCKQFSKVYEQVSDQFPAIKFVKVNIEEQQELADFFEIRSIPHLMVFKDSIVIYSDAGSIPESTLKELAQQALDADVSEIRAQLEQKDK
>lpg1418
EELFQRNCLKAAKLYQYLDSTDFYLTPVSKEARSIMNVCFSLYYPDLEQKFLDMANERGLKALKGHRFTGGLRASLYNAMPMAGVDALIEFMSEFAKENG
>lpg1421
TAVEPKTVTVALAEDVSGTIRVSELSDERVDDATTIVKVGDEVEAKITNIDRKNRTISLSVKAKDAQDEADAIKKYSRTEAASTTLGDLLKEKMASKEGE
>lpg1428
HLGHPIYLLPFGSNENWSRGMVLAKLNQTTNKTELIHQWQWSSNSWNINWKGVDSNHRIIISNIPNRAMSNGKFILNNKRTNEKVVVTLNRLGRVRVGGN
>lpg1429
IIYWYARSVIPQSCYALKPEFFNRLENESIRNLIFDESSVRRLPILCYPVDQLNLEFHWVKKYISAEYSQMWVRFTELVFQEKSSFYLVEILLPELENLL
>lpg1432
VLDAAALITIIGGQQYVFPKLPEHKPDLDKARFSAKQAKKAMKLISALNPDSGTYGNEADYNLKNWQRALWGSNYEKLLQIKHHYDPENLFNCHHCVGSE
>lpg1435
ICTDKNNFYTGVNVENISYGLTTCAEVSAICNMVTAGERKIKSIVVLAANNLLCSPCGACRQRIHEFSSSDTMVHLCNKETIFHSITINELLPLAFDFNP
>lpg1437
ASHYSPPDEKVLISSSYDKNKDQVYIDINDKGPGVPEDQLEKIFNPFYRVDTSRTKKTGGYGLGLAIAARAVALHQGEIIAKNREQGGLLVRIILPADVK
>lpg1439
EFDIDEDAYIKTHEGHCYIIKAHTPIEEFNEQLNADFSDETYDTIGGIVLNKFGYLPQRGEVIIIDDFEFKVLNADSRRIKLLECLDKRSPEKLNSTVEG
>lpg1443
VPRLMLHPKRRTLGLRVPDNTITLSLLECLEAPLMSTTLILPGAEAPLSEPEAIKDLLGNQIDLIIDGGNCGHEPTTVVDLTGDYPIIIREGKGDPEPFK
>lpg1445
VYPEVELSELVEAMKILLKREEHYSKHQVSRELMSVRERMSRILFQLQHQKILEFGQLYTLEEGRMGLVVSFLAILELAKQSLLIITQTQPFSPIHLQAA
>lpg1450
MEDCLIVNFGDFLSAWTGGKIVSPWHQVVEAKKKDVRNSLVFFYYPAASSSAVKNPIYNQGEPLSLFVDQSDPLNRLWDFSKIETMNEMYAGKWKQVSRK
>lpg1454
FIALQYTGMNSLAYANIDDNDMSYATSIMSTVQQLSQSFGVAISALLVSLFTFQVSQHFVLTVKIFHLTFFALGILTILSGLIFTSLKKEDGKELIESPT
>lpg1457
HASEKQKRRFIQVNWGTATRENYVVDVLIKAFDRSELLKDVTSLLSNEKAHVYALQTHSNKHENMAYITLTVEIDGLNSLSRLLTKLEQIPNVLEARRQL
>lpg1459
EKRRNLLCDGLNDIGWEVSKPKGTMFVWAPIPLNYRAMGSLEFSKYLLKEAQVAVSPGIGFGQQGDGYVRFGLIENKDRIRQALRNLKALFKRDGLLKAI
>lpg1460
NGVWAWGSGKLKTKKTISICTDKHFLAVAQAYSSNVTLYDPSVNLSGFEVVLLHGIDSLSELHQVEIKKIPAHWYWNNCVLIKAKSHWFTRLWRSLTHAD
>lpg1461
TAQLIQQAGPWGQAFAEPVFDNVFEILDQRIVGKNHLKMTLISSQGGELLDAIAFNVDLKSWPNHRIKYIHAAYKLDINFYQGRTRLQLLIQAMNPVQQA
>lpg1463
QEYKKEAFSLFTMMLDNLKYEVIRILSSVEIQTEEDAHVVEEQRRADQIRKMNLMHESLSENDEASETQTFRRQEKKIGRNDPCPCGSGKKYKACHGSLV
>lpg1465
TGNLGITSQSEPSYDGGQSYTSVNPDLILSWTKNKISLFAEIYGQSKTAPDEGSGFSTDAGVLYQVKKNIAIDFEVDQRITGLLNGVERYYGGGITIQFN
>lpg1466
TISQWVSCLKDLEDTVKIYLSLLRGVTQYTPIRANNGFYQHSLSPKSLNHLILLRIDKKLKMIPKIQLGHHSLTIRLYELVTGQEIRDKTIEMEIAFCQI
>lpg1470
NSLPILAVDGSLGSINNFQSDPSLSGATGRVHAKTGTYVLGNESGMLVKGRSLAGYIISKKNHRLAFALVVNNIPIQSLEDLFAVAQDQGIIASILWRDY
>lpg1472
PPESVPINRLIPVEGTPLAQAERVEGIELVRTIATARILMPKSAIRLTAGRTEMSDELQALCYFAGANSVFIGDKLLTEDNPQRFKDKTLFNKLGLTEMV
>lpg1473
SRRAKLNQLVAQFKELIKSSPLNWLDSDTPIQQLRLGCPHKALHYASELKKDGIYCSAIRAPTVNSASSGLRIIINYKHTIEQIIELFNKLHLIHEYSSR
>lpg1474
SLQLNKMKCDFKIGNPPSPEGLAFGLEILGTWDFREQLKQISIPTVYLFGRLDPITPVKTMAIMEKNYPNFKYVLFNRAAHMPFLSHTDLFITIMDEFIK
>lpg1480
EGDTDIPFPHRRIGCGFLWSPNKDQESVLAEDWNYLTNQIVLGQLETLNSFSGEYLQVRPKAANGKSLCYGYDPEGNRIRTLPRGFYLRACFTSVILSQS
>lpg1482
ILSNTLSIGYSIVSAPFSLFSTASKPSQDQVQRIKDLKVQVETRGLDLGVFAGFEQAVKYFATNSDFRELLKAKLTQPVNSFKNLLQTTIPGMLAGSNSK
>lpg1485
ELLTHLKEGSATIVTAGSLGLIIGICLVLVHNIWVPESEVLVTLVAWLILIKSILWLGFPEFMVKCSQKAYTGTGYYVISIVVLIIGILLITHGFYLFSH
>lpg1492
RDLMFIGGGIGNVWNKPHEIDCFYEGYGKTSIDKTILSYYRHERIVEDIAVYGHDLLSHDQNAQSRLESFKHFKSMFDPNDVIEIAFASYFNLLFFRIIQ
>lpg1497
DAIFDLDKINPTLAANLTEKFTYWDKYDVNRQAMMISTLKIIYSNATSSDVRTMAKKGLDKVKEDLPLPIHLTFHGGSTMQDRTAQLIADGNKENAYQLH
>lpg1506
INFISTQANQITNILEWIPARITALLFLLVGNFQRGFHLFAQYVLTYPDSNDKILRGCGLQAVRINDTEEVPMAAAENLVEHATIVLLVFIALFTLVAWL
>lpg1513
FIVIGALLVVINLWINAYFIENRLNGTPVMQVALLEKPDYCNYRYIFYKVALDGTVYYLCPNHYGLIPSIGRLSISPDFIASQLSIPSKKQMLLLQQKRS
>lpg1517
GQKAMVKITAYDFSIYGGLEGVVEHISADTIIDEKTDKKEESYYIVKVRTDKNYLGTEKKPLPIIPGMQATVDILTGQKSVLQYLLKPIIKAKQSALRER
>lpg1520
ISFANQDEIYEIYARSIKESDMFGFLEVEELVFGEQTALVVDPSEEKLKMEFCDVKRIFIPVHSIFRIDEVSKQGTSKVKDNLSHGNKVRPFPGSGKIKD
>lpg1522
DFTNQGLIELGFKEADLVNLKLYKAVGCEQCTSGYRGRVGLFEVLPMTKELGQLIMSGGNSLDILKLAQSEGMLTIFQSGIEKVKEGITTIEEVNRVTVD
>lpg1526
NEGIFNSQANLKRAQQLFDEAHAHLIAAEKLGHVGAKRLRGLCIINGWGVESDKNAGFELVVDSIEQEGSWDKIPQIFASMGLNKPEFFSAIMQRRKGAS
>lpg1528
LAANYPFTEEDLVGFRLPEVLRPYKQKLFGLTIDAQRLQQIRSERRPNSKYASAEQCRLEVTEVEAMYQRENIPYINSTKYSIEEISTKVLAIAGLQRKI
>lpg1532
IRAASPDYLPIVGPLPNALEFKEIYSELKSNSKRWIAEAAPCYPNLYVCAAFGSRGLTTIPLATEWLAGLINKEISILPRKLIQAISPARFLRKKIIQGP
>lpg1533
LAPTSLQGVMMGMWMLNTGVGATLSSYSSNLMIIGQESTSPLLTNEGYSHVFLMLGLFAIGSSVILFILVPKLRKLIKEKNLNGFKQSGLEVTERVALCE
>lpg1534
KLTEALADAAENANIPFFAASLGGMFGFCFTDKNSVENYLDVASSDEVLFKKFFHAMLAQGVYFAPSMYEAGFVSSMHGDLEIQKTYDAAELVLNQLKSA
>lpg1540
LPTSILIAQGLGFTELANPSKEDAQTVLSLIGESLQIPQEQQFVEIGSVKEHILNKAKDLNCQLIIIGSHSATGLPSILGSTAHAVVNHSVCDVLTLKAD
>lpg1547
IKLLHNVPAKVNLIPFNPFPLTQYQRSSRETIDAFRDKLMKHGINTITRKTRGDDIDAACGQLAGEVKDKTSRSQRWQKLHFMSKTDKSTELTISSEEIA
>lpg1550
VTNKDGIERLCDQLIIGAIIEARSCERFSSIIPYIEDQDLARFYKTLVKSECRHFEEYLHLAKFYGGSVDDRISEFLTIENAFILSDDVVFRFHSGLPPA
>lpg1559
TDEGISCDVIDVATIKPLDIETILSSVEKTGRCVIVHEGAKTCGVGAEISAQIMEHCMADLLAPVQRVTGYDTVMPYFQLEKQYIPSIARIKNTVMSIME
>lpg1560
DEFKESVRNRAVSADKLKGATITLSNFGKFSGRFASPIIVPPMVAILAVGRLYKAAVINDEDKIEAHKMLPLSLSFDHRAITGGEATRFLGAVIESLQQA
>lpg1564
LQEEYGLPATLRFPLKSALYTFSAFLLFGIIPLIPYVLVMNNSFIWSCFFTAITFFVIGSIKSHWSTKSWLYSGFETLIIGTVTASLSYGIGLFLHHYLT
>lpg1569
ITLDEFYQLFTNNKNIHLIDVRSTKEHQIQNIGGIVLPLDELPQRLHELNPNRLIILYCQSGTRSKMALDILLKAGFASVKYIENGLKGVTDNYNKDMPQ
>lpg1580
EKILSRSVQYGFYVLLIVMPLSGWIMSVAADRIPNYFGLFKAPLPWIEPNKSLAKLMAESHEIIAWILIAFITLHVLGALKHHFIDKDNVLKRMLPGKSK
>lpg1585
KIELERFDNSDAFMIPPLQASLDPMSWAAFASDVKNLNFKCYKHVDENTALVDCRDVLEVCQYPRVKFALSNMGNYWISTNKSQNEVIQESVAKGIYLKW
>lpg1592
DQSEQVPGMVERYEGIITKHNGKIHRKEDLGRRQLAYSINKVHKAHYILMNVECNLDALNEIKNAFKFNDAILRHLITVQKQAITTESVLMKKEKETKVA
>lpg1596
GFYKYKNGKVIKKKAPSHVDKTIADRLILRMVNESAACIREKVVEDSDLLDAGMIFATGFAPFRGGPMNYANDFGKDKLETLFKTFESKYGERFKVDTSL
>lpg1606
KFDLIISNPPYFQPGHGMLSPSKFKNRCRFYLDSSFQSYIQALGNSLANRGKAYFLLRPLKHHGLDLFSDIQKILQETSVTATKISHIRGTDIILLEKLK
>lpg1607
VTLSKVYLPVWEQYLLQLTGSIEYLRPFQSELESTIQFFYQITDEKDFCFHQPWLGESIQLRSTLIHPLNLIQIEAMKRKDLPLLRKTVTGISCGMLTTG
>lpg1608
GVKKGESTKAAVIRELHEEVGLVVAEQDVILFGIYHHKYLGVNDYPVIYIVKNFTSHVTHSGEIEQIGWFSLDALPEMVSPGTKRRLGEYFDNNPISEKW
>lpg1614
FVLFQGSEITGYAHLQLWSHNRAALRIIVIDELKRNHQYGTRFLALCEKWLKSQGYQSLHVESSPDALKFYRNNGYIDMPFDDPDGYEGDPRDTAVGKIL
>lpg1618
KLPVSQKAYIMTKNIMYIQELPGGWKLYGKTGTGRQLTKDKSQKLPLQHGWFVGWIEKDERVITFAKHIADSKENNTFASFRAKNDALIQLFNLINELEK
>lpg1620
LPKERPLAYTTVATVLKVLEQKGFLECQKNSYAHVFTPIVTKSDYESTCIDHMVANVFDGEPRALVQRLLLARKLQHDDIQAIEEALKQLNAGEKQPEVM
>lpg1632
CFVNPGTAELQSIVALEAIASGLPLLAAKAMALPELVKEGVNGYLFDPNDVETLSCYMVKILSDRTFSEQMGRESRKLSQEHDIKRTIEQYETLYQSMVS
>lpg1636
YLIDGQIKGYGVIRTCHKGFKIGPLFAGTPEIAHQLFSNLVPYAKGQLIFLDIPENNPLAIELVSQYQMKKVFATARMYLKGEPPVKKESIYGITTFELG
>lpg1645
ASPDWFNVKTFPNAEFKASKFNQLDDKTYEAEGILTIRDKSAPVTLKFVVEQISNDQALVEGSSTIKRSTFGVGQGEWASTDEIQDAVIVRFKISATRKK
>lpg1647
FDTKQFPTATFVSNRVEVMGKNKAKVYGMLTLHGVTKPIILNVILNKAGINLLNDRETAGFSATTSLKRSDYGIKALIPEVGDDVEIEIEAEAYLDKKYG
>lpg1649
DPVNLIDKYGDRILYVHLKDIRPEVLRRVEMERLSFMDAVRRGVFTVPGDGAIDFIPIWAGLQKHRYNGWMIVEAEQDPEKAHPLEYAKKAYDYLHSFIH
>lpg1655
KDGHSIEHFDDYHDDLDVHLTSGIFNRAFYLLAHQPNWSVRKAFQVMVDANIKYWTSGTSFEAASCGVIQAAIDRQYNKQDVINAFKEVGVICPVIGLIN
>lpg1662
QIGLGISGGLSTTTWYALYARYEDKTHEGLTWGLANGLSSIYTGIALLCGGLIIAKTSFDVLFIIMGCIQFLATIYVSKLIFIEHPKIIRRFRNPNLAKN
>lpg1665
VRSLDNNYLSNIAIEDLLPGGFEVVRDSVKTDNMDYADVREDRVNFFGWVDLTAKELVYKIKATNVGKYIVPPAYAEAMYNPNTKARGSSSVITVSREED
>lpg1669
KQYNWHTNNPDFNMAYHTVMSCIEAKRIHVDDSIKTNFPVHSANPYGMFSKKQSSKMNIAKIAKMSGEDTTLIEKGTNDTEGIIHDDEQIQPTITVENKK
>lpg1675
DEIHTPDSSRYWLFNGYQERFDAGKEPENIDKEFLRLWFVDHCDPYKDEVLPQAPQELIVTLASRYIQLYEMITGESFVYDSNPGPVNDRILHNIQRWLG
>lpg1691
QMALLVYIMMFAAAIKLRYSKPEQPRGYTIPGGNLVMSLISGIGIICCIAAMIVGFIPPSQIPIKNVFLFECFLIGGLILFVFIPWLFAKKHDEQLCSEE
>lpg1697
LGTYITKNTYIGHKGYSLNLQGLDRGFNDNAYNRRVVIHGAWYVEPEFIKKAGRAGLSWGCPAIAQTLAKPVINTIKNGSVVFAYYPDKKFLSHSGYLVA
>lpg1699
ELVLQHCRRLLKPNGLLFLSTISRTLKAYLGAIIAAEYVLNLLPRQTHDYDKFIKPSELVKMARLYDLNLIDMKGLCYNPFLRKTTLVSDVSINYIMVLQ
>lpg1712
DTAACLRAIEIGADIVLKATKVDGVYSADPLKNSDAKRYDYLTYKEVLTKGLEVMDSTAICLCQDQGMPLQVFDMAAPKALKRIVTGERVGTIVGANHDQ
>lpg1714
GGLPDALFVVDVGFEHIAVEEARRLRIPVIGVVDTNNSPDNIDYVIPGNDDSMRAVDIYVRCVADAILDGKNSNTVGRVSSDSEFVEVTSNSNEEEKSGE
>lpg1720
RLSRALTHFNVKTQINFIDDNTNHQTQLFLVTNDRPGLLATISRVFLTLNIHLHNAKIATAGERVEDMFYISNQTGYSLNHEEKTILKEKLILEISKSKY
>lpg1728
LMIYPIVVAILYSIMVTVLLVIAFLGQVFSKIFFSFTISFKKSSRLLMVASTPMLVVLVTMLSLHFIFPGFGVILLILLAAYYSYGIYGLRDESRKMVLK
>lpg1731
GANTWQRFWQIIFPILSPTTFFLLIMNLIYGFFDTFGIIQVMTHGGPGNSTTNLIYKVYEDGFEGMDLGSSSAQSVLLMLIVIAVSLLQFKYLEKKVHYE
>lpg1733
PMLALGTLFGLGFFHLFQWLSMDFSIEPGMFAVAGMGALFAAAVRSPITGVVLVVEMTKNYSLILPLMISCITATIVVQLARNEPIYTQLLERTLRLNAK
>lpg1735
MTMTLSAKDLENISKLAYLNEDSEHSAKLTQEVSAIMDFVDQLKTIDTSQIAPLFHPLALNQRLRPDEVTEAECLAELEAMAPLFEDNLYLVPKVISSDK
>lpg1736
ELITTLNSVDVILGPTTPTTAFKLGEKIDDPIQNYLADVFTVAANLAGLPAVSIPTGFENKLPIGLQLMSKHFSENRLLAIAHHYQQHTNWHLANPNKQR
>lpg1739
LWRTVDKVAVKGRKSPLTIYQPLGIVEQASARLLQEQEKYETALAHYYNQDWLAAEIIFNELKNVNPKIYLYQMYLERIAAFKKKRPLPDWDGVYVHRSK
>lpg1746
IKLNGHEHRRIAGNLNVSFVGLNGDSLLFALSELAISTTSACSSASIQPSYVLRAIGLTDTEAQSTIRLSIGRFTSEVQIKKAIDIICTQVSRLHELSPL
>lpg1754
NLASRLVQTSTCLLSAYIIIHVLATPLFLIDTYLSAENLKTPIFLFIGMIYLFITLGLSIWQFVITAHIYKFALGTTPVKSVLAAFGLVAVNILTISFWR
>lpg1756
QQLEVLGQQGSYVGPLRNRINFINHLDTALVQLNSYLSQLAKNRMKADLNYKQAKTSEEGISKLIERVKRAELKQLQRIEQKETDEYAQKQWYSSLKHDR
>lpg1758
NPDKLNDLLNKIKGELPSLTGKKSISMHPDDVRWIKEVFSESNIPGLHELLVADPALNRGDFYLQGEHSELDGRIQTRFTTLFNEYINKENIIPMGVSQE
>lpg1759
MFVFENIKDMDDRSVQTLLREVTSDQLKLALKGTTETTKEKIYSNMSKRAADLLRDDIEVQGPVRVSDVERAQRDILAIARNLAEDGKISLGAKGGDELI
>lpg1762
SYSWPGNARELDNVIQRALVLQTQGIIEEEHLQITNSTTMPSEEKTKGTSKNLQIHEYELIEKTLLENEGNRQKVAALLGVSERTLRYKLAKMREEGYVV
>lpg1768
YAHSFEIWDGSELVGGLYGISLGHAFFGESMFHTITDASKVALHFLCRIMQSWNFDFIDCQLPTLHLMSLGAKIISRKEFLHMLQETLKYPDKKGNWSID
>lpg1769
PQILKSKIDNNEKLIIIDVRETDEWETGKIPNAIHLSKGIIERDIEKIITDNQSNIVVYCSGGYRCALVADSLQKMGYTNVLSLDTGLQGWLEAGYSLVK
>lpg1772
IQSGPRLLIRGNIPSLKAGVADRTALGITDDGKVIILVTTNAAMSTRQLAQIMRAPPLSCSDAINLDGGSSSQLYAKIDSFQLNVHGFSNVSDAIIVKKI
>lpg1779
IDSLEKLATQVVKDHPMLINADLLFAKQLNEINQQLISIETQLQELENIRHNDGSYQHALRILEMGGTREEIISSCHLSNAEAELLMNLQAYRTALKHQN
>lpg1782
DSISSHLYGFDDLGVTDDVLFDHEGNGSTEPHRNVMRSDMMNRLTQVIDSLPRKERLVLSLYYEQDLNLKEIGEILEVSESRISQILSQATHRIRSRLPE
>lpg1784
SHYQVLIDAIKRYQANHVDQCIITKLDESLAVGGAISAVIESNLALGYLTDGQRVPEDIKIATRHQLVELFAQQELQLFQEERDISKIHPNVRRENYVEA
>lpg1785
EELPIITLKPELEQLLHNTLQNSGHGGVSFEPGMADKIQQALIQFAAQQQAKQESSVLVVQPSIRTVLARFVRTISNDFHVLSYQEIPDNKQIRIIGTVG
>lpg1787
MPIGKSSLDPSVVWSTIMFSGWMFKEAVLISIPAILSLLIVSLSFGVMARVAPQLNLFSLGFPITLLMGFVIIKIGLPTVGTEMVESIKHGIQFITGILR
>lpg1794
PTLTVLKLFTQPGLGLLSFCRPGFTLAIDFINNPHAKKAISAMNQFIAENDGCVYLAKDLLLNPEQYFTMYENQSKFAQILTKYRCPMRSDLATRLGIIK
>lpg1795
AKNSLYGASKAAIEIFLEGLQQKATPHQHILIARLGYIDTKQTYGLPGVFYAAQPHDCAKACWEKINHNKRLFYYPSFWKVVMAIITKLPFFIYKRMGKI
>lpg1796
RIIDKEAEKQKLTLKIRAEANIIYNNIALVEQGMAWSMINERLLNPNLKPLELSDYALSIDFYCHFLQKRTDERLIRIFIDNLVNWVNTSSELSSFSLVN
>lpg1801
NKVAPPFKMTEFDILYNEGISRESEIINLGVQLNLIEKSGAWYSYKQEKIGQGKENVRLYLKENPQVAAELEQQIRTELLEKKLSVLASSSEDLFETIDD
>lpg1802
IFILPRYQAKNQGLKFKLTTPSFLNKWLFHVAYNKRLIISYRMLLLFSNTLRLLFAARSHLCDNFVLAHIIIWNKLWKKINKKHYQRRFRKLNANLAKGL
>lpg1805
IKTGQIVFLYRVEEGCANRSYGLEVAELAGIPKEVLKLAHEHLNQIQDTQSILVQTQIIKPPTSPVLTELKKIDPDRLTAKEALDLIYKLKHLECAESIN
>lpg1807
LEQLKQKLGFDFNVQTTTNFNQQTNKISESTGVVVGKSLSDRIYLSYNVGLSQTDPNVLTLKYILNKFLSIQVSSSDSGNGVDVLYTKSSSSPKKTKPDK
>lpg1808
AVRETRLDLEEGADMIMVKPAGFYLDIIYKLKQHFADVPLCAYQVSGEYSMIKNAAKNNLINEEQAMTESLIAIKRAGADFIISYFAKGMAELLNSQNFI
>lpg1811
KEKGKVKFIGIETGMNSLIRPSLYGAYHEIVNLTRLHEEKAGFAHIVGPICESGDTLGYDRLLPVTREGDVILIANTGAYGHCMSSHYNLRPPAQEIVLE
>lpg1822
ATGVFAATLAAYFIADNQAQDHPVEPIIRSSMERQCKDQGSHQKILNGLKKDKLSANEEVINSDLNEQKSRGPKTSKSDTGVKEEHINTAEEYSFCGLRF
>lpg1823
HLPFADFTFDFALSSHYFFADLDDQTVDFHLIAIRELARVAKEVRIFPLIDREGNTSQFLGPVLLGLQQENYGVEVREAAFHLHKSGNAMLRVWAQQCVV
>lpg1824
GKLADMYTDLNACRAYLYAVAKACDNGRVSRKDAAGVILYTAEKATQMALQSIQILGGNGYINEYPTGRLLRDAKLYEIGAGTSEIRRMLIGRELFKETA
>lpg1828
EVFDATRAYSLNLVQHCVPDDTLLEFTLKYASQISNNAPEAVKNSKQLAQYVANKKIDEELVRYTASLIAHKRVSDEGQEGLKAFLNKEIPNWNKGSGHV
>lpg1832
TFVINLKKCTSEMPLNSAIVSVTPNAVMVIGDSRVTASDRHFTLDDPLARGTPMFDYSKFNLDSEGDASIKTTVLNASSYERLGSYQMNCKLGDGFKVFG
>lpg1837
DAISFLHSLQEKDYPDIIYIDPMHPERNKSALVKKEMQVLQQLIGTDHDAMELIELSLSHVKSRVVVKWPQKVKPLLPPDASIDGKTVRFDIYMAQFSSN
>lpg1844
LDKCINYRIFEDPSGKMNLSLKDVNGGLLLVPQFTLMADTQKGLRPSFSNAASPELGRELFDNLLTLAQKCHQNTQSGCFGANMQVYLCNDGPVTFLLQF
>lpg1853
ILLFSDKALREIMDIRIFMSTPLDVCLTRRLKRDVVERHRSFESVIHQYETTVRPMYMQFIEPSSRYADIIVPRGGENRIAIEMIQAKMRELLASHTRGS
>lpg1861
LLCAGAEGKRFCLPNSRVMIHQPLGGYRGQATDIEIHARETLAVRERLNNIMAKHTKKTPDQIMRDTERDNFMSATQAMEYGLIDKVLYDRQVAGHSTDL
>lpg1873
ISGWRYKQLRMNPKTANYRYSQLISYGVKPITASQNHPPRAGVIELVTRKGKEYWIAYPNFFVITRYNSSPQYALAVYLLSQQLKQHWYTSATKKHRAYV
>lpg1876
VSFKDRDRNWVNSQNPQGYTIQIADDEKAAYVAQKLYKAPKNDRMAQVKYYQNGKTHYKGLYGTYDSQEAAQKALESLPPEIKQGAGIKDWGSVQGNLNE
>lpg1897
PQLKIFARARNRRHAYELHKAGVHYFKRELFDSSLTMTKEILKFLGYKPEEIEKKANAFQKHDEETLIKSFDFFEEEANLINFSRQAKGELERILQNNNP
>lpg1899
DLKQVDNPWIQPNLIAWKIAAKGQGWYLKTMDRAEEMYWLFRLNDLPIETLEEKLKHLSYWLVTAESQGQFYKLELGNDPDQFSHGEEHLRYCLRQLAVY
>lpg1900
LGACYQWWQKRTLDPLLREYHLLQKEFCRFNIATQPPATLNKQCKILINKIPNLEETITTFLSHYEKLRLRHRITKTKENKKQTLLLFKNLRRILKQVKI
>lpg1901
EDELLGLDEFIKELANYQEIVRDASCRFAYIMSDQESQCHFYVNGKEWDSRGVSTNLLSFVANNRFLSLKELKPYLNHKANQLFLYELWKLQWLQISHDQ
>lpg1909
IAKKLYHRIEQLPVLEPNSPMTKRKFNSLKNLYLQIIGSQKNQSIDELLFGIQQWKEKNRVDLQTLRRTYFWDSFIVRESATMKLINEIEKDLKCAKCPY
>lpg1910
KTGLPIPSVTEDEPYGFGLGVGFYYDKNSRQRFWTYQGSTLGYRVMYLWNPCNNVTVVVALNGKGGSGNEKSKIGNHIHELCLNIHKVIVKNHPHLQCAS
>lpg1912
SGNQALAEEFLAKFIEELYKNREEFIGLMHQKNVKGLADLAHKLHGACCFCGVPILQKRVAQLERLARRTANADNLTEAFTDLIQSIDAVISEYENQYSQ
>lpg1919
DNHALYFSRSAIPFHRDDKNAYSNTFRHIGLYAYRAAFLLEFVSWPPCTLEQIECLEQLRILWSGFSIRVDEACEEPLQDINTKEDLILAQQYFLDTFNV
>lpg1922
ANPVDPVIRGRMSYLKKKGLSGFDELSLPNAVIALKQGVGRLIRDITDKGILMIADPRLTGREYGRTILASLPGLPKTRDEEKVLHFIKELALNDETVSD
>lpg1923
CKYTDCVEVCPVDCFYEGPNFLVIHPDECIDCALCEPECPVNAIVSEDDLTEEQQQFKELNAELSKTWPNITAKKDAPSDAKDWEEVKDKLQYLQKEWKK
>lpg1928
VANLMSIQQKLNMKNGIVVANPIPVSAELSDEEISPYIKQAHDEAKHMSGKSLTPFLLKRIAELTAGKSLEANIELIKNNAFLGAEIAIAYQKKLFSKKT
>lpg1932
SWLNGARIITISLLKLKNEFICCQSHPGRRAHCPDHFSTIYVYIFVSTNFKHIDWCGLSFCCILYTSSKKKRPNAHPGSVFTLFNPGTFFHFFPFPARIS
>lpg1937
HANHYYNGTSDYIKSKINNTFSRFILLHKYFHPYIAFYGDGEPLSKQEADCINSAIQKNTVSTAWQPGDVMIVDNFSCLHGKTPHTGNRLILVGLTKYFD
>lpg1938
GCDFNYPGNIFVHHSLFLGALLPEKNIQEYQVEQTIDGANIRVVTTGFINKSQLQKNIRLRLSKVGLMDAQVNITEVPEIKYLYSGKLNRFIPLNSTDKS
>lpg1945
HAIMLECSFLNSQPDDKLFGHLKPNLFMSELRHLASIVDPFDSRNSLRGLPVVVTHIKPKLADFSNTNEDTEKQVINELSQENDIGVELIKPEQGITLSL
>lpg1946
LFDDKWHLSPHYYTLNDNKNIYGLTDREHECVFLLIRGKSAKEIGALLSLSKRTIESYIENIKNKMDCRNKAEILVKAVLNGYHNYFPARLQQAAIIRSL
>lpg1954
QHHIAGPFSFKLLSESLPYKTRVYLMTTRDIDYTNSPENNGCAAFLAQKNMVCTVKNTGLTTRKAILNSMNSHVVTTYIIPAPNCSLWIAPPVEDFPTEA
>lpg1967
FDAILTLTYNSENKMCLGGMFASDFQSLPVSIQNQAKKFFELIIEWLKGVLETNGYDNESSLSLAKQIISLVEGGLLLARLYGDETFLEGVRHFIDQTIK
>lpg1979
RRIIANEVFTNITSIFLPDRPAIPGDYTYSKPPKIEDFLMRLKFSLAEPTEMLSNTVGFWMAGELAEKNWNYNKISIPGITTGFPEGISTYPNNNPVIQR
>lpg1982
LANEGIKAYAEIKAEDKEMLFKLLFRKASALVELGNAFDVKTQRKEFDEALKDLKETYELMQENSGVNNTAFVKQIQTKIVTIEKKLPPPQEEINKIEFI
>lpg1983
DWEIATIHIPQRDIVEFLSYVLPENFDSTLLGNYIERHRIKLGETTKQAIDATEWRLGFQYALYDYLIQRVFPQIPFEKLEARNIAKVYNNARRMMALLD
>lpg1984
PHDDYRSEKIIHGLVEQCADAVIKKRADTLIFGSGRLIGYREVIQKGLEEKGLHITIIEPLPTGIYFAKFLVDSKISQSKYVYRSPDASTLKTYSKILGN
>lpg1987
QQTAESLSGHIFSKNGVESRAGLEPLDDVIPLAKEINQLKQNMMFVGHLPFMNKLVSQLVVEEEHRILVSFKPGSLVCLDKADGIDWCIAWMICPELLRE
>lpg1990
DKYNLEHYKLVVKHLHNQLEDLNDKIGLMKGIEIDIYSDLPSAMYEWFEQTYSLLSNRYDEFKDELSIGDVWEDWSYDNCSSGDDEEYDEPVISFNNTIP
>lpg1997
QGFTLMEVLVSLMLMTTVVLMLVEQQLKTRDIINHLIWRIQGSQYLDQVDEALYISENRLPLPPSNYHFDIRRSQKKIILNVTWFKKSQSIIRSYDLDAH
>lpg1998
AYAAIDDDDFIQSSLKMNNEGMLQLQAGFNELNIKYLPSSCNFLTFDCEEDSMALYNYLLDNGIIVRPLHAYKMNNFIRVTIGTKEQNSRFLTALKNFYL
>lpg1999
EGIGAALNSEQIKNLLPQLNTKWEVTEDNRIIKRAFSFKNFYETMAFVNAIAWIANIENHHPDLEVGYNYCRVHFMTHALNGLTHNDFICAAKIDKLLVD
>lpg2005
LIPLGIASWLIYNFDYLFIWVIYYIREVLQAVLAFLTRIMPFKPYSTSIALIILLTTVSVGPVLLLDLIYRKRTYKGYAYPYLTSTLILIFCTLILLVVS
>lpg2007
NEYPVEFLVDTGATLVAIPQGLAKDLKITGRYPVTIETANGKVTGFLTRLQHLSFGEFHLQNVKAVIIPQNDDNTVLLGMNVLSQFHMIQQGKQLILKRQ
>lpg2010
EQIRHAYPDAVSVFIIPPSLDALKERLMNRRQDKDHVISERMTKAQDELGHYPEFDYLIVNDDFEKAAMELQSIVIANRLRIEKQVNKQAKLLSFLLSSQ
>lpg2014
TKSGIPPEHAIDLALEVKQLPNLQLRGLMTIPPQQNNMQTQYNLFLKLNQLKESINKALHLKMDTLSMGMSDDLVPAIKAGSTIVRIGRAIFGERKGKLL
>lpg2016
MYHAIIPFLFIFLYILVDLIIQPCEILFFAVLIRVIMSYVNPKWQHPLGDFLRVITTPILRLGRIIVPDISGFDFSPFIIMVILKIITLFLSASLPWKLL
>lpg2020
IKSILINQNLNHVSMDEIASRLCMTSRTLRRHLQRLDVTYQELLDEVREQKAKTFLLNNNISMTEICFLLGFQDTSNFSKAFKRWTGITPTEYREKHEVQ
>lpg2032
QFESWWPFLEVTSGIVAIQFFVGNFLEPRLLGKSLNLSPLVILFALALWGAIWGVLGMFLSVPITVMMMIIFAHFDVTRPIAILLSQDGYIHKSYESLEN
>lpg2041
IVMDLKTPDSREADKNLLSNLSFLKPTDQIKFVLCSRTDYEWACSMLSEYQLAERVQLLFSPSWNQLNPTNLANWIIQDKLPVRFQLQLHKILWNDAPGH
>lpg2045
NMANASKQFPQLIKDLKTGISKFKSLADNMSAAGKDVSKTMIAGKNTIDQISQQAIPPAVILLRRLNAISANLEKVSNEMRQNPSVIIRGTKAPKLGPGE
>lpg2061
SSTIQGMFCSLLVFTLGEMLFMAYSVALCHQYGSSNHSGLGIGAWRSAYALGMMIGPLISGVAMYYFNAQSAWTISSLLCFMSAFLVFNSKRAQRLEAVY
>lpg2062
SHVVIYQIGMVGNLGLPTNKINFEALNFIKKKLIELYKKEKKAVIYEAALYPGTHPKISEFDLEQLDRQELTTLSTLYIPPDKIQRMPSSDALRLLNQVA
>lpg2068
QIMTQIQSECIEVDEHLKAGINDNSSALQEEIGDLLHAVFSLCVFCKLDLKDTLQQTVEKFERRLRAVKMIAHEMKLINLEGQTFDELMSIWKQAKSRVG
>lpg2070
GHNRYKAMDRYFRNRSLTRRWIFSDVVKAKDGTKKYVCINKMMDIKIQRHVKIRSSANPYLPEYVKYFEDRKKWAKDCSFVQRIKDKQLNVIGSEYLLGE
>lpg2098
YWRHIDPTVQNQQFCDVGKQYRSVIFYLNDDQKKAALASIDEIKKRFPKVYTEVIPSTTFYPAEEYHQDYYQKNPIRYKYYRYNCGRDARIKELWDEKSS
>lpg2102
IIVTPRMHGIHHSNYLNETNSNYGVVFSFWDRLHQTIKLDIPQQAIIIGVPGYSKPSDNSLIRLLLMPIKAQRHYWQIKKDFHFSRKSKTSDKKVRTLCE
>lpg2106
KYPLFDIHDTIENCSSKAITLKTEAAYGVIGCKENEIHTYWIAEDQWHFIKKLFEGAKLLESVQYAQTINQNFDLTSAVAFVLQEQLVDNIIKTGGNNAQ
>lpg2107
WNTKEYIDSIPFNLVKEIHIAGHSIKELSNDSTLRIDTHNNYVCDEVWALYDYTVQRFGPIPTLLEWDADIPSLNVLIEEASKCESYLSSYKVNRGVANA
>lpg2133
ILLSQIPYAICNALVGTPIFKLLNDFFPTQIRYSGVSIAWGVSMAIFGGTAPLVANYLQYSFKLATAPIFYILLSASVALLVLHDKKNYKIAPIKLRSDN
>lpg2136
IASNYEQLKALRKSLEETQRVSLQLTIENVKLARDSYENGQISFLNVLQVQKQQNDLQTTYLNTLEKFLQVYVALCTAIGPGKTDGFCSYLEYQSNGDSK
>lpg2139
LSESENQAYWDTYPPFAQIRFHSYAPTSSQVIPSKQLIENKRKILTSQFHDKPLPMSEYYYGFRVIPTRMVFYTYRTDELSDVVEYCFIKNNWEKNLLSP
>lpg2145
ARDGVEALEQLSGNIKATKPKIIILDIMMPKMNGIEFLRELRSHIHYNPIKVVIFTTSSNIRDKQATTGLDIAGYFVKDSQFNEFVYCCKHLLEKKSHLS
>lpg2150
FLEITKINAKVAFNFQILNYQRYVKLVDSYQQSSQAKSLSDLNTSANSQLFFKKRDSTGQDRASITTGQARVAHDTVGLGLKWNEAIQNTISENMMNQRL
>lpg2151
EELIKMLMWYAGIQTNFSQPMGTYGKYIENHLELELRQEFLKTYVDADYKNMWASLFKMCEIFNDLAIKISSYFGYSFNQKEFDNVVDYLQDVKNNKIPT
>lpg2162
LRSYYSASLMLSRFVKRLYTNEQDYQKMIEDCQNEFGNPTAFQIIQDGSWGEGLNAVLMESKHLAATTIQRFFRVAQALNQVNSKQPTTYTKSSQKPRIF
>lpg2167
EVISGEDESLALVRKAIRKELKLFIQYHDLKGNVSTRTIWPIGLGYFDQVRVLIAWCELKKDFRHFRADRIVDVENLGVCYAKRRSVLLHDWRKQNNIPG
>lpg2171
CGVINAFTAFAEIYIDDIWVDKAYRGKGYGKKLLQTLENHFKGQGFNNINLCTSAFQAPEFYRKCGYTAEFTRINQANPKLSKTFFVKFFDDENQTQGLF
>lpg2172
LGLHDEFGPNFTSQDVLYDKKPINFCLYDPTPMIFIDPEFYLHNLGCLLLLQGNFPRGMHDIPEDIDSSIIKDWCQYHRRSEKSIRCWFLTSQDFSLKTN
>lpg2191
IMVQNDQLTVSGRIQEKETKESEYLHRSIVTRAFEQTFRLADHMQVTGAEIKNGLLSIGLIREIPEEAKPRIIPIKSISDQESNKKGKTLEPESKKKISN
>lpg2202
ADAALIKPSLSIKIHCEAPNEEILFTDWLNAVVYNMQIHNMLFREFDVKLNRFVLDAVIRGEKVDQKKHQPVVEVKGATYTELKIYKNNGIWIAQCVVDV
>lpg2210
FQPQADLSLCLFTGISYVRYKVIYPWLNSDDALSKLARLSNKELRFLRNTIYAQYGRQFQSPDLQEYFSKKWWYVPNPDYSDRMLNEEDKKLLSMINQAK
>lpg2213
LPMAEEIGMNYYLAYNISDYSTSSVWGFFIAPIEADSEEGALEASNEVLSMMNAPGVPHQQDEDIICSYDTGTPNLIAAAIKDGSQISPMKLKQYFKSAR
>lpg2218
FWIFPNTMLNFYPWGCSVNVVKPLSPELTQVSFLSFVLDESKFGKGAGGALDQVEQEDERVVESVQRGIKSRYYDIGRFSPTKEQGTHHFQRLLCEFLND
>lpg2257
MPGLTHMTPAQFGNQFLYNLNQSGVKYIVHVIEEKPELLIFEFKIQKPANLQQDEILKITKGKDGIYVLHYAIKKSDMTKENRDKWIKNLKNSFIKISTP
>lpg2262
LLGLSGKTNNVLELQSSPDKNAQFALEYFCLKTAQFIGMMAISLGGVDGIVFTGGIGENSEPIRANILKRIECLHPFSVIVIPANEEKMMAMHTLTALRT
>lpg2264
NLLIGMLIEETTTISFIEVCQKYHIPEELFIEMIEQGLFPDQPSDPEKIALGQKELRRLESAFRLHRDLGINLPGVALALDLLEKIDQMHHELEILRKHF
>lpg2266
SYLDFISLAEQLIQNLNYEGIYQLATFHPDYYFADTSPDDVANYTNRSPYPMIHLLREDSLDKAIAAYGDTHTIPEKNIATMNELGLEKMKQLLASISIP
>lpg2270
FVKDLALIAYLLGQKQTTSAVYNVADGNPTHMGELQQTVANALGIESASYESFEQAWEKASPMKREFMRASKRLKIDLLKTALGEDIQFTSLYDAVKQSL
>lpg2276
DLTIPQLQTSIIAGAANNQLAHTYHGKILHEKGILFAVDYVINAGGLIFAASKYLQTPEDKVSEQIDSIYTSLTEIFTRSAKDNLPTSEIADTLAKEKLA
>lpg2280
VLNRLKEQFNANEEQVLEWYHHWLKTGFDAFEEKLGALERDKPVCFGSEVGLADVCLIPQVYNAHRFHFDMASYPIINEINEYCLTLPAFHDAAPEAISS
>lpg2286
AQSEAILELPSDHNVAILVLEGKITINQNQSAHENQLLVFSLSAGKIKINSEGKNAILLVLSAEPLLEPIAHHGPFVMNTREELQQAFIDFYEGKFGNLE
>lpg2293
KDIDYITIPAIVIVGREIVISALREWMAEVGRRASVAVGYIGKVKTSLQMIALVLLLAFNPLVSWWGSLGFVLLYVSAILTIWSMVIYLAIAWPELMKKS
>lpg2299
LKRHLGYPVIKQVREEIESILQQTNKIAEDQMKLFIEEAKSTMELTTSQEVNRLESLQKINPAIRDEEIEFFKKKISESNYFINSSTLKLQAIRVVINVS
>lpg2310
LDDFSDEDAVLLGCTHFPVFKPLLSSLLPKDVAIVDSAQATAISLYELLQNQNLHNDNLEAPPRINYLVTDSINRFQKVGEIFLGEQLSLSDIELIDAMG
>lpg2313
GPFTKDLSYAKGFVLIYNYIRFAIGQKRVDTIPLLFTGKLVLDDLPLLGELKEREILTDPVYLPPPFQDLAALSAWMSFSLYLNQFDLNEIQKNFRFLLV
>lpg2318
IAHALVGTFLGILIGYGFVGPIATAMEQNANQNQLMLQCIKVTILASLHNNPPIIATEFGRKVLFTSQRPSFNQLNDEIKNAKTAQTTTQNSEATEATSS
>lpg2337
PYIAENDPHLKHGDVRFEPTSALVSSQDGLADLQYIIQHSYEYLLPDGLLLVEHGFEQKNEISAILNQLGYKNIHCWQDLQGHDRVSGGQRPSNRNNKPL
>lpg2342
FDIVGQFDYDMVRQQRKSREEKFKENSYLAIDIPGATHDYQYSQQLLLAFVHGWMAKLPEFEPQPPPILVSYLEPVYSTASSIVSTNKLDYQPLVSQINS
>lpg2345
DFSNERKKFNDGRKAVNQESVAQDLFRIDVGKIHGVKPGNIVGAIANEAGLQSRYITGLKIHEDHSTVRLPKGMPKEVMKDLTKAWVCGRQLNLTLIGSA
>lpg2347
GKTTGWIHRSSLKHKQVKMLSGVNYERIDDQGLHLTIDDKPQVLEVDSIVICAGQIELKNLYEPLKMAGKLVHLIGGAYKALELDARHAIDQACRLAALV
>lpg2363
FKQRLHRLLMRKHRTAKQCTRLIPLFLKLVASLKESPFESLKTLGKTLYQWREEVVRMWRFTKNNGITEGFHRKMKLIQRRAYGFRNFENYRLRVKVLCS
>lpg2365
RKHKVEFLAMREDISEALEKGWSIIVIWETLRDEGSFTATYNTFRLYVLKYLNGQKSGYSQKDINVQQPKRLAVNQDKERKPSAMPSFTFNPIPNLEELL
>lpg2369
KAYVSVSGIKAGILEELQGGTYQFTYFEDYHGAPVSLTMPLKNKVYDFDVFPPFFEGLLPEGIMLEALLRKYKIDKNDYFGQLILVGQDVVGAVTIEEIR
>lpg2373
VELAYKAPRNVLNDGTDYSNGACFGDGVDLKVNGENAYRYKARFKLANKNHNVLSVIEPPPLQRRGKNNKYFEYTYISTSGINKTIFWKYTKEALEAGET
>lpg2376
FYNYFDRYLRQLGHDKRVSISLGQGIMPLLVLTDSHYLTLSIRKVAEKLSHLIPLSIASVPFEVDSFNCYQYWHQKDDADPGHRWLREMILSIAKKSYLK
>lpg2379
YSQRGLRLLSPQLKNLSPLDLSADEQRQEAIARVGKMSIQGVQKKLSTKLKIKEGCFEIVDQNGDYILKPQSDIYPELPENEAITMTLAKTIGLEWFSVL
>lpg2384
LQIVETGTGIWHAVANYGFMEQPHIPKLLKKLEAQGYDINIKDITYYIGHETIFVRNVRHTLSKYIKILFVFMHRNALPMSNYFHLPPESVFEIGRQIEI
>lpg2385
RNDELLRNQDGSVPAIIKEIRDIVGKIDPSEEENIANAIIEIKRTIADNSDNNYNENAHDIIKAFENPSCCDFRKIRAALTTNHAIDEIMNPVRVGMQLN
>lpg2388
CSFLYCLMKNTHREIDSKQALWFIFYLFGLGIFSFLGNYGGKHILPQYWDLLYLLVFSLLVFGFALLSRKPSAHTQNMVAQNTRTTITAPAFSIERYDIA
>lpg2393
QAQESLNHAHLIGELITHFSYHPTLKIGKLLETHEHNISNILEESLEHERQSLDLYYQLLQYAENKSVLVEEFARQMIQEEEMHLGEISKMLNSPTTFKD
>lpg2402
ERYSHSAEYLYKRKLVRNDMLFVKNILPAIFAVANSDAVISTAPSFLINMFARQFNLGMQPLPFNLEPTPIYLVTHSKSQYDEGVSWLAKLVSSSIKSPS
>lpg2403
ITPKSQSQLTELLNQFDQEKSGRRGHASFKFFSGNDFFIISDIPFSVGLRNCPAFAVTESLFKVTIAKFVSDYQLQLVKKDEDDSTLHITSRDKSFGLMQ
>lpg2404
ENGKRIIDNTYGSVSLDGHKLDIEMIRVLQIQLALPNLALLLTTVYCPHCGAEQFDRGIWAVSAHNHRVCLLCKQTFISQDVISNPAFDVLTHVSGVISQ
>lpg2405
LIVPGGVMEENESDEETLRREIKEELDSDIISFQFYKQFEDKAIYEEKWLVMRTYIVTLGNAPKPANEIDQLVWLGHDYHQSGYRFGSILGKQIIPDFFK
>lpg2413
TNFGDYIGGYGMENILSQNNPIYFKSISLAHDVPAQLGNYYNETTSYNSTTGQVTCSYISNNPTEPRFAVAYTLTNGRGGSVQWQSGNSINIIFPVGLKS
>lpg2418
EPNIYFPGGTEPNIGNQSPIRGGQGYAWVCMPSPTNGDRICGKIGGHKNFRSFLGLNKSKNYGLIILFNTGALTTDGSLTPATTPPTISQIGTNLLENID
>lpg2431
YSLKYPVISPLELNKIYNARQERALLGQELCTTLQWHKVCALIGEYQYNLIIDLGPGDSMTTILNKANTELFNTPLITASHYNSLKGLCNAIISLTSSYQ
>lpg2432
SSNTSMQWNFAAMGIDVVMGGHDHHYERIERNGIVYYVNGAGGAELYSYKKWVEGSKFFYSKHHGFMLIIALEHALKIQFINDDDEIKDEIVIQEKPGVG
>lpg2439
VLKNIIDWGTRPYGKNVWAGKLMAAIGTSPGAIGTAVAQSHLRSIMVAIDGVCFGQPEIYLVYKDGLIDNNFSITMESTRNFLQGFLDRFAREIEKHKSI
>lpg2449
IPPHSTGAAIDIELIDSYGNLINLGMAAKDWLIVDPDLSETYSKLISEEAMQNRILMLKIMAKHGFVNYPREWWHFSYGDRLWAYMTEHSTAIYGAIINN
>lpg2458
ANSMKHHHCKTGTIEIGVLDKGTFYEFFVADDGPGIEPVYFEKIFRIFQTLKSKDEAETTGIGLTIVKKIVESQNGKIEVDSELGKGARFSFTWPKVPHQ
>lpg2466
KVVFLIDAVKSGCAIGTIHRLKNNEIFAFQNRLSTHEIGVVEALQIGQSLNALPEDIILYGIEIDSIAFNATLSKSVEKAMKVVVIQIKKELKDMLNHIV
>lpg2474
VFDMRPTLQFIANTTEQQLGANLFHGTLIAGLSEWVTGICREKGIHMLLLSGGCFLNQVLAEGLINSLIKSGIKPLLPKLLPPNDGGIALGQAWIVGIKE
>lpg2476
IKQQATGNKCRKVKKIVLEIGQLVAVDKHALNFSFKVITQGTIAQNAELSIVEIPGEAICNSCQQIVPMKQYYDECLVCGNHSLTLTKGEELKVKSMVVE
>lpg2483
SATLIKRAGSEARYKQLAKWRSSSLFSPEEKAALDYAEKVTYSYQRPDDECFNQLKLYYSEQEIIELTALIAFQNMSSKFNSALGVEAQGFCSRQLTGKS
>lpg2496
DYHQWASILHYENWQTFLQSHSQRRLFCCSAKGKVKYSDVDYKADDILLFGPESCGLPQQILNQYSTIRIPMRENNRSLNLSNAVAIILYEAWRQMDFNM
>lpg2500
GAVAGACKDVKLGHLTDVINKIQPVVKPSMESTGIDNCSDPKLIDDMAKANALHVVKNILEQSPILNELVKNKQIGIVAGLHDIKTGKVTFFEEKRSVPE
>lpg2516
ICCSYQILAIYKVSTYVPDNLAGLTTAIANMIIMIFGYGFHSVIGYVVNMYGGTHVARAFVYGVGVIPLTLAVGVVGFLFLAYQEKNFTPDASFASPELR
>lpg2517
PEKVGLKLTVIVLVGLNNHQPEVMNQFEKTIQLFPEVIQCYLITGQSADYLLKIIVPDLNAYQAFLLGKLTRINGVASVHSSFILRNVSDTTALPLDHLD
>lpg2520
SSALFACPCFNMGFLHVAFLDDKDTECRIYKEGSVVYKIEIFDKEKIASSTHTQCTLNTEHHDVFMNYDFHYLDDHGDCIREILDACNKLKINSLHMDDE
>lpg2522
SNRKEHATVDAGTKSIYVDPHHKPHIISHPGLVYDWGGFGDEHGKVFSCEGGSHFLQNGDVLELIVPHCDPTINLYDKFYITENNVVVDIWDIDMRGKSQ
>lpg2531
INQCLLVKTNTQNHKITHIVSHPQGFAQCKKFLRNKFKNAKKIEWIDTAKAAKDLAEGILPPHAAVIASARCAPLYDLKISARNIQDSHLNRTAFILVKK
>lpg2543
EWVKQKKIAHSLLETGGDSAVFNIDMDSRVLMFSTSLQLKQDVSDKTWHGHGIIIGQSEGIPVIEKHKKHFVFFAEDISSQITKFSDPPKTVGLAAAVSA
>lpg2549
ADSVNVNRVAKHCYLSISQLQRRFKQMLGCGIAEYWRMKKLLHAKKLLSQKNCSIEAIAFEVGYENLPAFSRRFSKVFGESPSQWRSKALTAKKMREIDK
>lpg2562
QLDEYAFALKMLDDSMSPELRINDIQIVDPSISPNPGDFVVVKISGKDDVIICQYKKISYTSSEFELLTLNDNWPNITFNESEQVEIVGTVIQNIRTYRR
>lpg2572
FLSLPDKQQKEFLKGKKPLMVSQDDLVVKMGLNKNTFRGLYEFLSSQAHSFPLSFYKMKDDGRGRGVHCEVEENHTKVVIGYCIVFLEQAEKDMNVLFAQ
>lpg2582
IMIKQHKAEPMQLSKWSISFALNLSHLGSIQATVSIYAKNIDIKVNTQQSSTLQLLNDYHKDLEETLYESGLHLREWKLQVGLEENHIDATNLRLLDIKI
>lpg2587
AQLMCQSTDDQRREKGELLKHFIFEIKCQHGNLENIYGLISAFTLNPDHSKIIKTHQNPIIDFFRNKATTRSEDDIAALQKAVAAYLQPEDNKEHLVKLT
>lpg2602
CQVGSFNKGCLVLTTTNAAFASEIRYLLPELRDKLRKEAGLYQLSSIKITIIAPSSQIENPAQKKSLTLSEKAKATIISESQHCTYEPLKKALLHLAQSE
>lpg2605
LLAWMWLNKQRRLRGKKTYLFGPLLILDEMWHSFILHTRDYIDFSMKYFGEYFHHDVEPVGFEHVLDEEELADYLQDCFQYLNKEWVERRFSIAFAEMDD
>lpg2611
LKGPQSQQLEVLQVYEKLSKILSSYGLNASGLYLRDNQSWVLLLNHSVKIYLGKKELEERLLRFCKAYPAVFAEKADQLAGVDLRYPRGMAVQWKQQMGR
>lpg2617
QVFMGDVGSLALGAALGIVAVVVRQELVLLIMGGLFVIETLSVILQVGYFKYSGGKRLFRMAPLHHHFELKGWSEPKVIVRFWIITVVFVLCGLATLKLR
>lpg2624
RIQELEAKLSHAQIIDISKLPNNGKVIFGSTVTICHVATGSELTYKIVGEDEADIKLNKISYSSPIARALIGKELDDAVTVETPGGMVEYEIIQVQYIVE
>lpg2633
SCDAYENITYFENVAKQLLLLMGHGGTIPGAIKSENVPDALHHLQQGLEKIKSENKLLEDDEDSEPDISLAKRAIPLIHLLQAAEKKDCDVLWSHSKSPG
>lpg2635
ASALAGYVNCVILLFLLIKRGLFKPSPGWLKYSMQLLIANFAIGVYLYFMSGTATYWLGFSPLMRLSLLLAHVFVTVVIYLLVLGIIGLRPSHFRGQIKD
>lpg2659
FPRSQLDYLEIADRFDNVFLSDVYQLTESHTAQAIMFIHFIDVMYDRGIKLIISADVPAEELYVKGEMKETFKRTLSRLIEMQSVDYLSRHPRRLVKEML
>lpg2668
EIKILKLIGATDPYIIRPFLYSGIWYGAAGALLAIFLVNIFILTLGVAVNQLANVYQMHYPLACLSLRQILLLVLFAIILGWLGALLSVKRQLASIEPYK
>lpg2685
VVSFHGVLLPLEGESNKSLNAKVLILHGYDDPLVPIEQVNQFAIEMTERKVDWQVHVYGQTAHSFTDPGANDDEMGLHYNKLADQRSWQSTQLFLQELFA
>lpg2687
ESFDEAARKLKLSEADLVIKQKALFRLSIIMVVAAFMILIYTGYQFLYGSWKATIISLVVVMIALVLAFRYHFWYYQIKQRKLGCTVKEWYRQGLLGEKE
>lpg2689
NITSQALNEFNMATRRLFDPTASNTPGQPNQQWIKQINDASPATVQKEIAILLAEINYQMYLDRQIQERILLTNSIMLLQNLKAAQPTADFSSQGSPSEQ
>lpg2690
DLTQKPFKNDLSLYADYLNSKVRPDWVITNYYPMESHGDYLTDLLDAKNFFKNYHLASTLSSGFYLNQNQPQGKKMIDFVYQIFKRAYNKPLELESQEPK
>lpg2704
DKLIGVVCMAAAILLLFFLPWLDKSNVRSVRYKGMYSRISITLFAFSFLLLGYLGTTPVTPVRLFLARIAAVIYFSYFILMPIYSRFEKTRPVPTRIGEK
>lpg2710
YKPISKYPQIRRDLSFLVDRQISAMQIERVIRNTVKEDWLKSFDVFDVYMGKGIPEDKKSIAVAMTLQDDTRTLVDAEINLTISAIIKKLENEFSILLRE
>lpg2711
ELALRFRPSYFPFTEPSAEVDIECTQCNGKGCRSCKFTGWLEVLGCGMVHPNVLIAVNIDPNEYHGWAFGMGMDRLAMLYYGIDDLRMLFENDLTFLRQF
>lpg2714
PVQAIVLTISEKQNEYAEKVRKTLQKRGIRANFDLRNEKIGFKIREHTLQKIPYLLVVGDKEVENCQVAVRTRDGIDLGVMTIDTICDTLTQEIIRKGSI
>lpg2727
TRNARHGALYCGKLVREGNWLKFQSEHENGRIQIKKSCFADDLAPVMESCSCYTCLNYSRSYLHHLSKQKANLFTALASIHNVHVLHDVCNHMRHLIINS
>lpg2734
LFNLIKNALYVIAMAQRGEINIWTESGDKYHYLYFKDTAKGMSKQQLNRLFNHFYTTTFMGTGIGLSFCKLVMNAFGGDIVCESKEGEYALFILSFPGSV
>lpg2737
YESAIKENIRLNLQEAQWAILNNNPAVYQFALNQAIANLKRVFNESSQNTDVLIKQLSTLQNVKLTQEKPVVGQAIPLINQMIDNKELLVDQANSKKGEN
>lpg2738
NRLIELYSLLPCEENQLLFAESLLKKNPHSAALYLCLGRMCLSRHLWGKAKHYLEQSIELNPTPVAFIELGKLHEKLNDPLSSGSCYKKGLELITKDELS
>lpg2743
VSELGKHTTRNSRYYHLPSGGALIDSPGVREFSLWDIDCSMIAQGYKEFKPYLSQCKFRNCTHINTPQCAIIDALNKGKISTQRYENFTKLCAQFNSLKE
>lpg2755
EAQKMQQRMQEAQQQLSQLVVSGESGGGMVTIKMNGRHDVTEVKIKPTLMDEDIEMLEDLIAAAVNDAVRKIEKASKEKISQLTAGLNIPTDLMGDKEGE
>lpg2756
QGKYFVLMGKISPLDGLGPDDIGLPKLKELITREKIQEVILALSPSVESQTTIHFIHQLLKDETVNISQLAHGIPSGGELEFLDGNTISSALKNRAVINV
>lpg2759
LYSINNGYSLDWLPSLNSSERNAIARVYQALKCVMEALRVELKNRFITTEPYLYDLGKKEIHTGRRNREAVFRIIAIYGCERIVMSDSLERLFNLIEEPN
>lpg2760
ASRQVFGENNEELQLSAGEYDLLLTFVQQPQRVLDREFLLQITKNTDLVPFDRRIDVQISRLRQKIEIDKKKPALIKTIRNGGYMFTARVVTLKESDATL
>lpg2763
EIVGEFTTDIAALSRDITPQQDGSVIVDASITIRHLNRMMGWSLPLIGPRTLSGLIIEHLGYIPPPDSCLVIDHYHIEILRVSDNMIRGVKMIKTNKKRK
>lpg2767
AHVAPLGMSFYTGKLFPSNYWGQIFISEHGSWNRSHKIGYQVTTVKIKNNHVTEVKPFISGWLQGEKAWGRPVDTLVMPDGSLLISDDYANVIYRVSYQQ
>lpg2772
FKEEIVGIAEVRDVFKSPKIGAIAGCMVIEGVVKRNNPIRVLRSNVVIYEGTLESLRRFKDDVLEVRQGFECGIGVKNYNDVKPGDLIEVFETVEIKRDL
>lpg2773
ELLAIEEFDEEIVEELRNRANDKLLEMALSSGKGLSGTPDDSLINMEGMTEDLANKLASKGITTMEDLAEQSVDELMEIEGISEEKAGALIMKAREPWFQ
>lpg2774
DDCQEVSKQVSAMLDVEDPIPGHYSLEISSPGIPRPLFSIWQYQRYLGYEIHVKTFKPVNGKRKLSGIIVSASEDTIVLDINNEHQEILLSNIVKANLTV
>lpg2778
PSIPGYLARYFSIIYSILLNKYGFDRFNELFFVKGARGLGIAFYKIGDQKLIDGAVVNGSGRLVRWFSGKGRKIQSGYIYHYATVMVFGLLAFLCWLILD
>lpg2780
SVQTQEKPLSVNSQLMDLSTEDGLVTPEKATSNTEKLGMVLYTDYILAFEIAAVILLVAIVSAITLVHRGAIRSKRQDITQQIMTRRAERVKLISMKSEK
>lpg2785
IAVYEVASFYTMYEHKPVGRHLINVCTNISCMLRDSAGVVEHLEKKLGVNLGGTTEDGRFTLRSVECLGACVNAPMMQVDKDYHENLTAESIDKVLEQYQ
>lpg2786
SPPRRVVMKHDMEALIHHFKLFTEGFCLPRGEVYSSVEAPKGEFGIYMVSDGANKPYRLKIRAPGFAHLSSFDDMVRGHMLADGVAILASQDIVFGEIDR
>lpg2791
IHVLIAVILIGLVLIQHGKGADIGAAFGSGASNTLFGSQGTGGFLFKLTGGLAITFFITSLMLSYMVSTQNQKAGQLAIPQQTGAPVSSVPVPVEKNNKK
>lpg2792
VSAKGKDCFRDCVVAYEPVWAIGTGKTATPEQAQKIHQFIRDLVGEINDSDAKHLTLIYGGSVNENNAKALFSMPDIDGGLVGGASLNAKQFVEIVKCIN
>lpg2796
MSDRTAQQIDDEVRAIIDRNYQRAKEILETNIDKLHLMAQSLIKYETIDTNQIQEIMSGKEPTPPEDWGSTKPMDKAESVNDAPAKPINGETIENPAEGH
>lpg2801
SLPWWLVLLVFLRDFTISMGVLAWYYFIQRKLDFEPSRLSKLNTGFQLTLVTLCLFELAYFRFPYDLVDILIYLTAFTTVTSYLDYVWTWSRKAWSPKES
>lpg2802
ISGNQPPIKCDIKLADLRSRLSWGLVIQLNELNDDEKINTLKMRAAKRGFELPESVGHFLLNRCSRNMHDLYEILNQLDDASWEAHRKITIPFVKNILKI
>lpg2810
GISNPKDFRNEVVNFVLRARANNRGKNPVWNSYEKLKSVIEKKMFTNTEDLLPVISFNAKASEEDKKKHEEFISRMVEKGYTRKQVRLLCEWYLRVRKSQ
>lpg2812
IHDEWGYQQIREALSRQYNLGYLEPDIQVYSVDLQGDRSLTLRYSQQNRVPLGSSTNEVLKHLHYLWQFPVILQAVDGENKITEEFSCPPLNKNKTAETN
>lpg2817
FWEYAVQLGQTVTEGELLTIDNQTLLYRLYHETELRIFESRSTRFQCRCNQEKMKQVITVLGEEEATDLIKEKGKIEITCDFCNQKYTFDSIDVTLLFRK
>lpg2820
QFQPENFDQNLGLVNELETIGEKTGYTPAQLSLAWLLAQGEDIIPIPGTSNPQHLAENMRSIDIFLTPEQMKDLENAYKNNPVAGKRLSKELMATFHLKE
>lpg2821
VPILAIEVPTGINASTGEIAGNALAATATITFLCMKLGLLINDGKIYSGEIAFDDLLAPEAIYQQVKGIEKSSLLDSSTCFSKKIWYRNKTQKGWQLSIN
>lpg2839
YGEAFLLGAQIQPLPTASTHFIPDPIRTRKLLMNKKELNHLIGSVERQGYTIVPLSLYWKKNKIKIKIALAKGKKEHDKRDTIKDREWQRDRSRIMKKNT
>lpg2842
IKIRSLNFMRGRTFLNRYIIIDEAQNLTSKQIKTLVTRAGPGSKIICLGDIKQIDTPYLTETTSGLTFAVDRFKSWEHSAHMTLTRGERSRLAFYAAEHL
>lpg2845
LRNAAGNIITDEHAEIAYRKLPISTIIEMLTLAQGYEWLPPTCPADLFLGIHDQVVASQQVEQLFCNLPNVKIHWLKNSAHVLPLDNDLNEIIDCINKSK
>lpg2848
LTTEVNNTEFGQYLTAHRGDTVKLTTLRELIKRSFGENNTGKVTLSCKNGILVDIYVQLPALIPFKESLESLVDKASHSQHHDYCNSNVTISDFSNEKWL
>lpg2849
IAGWFNETLPDFKKNNREPIAFMNIDCDLYSSTKLVFNELNPQIAPGTIIVFDEYIGNINWRQDEFKAFQEWVKENKVEYRYLTASFYTKQVSVQILKRK
>lpg2853
LDALNKACSQCNPKKARDAVLKWASLQWPDAPMLNLTDLAQLVRDAHLRKQLHLLSQVLYRSQEKTLWRGDELLRAVQAVKRNESVKKRKNSNLPPINPF
>lpg2866
EMPPFQFLAVIRAQGKTVNKVEQFLKATKDQIQAHPLTVLGPAPAPLPRKANQHRMQLLIKSPSRKVLKSSLTQLREWLTMNKLSNGIRWNVDVDPMDLS
>lpg2868
QRSADVFLGVPFNIASYSLLTHMVAQQCNLDVAEFIWTGGDCHLYLNHLEQAQIQLTREPLPLPSLAIKRKPASLFDYAYEDFEFLNYQSHPAIKAPIAV
>lpg2876
VVIFIMSIALSQLISNVPLVTIYLPLLMSHNHSNITLLSLAAGSTIAGNLSILGAASNIIIIQNSEKRGIRGFGFLEFILVGAPLTLLNLLVYISFLQKI
>lpg2892
HARALLALDEEQQSQVAQLIIAKNLSVRETEQLVERVKNGKPELKTHHKDNPMFKEQLNSLAKHLQTKIKLKQGKTGKGTLVIHYENDHNLQKIIEQLLS
>lpg2893
YHDNILNQLSENAIYLLQYALHLTLSKMLTNKRPSDIYIDEIALNFLTERIKQKFDEGKNFESEADIGFAVAMDFNPQEQTALAAVRNLLSCLTVEVNRV
>lpg2894
SLTIALGVLFLMLQSYEYHEAYTEMNLTLDAGIYGTTFFMLTGFHGLHVTIGTIMLIVILVRCKKGHFTPERHFAFEGVAWYWHFVDVVWLFLFVFVYWL
>lpg2895
FYPKTKKIKVHPGEIVKLAFYAENKTDHTMTVQAIPSVTPGIAAKYLKKTECFCFTQQTLNGHEAMNMPLLFHLDTDLPKNVNTVTLSYTLFDVTGRSSN
>lpg2901
HQPHTRMQIILFALGFSLLNPHAIIDTLVIVGSGSSQYPDHKLAFLAGVISASMIWFSSLTMTTRYFSNLLTQNKVWQKIELLSGILMAYIAMKLITSSL
>lpg2902
PEYHKVIEQIPSFPEHTYYPELGETNPFLHMGLHLAVREQVATDRPQGIRTVYTKLIEKYQDPMAVEHLIMDQLAECLWLSQKNNRPPDENHYLITLQNL
>lpg2904
QSVKKLFDEIDIDWEGHLAHFTGDVVAHQIGSFVRKGLEFKNQFSTSMQQNITEFLQEELRICPSRNELEDFFAEVDELVLSVDRLQAHINNLMSDDEGN
>lpg2928
HCEVEYLFDVPPEAFEPRPKVDSAIVRLTPYRVSPFESVNTEKLENIVAKAFAMRRKTLTNNLKGIISLSQLNDLGIDGGKRPEQISVAEYVQLAKFISN
>lpg2940
HAKLENKSGIAVEFFGLHAGTYRSLAFFAHKHQTPVVPVSGYRLHNGKHVIKFHPEIEWEFHVDKEQAIYRNTLRYNQMLEKLILEYPEQWWWVHRRWKL
>lpg2948
LQQHKYQFEYKTNTILERYDLVFFSSVDEDLILLDEEASHYLVVNSVGYKIWNLLESKKTVSQLVSGLMEIYKVDFDTCFNDIKAFIQQMVQHKLIKVCS
>lpg2950
GFESLHWLYDFARYSTLLSQDDSRRIVELVNNLSIQTEYQMATYCAERIFPSVFTESGNAGLLPNSLTRKALISLIYHSKSTYRSKRRILRMMANKFYYI
>lpg2960
YGKGKYNIGYVALPTGSSGAVVRSIYANKRTIVPSLEAKLGLNYAYNMAQGVLNLEGGYQVMNYFNALHTQFLQNMANPVTNSDYGLYGPYIGAKYIGNA
>lpg2963
SAPHAINAKENACGCAGIYSAPYAVALYTQIFDELNQLKKLNDFLSRFGAEFYQLPINQQQLELIKSPQTIPNSMPFGSTHVVPIAAGDTINWSINGFSQ
>lpg2969
LMPSFGLIFSYNKSRILFTSDTQSCPVQLISFYEESDIIFHDCETTESKSGVHAHYSELVKLPSHLKKKMWLYHYNPGKLPNAKKDGFLGFVAKGQSFVF
>lpg2971
NSYIFPGVGLGVVAGQAKRVTDLMMMAAAVALSELAPAIRTGEGRLLPELNSIREVSQHIARAVILQGIKEGHIEPMNNNKIDDSIKRTMWTPQYEPYVL
>lpg2972
YQPQKTLYYFDQYETLSEFCQKRKGTVYVIANRQPPGVETNLFHPLGMHPEKSAYDLYYQLRLADTSDAICIAIELPPNTSEWQGVRERILKAGFPYSQQ
>lpg2978
ISTAISSVNAATQAIVWGESTKALPQFMQAHPFKKQGLLQTVKSQQSDYKLELQNNSNHATRHARYQITYKGVPVLGLSSHFSFQRWRQRNCNRYEYYRN
>lpg2986
AQHRVKDELKQAKAHSADIIDKANKRASEIIEAAKEAAKREAQIQAKLAQEQIAQQVNHAKEELRKQVAKLAITGAEKILMREVDAKANSELLDNLIEEI
>lpg2989
FGVNAASSALLGGLVCIIPNAYFAIKLFKHQGARAARQIVNSFYKGEALKIILSMFLFALVFLLCRITPAAFFASYILVLMTHWFAPWIIVNKQNRPKSD
>lpg2991
LSKVKGYRRLFNRVIINKMPSNSIQDSWITTKIRSQIFADSSIDPNAFKVVTSDRVVYLMGDVQTEQAEKVIKIARYTGGVQKVIKLMRYYTYQTSTNMA
>lpg2995
NALKDKDLDGIIFCDMPWVFSHQMGTKNWPEQFNSYNRLYALGVDSYTLATQLNQLILFPADGSNDSTGILYLKPTQQVARVLEWGQFKKGLAHSLGDTV
>lpg2997
YGLERKMLSNGQYEKVNPNHSWNANHWLSNQLLIHLQRHSDHHAHGARPYQILRHMENSPQLPSGYLGMIIIALIPPLWHYIMDKRVLAYRIQLRQLEQL
>lpg2998
YFIHRGRVTAFVGDKRVLVVGSGNVLGEIAIYTHKKRTATLKTNEKTIVYEIDLKSIQELSKNKPLLLVQFHVCMAKILANRLSVLNKRIKVFDSTAILQ
>Oant_0974
ERFRNEFPDCETPALVVAGGVAANKTLRAALETLCARHGFSFIAPPLDLCTDNAAMIAWAGAERAATEAPDSLDLAPRSRWPLDEKSAPLIGTGRRGAKA
>Oant_3409
PTGRQGVYGGYQGWVNRAGRFRSLGDGQVDFGAVFSKMAANDFDGWAVVEWECALKHPEDGAREGAEFVKAHIIRVTDKAFDDFASGGTDDAANRRMLGL
>Oant_4014
PVYGRLFQTPFSDKIRNEIHIPTIAVGAISEADHANSIIAAGRADLCAVARPHLADPSWALHEAAKIGINSIAWPKQYRSAKYQYEANLARAATAPQGAK
>Oant_2195
SNVSLLPSLAGFSQGDAEFPDCSTTVVLAVASLTSGQGFVLKGPGIDGERALHVEGLPQDFIQQWRENGAQYPLGVDLVLVSDGAVAALPRTTRVSALEG
>Oant_3877
PWPIGIIHDEDDRIGKPLIAALRKDPALNVGVNEPYSPADRVYYTLERHARPRNAPCVMIELRNNEIADGPAQIAWAEKLATILRDIAKAIDPRNTEQKA
>Oant_3756
IAPYTATKGAIRNLTRGMATDWARHGLQINAIAPGYFKTPLNQALVDNPEFTAWLEKRTPAGRWGDVEELVGAAVFLSSDASSFVNGQVLHVDGGMTASV
>Oant_2047
ARLAGIMAAKKTADLIPLCHPLMLTKVAVEIEPDQTLPGLRVRALAKLKGRTGVEMEALTAVSVTCLTIYDMAKAVDKHMEIGGIRVTEKGGGKSGDWKA
>Oant_0631
QPGEPVPPSVLEIGQKRQANECRSANGNHAGDKPDADDKADAAQRLGAVVLSSAQLIGRQMAREDFEKSLRAANDNQRDKSWKSGSIIRTMNNVHIPFLR
>Oant_1295
KNWRSALAEFSNSASRTRYLKECRKYCPTLELADLGAPGAGIRAQAVLDDGTLVHDFLFKETERMLHVCNAPSPAATSSIPIGRMIAEKLLGINLKVKTT
>Oant_2561
FLKSRSIATVPFDHMPEAVNALVSDEIAAIVGDGPVLEYYAHQHADQPVDLVGTVFSPDKYGFAFPRHSELVKPASVAIISAHESEEVAKLKAKYFGPEN
